# Supplementary material for: Assessing Concordance of Drug-Induced Transcriptional Response in Rodent Liver and Cultured Hepatocytes
Source: PLoS Comput Biol. 2016 Mar 30;12(3):e1004847. doi: 10.1371/journal.pcbi.1004847 (PMC4814051; doi:10.1371/journal.pcbi.1004847)
Supplement: S1 Dataset — (XLS) [file pcbi.1004847.s022.xls]

## Sheet: Dataset S1
Dataset S1. Compilation of experiments used for concordance analysis
Microarray	Compound name	Dose	Dose units	Experiment ID	Experiment name	System	Time (days)	Single or repeat dose	Route	Source	File name in source	Compound name in source
RG230-2	MEGESTROL ACETATE	132	mg/kg	8376	MEGESTROL AC-1d-132mg/kg-LI-RATM-RG230-2-20021021	RAT LIVER	1	Repeat	Gavage	DM	MEGESTROL_ACETATE.Rat.in_vivo.Liver	MEGESTROL_ACETATE
RG230-2	CLOMIPHENE	250	mg/kg	8377	CLOMIPHENE-5d-250mg/kg-LI-RATM-RG230-2-20021028	RAT LIVER	5	Repeat	Gavage	DM	CLOMIPHENE.Rat.in_vivo.Liver	CLOMIPHENE
RG230-2	OXYTETRACYCLINE	1500	mg/kg	8378	OXYTETRACYCL-5d-1500mg/kg-LI-RATM-RG230-2-20020617	RAT LIVER	5	Repeat	Gavage	DM	OXYTETRACYCLINE.Rat.in_vivo.Liver	OXYTETRACYCLINE
RG230-2	OLANZAPINE	23	mg/kg	8379	OLANZAPINE-5d-23mg/kg-LI-RATM-RG230-2-20020506	RAT LIVER	5	Repeat	Gavage	DM	OLANZAPINE.Rat.in_vivo.Liver	OLANZAPINE
RG230-2	LORAZEPAM	2000	mg/kg	8380	LORAZEPAM-1d-2000mg/kg-LI-RATM-RG230-2-20020422	RAT LIVER	1	Repeat	Gavage	DM	LORAZEPAM.Rat.in_vivo.Liver	LORAZEPAM
RG230-2	OXFENDAZOLE	1500	mg/kg	8381	OXFENDAZOLE-1d-1500mg/kg-LI-RATM-RG230-2-20020513	RAT LIVER	1	Repeat	Gavage	DM	OXFENDAZOLE.Rat.in_vivo.Liver	OXFENDAZOLE
RG230-2	PANTOPRAZOLE	1100	mg/kg	8382	PANTOPRAZOLE-5d-1100mg/kg-LI-RATM-RG230-2-20020624	RAT LIVER	5	Repeat	Gavage	DM	PANTOPRAZOLE.Rat.in_vivo.Liver	PANTOPRAZOLE
RG230-2	CYPROTERONE ACETATE	2500	mg/kg	8383	CYPROTERONE -1d-2500mg/kg-LI-RATM-RG230-2-20020408	RAT LIVER	1	Repeat	Gavage	DM	CYPROTERONE_ACETATE.Rat.in_vivo.Liver	CYPROTERONE_ACETATE
RG230-2	ESTRIOL	313	mg/kg	8384	ESTRIOL-1d-313mg/kg-LI-RATM-RG230-2-20020422	RAT LIVER	1	Repeat	Gavage	DM	ESTRIOL.Rat.in_vivo.Liver	ESTRIOL
RG230-2	17-METHYLTESTOSTERONE	2000	mg/kg	8385	17-METHYLTES-5d-2000mg/kg-LI-RATM-RG230-2-20020429	RAT LIVER	5	Repeat	Gavage	DM	17-METHYLTESTOSTERONE.Rat.in_vivo.Liver	17-METHYLTESTOSTERONE
RG230-2	DIAZEPAM	710	mg/kg	8386	DIAZEPAM-5d-710mg/kg-LI-RATM-RG230-2-20020617	RAT LIVER	5	Repeat	Gavage	DM	DIAZEPAM.Rat.in_vivo.Liver	DIAZEPAM
RG230-2	OXYMETAZOLINE	0.5	mg/kg	8387	OXYMETAZOLIN-1d-.5mg/kg-LI-RATM-RG230-2-20020401	RAT LIVER	1	Repeat	Gavage	DM	OXYMETAZOLINE.Rat.in_vivo.Liver	OXYMETAZOLINE
RG230-2	CARBIMAZOLE	400	mg/kg	8388	CARBIMAZOLE-1d-400mg/kg-LI-RATM-RG230-2-20020520	RAT LIVER	1	Repeat	Gavage	DM	CARBIMAZOLE.Rat.in_vivo.Liver	CARBIMAZOLE
RG230-2	ANASTROZOLE	400	mg/kg	8389	ANASTROZOLE-3d-400mg/kg-LI-RATM-RG230-2-20020624	RAT LIVER	3	Repeat	Gavage	DM	ANASTROZOLE.Rat.in_vivo.Liver	ANASTROZOLE
RG230-2	TROPISETRON	100	mg/kg	8390	TROPISETRON-1d-100mg/kg-LI-RATM-RG230-2-20021007	RAT LIVER	1	Repeat	Gavage	DM	TROPISETRON.Rat.in_vivo.Liver	TROPISETRON
RG230-2	PRIMIDONE	750	mg/kg	8391	PRIMIDONE-1d-750mg/kg-LI-RATM-RG230-2-20021007	RAT LIVER	1	Repeat	Gavage	DM	PRIMIDONE.Rat.in_vivo.Liver	PRIMIDONE
RG230-2	OXYMETAZOLINE	0.5	mg/kg	8392	OXYMETAZOLIN-.25d-.5mg/kg-LI-RATM-RG230-2-20020401	RAT LIVER	0.25	Repeat	Gavage	DM	OXYMETAZOLINE.Rat.in_vivo.Liver	OXYMETAZOLINE
RG230-2	CYPROTERONE ACETATE	2500	mg/kg	8393	CYPROTERONE -3d-2500mg/kg-LI-RATM-RG230-2-20020408	RAT LIVER	3	Repeat	Gavage	DM	CYPROTERONE_ACETATE.Rat.in_vivo.Liver	CYPROTERONE_ACETATE
RG230-2	AMINOGLUTETHIMIDE	350	mg/kg	8394	AMINOGLUTETH-3d-350mg/kg-LI-RATM-RG230-2-20020513	RAT LIVER	3	Repeat	Gavage	DM	AMINOGLUTETHIMIDE.Rat.in_vivo.Liver	AMINOGLUTETHIMIDE
RG230-2	MESTRANOL	250	mg/kg	8395	MESTRANOL-5d-250mg/kg-LI-RATM-RG230-2-20020617	RAT LIVER	5	Repeat	Gavage	DM	MESTRANOL.Rat.in_vivo.Liver	MESTRANOL
RG230-2	ANASTROZOLE	400	mg/kg	8396	ANASTROZOLE-5d-400mg/kg-LI-RATM-RG230-2-20020624	RAT LIVER	5	Repeat	Gavage	DM	ANASTROZOLE.Rat.in_vivo.Liver	ANASTROZOLE
RG230-2	CLOSANTEL	22	mg/kg	8397	CLOSANTEL-3d-22mg/kg-LI-RATM-RG230-2-20020610	RAT LIVER	3	Repeat	Gavage	DM	CLOSANTEL.Rat.in_vivo.Liver	CLOSANTEL
RG230-2	MESTRANOL	250	mg/kg	8398	MESTRANOL-1d-250mg/kg-LI-RATM-RG230-2-20020617	RAT LIVER	1	Repeat	Gavage	DM	MESTRANOL.Rat.in_vivo.Liver	MESTRANOL
RG230-2	SOTALOL	2000	mg/kg	8399	SOTALOL-1d-2000mg/kg-LI-RATM-RG230-2-20020422	RAT LIVER	1	Repeat	Gavage	DM	SOTALOL.Rat.in_vivo.Liver	SOTALOL
RG230-2	ESTRIOL	313	mg/kg	8400	ESTRIOL-5d-313mg/kg-LI-RATM-RG230-2-20020422	RAT LIVER	5	Repeat	Gavage	DM	ESTRIOL.Rat.in_vivo.Liver	ESTRIOL
RG230-2	PREDNISOLONE	184	mg/kg	8401	PREDNISOLONE-1d-184mg/kg-LI-RATM-RG230-2-20020513	RAT LIVER	1	Repeat	Gavage	DM	PREDNISOLONE.Rat.in_vivo.Liver	PREDNISOLONE
RG230-2	17-METHYLTESTOSTERONE	2000	mg/kg	8402	17-METHYLTES-3d-2000mg/kg-LI-RATM-RG230-2-20020429	RAT LIVER	3	Repeat	Gavage	DM	17-METHYLTESTOSTERONE.Rat.in_vivo.Liver	17-METHYLTESTOSTERONE
RG230-2	2-ACETYLAMINOFLUORENE	30	mg/kg	8403	2-ACETYLAMIN-3d-30mg/kg-LI-RATM-RG230-2-20020422	RAT LIVER	3	Repeat	Gavage	DM	2-ACETYLAMINOFLUORENE.Rat.in_vivo.Liver	2-ACETYLAMINOFLUORENE
RG230-2	MEGESTROL ACETATE	132	mg/kg	8404	MEGESTROL AC-5d-132mg/kg-LI-RATM-RG230-2-20021021	RAT LIVER	5	Repeat	Gavage	DM	MEGESTROL_ACETATE.Rat.in_vivo.Liver	MEGESTROL_ACETATE
RG230-2	RABEPRAZOLE	1024	mg/kg	8405	RABEPRAZOLE-3d-1024mg/kg-LI-RATM-RG230-2-20021007	RAT LIVER	3	Repeat	Gavage	DM	RABEPRAZOLE.Rat.in_vivo.Liver	RABEPRAZOLE
RG230-2	IDEBENONE	2500	mg/kg	8406	IDEBENONE-.25d-2500mg/kg-LI-RATM-RG230-2-20020408	RAT LIVER	0.25	Repeat	Gavage	DM	IDEBENONE.Rat.in_vivo.Liver	IDEBENONE
RG230-2	ANASTROZOLE	400	mg/kg	8407	ANASTROZOLE-1d-400mg/kg-LI-RATM-RG230-2-20020624	RAT LIVER	1	Repeat	Gavage	DM	ANASTROZOLE.Rat.in_vivo.Liver	ANASTROZOLE
RG230-2	NITRAZEPAM	310	mg/kg	8408	NITRAZEPAM-3d-310mg/kg-LI-RATM-RG230-2-20020520	RAT LIVER	3	Repeat	Gavage	DM	NITRAZEPAM.Rat.in_vivo.Liver	NITRAZEPAM
RG230-2	FLUDROCORTISONE ACETATE	125	mg/kg	8409	FLUDROCORTIS-1d-125mg/kg-LI-RATM-RG230-2-20021021	RAT LIVER	1	Repeat	Gavage	DM	FLUDROCORTISONE_ACETATE.Rat.in_vivo.Liver	FLUDROCORTISONE_ACETATE
RG230-2	CLONAZEPAM	2500	mg/kg	8410	CLONAZEPAM-.25d-2500mg/kg-LI-RATM-RG230-2-20020408	RAT LIVER	0.25	Repeat	Gavage	DM	CLONAZEPAM.Rat.in_vivo.Liver	CLONAZEPAM
RG230-2	GLIPIZIDE	2500	mg/kg	8411	GLIPIZIDE-.25d-2500mg/kg-LI-RATM-RG230-2-20020408	RAT LIVER	0.25	Repeat	Gavage	DM	GLIPIZIDE.Rat.in_vivo.Liver	GLIPIZIDE
RG230-2	MLN-518	212	mg/kg	8412	MLN-518-1d-212mg/kg-LI-RATM-RG230-2-20050419	RAT LIVER	1	Repeat	Gavage	DM	MLN-518.Rat.in_vivo.Liver	MLN-518
RG230-2	MLN-518	70	mg/kg	8413	MLN-518-1d-70mg/kg-LI-RATM-RG230-2-20050419	RAT LIVER	1	Repeat	Gavage	DM	MLN-518.Rat.in_vivo.Liver	MLN-518
RG230-2	IMATINIB	150	mg/kg	8414	IMATINIB-3d-150mg/kg-LI-RATM-RG230-2-20021021	RAT LIVER	3	Repeat	Gavage	DM	IMATINIB.Rat.in_vivo.Liver	IMATINIB
RG230-2	ERLOTINIB	116	mg/kg	8415	ERLOTINIB-3d-116mg/kg-LI-RATM-RG230-2-20050419	RAT LIVER	3	Repeat	Gavage	DM	ERLOTINIB.Rat.in_vivo.Liver	ERLOTINIB
RG230-2	GEFITINIB	58	mg/kg	8416	GEFITINIB-3d-58mg/kg-LI-RATM-RG230-2-20050419	RAT LIVER	3	Repeat	Gavage	DM	GEFITINIB.Rat.in_vivo.Liver	GEFITINIB
RG230-2	ERLOTINIB	58	mg/kg	8417	ERLOTINIB-1d-58mg/kg-LI-RATM-RG230-2-20050419	RAT LIVER	1	Repeat	Gavage	DM	ERLOTINIB.Rat.in_vivo.Liver	ERLOTINIB
RG230-2	IMATINIB	15	mg/kg	8418	IMATINIB-1d-15mg/kg-LI-RATM-RG230-2-20021021	RAT LIVER	1	Repeat	Gavage	DM	IMATINIB.Rat.in_vivo.Liver	IMATINIB
RG230-2	GEFITINIB	116	mg/kg	8419	GEFITINIB-1d-116mg/kg-LI-RATM-RG230-2-20050419	RAT LIVER	1	Repeat	Gavage	DM	GEFITINIB.Rat.in_vivo.Liver	GEFITINIB
RG230-2	IMATINIB	150	mg/kg	8420	IMATINIB-1d-150mg/kg-LI-RATM-RG230-2-20021021	RAT LIVER	1	Repeat	Gavage	DM	IMATINIB.Rat.in_vivo.Liver	IMATINIB
RG230-2	GEFITINIB	58	mg/kg	8421	GEFITINIB-1d-58mg/kg-LI-RATM-RG230-2-20050419	RAT LIVER	1	Repeat	Gavage	DM	GEFITINIB.Rat.in_vivo.Liver	GEFITINIB
RG230-2	MLN-518	212	mg/kg	8422	MLN-518-5d-212mg/kg-LI-RATM-RG230-2-20050419	RAT LIVER	5	Repeat	Gavage	DM	MLN-518.Rat.in_vivo.Liver	MLN-518
RG230-2	ERLOTINIB	116	mg/kg	8423	ERLOTINIB-1d-116mg/kg-LI-RATM-RG230-2-20050419	RAT LIVER	1	Repeat	Gavage	DM	ERLOTINIB.Rat.in_vivo.Liver	ERLOTINIB
RG230-2	MLN-518	70	mg/kg	8424	MLN-518-5d-70mg/kg-LI-RATM-RG230-2-20050419	RAT LIVER	5	Repeat	Gavage	DM	MLN-518.Rat.in_vivo.Liver	MLN-518
RG230-2	IMATINIB	15	mg/kg	8425	IMATINIB-5d-15mg/kg-LI-RATM-RG230-2-20021021	RAT LIVER	5	Repeat	Gavage	DM	IMATINIB.Rat.in_vivo.Liver	IMATINIB
RG230-2	ERLOTINIB	58	mg/kg	8426	ERLOTINIB-5d-58mg/kg-LI-RATM-RG230-2-20050419	RAT LIVER	5	Repeat	Gavage	DM	ERLOTINIB.Rat.in_vivo.Liver	ERLOTINIB
RG230-2	GEFITINIB	116	mg/kg	8427	GEFITINIB-5d-116mg/kg-LI-RATM-RG230-2-20050419	RAT LIVER	5	Repeat	Gavage	DM	GEFITINIB.Rat.in_vivo.Liver	GEFITINIB
RG230-2	MLN-518	212	mg/kg	8428	MLN-518-3d-212mg/kg-LI-RATM-RG230-2-20050419	RAT LIVER	3	Repeat	Gavage	DM	MLN-518.Rat.in_vivo.Liver	MLN-518
RG230-2	MLN-518	70	mg/kg	8429	MLN-518-3d-70mg/kg-LI-RATM-RG230-2-20050419	RAT LIVER	3	Repeat	Gavage	DM	MLN-518.Rat.in_vivo.Liver	MLN-518
RG230-2	IMATINIB	150	mg/kg	8430	IMATINIB-5d-150mg/kg-LI-RATM-RG230-2-20021021	RAT LIVER	5	Repeat	Gavage	DM	IMATINIB.Rat.in_vivo.Liver	IMATINIB
RG230-2	ERLOTINIB	116	mg/kg	8431	ERLOTINIB-5d-116mg/kg-LI-RATM-RG230-2-20050419	RAT LIVER	5	Repeat	Gavage	DM	ERLOTINIB.Rat.in_vivo.Liver	ERLOTINIB
RG230-2	GEFITINIB	58	mg/kg	8432	GEFITINIB-5d-58mg/kg-LI-RATM-RG230-2-20050419	RAT LIVER	5	Repeat	Gavage	DM	GEFITINIB.Rat.in_vivo.Liver	GEFITINIB
RG230-2	IMATINIB	15	mg/kg	8433	IMATINIB-3d-15mg/kg-LI-RATM-RG230-2-20021021	RAT LIVER	3	Repeat	Gavage	DM	IMATINIB.Rat.in_vivo.Liver	IMATINIB
RG230-2	ERLOTINIB	58	mg/kg	8434	ERLOTINIB-3d-58mg/kg-LI-RATM-RG230-2-20050419	RAT LIVER	3	Repeat	Gavage	DM	ERLOTINIB.Rat.in_vivo.Liver	ERLOTINIB
RG230-2	GEFITINIB	116	mg/kg	8435	GEFITINIB-3d-116mg/kg-LI-RATM-RG230-2-20050419	RAT LIVER	3	Repeat	Gavage	DM	GEFITINIB.Rat.in_vivo.Liver	GEFITINIB
RG230-2	CLOSANTEL	22	mg/kg	8436	CLOSANTEL-5d-22mg/kg-LI-RATM-RG230-2-20020610	RAT LIVER	5	Repeat	Gavage	DM	CLOSANTEL.Rat.in_vivo.Liver	CLOSANTEL
RG230-2	SOTALOL	2000	mg/kg	8437	SOTALOL-3d-2000mg/kg-LI-RATM-RG230-2-20020422	RAT LIVER	3	Repeat	Gavage	DM	SOTALOL.Rat.in_vivo.Liver	SOTALOL
RG230-2	SPIRONOLACTONE	300	mg/kg	8438	SPIRONOLACTO-1d-300mg/kg-LI-RATM-RG230-2-20020520	RAT LIVER	1	Repeat	Gavage	DM	SPIRONOLACTONE.Rat.in_vivo.Liver	SPIRONOLACTONE
RG230-2	CLONAZEPAM	2500	mg/kg	8439	CLONAZEPAM-3d-2500mg/kg-LI-RATM-RG230-2-20020408	RAT LIVER	3	Repeat	Gavage	DM	CLONAZEPAM.Rat.in_vivo.Liver	CLONAZEPAM
RG230-2	CLOSANTEL	22	mg/kg	8440	CLOSANTEL-1d-22mg/kg-LI-RATM-RG230-2-20020610	RAT LIVER	1	Repeat	Gavage	DM	CLOSANTEL.Rat.in_vivo.Liver	CLOSANTEL
RG230-2	ESTRIOL	313	mg/kg	8441	ESTRIOL-3d-313mg/kg-LI-RATM-RG230-2-20020422	RAT LIVER	3	Repeat	Gavage	DM	ESTRIOL.Rat.in_vivo.Liver	ESTRIOL
RG230-2	PEMOLINE	70	mg/kg	8442	PEMOLINE-1d-70mg/kg-LI-RATM-RG230-2-20020610	RAT LIVER	1	Repeat	Gavage	DM	PEMOLINE.Rat.in_vivo.Liver	PEMOLINE
RG230-2	DIAZEPAM	710	mg/kg	8443	DIAZEPAM-1d-710mg/kg-LI-RATM-RG230-2-20020617	RAT LIVER	1	Repeat	Gavage	DM	DIAZEPAM.Rat.in_vivo.Liver	DIAZEPAM
RG230-2	CYPROTERONE ACETATE	2500	mg/kg	8444	CYPROTERONE -.25d-2500mg/kg-LI-RATM-RG230-2-20020408	RAT LIVER	0.25	Repeat	Gavage	DM	CYPROTERONE_ACETATE.Rat.in_vivo.Liver	CYPROTERONE_ACETATE
RG230-2	CLONAZEPAM	2500	mg/kg	8445	CLONAZEPAM-5d-2500mg/kg-LI-RATM-RG230-2-20020408	RAT LIVER	5	Repeat	Gavage	DM	CLONAZEPAM.Rat.in_vivo.Liver	CLONAZEPAM
RG230-2	CYPROTERONE ACETATE	2500	mg/kg	8446	CYPROTERONE -5d-2500mg/kg-LI-RATM-RG230-2-20020408	RAT LIVER	5	Repeat	Gavage	DM	CYPROTERONE_ACETATE.Rat.in_vivo.Liver	CYPROTERONE_ACETATE
RG230-2	CLOMIPHENE	250	mg/kg	8447	CLOMIPHENE-3d-250mg/kg-LI-RATM-RG230-2-20021028	RAT LIVER	3	Repeat	Gavage	DM	CLOMIPHENE.Rat.in_vivo.Liver	CLOMIPHENE
RG230-2	CLONAZEPAM	2500	mg/kg	8448	CLONAZEPAM-1d-2500mg/kg-LI-RATM-RG230-2-20020408	RAT LIVER	1	Repeat	Gavage	DM	CLONAZEPAM.Rat.in_vivo.Liver	CLONAZEPAM
RG230-2	PROGESTERONE	164	mg/kg	8449	PROGESTERONE-3d-164mg/kg-LI-RATM-RG230-2-20011113	RAT LIVER	3	Repeat	Gavage	DM	PROGESTERONE.Rat.in_vivo.Liver	PROGESTERONE
RG230-2	NORETHINDRONE	0.08	mg/kg	8450	NORETHINDRON-5d-.08mg/kg-LI-RATM-RG230-2-20011030	RAT LIVER	5	Repeat	Gavage	DM	NORETHINDRONE.Rat.in_vivo.Liver	NORETHINDRONE
RG230-2	PROGESTERONE	11.3	mg/kg	8451	PROGESTERONE-3d-11.3mg/kg-LI-RATM-RG230-2-20011113	RAT LIVER	3	Repeat	Gavage	DM	PROGESTERONE.Rat.in_vivo.Liver	PROGESTERONE
RG230-2	CLOTRIMAZOLE	89	mg/kg	8452	CLOTRIMAZOLE-3d-89mg/kg-LI-RATM-RG230-2-20011127	RAT LIVER	3	Repeat	Gavage	DM	CLOTRIMAZOLE.Rat.in_vivo.Liver	CLOTRIMAZOLE
RG230-2	LORAZEPAM	2000	mg/kg	8453	LORAZEPAM-5d-2000mg/kg-LI-RATM-RG230-2-20020422	RAT LIVER	5	Repeat	Gavage	DM	LORAZEPAM.Rat.in_vivo.Liver	LORAZEPAM
RG230-2	BITHIONOL	59	mg/kg	8454	BITHIONOL-5d-59mg/kg-LI-RATM-RG230-2-20011127	RAT LIVER	5	Repeat	Gavage	DM	BITHIONOL.Rat.in_vivo.Liver	BITHIONOL
RG230-2	SIMVASTATIN	1200	mg/kg	8455	SIMVASTATIN-1d-1200mg/kg-LI-RATM-RG230-2-20011030	RAT LIVER	1	Repeat	Gavage	DM	SIMVASTATIN.Rat.in_vivo.Liver	SIMVASTATIN
RG230-2	GEMFIBROZIL	700	mg/kg	8456	GEMFIBROZIL-1d-700mg/kg-LI-RATM-RG230-2-20011002	RAT LIVER	1	Repeat	Gavage	DM	GEMFIBROZIL.Rat.in_vivo.Liver	GEMFIBROZIL
RG230-2	ISOTRETINOIN	13	mg/kg	8457	ISOTRETINOIN-3d-13mg/kg-LI-RATM-RG230-2-20011211	RAT LIVER	3	Repeat	Gavage	DM	ISOTRETINOIN.Rat.in_vivo.Liver	ISOTRETINOIN
RG230-2	CLOTRIMAZOLE	89	mg/kg	8458	CLOTRIMAZOLE-1d-89mg/kg-LI-RATM-RG230-2-20011127	RAT LIVER	1	Repeat	Gavage	DM	CLOTRIMAZOLE.Rat.in_vivo.Liver	CLOTRIMAZOLE
RG230-2	MICONAZOLE	920	mg/kg	8459	MICONAZOLE-1d-920mg/kg-LI-RATM-RG230-2-20011016	RAT LIVER	1	Repeat	Gavage	DM	MICONAZOLE.Rat.in_vivo.Liver	MICONAZOLE
RG230-2	SIMVASTATIN	15	mg/kg	8460	SIMVASTATIN-3d-15mg/kg-LI-RATM-RG230-2-20011030	RAT LIVER	3	Repeat	Gavage	DM	SIMVASTATIN.Rat.in_vivo.Liver	SIMVASTATIN
RG230-2	RALOXIFENE	650	mg/kg	8461	RALOXIFENE-5d-650mg/kg-LI-RATM-RG230-2-20011030	RAT LIVER	5	Repeat	Gavage	DM	RALOXIFENE.Rat.in_vivo.Liver	RALOXIFENE
RG230-2	FLUVASTATIN	94	mg/kg	8462	FLUVASTATIN-5d-94mg/kg-LI-RATM-RG230-2-20011127	RAT LIVER	5	Repeat	Gavage	DM	FLUVASTATIN.Rat.in_vivo.Liver	FLUVASTATIN
RG230-2	ATORVASTATIN	2.5	mg/kg	8463	ATORVASTATIN-3d-2.5mg/kg-LI-RATM-RG230-2-20011030	RAT LIVER	3	Repeat	Gavage	DM	ATORVASTATIN.Rat.in_vivo.Liver	ATORVASTATIN
RG230-2	NORETHINDRONE	375	mg/kg	8464	NORETHINDRON-5d-375mg/kg-LI-RATM-RG230-2-20011030	RAT LIVER	5	Repeat	Gavage	DM	NORETHINDRONE.Rat.in_vivo.Liver	NORETHINDRONE
RG230-2	BEZAFIBRATE	617	mg/kg	8465	BEZAFIBRATE-1d-617mg/kg-LI-RATM-RG230-2-20011002	RAT LIVER	1	Repeat	Gavage	DM	BEZAFIBRATE.Rat.in_vivo.Liver	BEZAFIBRATE
RG230-2	ETHINYLESTRADIOL	10	mg/kg	8466	ETHINYLESTRA-1d-10mg/kg-LI-RATM-RG230-2-20011023	RAT LIVER	1	Repeat	Gavage	DM	ETHINYLESTRADIOL.Rat.in_vivo.Liver	ETHINYLESTRADIOL
RG230-2	DEXAMETHASONE	1	mg/kg	8467	DEXAMETHASON-5d-1mg/kg-LI-RATM-RG230-2-20011023	RAT LIVER	5	Repeat	Gavage	DM	DEXAMETHASONE.Rat.in_vivo.Liver	DEXAMETHASONE
RG230-2	DIGOXIN	11	mg/kg	8468	DIGOXIN-1d-11mg/kg-LI-RATM-RG230-2-20011211	RAT LIVER	1	Repeat	Gavage	DM	DIGOXIN.Rat.in_vivo.Liver	DIGOXIN
RG230-2	KETOCONAZOLE	114	mg/kg	8469	KETOCONAZOLE-5d-114mg/kg-LI-RATM-RG230-2-20011127	RAT LIVER	5	Repeat	Gavage	DM	KETOCONAZOLE.Rat.in_vivo.Liver	KETOCONAZOLE
RG230-2	FENOFIBRATE	215	mg/kg	8470	FENOFIBRATE-3d-215mg/kg-LI-RATM-RG230-2-20011204	RAT LIVER	3	Repeat	Gavage	DM	FENOFIBRATE.Rat.in_vivo.Liver	FENOFIBRATE
RG230-2	ECONAZOLE	43	mg/kg	8471	ECONAZOLE-1d-43mg/kg-LI-RATM-RG230-2-20011016	RAT LIVER	1	Repeat	Gavage	DM	ECONAZOLE.Rat.in_vivo.Liver	ECONAZOLE
RG230-2	METHOTREXATE	0.3	mg/kg	8472	METHOTREXATE-1d-.3mg/kg-LI-RATM-RG230-2-20011023	RAT LIVER	1	Repeat	Gavage	DM	METHOTREXATE.Rat.in_vivo.Liver	METHOTREXATE
RG230-2	BITHIONOL	59	mg/kg	8473	BITHIONOL-3d-59mg/kg-LI-RATM-RG230-2-20011127	RAT LIVER	3	Repeat	Gavage	DM	BITHIONOL.Rat.in_vivo.Liver	BITHIONOL
RG230-2	ITRACONAZOLE	1093	mg/kg	8474	ITRACONAZOLE-1d-1093mg/kg-LI-RATM-RG230-2-20011023	RAT LIVER	1	Repeat	Gavage	DM	ITRACONAZOLE.Rat.in_vivo.Liver	ITRACONAZOLE
RG230-2	MIFEPRISTONE	3	mg/kg	8475	MIFEPRISTONE-5d-3mg/kg-LI-RATM-RG230-2-20011030	RAT LIVER	5	Repeat	Gavage	DM	MIFEPRISTONE.Rat.in_vivo.Liver	MIFEPRISTONE
RG230-2	RALOXIFENE	6.5	mg/kg	8476	RALOXIFENE-3d-6.5mg/kg-LI-RATM-RG230-2-20011030	RAT LIVER	3	Repeat	Gavage	DM	RALOXIFENE.Rat.in_vivo.Liver	RALOXIFENE
RG230-2	ENOXACIN	100	mg/kg	8477	ENOXACIN-3d-100mg/kg-LI-RATM-RG230-2-20011023	RAT LIVER	3	Repeat	Gavage	DM	ENOXACIN.Rat.in_vivo.Liver	ENOXACIN
RG230-2	SULINDAC	132	mg/kg	8478	SULINDAC-3d-132mg/kg-LI-RATM-RG230-2-20011016	RAT LIVER	3	Repeat	Gavage	DM	SULINDAC.Rat.in_vivo.Liver	SULINDAC
RG230-2	ECONAZOLE	334	mg/kg	8479	ECONAZOLE-5d-334mg/kg-LI-RATM-RG230-2-20011016	RAT LIVER	5	Repeat	Gavage	DM	ECONAZOLE.Rat.in_vivo.Liver	ECONAZOLE
RG230-2	ALTRETAMINE	40	mg/kg	8480	ALTRETAMINE-3d-40mg/kg-LI-RATM-RG230-2-20011204	RAT LIVER	3	Repeat	Gavage	DM	ALTRETAMINE.Rat.in_vivo.Liver	ALTRETAMINE
RG230-2	BISPHENOL A	610	mg/kg	8481	BISPHENOL A-1d-610mg/kg-LI-RATM-RG230-2-20011127	RAT LIVER	1	Repeat	Gavage	DM	BISPHENOL_A.Rat.in_vivo.Liver	BISPHENOL_A
RG230-2	THIOGUANINE	12	mg/kg	8482	THIOGUANINE-3d-12mg/kg-LI-RATM-RG230-2-20011023	RAT LIVER	3	Repeat	Gavage	DM	THIOGUANINE.Rat.in_vivo.Liver	THIOGUANINE
RG230-2	DEXAMETHASONE	1	mg/kg	8483	DEXAMETHASON-1d-1mg/kg-LI-RATM-RG230-2-20011023	RAT LIVER	1	Repeat	Gavage	DM	DEXAMETHASONE.Rat.in_vivo.Liver	DEXAMETHASONE
RG230-2	ROFECOXIB	775	mg/kg	8484	ROFECOXIB-3d-775mg/kg-LI-RATM-RG230-2-20011106	RAT LIVER	3	Repeat	Gavage	DM	ROFECOXIB.Rat.in_vivo.Liver	ROFECOXIB
RG230-2	PROGESTERONE	164	mg/kg	8485	PROGESTERONE-1d-164mg/kg-LI-RATM-RG230-2-20011113	RAT LIVER	1	Repeat	Gavage	DM	PROGESTERONE.Rat.in_vivo.Liver	PROGESTERONE
RG230-2	PROGESTERONE	11.3	mg/kg	8486	PROGESTERONE-5d-11.3mg/kg-LI-RATM-RG230-2-20011113	RAT LIVER	5	Repeat	Gavage	DM	PROGESTERONE.Rat.in_vivo.Liver	PROGESTERONE
RG230-2	LOVASTATIN	450	mg/kg	8487	LOVASTATIN-5d-450mg/kg-LI-RATM-RG230-2-20011009	RAT LIVER	5	Repeat	Gavage	DM	LOVASTATIN.Rat.in_vivo.Liver	LOVASTATIN
RG230-2	LOMUSTINE	8.75	mg/kg	8488	LOMUSTINE-1d-8.75mg/kg-LI-RATM-RG230-2-20011204	RAT LIVER	1	Repeat	Gavage	DM	LOMUSTINE.Rat.in_vivo.Liver	LOMUSTINE
RG230-2	PHENOTHIAZINE	36	mg/kg	8489	PHENOTHIAZIN-1d-36mg/kg-LI-RATM-RG230-2-20011106	RAT LIVER	1	Repeat	Gavage	DM	PHENOTHIAZINE.Rat.in_vivo.Liver	PHENOTHIAZINE
RG230-2	CLOTRIMAZOLE	89	mg/kg	8490	CLOTRIMAZOLE-5d-89mg/kg-LI-RATM-RG230-2-20011127	RAT LIVER	5	Repeat	Gavage	DM	CLOTRIMAZOLE.Rat.in_vivo.Liver	CLOTRIMAZOLE
RG230-2	ENOXACIN	750	mg/kg	8491	ENOXACIN-1d-750mg/kg-LI-RATM-RG230-2-20011023	RAT LIVER	1	Repeat	Gavage	DM	ENOXACIN.Rat.in_vivo.Liver	ENOXACIN
RG230-2	MICONAZOLE	920	mg/kg	8492	MICONAZOLE-5d-920mg/kg-LI-RATM-RG230-2-20011016	RAT LIVER	5	Repeat	Gavage	DM	MICONAZOLE.Rat.in_vivo.Liver	MICONAZOLE
RG230-2	NAPROXEN	10	mg/kg	8493	NAPROXEN-3d-10mg/kg-LI-RATM-RG230-2-20011023	RAT LIVER	3	Repeat	Gavage	DM	NAPROXEN.Rat.in_vivo.Liver	NAPROXEN
RG230-2	ATORVASTATIN	2.5	mg/kg	8494	ATORVASTATIN-1d-2.5mg/kg-LI-RATM-RG230-2-20011030	RAT LIVER	1	Repeat	Gavage	DM	ATORVASTATIN.Rat.in_vivo.Liver	ATORVASTATIN
RG230-2	SULINDAC	132	mg/kg	8495	SULINDAC-5d-132mg/kg-LI-RATM-RG230-2-20011016	RAT LIVER	5	Repeat	Gavage	DM	SULINDAC.Rat.in_vivo.Liver	SULINDAC
RG230-2	MELOXICAM	33	mg/kg	8496	MELOXICAM-5d-33mg/kg-LI-RATM-RG230-2-20011211	RAT LIVER	5	Repeat	Gavage	DM	MELOXICAM.Rat.in_vivo.Liver	MELOXICAM
RG230-2	TAMOXIFEN	64	mg/kg	8497	TAMOXIFEN-3d-64mg/kg-LI-RATM-RG230-2-20011211	RAT LIVER	3	Repeat	Gavage	DM	TAMOXIFEN.Rat.in_vivo.Liver	TAMOXIFEN
RG230-2	NIMESULIDE	162	mg/kg	8498	NIMESULIDE-3d-162mg/kg-LI-RATM-RG230-2-20011016	RAT LIVER	3	Repeat	Gavage	DM	NIMESULIDE.Rat.in_vivo.Liver	NIMESULIDE
RG230-2	THIOGUANINE	12	mg/kg	8499	THIOGUANINE-5d-12mg/kg-LI-RATM-RG230-2-20011023	RAT LIVER	5	Repeat	Gavage	DM	THIOGUANINE.Rat.in_vivo.Liver	THIOGUANINE
RG230-2	MICONAZOLE	200	mg/kg	8500	MICONAZOLE-3d-200mg/kg-LI-RATM-RG230-2-20011016	RAT LIVER	3	Repeat	Gavage	DM	MICONAZOLE.Rat.in_vivo.Liver	MICONAZOLE
RG230-2	FLUVASTATIN	5	mg/kg	8501	FLUVASTATIN-5d-5mg/kg-LI-RATM-RG230-2-20011127	RAT LIVER	5	Repeat	Gavage	DM	FLUVASTATIN.Rat.in_vivo.Liver	FLUVASTATIN
RG230-2	FLUPHENAZINE	22	mg/kg	8502	FLUPHENAZINE-1d-22mg/kg-LI-RATM-RG230-2-20011106	RAT LIVER	1	Repeat	Gavage	DM	FLUPHENAZINE.Rat.in_vivo.Liver	FLUPHENAZINE
RG230-2	BETA-ESTRADIOL	150	mg/kg	8503	BETA-ESTRADI-5d-150mg/kg-LI-RATM-RG230-2-20011113	RAT LIVER	5	Repeat	Gavage	DM	BETA-ESTRADIOL.Rat.in_vivo.Liver	BETA-ESTRADIOL
RG230-2	THIOGUANINE	24	mg/kg	8504	THIOGUANINE-5d-24mg/kg-LI-RATM-RG230-2-20011127	RAT LIVER	5	Repeat	Gavage	DM	THIOGUANINE.Rat.in_vivo.Liver	THIOGUANINE
RG230-2	BETA-ESTRADIOL	0.3	mg/kg	8505	BETA-ESTRADI-3d-.3mg/kg-LI-RATM-RG230-2-20011113	RAT LIVER	3	Repeat	Gavage	DM	BETA-ESTRADIOL.Rat.in_vivo.Liver	BETA-ESTRADIOL
RG230-2	CHLORAMBUCIL	4.5	mg/kg	8506	CHLORAMBUCIL-3d-4.5mg/kg-LI-RATM-RG230-2-20011023	RAT LIVER	3	Repeat	Gavage	DM	CHLORAMBUCIL.Rat.in_vivo.Liver	CHLORAMBUCIL
RG230-2	ECONAZOLE	43	mg/kg	8507	ECONAZOLE-5d-43mg/kg-LI-RATM-RG230-2-20011016	RAT LIVER	5	Repeat	Gavage	DM	ECONAZOLE.Rat.in_vivo.Liver	ECONAZOLE
RG230-2	CHLORAMBUCIL	0.6	mg/kg	8508	CHLORAMBUCIL-5d-.6mg/kg-LI-RATM-RG230-2-20011023	RAT LIVER	5	Repeat	Gavage	DM	CHLORAMBUCIL.Rat.in_vivo.Liver	CHLORAMBUCIL
RG230-2	DICLOFENAC	10	mg/kg	8509	DICLOFENAC-1d-10mg/kg-LI-RATM-RG230-2-20011211	RAT LIVER	1	Repeat	Gavage	DM	DICLOFENAC.Rat.in_vivo.Liver	DICLOFENAC
RG230-2	ITRACONAZOLE	1093	mg/kg	8510	ITRACONAZOLE-5d-1093mg/kg-LI-RATM-RG230-2-20011023	RAT LIVER	5	Repeat	Gavage	DM	ITRACONAZOLE.Rat.in_vivo.Liver	ITRACONAZOLE
RG230-2	CLOTRIMAZOLE	52	mg/kg	8511	CLOTRIMAZOLE-5d-52mg/kg-LI-RATM-RG230-2-20011016	RAT LIVER	5	Repeat	Gavage	DM	CLOTRIMAZOLE.Rat.in_vivo.Liver	CLOTRIMAZOLE
RG230-2	ALTRETAMINE	13	mg/kg	8512	ALTRETAMINE-3d-13mg/kg-LI-RATM-RG230-2-20011204	RAT LIVER	3	Repeat	Gavage	DM	ALTRETAMINE.Rat.in_vivo.Liver	ALTRETAMINE
RG230-2	MIFEPRISTONE	300	mg/kg	8513	MIFEPRISTONE-3d-300mg/kg-LI-RATM-RG230-2-20011030	RAT LIVER	3	Repeat	Gavage	DM	MIFEPRISTONE.Rat.in_vivo.Liver	MIFEPRISTONE
RG230-2	BETA-ESTRADIOL	150	mg/kg	8514	BETA-ESTRADI-1d-150mg/kg-LI-RATM-RG230-2-20011113	RAT LIVER	1	Repeat	Gavage	DM	BETA-ESTRADIOL.Rat.in_vivo.Liver	BETA-ESTRADIOL
RG230-2	FLUPHENAZINE	2.5	mg/kg	8515	FLUPHENAZINE-1d-2.5mg/kg-LI-RATM-RG230-2-20011106	RAT LIVER	1	Repeat	Gavage	DM	FLUPHENAZINE.Rat.in_vivo.Liver	FLUPHENAZINE
RG230-2	GEMFIBROZIL	700	mg/kg	8516	GEMFIBROZIL-3d-700mg/kg-LI-RATM-RG230-2-20011002	RAT LIVER	3	Repeat	Gavage	DM	GEMFIBROZIL.Rat.in_vivo.Liver	GEMFIBROZIL
RG230-2	LOMUSTINE	4.2	mg/kg	8517	LOMUSTINE-5d-4.2mg/kg-LI-RATM-RG230-2-20011204	RAT LIVER	5	Repeat	Gavage	DM	LOMUSTINE.Rat.in_vivo.Liver	LOMUSTINE
RG230-2	CARMUSTINE	4	mg/kg	8518	CARMUSTINE-3d-4mg/kg-LI-RATM-RG230-2-20011106	RAT LIVER	3	Repeat	Gavage	DM	CARMUSTINE.Rat.in_vivo.Liver	CARMUSTINE
RG230-2	GEMFIBROZIL	100	mg/kg	8519	GEMFIBROZIL-1d-100mg/kg-LI-RATM-RG230-2-20011002	RAT LIVER	1	Repeat	Gavage	DM	GEMFIBROZIL.Rat.in_vivo.Liver	GEMFIBROZIL
RG230-2	DIETHYLSTILBESTROL	280	mg/kg	8520	DIETHYLSTILB-3d-280mg/kg-LI-RATM-RG230-2-20011030	RAT LIVER	3	Repeat	Gavage	DM	DIETHYLSTILBESTROL.Rat.in_vivo.Liver	DIETHYLSTILBESTROL
RG230-2	ETHINYLESTRADIOL	1480	mg/kg	8521	ETHINYLESTRA-5d-1480mg/kg-LI-RATM-RG230-2-20011023	RAT LIVER	5	Repeat	Gavage	DM	ETHINYLESTRADIOL.Rat.in_vivo.Liver	ETHINYLESTRADIOL
RG230-2	NORETHINDRONE	0.08	mg/kg	8522	NORETHINDRON-1d-.08mg/kg-LI-RATM-RG230-2-20011030	RAT LIVER	1	Repeat	Gavage	DM	NORETHINDRONE.Rat.in_vivo.Liver	NORETHINDRONE
RG230-2	ITRACONAZOLE	30	mg/kg	8523	ITRACONAZOLE-1d-30mg/kg-LI-RATM-RG230-2-20011023	RAT LIVER	1	Repeat	Gavage	DM	ITRACONAZOLE.Rat.in_vivo.Liver	ITRACONAZOLE
RG230-2	RALOXIFENE	650	mg/kg	8524	RALOXIFENE-1d-650mg/kg-LI-RATM-RG230-2-20011030	RAT LIVER	1	Repeat	Gavage	DM	RALOXIFENE.Rat.in_vivo.Liver	RALOXIFENE
RG230-2	ATORVASTATIN	2.5	mg/kg	8525	ATORVASTATIN-5d-2.5mg/kg-LI-RATM-RG230-2-20011030	RAT LIVER	5	Repeat	Gavage	DM	ATORVASTATIN.Rat.in_vivo.Liver	ATORVASTATIN
RG230-2	MIFEPRISTONE	300	mg/kg	8526	MIFEPRISTONE-5d-300mg/kg-LI-RATM-RG230-2-20011030	RAT LIVER	5	Repeat	Gavage	DM	MIFEPRISTONE.Rat.in_vivo.Liver	MIFEPRISTONE
RG230-2	AZATHIOPRINE	20	mg/kg	8527	AZATHIOPRINE-3d-20mg/kg-LI-RATM-RG230-2-20011016	RAT LIVER	3	Repeat	Gavage	DM	AZATHIOPRINE.Rat.in_vivo.Liver	AZATHIOPRINE
RG230-2	BEZAFIBRATE	617	mg/kg	8528	BEZAFIBRATE-3d-617mg/kg-LI-RATM-RG230-2-20011002	RAT LIVER	3	Repeat	Gavage	DM	BEZAFIBRATE.Rat.in_vivo.Liver	BEZAFIBRATE
RG230-2	ACETAMINOPHEN	100	mg/kg	8529	ACETAMINOPHE-5d-100mg/kg-LI-RATM-RG230-2-20011106	RAT LIVER	5	Repeat	Gavage	DM	ACETAMINOPHEN.Rat.in_vivo.Liver	ACETAMINOPHEN
RG230-2	THIOGUANINE	24	mg/kg	8530	THIOGUANINE-3d-24mg/kg-LI-RATM-RG230-2-20011127	RAT LIVER	3	Repeat	Gavage	DM	THIOGUANINE.Rat.in_vivo.Liver	THIOGUANINE
RG230-2	FLUCONAZOLE	394	mg/kg	8531	FLUCONAZOLE-5d-394mg/kg-LI-RATM-RG230-2-20011023	RAT LIVER	5	Repeat	Gavage	DM	FLUCONAZOLE.Rat.in_vivo.Liver	FLUCONAZOLE
RG230-2	FENOFIBRATE	43	mg/kg	8532	FENOFIBRATE-1d-43mg/kg-LI-RATM-RG230-2-20011106	RAT LIVER	1	Repeat	Gavage	DM	FENOFIBRATE.Rat.in_vivo.Liver	FENOFIBRATE
RG230-2	CLOTRIMAZOLE	52	mg/kg	8533	CLOTRIMAZOLE-3d-52mg/kg-LI-RATM-RG230-2-20011016	RAT LIVER	3	Repeat	Gavage	DM	CLOTRIMAZOLE.Rat.in_vivo.Liver	CLOTRIMAZOLE
RG230-2	LOVASTATIN	1500	mg/kg	8534	LOVASTATIN-3d-1500mg/kg-LI-RATM-RG230-2-20011009	RAT LIVER	3	Repeat	Gavage	DM	LOVASTATIN.Rat.in_vivo.Liver	LOVASTATIN
RG230-2	ECONAZOLE	334	mg/kg	8535	ECONAZOLE-1d-334mg/kg-LI-RATM-RG230-2-20011016	RAT LIVER	1	Repeat	Gavage	DM	ECONAZOLE.Rat.in_vivo.Liver	ECONAZOLE
RG230-2	CYCLOSPORIN A	350	mg/kg	8536	CYCLOSPORIN -5d-350mg/kg-LI-RATM-RG230-2-20011009	RAT LIVER	5	Repeat	Gavage	DM	CYCLOSPORIN_A.Rat.in_vivo.Liver	CYCLOSPORIN_A
RG230-2	ALTRETAMINE	13	mg/kg	8537	ALTRETAMINE-1d-13mg/kg-LI-RATM-RG230-2-20011204	RAT LIVER	1	Repeat	Gavage	DM	ALTRETAMINE.Rat.in_vivo.Liver	ALTRETAMINE
RG230-2	CARMUSTINE	16	mg/kg	8538	CARMUSTINE-5d-16mg/kg-LI-RATM-RG230-2-20011106	RAT LIVER	5	Repeat	Gavage	DM	CARMUSTINE.Rat.in_vivo.Liver	CARMUSTINE
RG230-2	MIFEPRISTONE	300	mg/kg	8539	MIFEPRISTONE-1d-300mg/kg-LI-RATM-RG230-2-20011030	RAT LIVER	1	Repeat	Gavage	DM	MIFEPRISTONE.Rat.in_vivo.Liver	MIFEPRISTONE
RG230-2	FLUCONAZOLE	394	mg/kg	8540	FLUCONAZOLE-1d-394mg/kg-LI-RATM-RG230-2-20011023	RAT LIVER	1	Repeat	Gavage	DM	FLUCONAZOLE.Rat.in_vivo.Liver	FLUCONAZOLE
RG230-2	ETHINYLESTRADIOL	1480	mg/kg	8541	ETHINYLESTRA-3d-1480mg/kg-LI-RATM-RG230-2-20011023	RAT LIVER	3	Repeat	Gavage	DM	ETHINYLESTRADIOL.Rat.in_vivo.Liver	ETHINYLESTRADIOL
RG230-2	MIFEPRISTONE	3	mg/kg	8542	MIFEPRISTONE-3d-3mg/kg-LI-RATM-RG230-2-20011030	RAT LIVER	3	Repeat	Gavage	DM	MIFEPRISTONE.Rat.in_vivo.Liver	MIFEPRISTONE
RG230-2	TAMOXIFEN	2.5	mg/kg	8543	TAMOXIFEN-3d-2.5mg/kg-LI-RATM-RG230-2-20011211	RAT LIVER	3	Repeat	Gavage	DM	TAMOXIFEN.Rat.in_vivo.Liver	TAMOXIFEN
RG230-2	ENOXACIN	100	mg/kg	8544	ENOXACIN-1d-100mg/kg-LI-RATM-RG230-2-20011023	RAT LIVER	1	Repeat	Gavage	DM	ENOXACIN.Rat.in_vivo.Liver	ENOXACIN
RG230-2	LOVASTATIN	1500	mg/kg	8545	LOVASTATIN-5d-1500mg/kg-LI-RATM-RG230-2-20011009	RAT LIVER	5	Repeat	Gavage	DM	LOVASTATIN.Rat.in_vivo.Liver	LOVASTATIN
RG230-2	THIOGUANINE	12	mg/kg	8546	THIOGUANINE-1d-12mg/kg-LI-RATM-RG230-2-20011023	RAT LIVER	1	Repeat	Gavage	DM	THIOGUANINE.Rat.in_vivo.Liver	THIOGUANINE
RG230-2	FLUVASTATIN	5	mg/kg	8548	FLUVASTATIN-1d-5mg/kg-LI-RATM-RG230-2-20011127	RAT LIVER	1	Repeat	Gavage	DM	FLUVASTATIN.Rat.in_vivo.Liver	FLUVASTATIN
RG230-2	CLOTRIMAZOLE	178	mg/kg	8549	CLOTRIMAZOLE-3d-178mg/kg-LI-RATM-RG230-2-20011016	RAT LIVER	3	Repeat	Gavage	DM	CLOTRIMAZOLE.Rat.in_vivo.Liver	CLOTRIMAZOLE
RG230-2	FLUVASTATIN	94	mg/kg	8550	FLUVASTATIN-1d-94mg/kg-LI-RATM-RG230-2-20011127	RAT LIVER	1	Repeat	Gavage	DM	FLUVASTATIN.Rat.in_vivo.Liver	FLUVASTATIN
RG230-2	TAMOXIFEN	2.5	mg/kg	8551	TAMOXIFEN-5d-2.5mg/kg-LI-RATM-RG230-2-20011211	RAT LIVER	5	Repeat	Gavage	DM	TAMOXIFEN.Rat.in_vivo.Liver	TAMOXIFEN
RG230-2	LOVASTATIN	1500	mg/kg	8552	LOVASTATIN-1d-1500mg/kg-LI-RATM-RG230-2-20011009	RAT LIVER	1	Repeat	Gavage	DM	LOVASTATIN.Rat.in_vivo.Liver	LOVASTATIN
RG230-2	PHENOTHIAZINE	386	mg/kg	8553	PHENOTHIAZIN-1d-386mg/kg-LI-RATM-RG230-2-20011106	RAT LIVER	1	Repeat	Gavage	DM	PHENOTHIAZINE.Rat.in_vivo.Liver	PHENOTHIAZINE
RG230-2	DICLOFENAC	10	mg/kg	8554	DICLOFENAC-3d-10mg/kg-LI-RATM-RG230-2-20011211	RAT LIVER	3	Repeat	Gavage	DM	DICLOFENAC.Rat.in_vivo.Liver	DICLOFENAC
RG230-2	KETOCONAZOLE	227	mg/kg	8555	KETOCONAZOLE-1d-227mg/kg-LI-RATM-RG230-2-20011016	RAT LIVER	1	Repeat	Gavage	DM	KETOCONAZOLE.Rat.in_vivo.Liver	KETOCONAZOLE
RG230-2	BETA-ESTRADIOL	0.3	mg/kg	8556	BETA-ESTRADI-1d-.3mg/kg-LI-RATM-RG230-2-20011113	RAT LIVER	1	Repeat	Gavage	DM	BETA-ESTRADIOL.Rat.in_vivo.Liver	BETA-ESTRADIOL
RG230-2	ECONAZOLE	43	mg/kg	8557	ECONAZOLE-3d-43mg/kg-LI-RATM-RG230-2-20011016	RAT LIVER	3	Repeat	Gavage	DM	ECONAZOLE.Rat.in_vivo.Liver	ECONAZOLE
RG230-2	DIETHYLSTILBESTROL	280	mg/kg	8558	DIETHYLSTILB-5d-280mg/kg-LI-RATM-RG230-2-20011030	RAT LIVER	5	Repeat	Gavage	DM	DIETHYLSTILBESTROL.Rat.in_vivo.Liver	DIETHYLSTILBESTROL
RG230-2	BEZAFIBRATE	100	mg/kg	8559	BEZAFIBRATE-1d-100mg/kg-LI-RATM-RG230-2-20011002	RAT LIVER	1	Repeat	Gavage	DM	BEZAFIBRATE.Rat.in_vivo.Liver	BEZAFIBRATE
RG230-2	ASPIRIN	375	mg/kg	8560	ASPIRIN-5d-375mg/kg-LI-RATM-RG230-2-20011106	RAT LIVER	5	Repeat	Gavage	DM	ASPIRIN.Rat.in_vivo.Liver	ASPIRIN
RG230-2	AMLODIPINE	0.2	mg/kg	8561	AMLODIPINE-1d-.2mg/kg-LI-RATM-RG230-2-20011204	RAT LIVER	1	Repeat	Gavage	DM	AMLODIPINE.Rat.in_vivo.Liver	AMLODIPINE
RG230-2	DEXAMETHASONE	150	mg/kg	8562	DEXAMETHASON-1d-150mg/kg-LI-RATM-RG230-2-20011127	RAT LIVER	1	Repeat	Gavage	DM	DEXAMETHASONE.Rat.in_vivo.Liver	DEXAMETHASONE
RG230-2	BISPHENOL A	100	mg/kg	8563	BISPHENOL A-1d-100mg/kg-LI-RATM-RG230-2-20011127	RAT LIVER	1	Repeat	Gavage	DM	BISPHENOL_A.Rat.in_vivo.Liver	BISPHENOL_A
RG230-2	BEZAFIBRATE	100	mg/kg	8564	BEZAFIBRATE-3d-100mg/kg-LI-RATM-RG230-2-20011002	RAT LIVER	3	Repeat	Gavage	DM	BEZAFIBRATE.Rat.in_vivo.Liver	BEZAFIBRATE
RG230-2	MICONAZOLE	200	mg/kg	8565	MICONAZOLE-5d-200mg/kg-LI-RATM-RG230-2-20011016	RAT LIVER	5	Repeat	Gavage	DM	MICONAZOLE.Rat.in_vivo.Liver	MICONAZOLE
RG230-2	IBUPROFEN	263	mg/kg	8566	IBUPROFEN-1d-263mg/kg-LI-RATM-RG230-2-20011016	RAT LIVER	1	Repeat	Gavage	DM	IBUPROFEN.Rat.in_vivo.Liver	IBUPROFEN
RG230-2	DIETHYLSTILBESTROL	2.8	mg/kg	8567	DIETHYLSTILB-1d-2.8mg/kg-LI-RATM-RG230-2-20011030	RAT LIVER	1	Repeat	Gavage	DM	DIETHYLSTILBESTROL.Rat.in_vivo.Liver	DIETHYLSTILBESTROL
RG230-2	LOMUSTINE	8.75	mg/kg	8568	LOMUSTINE-5d-8.75mg/kg-LI-RATM-RG230-2-20011204	RAT LIVER	5	Repeat	Gavage	DM	LOMUSTINE.Rat.in_vivo.Liver	LOMUSTINE
RG230-2	AMLODIPINE	19	mg/kg	8569	AMLODIPINE-3d-19mg/kg-LI-RATM-RG230-2-20011204	RAT LIVER	3	Repeat	Gavage	DM	AMLODIPINE.Rat.in_vivo.Liver	AMLODIPINE
RG230-2	ISOTRETINOIN	13	mg/kg	8570	ISOTRETINOIN-1d-13mg/kg-LI-RATM-RG230-2-20011211	RAT LIVER	1	Repeat	Gavage	DM	ISOTRETINOIN.Rat.in_vivo.Liver	ISOTRETINOIN
RG230-2	FLUPHENAZINE	2.5	mg/kg	8571	FLUPHENAZINE-3d-2.5mg/kg-LI-RATM-RG230-2-20011106	RAT LIVER	3	Repeat	Gavage	DM	FLUPHENAZINE.Rat.in_vivo.Liver	FLUPHENAZINE
RG230-2	FENOFIBRATE	215	mg/kg	8572	FENOFIBRATE-5d-215mg/kg-LI-RATM-RG230-2-20011204	RAT LIVER	5	Repeat	Gavage	DM	FENOFIBRATE.Rat.in_vivo.Liver	FENOFIBRATE
RG230-2	BITHIONOL	333	mg/kg	8573	BITHIONOL-1d-333mg/kg-LI-RATM-RG230-2-20011127	RAT LIVER	1	Repeat	Gavage	DM	BITHIONOL.Rat.in_vivo.Liver	BITHIONOL
RG230-2	MIFEPRISTONE	3	mg/kg	8574	MIFEPRISTONE-1d-3mg/kg-LI-RATM-RG230-2-20011030	RAT LIVER	1	Repeat	Gavage	DM	MIFEPRISTONE.Rat.in_vivo.Liver	MIFEPRISTONE
RG230-2	RALOXIFENE	650	mg/kg	8575	RALOXIFENE-3d-650mg/kg-LI-RATM-RG230-2-20011030	RAT LIVER	3	Repeat	Gavage	DM	RALOXIFENE.Rat.in_vivo.Liver	RALOXIFENE
RG230-2	KETOCONAZOLE	227	mg/kg	8576	KETOCONAZOLE-3d-227mg/kg-LI-RATM-RG230-2-20011016	RAT LIVER	3	Repeat	Gavage	DM	KETOCONAZOLE.Rat.in_vivo.Liver	KETOCONAZOLE
RG230-2	DEXAMETHASONE	1	mg/kg	8577	DEXAMETHASON-3d-1mg/kg-LI-RATM-RG230-2-20011023	RAT LIVER	3	Repeat	Gavage	DM	DEXAMETHASONE.Rat.in_vivo.Liver	DEXAMETHASONE
RG230-2	IBUPROFEN	263	mg/kg	8578	IBUPROFEN-5d-263mg/kg-LI-RATM-RG230-2-20011016	RAT LIVER	5	Repeat	Gavage	DM	IBUPROFEN.Rat.in_vivo.Liver	IBUPROFEN
RG230-2	BITHIONOL	333	mg/kg	8579	BITHIONOL-5d-333mg/kg-LI-RATM-RG230-2-20011127	RAT LIVER	5	Repeat	Gavage	DM	BITHIONOL.Rat.in_vivo.Liver	BITHIONOL
RG230-2	CLOTRIMAZOLE	52	mg/kg	8580	CLOTRIMAZOLE-1d-52mg/kg-LI-RATM-RG230-2-20011016	RAT LIVER	1	Repeat	Gavage	DM	CLOTRIMAZOLE.Rat.in_vivo.Liver	CLOTRIMAZOLE
RG230-2	MICONAZOLE	200	mg/kg	8581	MICONAZOLE-1d-200mg/kg-LI-RATM-RG230-2-20011016	RAT LIVER	1	Repeat	Gavage	DM	MICONAZOLE.Rat.in_vivo.Liver	MICONAZOLE
RG230-2	CLOTRIMAZOLE	178	mg/kg	8582	CLOTRIMAZOLE-5d-178mg/kg-LI-RATM-RG230-2-20011016	RAT LIVER	5	Repeat	Gavage	DM	CLOTRIMAZOLE.Rat.in_vivo.Liver	CLOTRIMAZOLE
RG230-2	GEMFIBROZIL	100	mg/kg	8583	GEMFIBROZIL-3d-100mg/kg-LI-RATM-RG230-2-20011002	RAT LIVER	3	Repeat	Gavage	DM	GEMFIBROZIL.Rat.in_vivo.Liver	GEMFIBROZIL
RG230-2	ETHINYLESTRADIOL	1480	mg/kg	8584	ETHINYLESTRA-1d-1480mg/kg-LI-RATM-RG230-2-20011023	RAT LIVER	1	Repeat	Gavage	DM	ETHINYLESTRADIOL.Rat.in_vivo.Liver	ETHINYLESTRADIOL
RG230-2	RALOXIFENE	6.5	mg/kg	8586	RALOXIFENE-5d-6.5mg/kg-LI-RATM-RG230-2-20011030	RAT LIVER	5	Repeat	Gavage	DM	RALOXIFENE.Rat.in_vivo.Liver	RALOXIFENE
RG230-2	FLUCONAZOLE	394	mg/kg	8587	FLUCONAZOLE-3d-394mg/kg-LI-RATM-RG230-2-20011023	RAT LIVER	3	Repeat	Gavage	DM	FLUCONAZOLE.Rat.in_vivo.Liver	FLUCONAZOLE
RG230-2	CHLORAMBUCIL	4.5	mg/kg	8588	CHLORAMBUCIL-5d-4.5mg/kg-LI-RATM-RG230-2-20011023	RAT LIVER	5	Repeat	Gavage	DM	CHLORAMBUCIL.Rat.in_vivo.Liver	CHLORAMBUCIL
RG230-2	DEXAMETHASONE	150	mg/kg	8614	DEXAMETHASON-3d-150mg/kg-LI-RATM-RG230-2-20011127	RAT LIVER	3	Repeat	Gavage	DM	DEXAMETHASONE.Rat.in_vivo.Liver	DEXAMETHASONE
RG230-2	SIMVASTATIN	15	mg/kg	8625	SIMVASTATIN-.25d-15mg/kg-LI-RATM-RG230-2-20011030	RAT LIVER	0.25	Repeat	Gavage	DM	SIMVASTATIN.Rat.in_vivo.Liver	SIMVASTATIN
RG230-2	LOVASTATIN	450	mg/kg	8626	LOVASTATIN-1d-450mg/kg-LI-RATM-RG230-2-20011009	RAT LIVER	1	Repeat	Gavage	DM	LOVASTATIN.Rat.in_vivo.Liver	LOVASTATIN
RG230-2	MICONAZOLE	920	mg/kg	8627	MICONAZOLE-3d-920mg/kg-LI-RATM-RG230-2-20011016	RAT LIVER	3	Repeat	Gavage	DM	MICONAZOLE.Rat.in_vivo.Liver	MICONAZOLE
RG230-2	CARMUSTINE	16	mg/kg	8628	CARMUSTINE-3d-16mg/kg-LI-RATM-RG230-2-20011106	RAT LIVER	3	Repeat	Gavage	DM	CARMUSTINE.Rat.in_vivo.Liver	CARMUSTINE
RG230-2	FLUPHENAZINE	22	mg/kg	8629	FLUPHENAZINE-.25d-22mg/kg-LI-RATM-RG230-2-20011106	RAT LIVER	0.25	Repeat	Gavage	DM	FLUPHENAZINE.Rat.in_vivo.Liver	FLUPHENAZINE
RG230-2	MICONAZOLE	200	mg/kg	8630	MICONAZOLE-.25d-200mg/kg-LI-RATM-RG230-2-20011016	RAT LIVER	0.25	Repeat	Gavage	DM	MICONAZOLE.Rat.in_vivo.Liver	MICONAZOLE
RG230-2	DIETHYLSTILBESTROL	2.8	mg/kg	8631	DIETHYLSTILB-5d-2.8mg/kg-LI-RATM-RG230-2-20011030	RAT LIVER	5	Repeat	Gavage	DM	DIETHYLSTILBESTROL.Rat.in_vivo.Liver	DIETHYLSTILBESTROL
RG230-2	ATORVASTATIN	2.5	mg/kg	8632	ATORVASTATIN-.25d-2.5mg/kg-LI-RATM-RG230-2-20011030	RAT LIVER	0.25	Repeat	Gavage	DM	ATORVASTATIN.Rat.in_vivo.Liver	ATORVASTATIN
RG230-2	MIFEPRISTONE	300	mg/kg	8633	MIFEPRISTONE-.25d-300mg/kg-LI-RATM-RG230-2-20011030	RAT LIVER	0.25	Repeat	Gavage	DM	MIFEPRISTONE.Rat.in_vivo.Liver	MIFEPRISTONE
RG230-2	KETOCONAZOLE	227	mg/kg	8634	KETOCONAZOLE-.25d-227mg/kg-LI-RATM-RG230-2-20011016	RAT LIVER	0.25	Repeat	Gavage	DM	KETOCONAZOLE.Rat.in_vivo.Liver	KETOCONAZOLE
RG230-2	CITALOPRAM	90	mg/kg	8635	CITALOPRAM-.25d-90mg/kg-LI-RATM-RG230-2-20011113	RAT LIVER	0.25	Repeat	Gavage	DM	CITALOPRAM.Rat.in_vivo.Liver	CITALOPRAM
RG230-2	FLUPHENAZINE	2.5	mg/kg	8636	FLUPHENAZINE-.25d-2.5mg/kg-LI-RATM-RG230-2-20011106	RAT LIVER	0.25	Repeat	Gavage	DM	FLUPHENAZINE.Rat.in_vivo.Liver	FLUPHENAZINE
RG230-2	ISOTRETINOIN	125	mg/kg	8637	ISOTRETINOIN-.25d-125mg/kg-LI-RATM-RG230-2-20011211	RAT LIVER	0.25	Repeat	Gavage	DM	ISOTRETINOIN.Rat.in_vivo.Liver	ISOTRETINOIN
RG230-2	CLOTRIMAZOLE	178	mg/kg	8638	CLOTRIMAZOLE-.25d-178mg/kg-LI-RATM-RG230-2-20011016	RAT LIVER	0.25	Repeat	Gavage	DM	CLOTRIMAZOLE.Rat.in_vivo.Liver	CLOTRIMAZOLE
RG230-2	KETOCONAZOLE	114	mg/kg	8639	KETOCONAZOLE-.25d-114mg/kg-LI-RATM-RG230-2-20011127	RAT LIVER	0.25	Repeat	Gavage	DM	KETOCONAZOLE.Rat.in_vivo.Liver	KETOCONAZOLE
RG230-2	BETA-ESTRADIOL	0.3	mg/kg	8640	BETA-ESTRADI-.25d-.3mg/kg-LI-RATM-RG230-2-20011113	RAT LIVER	0.25	Repeat	Gavage	DM	BETA-ESTRADIOL.Rat.in_vivo.Liver	BETA-ESTRADIOL
RG230-2	PHENOTHIAZINE	36	mg/kg	8641	PHENOTHIAZIN-.25d-36mg/kg-LI-RATM-RG230-2-20011106	RAT LIVER	0.25	Repeat	Gavage	DM	PHENOTHIAZINE.Rat.in_vivo.Liver	PHENOTHIAZINE
RG230-2	ETHANOL	6000	mg/kg	8642	ETHANOL-.25d-6000mg/kg-LI-RATM-RG230-2-20010924	RAT LIVER	0.25	Repeat	Gavage	DM	ETHANOL.Rat.in_vivo.Liver	ETHANOL
RG230-2	ENOXACIN	750	mg/kg	8643	ENOXACIN-.25d-750mg/kg-LI-RATM-RG230-2-20011023	RAT LIVER	0.25	Repeat	Gavage	DM	ENOXACIN.Rat.in_vivo.Liver	ENOXACIN
RG230-2	CORTISONE	206	mg/kg	8644	CORTISONE-5d-206mg/kg-LI-RATM-RG230-2-20021008	RAT LIVER	5	Repeat	Gavage	DM	CORTISONE.Rat.in_vivo.Liver	CORTISONE
RG230-2	ENOXACIN	100	mg/kg	8645	ENOXACIN-.25d-100mg/kg-LI-RATM-RG230-2-20011023	RAT LIVER	0.25	Repeat	Gavage	DM	ENOXACIN.Rat.in_vivo.Liver	ENOXACIN
RG230-2	ETHISTERONE	1500	mg/kg	8646	ETHISTERONE-3d-1500mg/kg-LI-RATM-RG230-2-20021022	RAT LIVER	3	Repeat	Gavage	DM	ETHISTERONE.Rat.in_vivo.Liver	ETHISTERONE
RG230-2	OXYMETHOLONE	1170	mg/kg	8647	OXYMETHOLONE-5d-1170mg/kg-LI-RATM-RG230-2-20021022	RAT LIVER	5	Repeat	Gavage	DM	OXYMETHOLONE.Rat.in_vivo.Liver	OXYMETHOLONE
RG230-2	BEZAFIBRATE	100	mg/kg	8648	BEZAFIBRATE-.25d-100mg/kg-LI-RATM-RG230-2-20011002	RAT LIVER	0.25	Repeat	Gavage	DM	BEZAFIBRATE.Rat.in_vivo.Liver	BEZAFIBRATE
RG230-2	NIMETAZEPAM	122	mg/kg	8649	NIMETAZEPAM-1d-122mg/kg-LI-RATM-RG230-2-20021008	RAT LIVER	1	Repeat	Gavage	DM	NIMETAZEPAM.Rat.in_vivo.Liver	NIMETAZEPAM
RG230-2	THIOGUANINE	12	mg/kg	8650	THIOGUANINE-.25d-12mg/kg-LI-RATM-RG230-2-20011023	RAT LIVER	0.25	Repeat	Gavage	DM	THIOGUANINE.Rat.in_vivo.Liver	THIOGUANINE
RG230-2	CHLORAMBUCIL	0.6	mg/kg	8651	CHLORAMBUCIL-.25d-.6mg/kg-LI-RATM-RG230-2-20011023	RAT LIVER	0.25	Repeat	Gavage	DM	CHLORAMBUCIL.Rat.in_vivo.Liver	CHLORAMBUCIL
RG230-2	BITHIONOL	59	mg/kg	8652	BITHIONOL-.25d-59mg/kg-LI-RATM-RG230-2-20011127	RAT LIVER	0.25	Repeat	Gavage	DM	BITHIONOL.Rat.in_vivo.Liver	BITHIONOL
RG230-2	DEXAMETHASONE	150	mg/kg	8653	DEXAMETHASON-.25d-150mg/kg-LI-RATM-RG230-2-20011127	RAT LIVER	0.25	Repeat	Gavage	DM	DEXAMETHASONE.Rat.in_vivo.Liver	DEXAMETHASONE
RG230-2	GEMFIBROZIL	700	mg/kg	8654	GEMFIBROZIL-.25d-700mg/kg-LI-RATM-RG230-2-20011002	RAT LIVER	0.25	Repeat	Gavage	DM	GEMFIBROZIL.Rat.in_vivo.Liver	GEMFIBROZIL
RG230-2	ROXITHROMYCIN	312	mg/kg	8655	ROXITHROMYCI-3d-312mg/kg-LI-RATM-RG230-2-20021008	RAT LIVER	3	Repeat	Gavage	DM	ROXITHROMYCIN.Rat.in_vivo.Liver	ROXITHROMYCIN
RG230-2	GENISTEIN	20	mg/kg	8656	GENISTEIN-.25d-20mg/kg-LI-RATM-RG230-2-20011030	RAT LIVER	0.25	Repeat	Gavage	DM	GENISTEIN.Rat.in_vivo.Liver	GENISTEIN
RG230-2	RALOXIFENE	650	mg/kg	8657	RALOXIFENE-.25d-650mg/kg-LI-RATM-RG230-2-20011030	RAT LIVER	0.25	Repeat	Gavage	DM	RALOXIFENE.Rat.in_vivo.Liver	RALOXIFENE
RG230-2	ACETAZOLAMIDE	250	mg/kg	8658	ACETAZOLAMID-.25d-250mg/kg-LI-RATM-RG230-2-20011113	RAT LIVER	0.25	Repeat	Gavage	DM	ACETAZOLAMIDE.Rat.in_vivo.Liver	ACETAZOLAMIDE
RG230-2	LEFLUNOMIDE	30	mg/kg	8659	LEFLUNOMIDE-.25d-30mg/kg-LI-RATM-RG230-2-20011009	RAT LIVER	0.25	Repeat	Gavage	DM	LEFLUNOMIDE.Rat.in_vivo.Liver	LEFLUNOMIDE
RG230-2	GEMFIBROZIL	100	mg/kg	8660	GEMFIBROZIL-.25d-100mg/kg-LI-RATM-RG230-2-20011002	RAT LIVER	0.25	Repeat	Gavage	DM	GEMFIBROZIL.Rat.in_vivo.Liver	GEMFIBROZIL
RG230-2	ETODOLAC	24	mg/kg	8661	ETODOLAC-1d-24mg/kg-LI-RATM-RG230-2-20021008	RAT LIVER	1	Repeat	Gavage	DM	ETODOLAC.Rat.in_vivo.Liver	ETODOLAC
RG230-2	MELOXICAM	33	mg/kg	8662	MELOXICAM-.25d-33mg/kg-LI-RATM-RG230-2-20011211	RAT LIVER	0.25	Repeat	Gavage	DM	MELOXICAM.Rat.in_vivo.Liver	MELOXICAM
RG230-2	DIETHYLSTILBESTROL	2.8	mg/kg	8663	DIETHYLSTILB-.25d-2.8mg/kg-LI-RATM-RG230-2-20011030	RAT LIVER	0.25	Repeat	Gavage	DM	DIETHYLSTILBESTROL.Rat.in_vivo.Liver	DIETHYLSTILBESTROL
RG230-2	FLUCONAZOLE	10	mg/kg	8664	FLUCONAZOLE-.25d-10mg/kg-LI-RATM-RG230-2-20011023	RAT LIVER	0.25	Repeat	Gavage	DM	FLUCONAZOLE.Rat.in_vivo.Liver	FLUCONAZOLE
RG230-2	FENOFIBRATE	43	mg/kg	8665	FENOFIBRATE-.25d-43mg/kg-LI-RATM-RG230-2-20011106	RAT LIVER	0.25	Repeat	Gavage	DM	FENOFIBRATE.Rat.in_vivo.Liver	FENOFIBRATE
RG230-2	ALTRETAMINE	13	mg/kg	8666	ALTRETAMINE-.25d-13mg/kg-LI-RATM-RG230-2-20011204	RAT LIVER	0.25	Repeat	Gavage	DM	ALTRETAMINE.Rat.in_vivo.Liver	ALTRETAMINE
RG230-2	CORTISONE	206	mg/kg	8667	CORTISONE-3d-206mg/kg-LI-RATM-RG230-2-20021008	RAT LIVER	3	Repeat	Gavage	DM	CORTISONE.Rat.in_vivo.Liver	CORTISONE
RG230-2	CLOTRIMAZOLE	52	mg/kg	8668	CLOTRIMAZOLE-.25d-52mg/kg-LI-RATM-RG230-2-20011016	RAT LIVER	0.25	Repeat	Gavage	DM	CLOTRIMAZOLE.Rat.in_vivo.Liver	CLOTRIMAZOLE
RG230-2	MIFEPRISTONE	3	mg/kg	8669	MIFEPRISTONE-.25d-3mg/kg-LI-RATM-RG230-2-20011030	RAT LIVER	0.25	Repeat	Gavage	DM	MIFEPRISTONE.Rat.in_vivo.Liver	MIFEPRISTONE
RG230-2	ETHINYLESTRADIOL	10	mg/kg	8670	ETHINYLESTRA-.25d-10mg/kg-LI-RATM-RG230-2-20011023	RAT LIVER	0.25	Repeat	Gavage	DM	ETHINYLESTRADIOL.Rat.in_vivo.Liver	ETHINYLESTRADIOL
RG230-2	PROGESTERONE	164	mg/kg	8671	PROGESTERONE-.25d-164mg/kg-LI-RATM-RG230-2-20011113	RAT LIVER	0.25	Repeat	Gavage	DM	PROGESTERONE.Rat.in_vivo.Liver	PROGESTERONE
RG230-2	ETHISTERONE	1500	mg/kg	8672	ETHISTERONE-1d-1500mg/kg-LI-RATM-RG230-2-20021022	RAT LIVER	1	Repeat	Gavage	DM	ETHISTERONE.Rat.in_vivo.Liver	ETHISTERONE
RG230-2	AMLODIPINE	0.2	mg/kg	8673	AMLODIPINE-.25d-.2mg/kg-LI-RATM-RG230-2-20011204	RAT LIVER	0.25	Repeat	Gavage	DM	AMLODIPINE.Rat.in_vivo.Liver	AMLODIPINE
RG230-2	ITRACONAZOLE	30	mg/kg	8674	ITRACONAZOLE-.25d-30mg/kg-LI-RATM-RG230-2-20011023	RAT LIVER	0.25	Repeat	Gavage	DM	ITRACONAZOLE.Rat.in_vivo.Liver	ITRACONAZOLE
RG230-2	NIMETAZEPAM	122	mg/kg	8675	NIMETAZEPAM-5d-122mg/kg-LI-RATM-RG230-2-20021008	RAT LIVER	5	Repeat	Gavage	DM	NIMETAZEPAM.Rat.in_vivo.Liver	NIMETAZEPAM
RG230-2	LOVASTATIN	450	mg/kg	8676	LOVASTATIN-.25d-450mg/kg-LI-RATM-RG230-2-20011009	RAT LIVER	0.25	Repeat	Gavage	DM	LOVASTATIN.Rat.in_vivo.Liver	LOVASTATIN
RG230-2	FLUVASTATIN	94	mg/kg	8677	FLUVASTATIN-.25d-94mg/kg-LI-RATM-RG230-2-20011127	RAT LIVER	0.25	Repeat	Gavage	DM	FLUVASTATIN.Rat.in_vivo.Liver	FLUVASTATIN
RG230-2	ROXITHROMYCIN	312	mg/kg	8678	ROXITHROMYCI-1d-312mg/kg-LI-RATM-RG230-2-20021008	RAT LIVER	1	Repeat	Gavage	DM	ROXITHROMYCIN.Rat.in_vivo.Liver	ROXITHROMYCIN
RG230-2	DICLOFENAC	10	mg/kg	8679	DICLOFENAC-.25d-10mg/kg-LI-RATM-RG230-2-20011211	RAT LIVER	0.25	Repeat	Gavage	DM	DICLOFENAC.Rat.in_vivo.Liver	DICLOFENAC
RG230-2	MICONAZOLE	920	mg/kg	8680	MICONAZOLE-.25d-920mg/kg-LI-RATM-RG230-2-20011016	RAT LIVER	0.25	Repeat	Gavage	DM	MICONAZOLE.Rat.in_vivo.Liver	MICONAZOLE
RG230-2	NEOMYCIN	56	mg/kg	8681	NEOMYCIN-.25d-56mg/kg-LI-RATM-RG230-2-20011127	RAT LIVER	0.25	Repeat	Gavage	DM	NEOMYCIN.Rat.in_vivo.Liver	NEOMYCIN
RG230-2	DIETHYLSTILBESTROL	280	mg/kg	8682	DIETHYLSTILB-.25d-280mg/kg-LI-RATM-RG230-2-20011030	RAT LIVER	0.25	Repeat	Gavage	DM	DIETHYLSTILBESTROL.Rat.in_vivo.Liver	DIETHYLSTILBESTROL
RG230-2	DEXAMETHASONE	1	mg/kg	8683	DEXAMETHASON-.25d-1mg/kg-LI-RATM-RG230-2-20011023	RAT LIVER	0.25	Repeat	Gavage	DM	DEXAMETHASONE.Rat.in_vivo.Liver	DEXAMETHASONE
RG230-2	RALOXIFENE	6.5	mg/kg	8684	RALOXIFENE-.25d-6.5mg/kg-LI-RATM-RG230-2-20011030	RAT LIVER	0.25	Repeat	Gavage	DM	RALOXIFENE.Rat.in_vivo.Liver	RALOXIFENE
RG230-2	ECONAZOLE	43	mg/kg	8685	ECONAZOLE-.25d-43mg/kg-LI-RATM-RG230-2-20011016	RAT LIVER	0.25	Repeat	Gavage	DM	ECONAZOLE.Rat.in_vivo.Liver	ECONAZOLE
RG230-2	BITHIONOL	333	mg/kg	8686	BITHIONOL-.25d-333mg/kg-LI-RATM-RG230-2-20011127	RAT LIVER	0.25	Repeat	Gavage	DM	BITHIONOL.Rat.in_vivo.Liver	BITHIONOL
RG230-2	SODIUM ARSENITE	10	mg/kg	8687	SODIUM ARSEN-.25d-10mg/kg-LI-RATM-RG230-2-20010924	RAT LIVER	0.25	Repeat	Gavage	DM	SODIUM_ARSENITE.Rat.in_vivo.Liver	SODIUM_ARSENITE
RG230-2	PHENOTHIAZINE	386	mg/kg	8688	PHENOTHIAZIN-.25d-386mg/kg-LI-RATM-RG230-2-20011106	RAT LIVER	0.25	Repeat	Gavage	DM	PHENOTHIAZINE.Rat.in_vivo.Liver	PHENOTHIAZINE
RG230-2	BISPHENOL A	610	mg/kg	8689	BISPHENOL A-.25d-610mg/kg-LI-RATM-RG230-2-20011127	RAT LIVER	0.25	Repeat	Gavage	DM	BISPHENOL_A.Rat.in_vivo.Liver	BISPHENOL_A
RG230-2	FLUCONAZOLE	394	mg/kg	8690	FLUCONAZOLE-.25d-394mg/kg-LI-RATM-RG230-2-20011023	RAT LIVER	0.25	Repeat	Gavage	DM	FLUCONAZOLE.Rat.in_vivo.Liver	FLUCONAZOLE
RG230-2	CORTISONE	206	mg/kg	8691	CORTISONE-1d-206mg/kg-LI-RATM-RG230-2-20021008	RAT LIVER	1	Repeat	Gavage	DM	CORTISONE.Rat.in_vivo.Liver	CORTISONE
RG230-2	NORETHINDRONE	0.08	mg/kg	8692	NORETHINDRON-.25d-.08mg/kg-LI-RATM-RG230-2-20011030	RAT LIVER	0.25	Repeat	Gavage	DM	NORETHINDRONE.Rat.in_vivo.Liver	NORETHINDRONE
RG230-2	SULINDAC	132	mg/kg	8693	SULINDAC-.25d-132mg/kg-LI-RATM-RG230-2-20011016	RAT LIVER	0.25	Repeat	Gavage	DM	SULINDAC.Rat.in_vivo.Liver	SULINDAC
RG230-2	ISOTRETINOIN	13	mg/kg	8694	ISOTRETINOIN-.25d-13mg/kg-LI-RATM-RG230-2-20011211	RAT LIVER	0.25	Repeat	Gavage	DM	ISOTRETINOIN.Rat.in_vivo.Liver	ISOTRETINOIN
RG230-2	NORETHINDRONE	375	mg/kg	8695	NORETHINDRON-.25d-375mg/kg-LI-RATM-RG230-2-20011030	RAT LIVER	0.25	Repeat	Gavage	DM	NORETHINDRONE.Rat.in_vivo.Liver	NORETHINDRONE
RG230-2	FENOFIBRATE	215	mg/kg	8696	FENOFIBRATE-.25d-215mg/kg-LI-RATM-RG230-2-20011204	RAT LIVER	0.25	Repeat	Gavage	DM	FENOFIBRATE.Rat.in_vivo.Liver	FENOFIBRATE
RG230-2	OXYMETHOLONE	1170	mg/kg	8697	OXYMETHOLONE-1d-1170mg/kg-LI-RATM-RG230-2-20021022	RAT LIVER	1	Repeat	Gavage	DM	OXYMETHOLONE.Rat.in_vivo.Liver	OXYMETHOLONE
RG230-2	ITRACONAZOLE	1093	mg/kg	8698	ITRACONAZOLE-.25d-1093mg/kg-LI-RATM-RG230-2-20011023	RAT LIVER	0.25	Repeat	Gavage	DM	ITRACONAZOLE.Rat.in_vivo.Liver	ITRACONAZOLE
RG230-2	ETHISTERONE	1500	mg/kg	8699	ETHISTERONE-5d-1500mg/kg-LI-RATM-RG230-2-20021022	RAT LIVER	5	Repeat	Gavage	DM	ETHISTERONE.Rat.in_vivo.Liver	ETHISTERONE
RG230-2	ETHINYLESTRADIOL	1480	mg/kg	8700	ETHINYLESTRA-.25d-1480mg/kg-LI-RATM-RG230-2-20011023	RAT LIVER	0.25	Repeat	Gavage	DM	ETHINYLESTRADIOL.Rat.in_vivo.Liver	ETHINYLESTRADIOL
RG230-2	ECONAZOLE	334	mg/kg	8701	ECONAZOLE-.25d-334mg/kg-LI-RATM-RG230-2-20011016	RAT LIVER	0.25	Repeat	Gavage	DM	ECONAZOLE.Rat.in_vivo.Liver	ECONAZOLE
RG230-2	NIMETAZEPAM	122	mg/kg	8702	NIMETAZEPAM-3d-122mg/kg-LI-RATM-RG230-2-20021008	RAT LIVER	3	Repeat	Gavage	DM	NIMETAZEPAM.Rat.in_vivo.Liver	NIMETAZEPAM
RG230-2	ETODOLAC	24	mg/kg	8717	ETODOLAC-5d-24mg/kg-LI-RATM-RG230-2-20021008	RAT LIVER	5	Repeat	Gavage	DM	ETODOLAC.Rat.in_vivo.Liver	ETODOLAC
RG230-2	CLOTRIMAZOLE	89	mg/kg	8718	CLOTRIMAZOLE-.25d-89mg/kg-LI-RATM-RG230-2-20011127	RAT LIVER	0.25	Repeat	Gavage	DM	CLOTRIMAZOLE.Rat.in_vivo.Liver	CLOTRIMAZOLE
RG230-2	BEZAFIBRATE	617	mg/kg	8719	BEZAFIBRATE-.25d-617mg/kg-LI-RATM-RG230-2-20011002	RAT LIVER	0.25	Repeat	Gavage	DM	BEZAFIBRATE.Rat.in_vivo.Liver	BEZAFIBRATE
RG230-2	ROXITHROMYCIN	312	mg/kg	8720	ROXITHROMYCI-5d-312mg/kg-LI-RATM-RG230-2-20021008	RAT LIVER	5	Repeat	Gavage	DM	ROXITHROMYCIN.Rat.in_vivo.Liver	ROXITHROMYCIN
RG230-2	PHENOBARBITAL	54	mg/kg	8723	PHENOBARBITA-5d-54mg/kg-LI-RATM-RG230-2-20020115	RAT LIVER	5	Repeat	Gavage	DM	PHENOBARBITAL.Rat.in_vivo.Liver	PHENOBARBITAL
RG230-2	CLOFIBRIC ACID	448	mg/kg	8726	CLOFIBRIC AC-1d-448mg/kg-LI-RATM-RG230-2-20020429	RAT LIVER	1	Repeat	Gavage	DM	CLOFIBRIC_ACID.Rat.in_vivo.Liver	CLOFIBRIC_ACID
RG230-2	METHIMAZOLE	100	mg/kg	8727	METHIMAZOLE-1d-100mg/kg-LI-RATM-RG230-2-20020205	RAT LIVER	1	Repeat	Gavage	DM	METHIMAZOLE.Rat.in_vivo.Liver	METHIMAZOLE
RG230-2	PHENOBARBITAL	25	mg/kg	8728	PHENOBARBITA-1d-25mg/kg-LI-RATM-RG230-2-20020115	RAT LIVER	1	Repeat	Gavage	DM	PHENOBARBITAL.Rat.in_vivo.Liver	PHENOBARBITAL
RG230-2	AFLATOXIN B1	0.3	mg/kg	8732	AFLATOXIN B1-3d-.3mg/kg-LI-RATM-RG230-2-20020923	RAT LIVER	3	Repeat	Gavage	DM	AFLATOXIN_B1.Rat.in_vivo.Liver	AFLATOXIN_B1
RG230-2	N,N-DIMETHYLFORMAMIDE	1400	mg/kg	8733	N,N-DIMETHYL-3d-1400mg/kg-LI-RATM-RG230-2-20011106	RAT LIVER	3	Repeat	Gavage	DM	N,N-DIMETHYLFORMAMIDE.Rat.in_vivo.Liver	N,N-DIMETHYLFORMAMIDE
RG230-2	CARBAMAZEPINE	490	mg/kg	8735	CARBAMAZEPIN-5d-490mg/kg-LI-RATM-RG230-2-20020909	RAT LIVER	5	Repeat	Gavage	DM	CARBAMAZEPINE.Rat.in_vivo.Liver	CARBAMAZEPINE
RG230-2	CINNARIZINE	750	mg/kg	8742	CINNARIZINE-3d-750mg/kg-LI-RATM-RG230-2-20020909	RAT LIVER	3	Repeat	Gavage	DM	CINNARIZINE.Rat.in_vivo.Liver	CINNARIZINE
RG230-2	1,1-DICHLOROETHENE	600	mg/kg	8743	1,1-DICHLORO-3d-600mg/kg-LI-RATM-RG230-2-20020722	RAT LIVER	3	Repeat	Gavage	DM	1,1-DICHLOROETHENE.Rat.in_vivo.Liver	1,1-DICHLOROETHENE
RG230-2	N,N-DIMETHYLFORMAMIDE	1400	mg/kg	8744	N,N-DIMETHYL-5d-1400mg/kg-LI-RATM-RG230-2-20011106	RAT LIVER	5	Repeat	Gavage	DM	N,N-DIMETHYLFORMAMIDE.Rat.in_vivo.Liver	N,N-DIMETHYLFORMAMIDE
RG230-2	CLOFIBRIC ACID	448	mg/kg	8751	CLOFIBRIC AC-5d-448mg/kg-LI-RATM-RG230-2-20020429	RAT LIVER	5	Repeat	Gavage	DM	CLOFIBRIC_ACID.Rat.in_vivo.Liver	CLOFIBRIC_ACID
RG230-2	AMANTADINE	220	mg/kg	8754	AMANTADINE-1d-220mg/kg-LI-RATM-RG230-2-20020311	RAT LIVER	1	Repeat	Gavage	DM	AMANTADINE.Rat.in_vivo.Liver	AMANTADINE
RG230-2	LETROZOLE	250	mg/kg	8755	LETROZOLE-5d-250mg/kg-LI-RATM-RG230-2-20020415	RAT LIVER	5	Repeat	Gavage	DM	LETROZOLE.Rat.in_vivo.Liver	LETROZOLE
RG230-2	1-NAPHTHYL ISOTHIOCYANATE	166.67	uM	8757	1-NAPHTHYL I-.67d-166.67uM-CE-RHCYT-RG230-2-20040518	RPH	0.67	NA	NA	DM	1-NAPHTHYL_ISOTHIOCYANATE.Rat.in_vitro.Liver	1-NAPHTHYL_ISOTHIOCYANATE
RG230-2	1-NAPHTHYL ISOTHIOCYANATE	166.67	uM	8758	1-NAPHTHYL I-1d-166.67uM-CE-RHCYT-RG230-2-20040518	RPH	1	NA	NA	DM	1-NAPHTHYL_ISOTHIOCYANATE.Rat.in_vitro.Liver	1-NAPHTHYL_ISOTHIOCYANATE
RG230-2	3-METHYLCHOLANTHRENE	23	uM	8759	3-METHYLCHOL-.67d-23uM-CE-RHCYT-RG230-2-20050322	RPH	0.67	NA	NA	DM	3-METHYLCHOLANTHRENE.Rat.in_vitro.Liver	3-METHYLCHOLANTHRENE
RG230-2	3-METHYLCHOLANTHRENE	23	uM	8760	3-METHYLCHOL-1d-23uM-CE-RHCYT-RG230-2-20050322	RPH	1	NA	NA	DM	3-METHYLCHOLANTHRENE.Rat.in_vitro.Liver	3-METHYLCHOLANTHRENE
RG230-2	4,4'-DIETHYLAMINOETHOXYHEXESTROL	20	uM	8761	4,4'-DIETHYL-.67d-20uM-CE-RHCYT-RG230-2-20040811	RPH	0.67	NA	NA	DM	4,4'-DIETHYLAMINOETHOXYHEXESTROL.Rat.in_vitro.Liver	4,4'-DIETHYLAMINOETHOXYHEXESTROL
RG230-2	4,4'-DIETHYLAMINOETHOXYHEXESTROL	20	uM	8762	4,4'-DIETHYL-1d-20uM-CE-RHCYT-RG230-2-20040811	RPH	1	NA	NA	DM	4,4'-DIETHYLAMINOETHOXYHEXESTROL.Rat.in_vitro.Liver	4,4'-DIETHYLAMINOETHOXYHEXESTROL
RG230-2	4,4'-METHYLENEDIANILINE	296	uM	8763	4,4'-METHYLE-.67d-296uM-CE-RHCYT-RG230-2-20040504	RPH	0.67	NA	NA	DM	4,4'-METHYLENEDIANILINE.Rat.in_vitro.Liver	4,4'-METHYLENEDIANILINE
RG230-2	4,4'-METHYLENEDIANILINE	296	uM	8764	4,4'-METHYLE-1d-296uM-CE-RHCYT-RG230-2-20040504	RPH	1	NA	NA	DM	4,4'-METHYLENEDIANILINE.Rat.in_vitro.Liver	4,4'-METHYLENEDIANILINE
RG230-2	6-MERCAPTOPURINE	0.5	uM	8765	6-MERCAPTOPU-.67d-.5uM-CE-RHCYT-RG230-2-20040811	RPH	0.67	NA	NA	DM	6-MERCAPTOPURINE.Rat.in_vitro.Liver	6-MERCAPTOPURINE
RG230-2	6-MERCAPTOPURINE	0.5	uM	8766	6-MERCAPTOPU-1d-.5uM-CE-RHCYT-RG230-2-20040811	RPH	1	NA	NA	DM	6-MERCAPTOPURINE.Rat.in_vitro.Liver	6-MERCAPTOPURINE
RG230-2	ACETAMINOPHEN	1950	uM	8767	ACETAMINOPHE-.67d-1950uM-CE-RHCYT-RG230-2-20050420	RPH	0.67	NA	NA	DM	ACETAMINOPHEN.Rat.in_vitro.Liver	ACETAMINOPHEN
RG230-2	ACETAMINOPHEN	1950	uM	8768	ACETAMINOPHE-1d-1950uM-CE-RHCYT-RG230-2-20050420	RPH	1	NA	NA	DM	ACETAMINOPHEN.Rat.in_vitro.Liver	ACETAMINOPHEN
RG230-2	ALLYL ALCOHOL	30	uM	8769	ALLYL ALCOHO-.67d-30uM-CE-RHCYT-RG230-2-20040706	RPH	0.67	NA	NA	DM	ALLYL_ALCOHOL.Rat.in_vitro.Liver	ALLYL_ALCOHOL
RG230-2	AMANTADINE	1500	uM	8771	AMANTADINE-.67d-1500uM-CE-RHCYT-RG230-2-20040713	RPH	0.67	NA	NA	DM	AMANTADINE.Rat.in_vitro.Liver	AMANTADINE
RG230-2	AMANTADINE	1500	uM	8772	AMANTADINE-1d-1500uM-CE-RHCYT-RG230-2-20040713	RPH	1	NA	NA	DM	AMANTADINE.Rat.in_vitro.Liver	AMANTADINE
RG230-2	AMINEPTINE	1667	uM	8773	AMINEPTINE-.67d-1667uM-CE-RHCYT-RG230-2-20040811	RPH	0.67	NA	NA	DM	AMINEPTINE.Rat.in_vitro.Liver	AMINEPTINE
RG230-2	AMINEPTINE	1667	uM	8774	AMINEPTINE-1d-1667uM-CE-RHCYT-RG230-2-20040811	RPH	1	NA	NA	DM	AMINEPTINE.Rat.in_vitro.Liver	AMINEPTINE
RG230-2	AMIODARONE	37.04	uM	8775	AMIODARONE-.67d-37.04uM-CE-RHCYT-RG230-2-20040504	RPH	0.67	NA	NA	DM	AMIODARONE.Rat.in_vitro.Liver	AMIODARONE
RG230-2	AMIODARONE	37.04	uM	8776	AMIODARONE-1d-37.04uM-CE-RHCYT-RG230-2-20040504	RPH	1	NA	NA	DM	AMIODARONE.Rat.in_vitro.Liver	AMIODARONE
RG230-2	AMITRIPTYLINE	72	uM	8777	AMITRIPTYLIN-.67d-72uM-CE-RHCYT-RG230-2-20040929	RPH	0.67	NA	NA	DM	AMITRIPTYLINE.Rat.in_vitro.Liver	AMITRIPTYLINE
RG230-2	AMITRIPTYLINE	72	uM	8778	AMITRIPTYLIN-1d-72uM-CE-RHCYT-RG230-2-20040929	RPH	1	NA	NA	DM	AMITRIPTYLINE.Rat.in_vitro.Liver	AMITRIPTYLINE
RG230-2	ANTIMYCIN A	0.03	uM	8779	ANTIMYCIN A-.67d-.03uM-CE-RHCYT-RG230-2-20040811	RPH	0.67	NA	NA	DM	ANTIMYCIN_A.Rat.in_vitro.Liver	ANTIMYCIN_A
RG230-2	ANTIMYCIN A	0.03	uM	8780	ANTIMYCIN A-1d-.03uM-CE-RHCYT-RG230-2-20040811	RPH	1	NA	NA	DM	ANTIMYCIN_A.Rat.in_vitro.Liver	ANTIMYCIN_A
RG230-2	ATORVASTATIN	250	uM	8781	ATORVASTATIN-.67d-250uM-CE-RHCYT-RG230-2-20040518	RPH	0.67	NA	NA	DM	ATORVASTATIN.Rat.in_vitro.Liver	ATORVASTATIN
RG230-2	ATORVASTATIN	250	uM	8782	ATORVASTATIN-1d-250uM-CE-RHCYT-RG230-2-20040518	RPH	1	NA	NA	DM	ATORVASTATIN.Rat.in_vitro.Liver	ATORVASTATIN
RG230-2	AZATHIOPRINE	0.5	uM	8783	AZATHIOPRINE-.67d-.5uM-CE-RHCYT-RG230-2-20041103	RPH	0.67	NA	NA	DM	AZATHIOPRINE.Rat.in_vitro.Liver	AZATHIOPRINE
RG230-2	AZATHIOPRINE	0.5	uM	8784	AZATHIOPRINE-1d-.5uM-CE-RHCYT-RG230-2-20041103	RPH	1	NA	NA	DM	AZATHIOPRINE.Rat.in_vitro.Liver	AZATHIOPRINE
RG230-2	BETA-ESTRADIOL	250	uM	8785	BETA-ESTRADI-.67d-250uM-CE-RHCYT-RG230-2-20040504	RPH	0.67	NA	NA	DM	BETA-ESTRADIOL.Rat.in_vitro.Liver	BETA-ESTRADIOL
RG230-2	BETA-ESTRADIOL	250	uM	8786	BETA-ESTRADI-1d-250uM-CE-RHCYT-RG230-2-20040504	RPH	1	NA	NA	DM	BETA-ESTRADIOL.Rat.in_vitro.Liver	BETA-ESTRADIOL
RG230-2	BUSULFAN	500	uM	8787	BUSULFAN-.67d-500uM-CE-RHCYT-RG230-2-20050223	RPH	0.67	NA	NA	DM	BUSULFAN.Rat.in_vitro.Liver	BUSULFAN
RG230-2	CADMIUM CHLORIDE	8	uM	8789	CADMIUM CHLO-.67d-8uM-CE-RHCYT-RG230-2-20040706	RPH	0.67	NA	NA	DM	CADMIUM_CHLORIDE.Rat.in_vitro.Liver	CADMIUM_CHLORIDE
RG230-2	CADMIUM CHLORIDE	8	uM	8790	CADMIUM CHLO-1d-8uM-CE-RHCYT-RG230-2-20040706	RPH	1	NA	NA	DM	CADMIUM_CHLORIDE.Rat.in_vitro.Liver	CADMIUM_CHLORIDE
RG230-2	CARBON TETRACHLORIDE	775	uM	8791	CARBON TETRA-.67d-775uM-CE-RHCYT-RG230-2-20040518	RPH	0.67	NA	NA	DM	CARBON_TETRACHLORIDE.Rat.in_vitro.Liver	CARBON_TETRACHLORIDE
RG230-2	CARMUSTINE	550	uM	8793	CARMUSTINE-.67d-550uM-CE-RHCYT-RG230-2-20041103	RPH	0.67	NA	NA	DM	CARMUSTINE.Rat.in_vitro.Liver	CARMUSTINE
RG230-2	CARMUSTINE	550	uM	8794	CARMUSTINE-1d-550uM-CE-RHCYT-RG230-2-20041103	RPH	1	NA	NA	DM	CARMUSTINE.Rat.in_vitro.Liver	CARMUSTINE
RG230-2	CARVEDILOL	50	uM	8795	CARVEDILOL-.67d-50uM-CE-RHCYT-RG230-2-20050420	RPH	0.67	NA	NA	DM	CARVEDILOL.Rat.in_vitro.Liver	CARVEDILOL
RG230-2	CARVEDILOL	50	uM	8796	CARVEDILOL-1d-50uM-CE-RHCYT-RG230-2-20050420	RPH	1	NA	NA	DM	CARVEDILOL.Rat.in_vitro.Liver	CARVEDILOL
RG230-2	CELECOXIB	100	uM	8797	CELECOXIB-.67d-100uM-CE-RHCYT-RG230-2-20040706	RPH	0.67	NA	NA	DM	CELECOXIB.Rat.in_vitro.Liver	CELECOXIB
RG230-2	CELECOXIB	100	uM	8798	CELECOXIB-1d-100uM-CE-RHCYT-RG230-2-20040706	RPH	1	NA	NA	DM	CELECOXIB.Rat.in_vitro.Liver	CELECOXIB
RG230-2	CERAMIDE C2	44	uM	8799	CERAMIDE C2-.67d-44uM-CE-RHCYT-RG230-2-20040811	RPH	0.67	NA	NA	DM	CERAMIDE_C2.Rat.in_vitro.Liver	CERAMIDE_C2
RG230-2	CERAMIDE C2	44	uM	8800	CERAMIDE C2-1d-44uM-CE-RHCYT-RG230-2-20040811	RPH	1	NA	NA	DM	CERAMIDE_C2.Rat.in_vitro.Liver	CERAMIDE_C2
RG230-2	CHLORAMBUCIL	1540	uM	8801	CHLORAMBUCIL-.67d-1540uM-CE-RHCYT-RG230-2-20041019	RPH	0.67	NA	NA	DM	CHLORAMBUCIL.Rat.in_vitro.Liver	CHLORAMBUCIL
RG230-2	CHLORAMBUCIL	1540	uM	8802	CHLORAMBUCIL-1d-1540uM-CE-RHCYT-RG230-2-20041019	RPH	1	NA	NA	DM	CHLORAMBUCIL.Rat.in_vitro.Liver	CHLORAMBUCIL
RG230-2	CHLOROQUINE	21.95	uM	8803	CHLOROQUINE-.67d-21.95uM-CE-RHCYT-RG230-2-20040504	RPH	0.67	NA	NA	DM	CHLOROQUINE.Rat.in_vitro.Liver	CHLOROQUINE
RG230-2	CHLOROQUINE	21.95	uM	8804	CHLOROQUINE-1d-21.95uM-CE-RHCYT-RG230-2-20040504	RPH	1	NA	NA	DM	CHLOROQUINE.Rat.in_vitro.Liver	CHLOROQUINE
RG230-2	CHLORPROMAZINE	43.9	uM	8805	CHLORPROMAZI-.67d-43.9uM-CE-RHCYT-RG230-2-20040504	RPH	0.67	NA	NA	DM	CHLORPROMAZINE.Rat.in_vitro.Liver	CHLORPROMAZINE
RG230-2	CISPLATIN	63	uM	8807	CISPLATIN-.67d-63uM-CE-RHCYT-RG230-2-20040713	RPH	0.67	NA	NA	DM	CISPLATIN.Rat.in_vitro.Liver	CISPLATIN
RG230-2	CISPLATIN	63	uM	8808	CISPLATIN-1d-63uM-CE-RHCYT-RG230-2-20040713	RPH	1	NA	NA	DM	CISPLATIN.Rat.in_vitro.Liver	CISPLATIN
RG230-2	CITALOPRAM	150	uM	8809	CITALOPRAM-.67d-150uM-CE-RHCYT-RG230-2-20040713	RPH	0.67	NA	NA	DM	CITALOPRAM.Rat.in_vitro.Liver	CITALOPRAM
RG230-2	CITALOPRAM	150	uM	8810	CITALOPRAM-1d-150uM-CE-RHCYT-RG230-2-20040713	RPH	1	NA	NA	DM	CITALOPRAM.Rat.in_vitro.Liver	CITALOPRAM
RG230-2	CLOFIBRATE	500	uM	8811	CLOFIBRATE-.67d-500uM-CE-RHCYT-RG230-2-20050322	RPH	0.67	NA	NA	DM	CLOFIBRATE.Rat.in_vitro.Liver	CLOFIBRATE
RG230-2	CLOMIPRAMINE	50	uM	8813	CLOMIPRAMINE-.67d-50uM-CE-RHCYT-RG230-2-20040504	RPH	0.67	NA	NA	DM	CLOMIPRAMINE.Rat.in_vitro.Liver	CLOMIPRAMINE
RG230-2	CLOMIPRAMINE	50	uM	8814	CLOMIPRAMINE-1d-50uM-CE-RHCYT-RG230-2-20040504	RPH	1	NA	NA	DM	CLOMIPRAMINE.Rat.in_vitro.Liver	CLOMIPRAMINE
RG230-2	CLOTRIMAZOLE	60	uM	8815	CLOTRIMAZOLE-.67d-60uM-CE-RHCYT-RG230-2-20050215	RPH	0.67	NA	NA	DM	CLOTRIMAZOLE.Rat.in_vitro.Liver	CLOTRIMAZOLE
RG230-2	CLOTRIMAZOLE	60	uM	8816	CLOTRIMAZOLE-1d-60uM-CE-RHCYT-RG230-2-20050215	RPH	1	NA	NA	DM	CLOTRIMAZOLE.Rat.in_vitro.Liver	CLOTRIMAZOLE
RG230-2	CLOZAPINE	69	uM	8817	CLOZAPINE-.67d-69uM-CE-RHCYT-RG230-2-20041103	RPH	0.67	NA	NA	DM	CLOZAPINE.Rat.in_vitro.Liver	CLOZAPINE
RG230-2	CLOZAPINE	69	uM	8818	CLOZAPINE-1d-69uM-CE-RHCYT-RG230-2-20041103	RPH	1	NA	NA	DM	CLOZAPINE.Rat.in_vitro.Liver	CLOZAPINE
RG230-2	COLCHICINE	1000	uM	8819	COLCHICINE-.67d-1000uM-CE-RHCYT-RG230-2-20040504	RPH	0.67	NA	NA	DM	COLCHICINE.Rat.in_vitro.Liver	COLCHICINE
RG230-2	COLCHICINE	1000	uM	8820	COLCHICINE-1d-1000uM-CE-RHCYT-RG230-2-20040504	RPH	1	NA	NA	DM	COLCHICINE.Rat.in_vitro.Liver	COLCHICINE
RG230-2	COLCHICINE	2000	uM	8821	COLCHICINE-.67d-2000uM-CE-RHCYT-RG230-2-20050308	RPH	0.67	NA	NA	DM	COLCHICINE.Rat.in_vitro.Liver	COLCHICINE
RG230-2	COLCHICINE	2000	uM	8822	COLCHICINE-1d-2000uM-CE-RHCYT-RG230-2-20050308	RPH	1	NA	NA	DM	COLCHICINE.Rat.in_vitro.Liver	COLCHICINE
RG230-2	CYCLOPHOSPHAMIDE	1320	uM	8823	CYCLOPHOSPHA-.67d-1320uM-CE-RHCYT-RG230-2-20040913	RPH	0.67	NA	NA	DM	CYCLOPHOSPHAMIDE.Rat.in_vitro.Liver	CYCLOPHOSPHAMIDE
RG230-2	CYCLOPHOSPHAMIDE	1320	uM	8824	CYCLOPHOSPHA-1d-1320uM-CE-RHCYT-RG230-2-20040913	RPH	1	NA	NA	DM	CYCLOPHOSPHAMIDE.Rat.in_vitro.Liver	CYCLOPHOSPHAMIDE
RG230-2	CYCLOSPORIN A	10	uM	8825	CYCLOSPORIN -.67d-10uM-CE-RHCYT-RG230-2-20040518	RPH	0.67	NA	NA	DM	CYCLOSPORIN_A.Rat.in_vitro.Liver	CYCLOSPORIN_A
RG230-2	CYCLOSPORIN A	10	uM	8826	CYCLOSPORIN -1d-10uM-CE-RHCYT-RG230-2-20040518	RPH	1	NA	NA	DM	CYCLOSPORIN_A.Rat.in_vitro.Liver	CYCLOSPORIN_A
RG230-2	CYTOCHALASIN B	167	uM	8827	CYTOCHALASIN-.67d-167uM-CE-RHCYT-RG230-2-20050316	RPH	0.67	NA	NA	DM	CYTOCHALASIN_B.Rat.in_vitro.Liver	CYTOCHALASIN_B
RG230-2	CYTOCHALASIN B	167	uM	8828	CYTOCHALASIN-1d-167uM-CE-RHCYT-RG230-2-20050316	RPH	1	NA	NA	DM	CYTOCHALASIN_B.Rat.in_vitro.Liver	CYTOCHALASIN_B
RG230-2	D-GALACTOSAMINE	470	uM	8829	D-GALACTOSAM-.67d-470uM-CE-RHCYT-RG230-2-20050427	RPH	0.67	NA	NA	DM	D-GALACTOSAMINE.Rat.in_vitro.Liver	D-GALACTOSAMINE
RG230-2	D-GALACTOSAMINE	470	uM	8830	D-GALACTOSAM-1d-470uM-CE-RHCYT-RG230-2-20050427	RPH	1	NA	NA	DM	D-GALACTOSAMINE.Rat.in_vitro.Liver	D-GALACTOSAMINE
RG230-2	DANAZOL	95	uM	8831	DANAZOL-.67d-95uM-CE-RHCYT-RG230-2-20040929	RPH	0.67	NA	NA	DM	DANAZOL.Rat.in_vitro.Liver	DANAZOL
RG230-2	DANAZOL	95	uM	8832	DANAZOL-1d-95uM-CE-RHCYT-RG230-2-20040929	RPH	1	NA	NA	DM	DANAZOL.Rat.in_vitro.Liver	DANAZOL
RG230-2	DAUNORUBICIN	1.5	uM	8833	DAUNORUBICIN-.67d-1.5uM-CE-RHCYT-RG230-2-20041019	RPH	0.67	NA	NA	DM	DAUNORUBICIN.Rat.in_vitro.Liver	DAUNORUBICIN
RG230-2	DAUNORUBICIN	1.5	uM	8834	DAUNORUBICIN-1d-1.5uM-CE-RHCYT-RG230-2-20041019	RPH	1	NA	NA	DM	DAUNORUBICIN.Rat.in_vitro.Liver	DAUNORUBICIN
RG230-2	DESLORATADINE	57	uM	8835	DESLORATADIN-.67d-57uM-CE-RHCYT-RG230-2-20040706	RPH	0.67	NA	NA	DM	DESLORATADINE.Rat.in_vitro.Liver	DESLORATADINE
RG230-2	DESLORATADINE	57	uM	8836	DESLORATADIN-1d-57uM-CE-RHCYT-RG230-2-20040706	RPH	1	NA	NA	DM	DESLORATADINE.Rat.in_vitro.Liver	DESLORATADINE
RG230-2	DEXAMETHASONE	456	uM	8837	DEXAMETHASON-.67d-456uM-CE-RHCYT-RG230-2-20040913	RPH	0.67	NA	NA	DM	DEXAMETHASONE.Rat.in_vitro.Liver	DEXAMETHASONE
RG230-2	DEXAMETHASONE	456	uM	8838	DEXAMETHASON-1d-456uM-CE-RHCYT-RG230-2-20040913	RPH	1	NA	NA	DM	DEXAMETHASONE.Rat.in_vitro.Liver	DEXAMETHASONE
RG230-2	DIDANOSINE	500	uM	8839	DIDANOSINE-.67d-500uM-CE-RHCYT-RG230-2-20040518	RPH	0.67	NA	NA	DM	DIDANOSINE.Rat.in_vitro.Liver	DIDANOSINE
RG230-2	DIDANOSINE	500	uM	8840	DIDANOSINE-1d-500uM-CE-RHCYT-RG230-2-20040518	RPH	1	NA	NA	DM	DIDANOSINE.Rat.in_vitro.Liver	DIDANOSINE
RG230-2	DIETHYLSTILBESTROL	120	uM	8841	DIETHYLSTILB-.67d-120uM-CE-RHCYT-RG230-2-20040518	RPH	0.67	NA	NA	DM	DIETHYLSTILBESTROL.Rat.in_vitro.Liver	DIETHYLSTILBESTROL
RG230-2	DIETHYLSTILBESTROL	120	uM	8842	DIETHYLSTILB-1d-120uM-CE-RHCYT-RG230-2-20040518	RPH	1	NA	NA	DM	DIETHYLSTILBESTROL.Rat.in_vitro.Liver	DIETHYLSTILBESTROL
RG230-2	DIPHENHYDRAMINE	263	uM	8843	DIPHENHYDRAM-.67d-263uM-CE-RHCYT-RG230-2-20050215	RPH	0.67	NA	NA	DM	DIPHENHYDRAMINE.Rat.in_vitro.Liver	DIPHENHYDRAMINE
RG230-2	DIPHENHYDRAMINE	263	uM	8844	DIPHENHYDRAM-1d-263uM-CE-RHCYT-RG230-2-20050215	RPH	1	NA	NA	DM	DIPHENHYDRAMINE.Rat.in_vitro.Liver	DIPHENHYDRAMINE
RG230-2	DOXEPIN	132	uM	8845	DOXEPIN-.67d-132uM-CE-RHCYT-RG230-2-20050316	RPH	0.67	NA	NA	DM	DOXEPIN.Rat.in_vitro.Liver	DOXEPIN
RG230-2	DOXEPIN	132	uM	8846	DOXEPIN-1d-132uM-CE-RHCYT-RG230-2-20050316	RPH	1	NA	NA	DM	DOXEPIN.Rat.in_vitro.Liver	DOXEPIN
RG230-2	DOXOFYLLINE	13500	uM	8847	DOXOFYLLINE-.67d-13500uM-CE-RHCYT-RG230-2-20041103	RPH	0.67	NA	NA	DM	DOXOFYLLINE.Rat.in_vitro.Liver	DOXOFYLLINE
RG230-2	DOXOFYLLINE	13500	uM	8848	DOXOFYLLINE-1d-13500uM-CE-RHCYT-RG230-2-20041103	RPH	1	NA	NA	DM	DOXOFYLLINE.Rat.in_vitro.Liver	DOXOFYLLINE
RG230-2	DOXORUBICIN	1.5	uM	8849	DOXORUBICIN-.67d-1.5uM-CE-RHCYT-RG230-2-20040913	RPH	0.67	NA	NA	DM	DOXORUBICIN.Rat.in_vitro.Liver	DOXORUBICIN
RG230-2	DOXORUBICIN	1.5	uM	8850	DOXORUBICIN-1d-1.5uM-CE-RHCYT-RG230-2-20040913	RPH	1	NA	NA	DM	DOXORUBICIN.Rat.in_vitro.Liver	DOXORUBICIN
RG230-2	ETHANOL	180000	uM	8851	ETHANOL-.67d-180000uM-CE-RHCYT-RG230-2-20041103	RPH	0.67	NA	NA	DM	ETHANOL.Rat.in_vitro.Liver	ETHANOL
RG230-2	ETHANOL	180000	uM	8852	ETHANOL-1d-180000uM-CE-RHCYT-RG230-2-20041103	RPH	1	NA	NA	DM	ETHANOL.Rat.in_vitro.Liver	ETHANOL
RG230-2	ETHINYLESTRADIOL	190	uM	8853	ETHINYLESTRA-.67d-190uM-CE-RHCYT-RG230-2-20040504	RPH	0.67	NA	NA	DM	ETHINYLESTRADIOL.Rat.in_vitro.Liver	ETHINYLESTRADIOL
RG230-2	ETHINYLESTRADIOL	190	uM	8854	ETHINYLESTRA-1d-190uM-CE-RHCYT-RG230-2-20040504	RPH	1	NA	NA	DM	ETHINYLESTRADIOL.Rat.in_vitro.Liver	ETHINYLESTRADIOL
RG230-2	ETOPOSIDE	125	uM	8855	ETOPOSIDE-.67d-125uM-CE-RHCYT-RG230-2-20050223	RPH	0.67	NA	NA	DM	ETOPOSIDE.Rat.in_vitro.Liver	ETOPOSIDE
RG230-2	ETOPOSIDE	125	uM	8856	ETOPOSIDE-1d-125uM-CE-RHCYT-RG230-2-20050223	RPH	1	NA	NA	DM	ETOPOSIDE.Rat.in_vitro.Liver	ETOPOSIDE
RG230-2	FENOFIBRATE	250	uM	8857	FENOFIBRATE-.67d-250uM-CE-RHCYT-RG230-2-20050322	RPH	0.67	NA	NA	DM	FENOFIBRATE.Rat.in_vitro.Liver	FENOFIBRATE
RG230-2	FENOFIBRATE	250	uM	8858	FENOFIBRATE-1d-250uM-CE-RHCYT-RG230-2-20050322	RPH	1	NA	NA	DM	FENOFIBRATE.Rat.in_vitro.Liver	FENOFIBRATE
RG230-2	FLUOXETINE	58	uM	8859	FLUOXETINE-.67d-58uM-CE-RHCYT-RG230-2-20040504	RPH	0.67	NA	NA	DM	FLUOXETINE.Rat.in_vitro.Liver	FLUOXETINE
RG230-2	FLUOXETINE	58	uM	8860	FLUOXETINE-1d-58uM-CE-RHCYT-RG230-2-20040504	RPH	1	NA	NA	DM	FLUOXETINE.Rat.in_vitro.Liver	FLUOXETINE
RG230-2	FLUPHENAZINE	45	uM	8861	FLUPHENAZINE-.67d-45uM-CE-RHCYT-RG230-2-20040929	RPH	0.67	NA	NA	DM	FLUPHENAZINE.Rat.in_vitro.Liver	FLUPHENAZINE
RG230-2	FLUPHENAZINE	45	uM	8862	FLUPHENAZINE-1d-45uM-CE-RHCYT-RG230-2-20040929	RPH	1	NA	NA	DM	FLUPHENAZINE.Rat.in_vitro.Liver	FLUPHENAZINE
RG230-2	GABAPENTIN	500	uM	8863	GABAPENTIN-.67d-500uM-CE-RHCYT-RG230-2-20040518	RPH	0.67	NA	NA	DM	GABAPENTIN.Rat.in_vitro.Liver	GABAPENTIN
RG230-2	GABAPENTIN	500	uM	8864	GABAPENTIN-1d-500uM-CE-RHCYT-RG230-2-20040518	RPH	1	NA	NA	DM	GABAPENTIN.Rat.in_vitro.Liver	GABAPENTIN
RG230-2	GEMFIBROZIL	2000	uM	8865	GEMFIBROZIL-.67d-2000uM-CE-RHCYT-RG230-2-20050531	RPH	0.67	NA	NA	DM	GEMFIBROZIL.Rat.in_vitro.Liver	GEMFIBROZIL
RG230-2	GEMFIBROZIL	2000	uM	8866	GEMFIBROZIL-1d-2000uM-CE-RHCYT-RG230-2-20050531	RPH	1	NA	NA	DM	GEMFIBROZIL.Rat.in_vitro.Liver	GEMFIBROZIL
RG230-2	GENTAMICIN	1000	uM	8867	GENTAMICIN-.67d-1000uM-CE-RHCYT-RG230-2-20040504	RPH	0.67	NA	NA	DM	GENTAMICIN.Rat.in_vitro.Liver	GENTAMICIN
RG230-2	GENTAMICIN	1000	uM	8868	GENTAMICIN-1d-1000uM-CE-RHCYT-RG230-2-20040504	RPH	1	NA	NA	DM	GENTAMICIN.Rat.in_vitro.Liver	GENTAMICIN
RG230-2	GENTAMICIN	2900	uM	8869	GENTAMICIN-.67d-2900uM-CE-RHCYT-RG230-2-20050215	RPH	0.67	NA	NA	DM	GENTAMICIN.Rat.in_vitro.Liver	GENTAMICIN
RG230-2	GENTAMICIN	2900	uM	8870	GENTAMICIN-1d-2900uM-CE-RHCYT-RG230-2-20050215	RPH	1	NA	NA	DM	GENTAMICIN.Rat.in_vitro.Liver	GENTAMICIN
RG230-2	GRISEOFULVIN	75	uM	8871	GRISEOFULVIN-.67d-75uM-CE-RHCYT-RG230-2-20050308	RPH	0.67	NA	NA	DM	GRISEOFULVIN.Rat.in_vitro.Liver	GRISEOFULVIN
RG230-2	GRISEOFULVIN	75	uM	8872	GRISEOFULVIN-1d-75uM-CE-RHCYT-RG230-2-20050308	RPH	1	NA	NA	DM	GRISEOFULVIN.Rat.in_vitro.Liver	GRISEOFULVIN
RG230-2	HALOPERIDOL	77	uM	8873	HALOPERIDOL-.67d-77uM-CE-RHCYT-RG230-2-20041103	RPH	0.67	NA	NA	DM	HALOPERIDOL.Rat.in_vitro.Liver	HALOPERIDOL
RG230-2	HALOPERIDOL	77	uM	8874	HALOPERIDOL-1d-77uM-CE-RHCYT-RG230-2-20041103	RPH	1	NA	NA	DM	HALOPERIDOL.Rat.in_vitro.Liver	HALOPERIDOL
RG230-2	IDARUBICIN	1.5	uM	8875	IDARUBICIN-.67d-1.5uM-CE-RHCYT-RG230-2-20040929	RPH	0.67	NA	NA	DM	IDARUBICIN.Rat.in_vitro.Liver	IDARUBICIN
RG230-2	IDARUBICIN	1.5	uM	8876	IDARUBICIN-1d-1.5uM-CE-RHCYT-RG230-2-20040929	RPH	1	NA	NA	DM	IDARUBICIN.Rat.in_vitro.Liver	IDARUBICIN
RG230-2	IFOSFAMIDE	11000	uM	8877	IFOSFAMIDE-.67d-11000uM-CE-RHCYT-RG230-2-20041012	RPH	0.67	NA	NA	DM	IFOSFAMIDE.Rat.in_vitro.Liver	IFOSFAMIDE
RG230-2	IFOSFAMIDE	11000	uM	8878	IFOSFAMIDE-1d-11000uM-CE-RHCYT-RG230-2-20041012	RPH	1	NA	NA	DM	IFOSFAMIDE.Rat.in_vitro.Liver	IFOSFAMIDE
RG230-2	ISOTRETINOIN	500	uM	8879	ISOTRETINOIN-.67d-500uM-CE-RHCYT-RG230-2-20040913	RPH	0.67	NA	NA	DM	ISOTRETINOIN.Rat.in_vitro.Liver	ISOTRETINOIN
RG230-2	ISOTRETINOIN	500	uM	8880	ISOTRETINOIN-1d-500uM-CE-RHCYT-RG230-2-20040913	RPH	1	NA	NA	DM	ISOTRETINOIN.Rat.in_vitro.Liver	ISOTRETINOIN
RG230-2	ITRACONAZOLE	10	uM	8881	ITRACONAZOLE-.67d-10uM-CE-RHCYT-RG230-2-20050322	RPH	0.67	NA	NA	DM	ITRACONAZOLE.Rat.in_vitro.Liver	ITRACONAZOLE
RG230-2	ITRACONAZOLE	10	uM	8882	ITRACONAZOLE-1d-10uM-CE-RHCYT-RG230-2-20050322	RPH	1	NA	NA	DM	ITRACONAZOLE.Rat.in_vitro.Liver	ITRACONAZOLE
RG230-2	KANAMYCIN	6584	uM	8883	KANAMYCIN-.67d-6584uM-CE-RHCYT-RG230-2-20050223	RPH	0.67	NA	NA	DM	KANAMYCIN.Rat.in_vitro.Liver	KANAMYCIN
RG230-2	KANAMYCIN	6584	uM	8884	KANAMYCIN-1d-6584uM-CE-RHCYT-RG230-2-20050223	RPH	1	NA	NA	DM	KANAMYCIN.Rat.in_vitro.Liver	KANAMYCIN
RG230-2	KETOCONAZOLE	90	uM	8885	KETOCONAZOLE-.67d-90uM-CE-RHCYT-RG230-2-20050308	RPH	0.67	NA	NA	DM	KETOCONAZOLE.Rat.in_vitro.Liver	KETOCONAZOLE
RG230-2	KETOCONAZOLE	90	uM	8886	KETOCONAZOLE-1d-90uM-CE-RHCYT-RG230-2-20050308	RPH	1	NA	NA	DM	KETOCONAZOLE.Rat.in_vitro.Liver	KETOCONAZOLE
RG230-2	L-BUTHIONINE SULFOXIMINE	100000	uM	8887	L-BUTHIONINE-.67d-100000uM-CE-RHCYT-RG230-2-20050316	RPH	0.67	NA	NA	DM	L-BUTHIONINE_SULFOXIMINE.Rat.in_vitro.Liver	L-BUTHIONINE_SULFOXIMINE
RG230-2	L-BUTHIONINE SULFOXIMINE	100000	uM	8888	L-BUTHIONINE-1d-100000uM-CE-RHCYT-RG230-2-20050316	RPH	1	NA	NA	DM	L-BUTHIONINE_SULFOXIMINE.Rat.in_vitro.Liver	L-BUTHIONINE_SULFOXIMINE
RG230-2	LABETALOL	250	uM	8889	LABETALOL-.67d-250uM-CE-RHCYT-RG230-2-20050420	RPH	0.67	NA	NA	DM	LABETALOL.Rat.in_vitro.Liver	LABETALOL
RG230-2	LABETALOL	250	uM	8890	LABETALOL-1d-250uM-CE-RHCYT-RG230-2-20050420	RPH	1	NA	NA	DM	LABETALOL.Rat.in_vitro.Liver	LABETALOL
RG230-2	LANSOPRAZOLE	240	uM	8891	LANSOPRAZOLE-.67d-240uM-CE-RHCYT-RG230-2-20040518	RPH	0.67	NA	NA	DM	LANSOPRAZOLE.Rat.in_vitro.Liver	LANSOPRAZOLE
RG230-2	LANSOPRAZOLE	240	uM	8892	LANSOPRAZOLE-1d-240uM-CE-RHCYT-RG230-2-20040518	RPH	1	NA	NA	DM	LANSOPRAZOLE.Rat.in_vitro.Liver	LANSOPRAZOLE
RG230-2	LITHOCHOLIC ACID	74	uM	8893	LITHOCHOLIC -.67d-74uM-CE-RHCYT-RG230-2-20040706	RPH	0.67	NA	NA	DM	LITHOCHOLIC_ACID.Rat.in_vitro.Liver	LITHOCHOLIC_ACID
RG230-2	LITHOCHOLIC ACID	74	uM	8894	LITHOCHOLIC -1d-74uM-CE-RHCYT-RG230-2-20040706	RPH	1	NA	NA	DM	LITHOCHOLIC_ACID.Rat.in_vitro.Liver	LITHOCHOLIC_ACID
RG230-2	LOMUSTINE	560	uM	8895	LOMUSTINE-.67d-560uM-CE-RHCYT-RG230-2-20040913	RPH	0.67	NA	NA	DM	LOMUSTINE.Rat.in_vitro.Liver	LOMUSTINE
RG230-2	LOMUSTINE	560	uM	8896	LOMUSTINE-1d-560uM-CE-RHCYT-RG230-2-20040913	RPH	1	NA	NA	DM	LOMUSTINE.Rat.in_vitro.Liver	LOMUSTINE
RG230-2	LORATADINE	62.25	uM	8897	LORATADINE-.67d-62.25uM-CE-RHCYT-RG230-2-20040518	RPH	0.67	NA	NA	DM	LORATADINE.Rat.in_vitro.Liver	LORATADINE
RG230-2	LORATADINE	62.25	uM	8898	LORATADINE-1d-62.25uM-CE-RHCYT-RG230-2-20040518	RPH	1	NA	NA	DM	LORATADINE.Rat.in_vitro.Liver	LORATADINE
RG230-2	MARIMASTAT	1000	uM	8899	MARIMASTAT-.67d-1000uM-CE-RHCYT-RG230-2-20050223	RPH	0.67	NA	NA	DM	MARIMASTAT.Rat.in_vitro.Liver	MARIMASTAT
RG230-2	MARIMASTAT	1000	uM	8900	MARIMASTAT-1d-1000uM-CE-RHCYT-RG230-2-20050223	RPH	1	NA	NA	DM	MARIMASTAT.Rat.in_vitro.Liver	MARIMASTAT
RG230-2	METHAPYRILENE	300	uM	8901	METHAPYRILEN-.67d-300uM-CE-RHCYT-RG230-2-20040811	RPH	0.67	NA	NA	DM	METHAPYRILENE.Rat.in_vitro.Liver	METHAPYRILENE
RG230-2	MICROCYSTIN-LR	0.07	uM	8903	MICROCYSTIN--.67d-.07uM-CE-RHCYT-RG230-2-20040811	RPH	0.67	NA	NA	DM	MICROCYSTIN-LR.Rat.in_vitro.Liver	MICROCYSTIN-LR
RG230-2	MICROCYSTIN-LR	0.07	uM	8904	MICROCYSTIN--1d-.07uM-CE-RHCYT-RG230-2-20040811	RPH	1	NA	NA	DM	MICROCYSTIN-LR.Rat.in_vitro.Liver	MICROCYSTIN-LR
RG230-2	MONOCROTALINE	333	uM	8905	MONOCROTALIN-.67d-333uM-CE-RHCYT-RG230-2-20040811	RPH	0.67	NA	NA	DM	MONOCROTALINE.Rat.in_vitro.Liver	MONOCROTALINE
RG230-2	MONOCROTALINE	333	uM	8906	MONOCROTALIN-1d-333uM-CE-RHCYT-RG230-2-20040811	RPH	1	NA	NA	DM	MONOCROTALINE.Rat.in_vitro.Liver	MONOCROTALINE
RG230-2	N,N-DIMETHYLFORMAMIDE	65000	uM	8907	N,N-DIMETHYL-.67d-65000uM-CE-RHCYT-RG230-2-20040713	RPH	0.67	NA	NA	DM	N,N-DIMETHYLFORMAMIDE.Rat.in_vitro.Liver	N,N-DIMETHYLFORMAMIDE
RG230-2	N,N-DIMETHYLFORMAMIDE	65000	uM	8908	N,N-DIMETHYL-1d-65000uM-CE-RHCYT-RG230-2-20040713	RPH	1	NA	NA	DM	N,N-DIMETHYLFORMAMIDE.Rat.in_vitro.Liver	N,N-DIMETHYLFORMAMIDE
RG230-2	N-NITROSODIETHYLAMINE	7000	uM	8909	N-NITROSODIE-.67d-7000uM-CE-RHCYT-RG230-2-20040811	RPH	0.67	NA	NA	DM	N-NITROSODIETHYLAMINE.Rat.in_vitro.Liver	N-NITROSODIETHYLAMINE
RG230-2	N-NITROSODIETHYLAMINE	7000	uM	8910	N-NITROSODIE-1d-7000uM-CE-RHCYT-RG230-2-20040811	RPH	1	NA	NA	DM	N-NITROSODIETHYLAMINE.Rat.in_vitro.Liver	N-NITROSODIETHYLAMINE
RG230-2	NEVIRAPINE	250	uM	8911	NEVIRAPINE-.67d-250uM-CE-RHCYT-RG230-2-20050215	RPH	0.67	NA	NA	DM	NEVIRAPINE.Rat.in_vitro.Liver	NEVIRAPINE
RG230-2	NEVIRAPINE	250	uM	8912	NEVIRAPINE-1d-250uM-CE-RHCYT-RG230-2-20050215	RPH	1	NA	NA	DM	NEVIRAPINE.Rat.in_vitro.Liver	NEVIRAPINE
RG230-2	NIMESULIDE	61.7	uM	8913	NIMESULIDE-.67d-61.7uM-CE-RHCYT-RG230-2-20050531	RPH	0.67	NA	NA	DM	NIMESULIDE.Rat.in_vitro.Liver	NIMESULIDE
RG230-2	NIMESULIDE	61.7	uM	8914	NIMESULIDE-1d-61.7uM-CE-RHCYT-RG230-2-20050531	RPH	1	NA	NA	DM	NIMESULIDE.Rat.in_vitro.Liver	NIMESULIDE
RG230-2	NORETHINDRONE	125	uM	8915	NORETHINDRON-.67d-125uM-CE-RHCYT-RG230-2-20040913	RPH	0.67	NA	NA	DM	NORETHINDRONE.Rat.in_vitro.Liver	NORETHINDRONE
RG230-2	NORETHINDRONE	125	uM	8916	NORETHINDRON-1d-125uM-CE-RHCYT-RG230-2-20040913	RPH	1	NA	NA	DM	NORETHINDRONE.Rat.in_vitro.Liver	NORETHINDRONE
RG230-2	NORTRIPTYLINE	70	uM	8917	NORTRIPTYLIN-.67d-70uM-CE-RHCYT-RG230-2-20040929	RPH	0.67	NA	NA	DM	NORTRIPTYLINE.Rat.in_vitro.Liver	NORTRIPTYLINE
RG230-2	NORTRIPTYLINE	70	uM	8918	NORTRIPTYLIN-1d-70uM-CE-RHCYT-RG230-2-20040929	RPH	1	NA	NA	DM	NORTRIPTYLINE.Rat.in_vitro.Liver	NORTRIPTYLINE
RG230-2	OLANZAPINE	250	uM	8919	OLANZAPINE-.67d-250uM-CE-RHCYT-RG230-2-20040518	RPH	0.67	NA	NA	DM	OLANZAPINE.Rat.in_vitro.Liver	OLANZAPINE
RG230-2	OLANZAPINE	250	uM	8920	OLANZAPINE-1d-250uM-CE-RHCYT-RG230-2-20040518	RPH	1	NA	NA	DM	OLANZAPINE.Rat.in_vitro.Liver	OLANZAPINE
RG230-2	OMEPRAZOLE	400	uM	8921	OMEPRAZOLE-.67d-400uM-CE-RHCYT-RG230-2-20040811	RPH	0.67	NA	NA	DM	OMEPRAZOLE.Rat.in_vitro.Liver	OMEPRAZOLE
RG230-2	PANTOPRAZOLE	650	uM	8923	PANTOPRAZOLE-.67d-650uM-CE-RHCYT-RG230-2-20040706	RPH	0.67	NA	NA	DM	PANTOPRAZOLE.Rat.in_vitro.Liver	PANTOPRAZOLE
RG230-2	PANTOPRAZOLE	650	uM	8924	PANTOPRAZOLE-1d-650uM-CE-RHCYT-RG230-2-20040706	RPH	1	NA	NA	DM	PANTOPRAZOLE.Rat.in_vitro.Liver	PANTOPRAZOLE
RG230-2	PARAQUAT DICHLORIDE	650	uM	8925	PARAQUAT DIC-.67d-650uM-CE-RHCYT-RG230-2-20050215	RPH	0.67	NA	NA	DM	PARAQUAT_DICHLORIDE.Rat.in_vitro.Liver	PARAQUAT_DICHLORIDE
RG230-2	PARAQUAT DICHLORIDE	650	uM	8926	PARAQUAT DIC-1d-650uM-CE-RHCYT-RG230-2-20050215	RPH	1	NA	NA	DM	PARAQUAT_DICHLORIDE.Rat.in_vitro.Liver	PARAQUAT_DICHLORIDE
RG230-2	PAROXETINE	30	uM	8927	PAROXETINE-.67d-30uM-CE-RHCYT-RG230-2-20040518	RPH	0.67	NA	NA	DM	PAROXETINE.Rat.in_vitro.Liver	PAROXETINE
RG230-2	PAROXETINE	30	uM	8928	PAROXETINE-1d-30uM-CE-RHCYT-RG230-2-20040518	RPH	1	NA	NA	DM	PAROXETINE.Rat.in_vitro.Liver	PAROXETINE
RG230-2	PEMOLINE	833	uM	8929	PEMOLINE-.67d-833uM-CE-RHCYT-RG230-2-20050223	RPH	0.67	NA	NA	DM	PEMOLINE.Rat.in_vitro.Liver	PEMOLINE
RG230-2	PEMOLINE	833	uM	8930	PEMOLINE-1d-833uM-CE-RHCYT-RG230-2-20050223	RPH	1	NA	NA	DM	PEMOLINE.Rat.in_vitro.Liver	PEMOLINE
RG230-2	PERHEXILINE	12	uM	8931	PERHEXILINE-.67d-12uM-CE-RHCYT-RG230-2-20040518	RPH	0.67	NA	NA	DM	PERHEXILINE.Rat.in_vitro.Liver	PERHEXILINE
RG230-2	PERHEXILINE	12	uM	8932	PERHEXILINE-1d-12uM-CE-RHCYT-RG230-2-20040518	RPH	1	NA	NA	DM	PERHEXILINE.Rat.in_vitro.Liver	PERHEXILINE
RG230-2	PHALLOIDIN	1	uM	8933	PHALLOIDIN-.67d-1uM-CE-RHCYT-RG230-2-20040811	RPH	0.67	NA	NA	DM	PHALLOIDIN.Rat.in_vitro.Liver	PHALLOIDIN
RG230-2	PHALLOIDIN	1	uM	8934	PHALLOIDIN-1d-1uM-CE-RHCYT-RG230-2-20040811	RPH	1	NA	NA	DM	PHALLOIDIN.Rat.in_vitro.Liver	PHALLOIDIN
RG230-2	PRINOMASTAT	500	uM	8935	PRINOMASTAT-.67d-500uM-CE-RHCYT-RG230-2-20040504	RPH	0.67	NA	NA	DM	PRINOMASTAT.Rat.in_vitro.Liver	PRINOMASTAT
RG230-2	PRINOMASTAT	500	uM	8936	PRINOMASTAT-1d-500uM-CE-RHCYT-RG230-2-20040504	RPH	1	NA	NA	DM	PRINOMASTAT.Rat.in_vitro.Liver	PRINOMASTAT
RG230-2	PROGESTERONE	148	uM	8937	PROGESTERONE-.67d-148uM-CE-RHCYT-RG230-2-20050223	RPH	0.67	NA	NA	DM	PROGESTERONE.Rat.in_vitro.Liver	PROGESTERONE
RG230-2	PROGESTERONE	148	uM	8938	PROGESTERONE-1d-148uM-CE-RHCYT-RG230-2-20050223	RPH	1	NA	NA	DM	PROGESTERONE.Rat.in_vitro.Liver	PROGESTERONE
RG230-2	QUETIAPINE	150	uM	8939	QUETIAPINE-.67d-150uM-CE-RHCYT-RG230-2-20041103	RPH	0.67	NA	NA	DM	QUETIAPINE.Rat.in_vitro.Liver	QUETIAPINE
RG230-2	QUETIAPINE	150	uM	8940	QUETIAPINE-1d-150uM-CE-RHCYT-RG230-2-20041103	RPH	1	NA	NA	DM	QUETIAPINE.Rat.in_vitro.Liver	QUETIAPINE
RG230-2	RABEPRAZOLE	333	uM	8941	RABEPRAZOLE-.67d-333uM-CE-RHCYT-RG230-2-20040706	RPH	0.67	NA	NA	DM	RABEPRAZOLE.Rat.in_vitro.Liver	RABEPRAZOLE
RG230-2	RABEPRAZOLE	333	uM	8942	RABEPRAZOLE-1d-333uM-CE-RHCYT-RG230-2-20040706	RPH	1	NA	NA	DM	RABEPRAZOLE.Rat.in_vitro.Liver	RABEPRAZOLE
RG230-2	RAMIPRIL	620	uM	8943	RAMIPRIL-.67d-620uM-CE-RHCYT-RG230-2-20040913	RPH	0.67	NA	NA	DM	RAMIPRIL.Rat.in_vitro.Liver	RAMIPRIL
RG230-2	RAMIPRIL	620	uM	8944	RAMIPRIL-1d-620uM-CE-RHCYT-RG230-2-20040913	RPH	1	NA	NA	DM	RAMIPRIL.Rat.in_vitro.Liver	RAMIPRIL
RG230-2	RAPAMYCIN	20	uM	8945	RAPAMYCIN-.67d-20uM-CE-RHCYT-RG230-2-20040929	RPH	0.67	NA	NA	DM	RAPAMYCIN.Rat.in_vitro.Liver	RAPAMYCIN
RG230-2	RAPAMYCIN	20	uM	8946	RAPAMYCIN-1d-20uM-CE-RHCYT-RG230-2-20040929	RPH	1	NA	NA	DM	RAPAMYCIN.Rat.in_vitro.Liver	RAPAMYCIN
RG230-2	RIFAMPIN	125	uM	8947	RIFAMPIN-.67d-125uM-CE-RHCYT-RG230-2-20040504	RPH	0.67	NA	NA	DM	RIFAMPIN.Rat.in_vitro.Liver	RIFAMPIN
RG230-2	RIFAMPIN	125	uM	8948	RIFAMPIN-1d-125uM-CE-RHCYT-RG230-2-20040504	RPH	1	NA	NA	DM	RIFAMPIN.Rat.in_vitro.Liver	RIFAMPIN
RG230-2	RISPERIDONE	400	uM	8949	RISPERIDONE-.67d-400uM-CE-RHCYT-RG230-2-20050215	RPH	0.67	NA	NA	DM	RISPERIDONE.Rat.in_vitro.Liver	RISPERIDONE
RG230-2	RISPERIDONE	400	uM	8950	RISPERIDONE-1d-400uM-CE-RHCYT-RG230-2-20050215	RPH	1	NA	NA	DM	RISPERIDONE.Rat.in_vitro.Liver	RISPERIDONE
RG230-2	ROFECOXIB	111	uM	8951	ROFECOXIB-.67d-111uM-CE-RHCYT-RG230-2-20040706	RPH	0.67	NA	NA	DM	ROFECOXIB.Rat.in_vitro.Liver	ROFECOXIB
RG230-2	ROFECOXIB	111	uM	8952	ROFECOXIB-1d-111uM-CE-RHCYT-RG230-2-20040706	RPH	1	NA	NA	DM	ROFECOXIB.Rat.in_vitro.Liver	ROFECOXIB
RG230-2	SERTRALINE	23	uM	8953	SERTRALINE-.67d-23uM-CE-RHCYT-RG230-2-20040706	RPH	0.67	NA	NA	DM	SERTRALINE.Rat.in_vitro.Liver	SERTRALINE
RG230-2	SERTRALINE	23	uM	8954	SERTRALINE-1d-23uM-CE-RHCYT-RG230-2-20040706	RPH	1	NA	NA	DM	SERTRALINE.Rat.in_vitro.Liver	SERTRALINE
RG230-2	SILDENAFIL	90	uM	8955	SILDENAFIL-.67d-90uM-CE-RHCYT-RG230-2-20040518	RPH	0.67	NA	NA	DM	SILDENAFIL.Rat.in_vitro.Liver	SILDENAFIL
RG230-2	SILDENAFIL	90	uM	8956	SILDENAFIL-1d-90uM-CE-RHCYT-RG230-2-20040518	RPH	1	NA	NA	DM	SILDENAFIL.Rat.in_vitro.Liver	SILDENAFIL
RG230-2	SIMVASTATIN	160	uM	8957	SIMVASTATIN-.67d-160uM-CE-RHCYT-RG230-2-20040518	RPH	0.67	NA	NA	DM	SIMVASTATIN.Rat.in_vitro.Liver	SIMVASTATIN
RG230-2	SIMVASTATIN	160	uM	8958	SIMVASTATIN-1d-160uM-CE-RHCYT-RG230-2-20040518	RPH	1	NA	NA	DM	SIMVASTATIN.Rat.in_vitro.Liver	SIMVASTATIN
RG230-2	SOTALOL	6666	uM	8959	SOTALOL-.67d-6666uM-CE-RHCYT-RG230-2-20050427	RPH	0.67	NA	NA	DM	SOTALOL.Rat.in_vitro.Liver	SOTALOL
RG230-2	SOTALOL	6666	uM	8960	SOTALOL-1d-6666uM-CE-RHCYT-RG230-2-20050427	RPH	1	NA	NA	DM	SOTALOL.Rat.in_vitro.Liver	SOTALOL
RG230-2	SPARTEINE	2222	uM	8961	SPARTEINE-.67d-2222uM-CE-RHCYT-RG230-2-20041103	RPH	0.67	NA	NA	DM	SPARTEINE.Rat.in_vitro.Liver	SPARTEINE
RG230-2	SPARTEINE	2222	uM	8962	SPARTEINE-1d-2222uM-CE-RHCYT-RG230-2-20041103	RPH	1	NA	NA	DM	SPARTEINE.Rat.in_vitro.Liver	SPARTEINE
RG230-2	SPORIDESMIN A	0.15	uM	8963	SPORIDESMIN -.67d-.15uM-CE-RHCYT-RG230-2-20040929	RPH	0.67	NA	NA	DM	SPORIDESMIN_A.Rat.in_vitro.Liver	SPORIDESMIN_A
RG230-2	SPORIDESMIN A	0.15	uM	8964	SPORIDESMIN -1d-.15uM-CE-RHCYT-RG230-2-20040929	RPH	1	NA	NA	DM	SPORIDESMIN_A.Rat.in_vitro.Liver	SPORIDESMIN_A
RG230-2	STAUROSPORINE	1.3	uM	8965	STAUROSPORIN-.67d-1.3uM-CE-RHCYT-RG230-2-20041103	RPH	0.67	NA	NA	DM	STAUROSPORINE.Rat.in_vitro.Liver	STAUROSPORINE
RG230-2	STAUROSPORINE	1.3	uM	8966	STAUROSPORIN-1d-1.3uM-CE-RHCYT-RG230-2-20041103	RPH	1	NA	NA	DM	STAUROSPORINE.Rat.in_vitro.Liver	STAUROSPORINE
RG230-2	STAVUDINE	1120	uM	8967	STAVUDINE-.67d-1120uM-CE-RHCYT-RG230-2-20040706	RPH	0.67	NA	NA	DM	STAVUDINE.Rat.in_vitro.Liver	STAVUDINE
RG230-2	STAVUDINE	1120	uM	8968	STAVUDINE-1d-1120uM-CE-RHCYT-RG230-2-20040706	RPH	1	NA	NA	DM	STAVUDINE.Rat.in_vitro.Liver	STAVUDINE
RG230-2	STREPTOZOTOCIN	3000	uM	8969	STREPTOZOTOC-.67d-3000uM-CE-RHCYT-RG230-2-20050215	RPH	0.67	NA	NA	DM	STREPTOZOTOCIN.Rat.in_vitro.Liver	STREPTOZOTOCIN
RG230-2	STREPTOZOTOCIN	3000	uM	8970	STREPTOZOTOC-1d-3000uM-CE-RHCYT-RG230-2-20050215	RPH	1	NA	NA	DM	STREPTOZOTOCIN.Rat.in_vitro.Liver	STREPTOZOTOCIN
RG230-2	SULCONAZOLE	40	uM	8971	SULCONAZOLE-.67d-40uM-CE-RHCYT-RG230-2-20050420	RPH	0.67	NA	NA	DM	SULCONAZOLE.Rat.in_vitro.Liver	SULCONAZOLE
RG230-2	SULCONAZOLE	40	uM	8972	SULCONAZOLE-1d-40uM-CE-RHCYT-RG230-2-20050420	RPH	1	NA	NA	DM	SULCONAZOLE.Rat.in_vitro.Liver	SULCONAZOLE
RG230-2	SULINDAC	750	uM	8973	SULINDAC-.67d-750uM-CE-RHCYT-RG230-2-20050223	RPH	0.67	NA	NA	DM	SULINDAC.Rat.in_vitro.Liver	SULINDAC
RG230-2	SULINDAC	750	uM	8974	SULINDAC-1d-750uM-CE-RHCYT-RG230-2-20050223	RPH	1	NA	NA	DM	SULINDAC.Rat.in_vitro.Liver	SULINDAC
RG230-2	SULPIRIDE	667	uM	8975	SULPIRIDE-.67d-667uM-CE-RHCYT-RG230-2-20050215	RPH	0.67	NA	NA	DM	SULPIRIDE.Rat.in_vitro.Liver	SULPIRIDE
RG230-2	SULPIRIDE	667	uM	8976	SULPIRIDE-1d-667uM-CE-RHCYT-RG230-2-20050215	RPH	1	NA	NA	DM	SULPIRIDE.Rat.in_vitro.Liver	SULPIRIDE
RG230-2	TACROLIMUS	50	uM	8977	TACROLIMUS-.67d-50uM-CE-RHCYT-RG230-2-20041019	RPH	0.67	NA	NA	DM	TACROLIMUS.Rat.in_vitro.Liver	TACROLIMUS
RG230-2	TACROLIMUS	50	uM	8978	TACROLIMUS-1d-50uM-CE-RHCYT-RG230-2-20041019	RPH	1	NA	NA	DM	TACROLIMUS.Rat.in_vitro.Liver	TACROLIMUS
RG230-2	TAMOXIFEN	37.5	uM	8979	TAMOXIFEN-.67d-37.5uM-CE-RHCYT-RG230-2-20050308	RPH	0.67	NA	NA	DM	TAMOXIFEN.Rat.in_vitro.Liver	TAMOXIFEN
RG230-2	TAMOXIFEN	37.5	uM	8980	TAMOXIFEN-1d-37.5uM-CE-RHCYT-RG230-2-20050308	RPH	1	NA	NA	DM	TAMOXIFEN.Rat.in_vitro.Liver	TAMOXIFEN
RG230-2	TENIDAP	41	uM	8981	TENIDAP-.67d-41uM-CE-RHCYT-RG230-2-20040929	RPH	0.67	NA	NA	DM	TENIDAP.Rat.in_vitro.Liver	TENIDAP
RG230-2	TENIDAP	41	uM	8982	TENIDAP-1d-41uM-CE-RHCYT-RG230-2-20040929	RPH	1	NA	NA	DM	TENIDAP.Rat.in_vitro.Liver	TENIDAP
RG230-2	TETRACYCLINE	520	uM	8983	TETRACYCLINE-.67d-520uM-CE-RHCYT-RG230-2-20050223	RPH	0.67	NA	NA	DM	TETRACYCLINE.Rat.in_vitro.Liver	TETRACYCLINE
RG230-2	TETRACYCLINE	520	uM	8984	TETRACYCLINE-1d-520uM-CE-RHCYT-RG230-2-20050223	RPH	1	NA	NA	DM	TETRACYCLINE.Rat.in_vitro.Liver	TETRACYCLINE
RG230-2	TGF BETA-1, HUMAN RECOMBINANT	5	ng/ml	8985	TGF BETA-1, -.67d-5ng/ml-CE-RHCYT-RG230-2-20040929	RPH	0.67	NA	NA	DM	TGF_BETA-1,_HUMAN_RECOMBINANT.Rat.in_vitro.Liver	TGF_BETA-1,_HUMAN_RECOMBINANT
RG230-2	TGF BETA-1, HUMAN RECOMBINANT	5	ng/ml	8986	TGF BETA-1, -1d-5ng/ml-CE-RHCYT-RG230-2-20040929	RPH	1	NA	NA	DM	TGF_BETA-1,_HUMAN_RECOMBINANT.Rat.in_vitro.Liver	TGF_BETA-1,_HUMAN_RECOMBINANT
RG230-2	TRETINOIN	156	uM	8987	TRETINOIN-.67d-156uM-CE-RHCYT-RG230-2-20050308	RPH	0.67	NA	NA	DM	TRETINOIN.Rat.in_vitro.Liver	TRETINOIN
RG230-2	TRETINOIN	156	uM	8988	TRETINOIN-1d-156uM-CE-RHCYT-RG230-2-20050308	RPH	1	NA	NA	DM	TRETINOIN.Rat.in_vitro.Liver	TRETINOIN
RG230-2	VALDECOXIB	450	uM	8989	VALDECOXIB-.67d-450uM-CE-RHCYT-RG230-2-20040929	RPH	0.67	NA	NA	DM	VALDECOXIB.Rat.in_vitro.Liver	VALDECOXIB
RG230-2	VALDECOXIB	450	uM	8990	VALDECOXIB-1d-450uM-CE-RHCYT-RG230-2-20040929	RPH	1	NA	NA	DM	VALDECOXIB.Rat.in_vitro.Liver	VALDECOXIB
RG230-2	VALERIC ACID	23000	uM	8991	VALERIC ACID-.67d-23000uM-CE-RHCYT-RG230-2-20040811	RPH	0.67	NA	NA	DM	VALERIC_ACID.Rat.in_vitro.Liver	VALERIC_ACID
RG230-2	VALERIC ACID	23000	uM	8992	VALERIC ACID-1d-23000uM-CE-RHCYT-RG230-2-20040811	RPH	1	NA	NA	DM	VALERIC_ACID.Rat.in_vitro.Liver	VALERIC_ACID
RG230-2	VALPROIC ACID	1000	uM	8993	VALPROIC ACI-.67d-1000uM-CE-RHCYT-RG230-2-20040504	RPH	0.67	NA	NA	DM	VALPROIC_ACID.Rat.in_vitro.Liver	VALPROIC_ACID
RG230-2	VALPROIC ACID	1000	uM	8994	VALPROIC ACI-1d-1000uM-CE-RHCYT-RG230-2-20040504	RPH	1	NA	NA	DM	VALPROIC_ACID.Rat.in_vitro.Liver	VALPROIC_ACID
RG230-2	VENLAFAXINE	1481	uM	8995	VENLAFAXINE-.67d-1481uM-CE-RHCYT-RG230-2-20050316	RPH	0.67	NA	NA	DM	VENLAFAXINE.Rat.in_vitro.Liver	VENLAFAXINE
RG230-2	VENLAFAXINE	1481	uM	8996	VENLAFAXINE-1d-1481uM-CE-RHCYT-RG230-2-20050316	RPH	1	NA	NA	DM	VENLAFAXINE.Rat.in_vitro.Liver	VENLAFAXINE
RG230-2	VINBLASTINE	45	uM	8997	VINBLASTINE-.67d-45uM-CE-RHCYT-RG230-2-20050316	RPH	0.67	NA	NA	DM	VINBLASTINE.Rat.in_vitro.Liver	VINBLASTINE
RG230-2	VINBLASTINE	45	uM	8998	VINBLASTINE-1d-45uM-CE-RHCYT-RG230-2-20050316	RPH	1	NA	NA	DM	VINBLASTINE.Rat.in_vitro.Liver	VINBLASTINE
RG230-2	ZIDOVUDINE	1000	uM	8999	ZIDOVUDINE-.67d-1000uM-CE-RHCYT-RG230-2-20040504	RPH	0.67	NA	NA	DM	ZIDOVUDINE.Rat.in_vitro.Liver	ZIDOVUDINE
RG230-2	ZIDOVUDINE	1000	uM	9000	ZIDOVUDINE-1d-1000uM-CE-RHCYT-RG230-2-20040504	RPH	1	NA	NA	DM	ZIDOVUDINE.Rat.in_vitro.Liver	ZIDOVUDINE
RG230-2	ZIDOVUDINE	14800	uM	9001	ZIDOVUDINE-.67d-14800uM-CE-RHCYT-RG230-2-20050322	RPH	0.67	NA	NA	DM	ZIDOVUDINE.Rat.in_vitro.Liver	ZIDOVUDINE
RG230-2	ZIDOVUDINE	14800	uM	9002	ZIDOVUDINE-1d-14800uM-CE-RHCYT-RG230-2-20050322	RPH	1	NA	NA	DM	ZIDOVUDINE.Rat.in_vitro.Liver	ZIDOVUDINE
RG230-2	4,4'-METHYLENEDIANILINE	81	mg/kg	9006	4,4'-METHYLE-3d-81mg/kg-LI-RATM-RG230-2-20020325	RAT LIVER	3	Repeat	Gavage	DM	4,4'-METHYLENEDIANILINE.Rat.in_vivo.Liver	4,4'-METHYLENEDIANILINE
RG230-2	NORETHINDRONE ACETATE	125	mg/kg	9007	NORETHINDRON-5d-125mg/kg-LI-RATM-RG230-2-20020506	RAT LIVER	5	Repeat	Gavage	DM	NORETHINDRONE_ACETATE.Rat.in_vivo.Liver	NORETHINDRONE_ACETATE
RG230-2	4,4'-METHYLENEDIANILINE	81	mg/kg	9008	4,4'-METHYLE-1d-81mg/kg-LI-RATM-RG230-2-20020325	RAT LIVER	1	Repeat	Gavage	DM	4,4'-METHYLENEDIANILINE.Rat.in_vivo.Liver	4,4'-METHYLENEDIANILINE
RG230-2	LETROZOLE	250	mg/kg	9009	LETROZOLE-3d-250mg/kg-LI-RATM-RG230-2-20020415	RAT LIVER	3	Repeat	Gavage	DM	LETROZOLE.Rat.in_vivo.Liver	LETROZOLE
RG230-2	CARBAMAZEPINE	490	mg/kg	9010	CARBAMAZEPIN-3d-490mg/kg-LI-RATM-RG230-2-20020909	RAT LIVER	3	Repeat	Gavage	DM	CARBAMAZEPINE.Rat.in_vivo.Liver	CARBAMAZEPINE
RG230-2	TRICHLOROACETIC ACID	474	mg/kg	9011	TRICHLOROACE-1d-474mg/kg-LI-RATM-RG230-2-20020923	RAT LIVER	1	Repeat	subcutaneous injection	DM	TRICHLOROACETIC_ACID.Rat.in_vivo.Liver	TRICHLOROACETIC_ACID
RG230-2	HYDRAZINE	45	mg/kg	9012	HYDRAZINE-3d-45mg/kg-LI-RATM-RG230-2-20020318	RAT LIVER	3	Repeat	Gavage	DM	HYDRAZINE.Rat.in_vivo.Liver	HYDRAZINE
RG230-2	CLOFIBRIC ACID	448	mg/kg	9013	CLOFIBRIC AC-3d-448mg/kg-LI-RATM-RG230-2-20020429	RAT LIVER	3	Repeat	Gavage	DM	CLOFIBRIC_ACID.Rat.in_vivo.Liver	CLOFIBRIC_ACID
RG230-2	N-NITROSODIETHYLAMINE	34	mg/kg	9014	N-NITROSODIE-3d-34mg/kg-LI-RATM-RG230-2-20011106	RAT LIVER	3	Repeat	Gavage	DM	N-NITROSODIETHYLAMINE.Rat.in_vivo.Liver	N-NITROSODIETHYLAMINE
RG230-2	LETROZOLE	250	mg/kg	9015	LETROZOLE-1d-250mg/kg-LI-RATM-RG230-2-20020415	RAT LIVER	1	Repeat	Gavage	DM	LETROZOLE.Rat.in_vivo.Liver	LETROZOLE
RG230-2	CARBAMAZEPINE	490	mg/kg	9017	CARBAMAZEPIN-1d-490mg/kg-LI-RATM-RG230-2-20020909	RAT LIVER	1	Repeat	Gavage	DM	CARBAMAZEPINE.Rat.in_vivo.Liver	CARBAMAZEPINE
RG230-2	4,4'-METHYLENEDIANILINE	81	mg/kg	9018	4,4'-METHYLE-5d-81mg/kg-LI-RATM-RG230-2-20020325	RAT LIVER	5	Repeat	Gavage	DM	4,4'-METHYLENEDIANILINE.Rat.in_vivo.Liver	4,4'-METHYLENEDIANILINE
RG230-2	N-NITROSODIETHYLAMINE	34	mg/kg	9019	N-NITROSODIE-1d-34mg/kg-LI-RATM-RG230-2-20011106	RAT LIVER	1	Repeat	Gavage	DM	N-NITROSODIETHYLAMINE.Rat.in_vivo.Liver	N-NITROSODIETHYLAMINE
RG230-2	BETA-NAPHTHOFLAVONE	1500	mg/kg	9020	BETA-NAPHTHO-5d-1500mg/kg-LI-RATM-RG230-2-20030916	RAT LIVER	5	Repeat	Gavage	DM	BETA-NAPHTHOFLAVONE.Rat.in_vivo.Liver	BETA-NAPHTHOFLAVONE
RG230-2	KETOROLAC	48	mg/kg	9021	KETOROLAC-5d-48mg/kg-LI-RATM-RG230-2-20030120	RAT LIVER	5	Repeat	Gavage	DM	KETOROLAC.Rat.in_vivo.Liver	KETOROLAC
RG230-2	PROCARBAZINE	27	mg/kg	9022	PROCARBAZINE-5d-27mg/kg-LI-RATM-RG230-2-20011211	RAT LIVER	5	Repeat	Gavage	DM	PROCARBAZINE.Rat.in_vivo.Liver	PROCARBAZINE
RG230-2	BENZOTHIAZYL DISULFIDE	2600	mg/kg	9023	BENZOTHIAZYL-3d-2600mg/kg-LI-RATM-RG230-2-20020923	RAT LIVER	3	Repeat	subcutaneous injection	DM	BENZOTHIAZYL_DISULFIDE.Rat.in_vivo.Liver	BENZOTHIAZYL_DISULFIDE
RG230-2	KETOROLAC	48	mg/kg	9024	KETOROLAC-3d-48mg/kg-LI-RATM-RG230-2-20030120	RAT LIVER	3	Repeat	Gavage	DM	KETOROLAC.Rat.in_vivo.Liver	KETOROLAC
RG230-2	BETA-ESTRADIOL 3-BENZOATE	2	mg/kg	9025	BETA-ESTRADI-3d-2mg/kg-LI-RATM-RG230-2-20020122	RAT LIVER	3	Repeat	subcutaneous injection	DM	BETA-ESTRADIOL-3-BENZOATE.Rat.in_vivo.Liver	BETA-ESTRADIOL-3-BENZOATE
RG230-2	2,3,7,8-TETRACHLORODIBENZO-P-DIOXIN	0.02	mg/kg	9026	2,3,7,8-TETR-3d-.02mg/kg-LI-RATM-RG230-2-20030916	RAT LIVER	3	Repeat	Gavage	DM	2,3,7,8-TETRACHLORODIBENZO-P-DIOXIN.Rat.in_vivo.Liver	2,3,7,8-TETRACHLORODIBENZO-P-DIOXIN
RG230-2	CARBON TETRACHLORIDE	400	mg/kg	9027	CARBON TETRA-3d-400mg/kg-LI-RATM-RG230-2-20010924	RAT LIVER	3	Repeat	Gavage	DM	CARBON_TETRACHLORIDE.Rat.in_vivo.Liver	CARBON_TETRACHLORIDE
RG230-2	CARVEDILOL	2000	mg/kg	9028	CARVEDILOL-5d-2000mg/kg-LI-RATM-RG230-2-20020205	RAT LIVER	5	Repeat	Gavage	DM	CARVEDILOL.Rat.in_vivo.Liver	CARVEDILOL
RG230-2	ALBENDAZOLE	62	mg/kg	9029	ALBENDAZOLE-3d-62mg/kg-LI-RATM-RG230-2-20020318	RAT LIVER	3	Repeat	Gavage	DM	ALBENDAZOLE.Rat.in_vivo.Liver	ALBENDAZOLE
RG230-2	CATECHOL	195	mg/kg	9030	CATECHOL-3d-195mg/kg-LI-RATM-RG230-2-20011127	RAT LIVER	3	Repeat	Gavage	DM	CATECHOL.Rat.in_vivo.Liver	CATECHOL
RG230-2	CROTAMITON	750	mg/kg	9031	CROTAMITON-1d-750mg/kg-LI-RATM-RG230-2-20020708	RAT LIVER	1	Repeat	subcutaneous injection	DM	CROTAMITON.Rat.in_vivo.Liver	CROTAMITON
RG230-2	PIRINIXIC ACID	364	mg/kg	9032	PIRINIXIC AC-5d-364mg/kg-LI-RATM-RG230-2-20030218	RAT LIVER	5	Repeat	Gavage	DM	PIRINIXIC_ACID.Rat.in_vivo.Liver	PIRINIXIC_ACID
RG230-2	TOSUFLOXACIN	2000	mg/kg	9033	TOSUFLOXACIN-5d-2000mg/kg-LI-RATM-RG230-2-20020423	RAT LIVER	5	Repeat	Gavage	DM	TOSUFLOXACIN.Rat.in_vivo.Liver	TOSUFLOXACIN
RG230-2	KETOROLAC	48	mg/kg	9034	KETOROLAC-1d-48mg/kg-LI-RATM-RG230-2-20030120	RAT LIVER	1	Repeat	Gavage	DM	KETOROLAC.Rat.in_vivo.Liver	KETOROLAC
RG230-2	2,3,7,8-TETRACHLORODIBENZO-P-DIOXIN	0.02	mg/kg	9035	2,3,7,8-TETR-1d-.02mg/kg-LI-RATM-RG230-2-20030916	RAT LIVER	1	Repeat	Gavage	DM	2,3,7,8-TETRACHLORODIBENZO-P-DIOXIN.Rat.in_vivo.Liver	2,3,7,8-TETRACHLORODIBENZO-P-DIOXIN
RG230-2	CARVEDILOL	2000	mg/kg	9036	CARVEDILOL-3d-2000mg/kg-LI-RATM-RG230-2-20020205	RAT LIVER	3	Repeat	Gavage	DM	CARVEDILOL.Rat.in_vivo.Liver	CARVEDILOL
RG230-2	PROCARBAZINE	54	mg/kg	9037	PROCARBAZINE-3d-54mg/kg-LI-RATM-RG230-2-20011211	RAT LIVER	3	Repeat	Gavage	DM	PROCARBAZINE.Rat.in_vivo.Liver	PROCARBAZINE
RG230-2	CATECHOL	195	mg/kg	9038	CATECHOL-1d-195mg/kg-LI-RATM-RG230-2-20011127	RAT LIVER	1	Repeat	Gavage	DM	CATECHOL.Rat.in_vivo.Liver	CATECHOL
RG230-2	CERIVASTATIN	7	mg/kg	9039	CERIVASTATIN-5d-7mg/kg-LI-RATM-RG230-2-20020211	RAT LIVER	5	Repeat	Gavage	DM	CERIVASTATIN.Rat.in_vivo.Liver	CERIVASTATIN
RG230-2	CROTAMITON	750	mg/kg	9040	CROTAMITON-5d-750mg/kg-LI-RATM-RG230-2-20020708	RAT LIVER	5	Repeat	subcutaneous injection	DM	CROTAMITON.Rat.in_vivo.Liver	CROTAMITON
RG230-2	BENZOTHIAZYL DISULFIDE	2600	mg/kg	9041	BENZOTHIAZYL-5d-2600mg/kg-LI-RATM-RG230-2-20020923	RAT LIVER	5	Repeat	subcutaneous injection	DM	BENZOTHIAZYL_DISULFIDE.Rat.in_vivo.Liver	BENZOTHIAZYL_DISULFIDE
RG230-2	PIRINIXIC ACID	364	mg/kg	9042	PIRINIXIC AC-3d-364mg/kg-LI-RATM-RG230-2-20030218	RAT LIVER	3	Repeat	Gavage	DM	PIRINIXIC_ACID.Rat.in_vivo.Liver	PIRINIXIC_ACID
RG230-2	PROPYLTHIOURACIL	625	mg/kg	9043	PROPYLTHIOUR-5d-625mg/kg-LI-RATM-RG230-2-20020813	RAT LIVER	5	Repeat	Gavage	DM	PROPYLTHIOURACIL.Rat.in_vivo.Liver	PROPYLTHIOURACIL
RG230-2	3-METHYLCHOLANTHRENE	300	mg/kg	9044	3-METHYLCHOL-1d-300mg/kg-LI-RATM-RG230-2-20030916	RAT LIVER	1	Repeat	Gavage	DM	3-METHYLCHOLANTHRENE.Rat.in_vivo.Liver	3-METHYLCHOLANTHRENE
RG230-2	TOSUFLOXACIN	2000	mg/kg	9045	TOSUFLOXACIN-3d-2000mg/kg-LI-RATM-RG230-2-20020423	RAT LIVER	3	Repeat	Gavage	DM	TOSUFLOXACIN.Rat.in_vivo.Liver	TOSUFLOXACIN
RG230-2	1-NAPHTHYL ISOTHIOCYANATE	60	mg/kg	9046	1-NAPHTHYL I-1d-60mg/kg-LI-RATM-RG230-2-20010924	RAT LIVER	1	Repeat	Gavage	DM	1-NAPHTHYL_ISOTHIOCYANATE.Rat.in_vivo.Liver	1-NAPHTHYL_ISOTHIOCYANATE
RG230-2	BETA-NAPHTHOFLAVONE	1500	mg/kg	9047	BETA-NAPHTHO-3d-1500mg/kg-LI-RATM-RG230-2-20030916	RAT LIVER	3	Repeat	Gavage	DM	BETA-NAPHTHOFLAVONE.Rat.in_vivo.Liver	BETA-NAPHTHOFLAVONE
RG230-2	3-METHYLCHOLANTHRENE	300	mg/kg	9048	3-METHYLCHOL-3d-300mg/kg-LI-RATM-RG230-2-20030916	RAT LIVER	3	Repeat	Gavage	DM	3-METHYLCHOLANTHRENE.Rat.in_vivo.Liver	3-METHYLCHOLANTHRENE
RG230-2	LOMEFLOXACIN	2000	mg/kg	9049	LOMEFLOXACIN-3d-2000mg/kg-LI-RATM-RG230-2-20020423	RAT LIVER	3	Repeat	Gavage	DM	LOMEFLOXACIN.Rat.in_vivo.Liver	LOMEFLOXACIN
RG230-2	CARBON TETRACHLORIDE	1175	mg/kg	9050	CARBON TETRA-1d-1175mg/kg-LI-RATM-RG230-2-20010924	RAT LIVER	1	Repeat	Gavage	DM	CARBON_TETRACHLORIDE.Rat.in_vivo.Liver	CARBON_TETRACHLORIDE
RG230-2	BETA-ESTRADIOL 3-BENZOATE	2	mg/kg	9051	BETA-ESTRADI-1d-2mg/kg-LI-RATM-RG230-2-20020122	RAT LIVER	1	Repeat	subcutaneous injection	DM	BETA-ESTRADIOL-3-BENZOATE.Rat.in_vivo.Liver	BETA-ESTRADIOL-3-BENZOATE
RG230-2	2,3,7,8-TETRACHLORODIBENZO-P-DIOXIN	0.02	mg/kg	9052	2,3,7,8-TETR-5d-.02mg/kg-LI-RATM-RG230-2-20030916	RAT LIVER	5	Repeat	Gavage	DM	2,3,7,8-TETRACHLORODIBENZO-P-DIOXIN.Rat.in_vivo.Liver	2,3,7,8-TETRACHLORODIBENZO-P-DIOXIN
RG230-2	PIRINIXIC ACID	364	mg/kg	9053	PIRINIXIC AC-1d-364mg/kg-LI-RATM-RG230-2-20030218	RAT LIVER	1	Repeat	Gavage	DM	PIRINIXIC_ACID.Rat.in_vivo.Liver	PIRINIXIC_ACID
RG230-2	1-NAPHTHYL ISOTHIOCYANATE	30	mg/kg	9054	1-NAPHTHYL I-1d-30mg/kg-LI-RATM-RG230-2-20010924	RAT LIVER	1	Repeat	Gavage	DM	1-NAPHTHYL_ISOTHIOCYANATE.Rat.in_vivo.Liver	1-NAPHTHYL_ISOTHIOCYANATE
RG230-2	BEZAFIBRATE	100	mg/kg	9055	BEZAFIBRATE-7d-100mg/kg-LI-RATM-RG230-2-20011002	RAT LIVER	7	Repeat	Gavage	DM	BEZAFIBRATE.Rat.in_vivo.Liver	BEZAFIBRATE
RG230-2	BEZAFIBRATE	617	mg/kg	9056	BEZAFIBRATE-7d-617mg/kg-LI-RATM-RG230-2-20011002	RAT LIVER	7	Repeat	Gavage	DM	BEZAFIBRATE.Rat.in_vivo.Liver	BEZAFIBRATE
RG230-2	BETAMETHASONE	79	mg/kg	9057	BETAMETHASON-5d-79mg/kg-LI-RATM-RG230-2-20020610	RAT LIVER	5	Repeat	subcutaneous injection	DM	BETAMETHASONE.Rat.in_vivo.Liver	BETAMETHASONE
RG230-2	N,N-DIMETHYLFORMAMIDE	700	mg/kg	9058	N,N-DIMETHYL-3d-700mg/kg-LI-RATM-RG230-2-20010924	RAT LIVER	3	Repeat	Gavage	DM	N,N-DIMETHYLFORMAMIDE.Rat.in_vivo.Liver	N,N-DIMETHYLFORMAMIDE
RG230-2	THIOACETAMIDE	200	mg/kg	9059	THIOACETAMID-5d-200mg/kg-LI-RATM-RG230-2-20040520	RAT LIVER	5	Repeat	intraperitoneal injection	DM	THIOACETAMIDE.Rat.in_vivo.Liver	THIOACETAMIDE
RG230-2	1-NAPHTHYL ISOTHIOCYANATE	60	mg/kg	9060	1-NAPHTHYL I-.25d-60mg/kg-LI-RATM-RG230-2-20010924	RAT LIVER	0.25	Repeat	Gavage	DM	1-NAPHTHYL_ISOTHIOCYANATE.Rat.in_vivo.Liver	1-NAPHTHYL_ISOTHIOCYANATE
RG230-2	ALPHA-NAPHTHOFLAVONE	80	mg/kg	9061	ALPHA-NAPHTH-5d-80mg/kg-LI-RATM-RG230-2-20030409	RAT LIVER	5	Repeat	Gavage	DM	ALPHA-NAPHTHOFLAVONE.Rat.in_vivo.Liver	ALPHA-NAPHTHOFLAVONE
RG230-2	HYDRAZINE	45	mg/kg	9062	HYDRAZINE-.25d-45mg/kg-LI-RATM-RG230-2-20020318	RAT LIVER	0.25	Repeat	Gavage	DM	HYDRAZINE.Rat.in_vivo.Liver	HYDRAZINE
RG230-2	LETROZOLE	250	mg/kg	9063	LETROZOLE-.25d-250mg/kg-LI-RATM-RG230-2-20020415	RAT LIVER	0.25	Repeat	Gavage	DM	LETROZOLE.Rat.in_vivo.Liver	LETROZOLE
RG230-2	LIPOPOLYSACCHARIDE E. COLI O55:B5	1.25	mg/kg	9064	LIPOPOLYSACC-5d-1.25mg/kg-LI-RATM-RG230-2-20020325	RAT LIVER	5	Repeat	intravenous injection	DM	LIPOPOLYSACCHARIDE-E_COLI-O55_B5.Rat.in_vivo.Liver	LIPOPOLYSACCHARIDE_E._COLI_O55_B5
RG230-2	HYDROCORTISONE	56	mg/kg	9065	HYDROCORTISO-1d-56mg/kg-LI-RATM-RG230-2-20020610	RAT LIVER	1	Repeat	subcutaneous injection	DM	HYDROCORTISONE.Rat.in_vivo.Liver	HYDROCORTISONE
RG230-2	VINBLASTINE	0.3	mg/kg	9066	VINBLASTINE-3d-.3mg/kg-LI-RATM-RG230-2-20020311	RAT LIVER	3	Repeat	intravenous injection	DM	VINBLASTINE.Rat.in_vivo.Liver	VINBLASTINE
RG230-2	GEMFIBROZIL	700	mg/kg	9067	GEMFIBROZIL-7d-700mg/kg-LI-RATM-RG230-2-20011002	RAT LIVER	7	Repeat	Gavage	DM	GEMFIBROZIL.Rat.in_vivo.Liver	GEMFIBROZIL
RG230-2	EPIRUBICIN	2.7	mg/kg	9068	EPIRUBICIN-1d-2.7mg/kg-LI-RATM-RG230-2-20020506	RAT LIVER	1	Repeat	intravenous injection	DM	EPIRUBICIN.Rat.in_vivo.Liver	EPIRUBICIN
RG230-2	GEMFIBROZIL	100	mg/kg	9070	GEMFIBROZIL-7d-100mg/kg-LI-RATM-RG230-2-20011002	RAT LIVER	7	Repeat	Gavage	DM	GEMFIBROZIL.Rat.in_vivo.Liver	GEMFIBROZIL
RG230-2	CARBON TETRACHLORIDE	1175	mg/kg	9071	CARBON TETRA-.25d-1175mg/kg-LI-RATM-RG230-2-20010924	RAT LIVER	0.25	Repeat	Gavage	DM	CARBON_TETRACHLORIDE.Rat.in_vivo.Liver	CARBON_TETRACHLORIDE
RG230-2	EPIRUBICIN	2.7	mg/kg	9072	EPIRUBICIN-5d-2.7mg/kg-LI-RATM-RG230-2-20020506	RAT LIVER	5	Repeat	intravenous injection	DM	EPIRUBICIN.Rat.in_vivo.Liver	EPIRUBICIN
RG230-2	BETA-ESTRADIOL 3-BENZOATE	0.25	mg/kg	9073	BETA-ESTRADI-.25d-.25mg/kg-LI-RATM-RG230-2-20020122	RAT LIVER	0.25	Repeat	subcutaneous injection	DM	BETA-ESTRADIOL-3-BENZOATE.Rat.in_vivo.Liver	BETA-ESTRADIOL-3-BENZOATE
RG230-2	BETA-NAPHTHOFLAVONE	1500	mg/kg	9074	BETA-NAPHTHO-1d-1500mg/kg-LI-RATM-RG230-2-20030916	RAT LIVER	1	Repeat	Gavage	DM	BETA-NAPHTHOFLAVONE.Rat.in_vivo.Liver	BETA-NAPHTHOFLAVONE
RG230-2	1-NAPHTHYL ISOTHIOCYANATE	30	mg/kg	9075	1-NAPHTHYL I-.25d-30mg/kg-LI-RATM-RG230-2-20010924	RAT LIVER	0.25	Repeat	Gavage	DM	1-NAPHTHYL_ISOTHIOCYANATE.Rat.in_vivo.Liver	1-NAPHTHYL_ISOTHIOCYANATE
RG230-2	1-NAPHTHYL ISOTHIOCYANATE	60	mg/kg	9076	1-NAPHTHYL I-3d-60mg/kg-LI-RATM-RG230-2-20010924	RAT LIVER	3	Repeat	Gavage	DM	1-NAPHTHYL_ISOTHIOCYANATE.Rat.in_vivo.Liver	1-NAPHTHYL_ISOTHIOCYANATE
RG230-2	BENZOTHIAZYL DISULFIDE	2600	mg/kg	9077	BENZOTHIAZYL-1d-2600mg/kg-LI-RATM-RG230-2-20020923	RAT LIVER	1	Repeat	subcutaneous injection	DM	BENZOTHIAZYL_DISULFIDE.Rat.in_vivo.Liver	BENZOTHIAZYL_DISULFIDE
RG230-2	VINBLASTINE	0.3	mg/kg	9078	VINBLASTINE-1d-.3mg/kg-LI-RATM-RG230-2-20020311	RAT LIVER	1	Repeat	intravenous injection	DM	VINBLASTINE.Rat.in_vivo.Liver	VINBLASTINE
RG230-2	GENTIAN VIOLET	18	mg/kg	9079	GENTIAN VIOL-1d-18mg/kg-LI-RATM-RG230-2-20020819	RAT LIVER	1	Repeat	subcutaneous injection	DM	GENTIAN_VIOLET.Rat.in_vivo.Liver	GENTIAN_VIOLET
RG230-2	SAFROLE	488	mg/kg	9080	SAFROLE-5d-488mg/kg-LI-RATM-RG230-2-20020325	RAT LIVER	5	Repeat	Gavage	DM	SAFROLE.Rat.in_vivo.Liver	SAFROLE
RG230-2	ETHYLESTRENOL	390	mg/kg	9081	ETHYLESTRENO-5d-390mg/kg-LI-RATM-RG230-2-20031014	RAT LIVER	5	Repeat	Gavage	DM	ETHYLESTRENOL.Rat.in_vivo.Liver	ETHYLESTRENOL
RG230-2	INDOMETHACIN	12	mg/kg	9082	INDOMETHACIN-.25d-12mg/kg-LI-RATM-RG230-2-20011009	RAT LIVER	0.25	Repeat	Gavage	DM	INDOMETHACIN.Rat.in_vivo.Liver	INDOMETHACIN
RG230-2	BIS(2-ETHYLHEXYL)PHTHALATE	1000	mg/kg	9083	BIS(2-ETHYLH-5d-1000mg/kg-LI-RATM-RG230-2-20020122	RAT LIVER	5	Repeat	Gavage	DM	BIS(2-ETHYLHEXYL)PHTHALATE.Rat.in_vivo.Liver	BIS(2-ETHYLHEXYL)PHTHALATE
RG230-2	INDOMETHACIN	12	mg/kg	9084	INDOMETHACIN-5d-12mg/kg-LI-RATM-RG230-2-20011009	RAT LIVER	5	Repeat	Gavage	DM	INDOMETHACIN.Rat.in_vivo.Liver	INDOMETHACIN
RG230-2	PROMETHAZINE	2.3	mg/kg	9085	PROMETHAZINE-5d-2.3mg/kg-LI-RATM-RG230-2-20011127	RAT LIVER	5	Repeat	Gavage	DM	PROMETHAZINE.Rat.in_vivo.Liver	PROMETHAZINE
RG230-2	AMIODARONE	147	mg/kg	9086	AMIODARONE-5d-147mg/kg-LI-RATM-RG230-2-20020910	RAT LIVER	5	Repeat	Gavage	DM	AMIODARONE.Rat.in_vivo.Liver	AMIODARONE
RG230-2	3-METHYLCHOLANTHRENE	300	mg/kg	9087	3-METHYLCHOL-5d-300mg/kg-LI-RATM-RG230-2-20030916	RAT LIVER	5	Repeat	Gavage	DM	3-METHYLCHOLANTHRENE.Rat.in_vivo.Liver	3-METHYLCHOLANTHRENE
RG230-2	CARBON TETRACHLORIDE	1175	mg/kg	9088	CARBON TETRA-3d-1175mg/kg-LI-RATM-RG230-2-20010924	RAT LIVER	3	Repeat	Gavage	DM	CARBON_TETRACHLORIDE.Rat.in_vivo.Liver	CARBON_TETRACHLORIDE
RG230-2	ALLYL ALCOHOL	16	mg/kg	9089	ALLYL ALCOHO-7d-16mg/kg-LI-RATM-RG230-2-20011002	RAT LIVER	7	Repeat	intraperitoneal injection	DM	ALLYL_ALCOHOL.Rat.in_vivo.Liver	ALLYL_ALCOHOL
RG230-2	HYDROCORTISONE	56	mg/kg	9090	HYDROCORTISO-5d-56mg/kg-LI-RATM-RG230-2-20020610	RAT LIVER	5	Repeat	subcutaneous injection	DM	HYDROCORTISONE.Rat.in_vivo.Liver	HYDROCORTISONE
RG230-2	PROMETHAZINE	113	mg/kg	9091	PROMETHAZINE-5d-113mg/kg-LI-RATM-RG230-2-20011127	RAT LIVER	5	Repeat	Gavage	DM	PROMETHAZINE.Rat.in_vivo.Liver	PROMETHAZINE
RG230-2	GENTAMICIN	267	mg/kg	9092	GENTAMICIN-5d-267mg/kg-LI-RATM-RG230-2-20020805	RAT LIVER	5	Repeat	subcutaneous injection	DM	GENTAMICIN.Rat.in_vivo.Liver	GENTAMICIN
RG230-2	1-NAPHTHYL ISOTHIOCYANATE	60	mg/kg	9093	1-NAPHTHYL I-7d-60mg/kg-LI-RATM-RG230-2-20010924	RAT LIVER	7	Repeat	Gavage	DM	1-NAPHTHYL_ISOTHIOCYANATE.Rat.in_vivo.Liver	1-NAPHTHYL_ISOTHIOCYANATE
RG230-2	VINBLASTINE	0.3	mg/kg	9094	VINBLASTINE-5d-.3mg/kg-LI-RATM-RG230-2-20020311	RAT LIVER	5	Repeat	intravenous injection	DM	VINBLASTINE.Rat.in_vivo.Liver	VINBLASTINE
RG230-2	CHLOROFORM	600	mg/kg	9095	CHLOROFORM-3d-600mg/kg-LI-RATM-RG230-2-20030120	RAT LIVER	3	Repeat	Gavage	DM	CHLOROFORM.Rat.in_vivo.Liver	CHLOROFORM
RG230-2	N-NITROSODIETHYLAMINE	100	mg/kg	9096	N-NITROSODIE-5d-100mg/kg-LI-RATM-RG230-2-20040520	RAT LIVER	5	Repeat	intraperitoneal injection	DM	N-NITROSODIETHYLAMINE.Rat.in_vivo.Liver	N-NITROSODIETHYLAMINE
RG230-2	1-NAPHTHYL ISOTHIOCYANATE	30	mg/kg	9097	1-NAPHTHYL I-3d-30mg/kg-LI-RATM-RG230-2-20010924	RAT LIVER	3	Repeat	Gavage	DM	1-NAPHTHYL_ISOTHIOCYANATE.Rat.in_vivo.Liver	1-NAPHTHYL_ISOTHIOCYANATE
RG230-2	FLUOCINOLONE ACETONIDE	2.5	mg/kg	9098	FLUOCINOLONE-3d-2.5mg/kg-LI-RATM-RG230-2-20020923	RAT LIVER	3	Repeat	subcutaneous injection	DM	FLUOCINOLONE_ACETONIDE.Rat.in_vivo.Liver	FLUOCINOLONE_ACETONIDE
RG230-2	CLOMIPRAMINE	115	mg/kg	9099	CLOMIPRAMINE-3d-115mg/kg-LI-RATM-RG230-2-20020708	RAT LIVER	3	Repeat	Gavage	DM	CLOMIPRAMINE.Rat.in_vivo.Liver	CLOMIPRAMINE
RG230-2	TESTOSTERONE	375	mg/kg	9100	TESTOSTERONE-5d-375mg/kg-LI-RATM-RG230-2-20030916	RAT LIVER	5	Repeat	Gavage	DM	TESTOSTERONE.Rat.in_vivo.Liver	TESTOSTERONE
RG230-2	INDOMETHACIN	12	mg/kg	9101	INDOMETHACIN-3d-12mg/kg-LI-RATM-RG230-2-20011009	RAT LIVER	3	Repeat	Gavage	DM	INDOMETHACIN.Rat.in_vivo.Liver	INDOMETHACIN
RG230-2	STANOZOLOL	150	mg/kg	9102	STANOZOLOL-3d-150mg/kg-LI-RATM-RG230-2-20020115	RAT LIVER	3	Repeat	Gavage	DM	STANOZOLOL.Rat.in_vivo.Liver	STANOZOLOL
RG230-2	CARBON TETRACHLORIDE	1175	mg/kg	9103	CARBON TETRA-7d-1175mg/kg-LI-RATM-RG230-2-20010924	RAT LIVER	7	Repeat	Gavage	DM	CARBON_TETRACHLORIDE.Rat.in_vivo.Liver	CARBON_TETRACHLORIDE
RG230-2	GENTAMICIN	267	mg/kg	9104	GENTAMICIN-3d-267mg/kg-LI-RATM-RG230-2-20020805	RAT LIVER	3	Repeat	subcutaneous injection	DM	GENTAMICIN.Rat.in_vivo.Liver	GENTAMICIN
RG230-2	PRAMOXINE	526	mg/kg	9105	PRAMOXINE-3d-526mg/kg-LI-RATM-RG230-2-20020923	RAT LIVER	3	Repeat	subcutaneous injection	DM	PRAMOXINE.Rat.in_vivo.Liver	PRAMOXINE
RG230-2	NAFENOPIN	338	mg/kg	9106	NAFENOPIN-5d-338mg/kg-LI-RATM-RG230-2-20040311	RAT LIVER	5	Repeat	Gavage	DM	NAFENOPIN.Rat.in_vivo.Liver	NAFENOPIN
RG230-2	VALPROIC ACID	1340	mg/kg	9107	VALPROIC ACI-5d-1340mg/kg-LI-RATM-RG230-2-20011016	RAT LIVER	5	Repeat	Gavage	DM	VALPROIC_ACID.Rat.in_vivo.Liver	VALPROIC_ACID
RG230-2	LIPOPOLYSACCHARIDE E. COLI O55:B5	1.25	mg/kg	9108	LIPOPOLYSACC-3d-1.25mg/kg-LI-RATM-RG230-2-20040217	RAT LIVER	3	Repeat	intravenous injection	DM	LIPOPOLYSACCHARIDE-E_COLI-O55_B5.Rat.in_vivo.Liver	LIPOPOLYSACCHARIDE_E._COLI_O55_B5
RG230-2	1-NAPHTHYL ISOTHIOCYANATE	30	mg/kg	9109	1-NAPHTHYL I-7d-30mg/kg-LI-RATM-RG230-2-20010924	RAT LIVER	7	Repeat	Gavage	DM	1-NAPHTHYL_ISOTHIOCYANATE.Rat.in_vivo.Liver	1-NAPHTHYL_ISOTHIOCYANATE
RG230-2	TESTOSTERONE	375	mg/kg	9110	TESTOSTERONE-3d-375mg/kg-LI-RATM-RG230-2-20030916	RAT LIVER	3	Repeat	Gavage	DM	TESTOSTERONE.Rat.in_vivo.Liver	TESTOSTERONE
RG230-2	ALLYL ALCOHOL	32	mg/kg	9111	ALLYL ALCOHO-5d-32mg/kg-LI-RATM-RG230-2-20030120	RAT LIVER	5	Repeat	intraperitoneal injection	DM	ALLYL_ALCOHOL.Rat.in_vivo.Liver	ALLYL_ALCOHOL
RG230-2	N,N-DIMETHYLFORMAMIDE	700	mg/kg	9112	N,N-DIMETHYL-7d-700mg/kg-LI-RATM-RG230-2-20010924	RAT LIVER	7	Repeat	Gavage	DM	N,N-DIMETHYLFORMAMIDE.Rat.in_vivo.Liver	N,N-DIMETHYLFORMAMIDE
RG230-2	ALLYL ALCOHOL	16	mg/kg	9113	ALLYL ALCOHO-.25d-16mg/kg-LI-RATM-RG230-2-20011002	RAT LIVER	0.25	Repeat	intraperitoneal injection	DM	ALLYL_ALCOHOL.Rat.in_vivo.Liver	ALLYL_ALCOHOL
RG230-2	ALLYL ALCOHOL	16	mg/kg	9114	ALLYL ALCOHO-3d-16mg/kg-LI-RATM-RG230-2-20011002	RAT LIVER	3	Repeat	intraperitoneal injection	DM	ALLYL_ALCOHOL.Rat.in_vivo.Liver	ALLYL_ALCOHOL
RG230-2	N-NITROSODIETHYLAMINE	34	mg/kg	9115	N-NITROSODIE-.25d-34mg/kg-LI-RATM-RG230-2-20011106	RAT LIVER	0.25	Repeat	Gavage	DM	N-NITROSODIETHYLAMINE.Rat.in_vivo.Liver	N-NITROSODIETHYLAMINE
RG230-2	LIPOPOLYSACCHARIDE E. COLI O55:B5	1.25	mg/kg	9116	LIPOPOLYSACC-.25d-1.25mg/kg-LI-RATM-RG230-2-20020325	RAT LIVER	0.25	Repeat	intravenous injection	DM	LIPOPOLYSACCHARIDE-E_COLI-O55_B5.Rat.in_vivo.Liver	LIPOPOLYSACCHARIDE_E._COLI_O55_B5
RG230-2	LOMUSTINE	4.2	mg/kg	9117	LOMUSTINE-3d-4.2mg/kg-LI-RATM-RG230-2-20011204	RAT LIVER	3	Repeat	Gavage	DM	LOMUSTINE.Rat.in_vivo.Liver	LOMUSTINE
RG230-2	FENOFIBRATE	215	mg/kg	9118	FENOFIBRATE-1d-215mg/kg-LI-RATM-RG230-2-20011204	RAT LIVER	1	Repeat	Gavage	DM	FENOFIBRATE.Rat.in_vivo.Liver	FENOFIBRATE
RG230-2	CARMUSTINE	4	mg/kg	9119	CARMUSTINE-1d-4mg/kg-LI-RATM-RG230-2-20011106	RAT LIVER	1	Repeat	Gavage	DM	CARMUSTINE.Rat.in_vivo.Liver	CARMUSTINE
RG230-2	ASPIRIN	35	mg/kg	9120	ASPIRIN-1d-35mg/kg-LI-RATM-RG230-2-20011106	RAT LIVER	1	Repeat	Gavage	DM	ASPIRIN.Rat.in_vivo.Liver	ASPIRIN
RG230-2	LOMUSTINE	8.75	mg/kg	9121	LOMUSTINE-3d-8.75mg/kg-LI-RATM-RG230-2-20011204	RAT LIVER	3	Repeat	Gavage	DM	LOMUSTINE.Rat.in_vivo.Liver	LOMUSTINE
RG230-2	ISOEUGENOL	1560	mg/kg	9122	ISOEUGENOL-5d-1560mg/kg-LI-RATM-RG230-2-20020909	RAT LIVER	5	Repeat	Gavage	DM	ISOEUGENOL.Rat.in_vivo.Liver	ISOEUGENOL
RG230-2	SULINDAC	132	mg/kg	9123	SULINDAC-1d-132mg/kg-LI-RATM-RG230-2-20011016	RAT LIVER	1	Repeat	Gavage	DM	SULINDAC.Rat.in_vivo.Liver	SULINDAC
RG230-2	GENISTEIN	20	mg/kg	9124	GENISTEIN-5d-20mg/kg-LI-RATM-RG230-2-20011030	RAT LIVER	5	Repeat	Gavage	DM	GENISTEIN.Rat.in_vivo.Liver	GENISTEIN
RG230-2	CYCLOPROPANE CARBOXYLIC ACID	375	mg/kg	9125	CYCLOPROPANE-3d-375mg/kg-LI-RATM-RG230-2-20040503	RAT LIVER	3	Repeat	Gavage	DM	CYCLOPROPANE_CARBOXYLIC_ACID.Rat.in_vivo.Liver	CYCLOPROPANE_CARBOXYLIC_ACID
RG230-2	ALTRETAMINE	40	mg/kg	9126	ALTRETAMINE-1d-40mg/kg-LI-RATM-RG230-2-20011204	RAT LIVER	1	Repeat	Gavage	DM	ALTRETAMINE.Rat.in_vivo.Liver	ALTRETAMINE
RG230-2	1,1-DICHLOROETHENE	600	mg/kg	9127	1,1-DICHLORO-1d-600mg/kg-LI-RATM-RG230-2-20020722	RAT LIVER	1	Repeat	Gavage	DM	1,1-DICHLOROETHENE.Rat.in_vivo.Liver	1,1-DICHLOROETHENE
RG230-2	FENOFIBRATE	100	mg/kg	9128	FENOFIBRATE-1d-100mg/kg-LI-RATM-RG230-2-20011002	RAT LIVER	1	Repeat	Gavage	DM	FENOFIBRATE.Rat.in_vivo.Liver	FENOFIBRATE
RG230-2	BETA-ESTRADIOL	0.3	mg/kg	9129	BETA-ESTRADI-5d-.3mg/kg-LI-RATM-RG230-2-20011113	RAT LIVER	5	Repeat	Gavage	DM	BETA-ESTRADIOL.Rat.in_vivo.Liver	BETA-ESTRADIOL
RG230-2	ISOEUGENOL	1560	mg/kg	9130	ISOEUGENOL-1d-1560mg/kg-LI-RATM-RG230-2-20020909	RAT LIVER	1	Repeat	Gavage	DM	ISOEUGENOL.Rat.in_vivo.Liver	ISOEUGENOL
RG230-2	LEFLUNOMIDE	60	mg/kg	9131	LEFLUNOMIDE-3d-60mg/kg-LI-RATM-RG230-2-20011009	RAT LIVER	3	Repeat	Gavage	DM	LEFLUNOMIDE.Rat.in_vivo.Liver	LEFLUNOMIDE
RG230-2	FINASTERIDE	800	mg/kg	9132	FINASTERIDE-3d-800mg/kg-LI-RATM-RG230-2-20011009	RAT LIVER	3	Repeat	Gavage	DM	FINASTERIDE.Rat.in_vivo.Liver	FINASTERIDE
RG230-2	FENOFIBRATE	43	mg/kg	9133	FENOFIBRATE-5d-43mg/kg-LI-RATM-RG230-2-20011106	RAT LIVER	5	Repeat	Gavage	DM	FENOFIBRATE.Rat.in_vivo.Liver	FENOFIBRATE
RG230-2	MELOXICAM	33	mg/kg	9134	MELOXICAM-3d-33mg/kg-LI-RATM-RG230-2-20011211	RAT LIVER	3	Repeat	Gavage	DM	MELOXICAM.Rat.in_vivo.Liver	MELOXICAM
RG230-2	ERYTHROMYCIN	1500	mg/kg	9135	ERYTHROMYCIN-1d-1500mg/kg-LI-RATM-RG230-2-20020708	RAT LIVER	1	Repeat	Gavage	DM	ERYTHROMYCIN.Rat.in_vivo.Liver	ERYTHROMYCIN
RG230-2	AFLATOXIN B1	0.3	mg/kg	9136	AFLATOXIN B1-5d-.3mg/kg-LI-RATM-RG230-2-20020923	RAT LIVER	5	Repeat	Gavage	DM	AFLATOXIN_B1.Rat.in_vivo.Liver	AFLATOXIN_B1
RG230-2	ALTRETAMINE	13	mg/kg	9137	ALTRETAMINE-5d-13mg/kg-LI-RATM-RG230-2-20011204	RAT LIVER	5	Repeat	Gavage	DM	ALTRETAMINE.Rat.in_vivo.Liver	ALTRETAMINE
RG230-2	FENOFIBRATE	100	mg/kg	9138	FENOFIBRATE-3d-100mg/kg-LI-RATM-RG230-2-20011002	RAT LIVER	3	Repeat	Gavage	DM	FENOFIBRATE.Rat.in_vivo.Liver	FENOFIBRATE
RG230-2	ASPIRIN	375	mg/kg	9139	ASPIRIN-3d-375mg/kg-LI-RATM-RG230-2-20011106	RAT LIVER	3	Repeat	Gavage	DM	ASPIRIN.Rat.in_vivo.Liver	ASPIRIN
RG230-2	IBUPROFEN	263	mg/kg	9140	IBUPROFEN-3d-263mg/kg-LI-RATM-RG230-2-20011016	RAT LIVER	3	Repeat	Gavage	DM	IBUPROFEN.Rat.in_vivo.Liver	IBUPROFEN
RG230-2	ETHINYLESTRADIOL	10	mg/kg	9141	ETHINYLESTRA-3d-10mg/kg-LI-RATM-RG230-2-20011023	RAT LIVER	3	Repeat	Gavage	DM	ETHINYLESTRADIOL.Rat.in_vivo.Liver	ETHINYLESTRADIOL
RG230-2	DIETHYLSTILBESTROL	2.8	mg/kg	9142	DIETHYLSTILB-3d-2.8mg/kg-LI-RATM-RG230-2-20011030	RAT LIVER	3	Repeat	Gavage	DM	DIETHYLSTILBESTROL.Rat.in_vivo.Liver	DIETHYLSTILBESTROL
RG230-2	ISOEUGENOL	1560	mg/kg	9143	ISOEUGENOL-3d-1560mg/kg-LI-RATM-RG230-2-20020909	RAT LIVER	3	Repeat	Gavage	DM	ISOEUGENOL.Rat.in_vivo.Liver	ISOEUGENOL
RG230-2	CARMUSTINE	4	mg/kg	9144	CARMUSTINE-5d-4mg/kg-LI-RATM-RG230-2-20011106	RAT LIVER	5	Repeat	Gavage	DM	CARMUSTINE.Rat.in_vivo.Liver	CARMUSTINE
RG230-2	LEFLUNOMIDE	60	mg/kg	9145	LEFLUNOMIDE-5d-60mg/kg-LI-RATM-RG230-2-20011009	RAT LIVER	5	Repeat	Gavage	DM	LEFLUNOMIDE.Rat.in_vivo.Liver	LEFLUNOMIDE
RG230-2	CLOFIBRATE	130	mg/kg	9146	CLOFIBRATE-3d-130mg/kg-LI-RATM-RG230-2-20011002	RAT LIVER	3	Repeat	Gavage	DM	CLOFIBRATE.Rat.in_vivo.Liver	CLOFIBRATE
RG230-2	ASPIRIN	35	mg/kg	9147	ASPIRIN-5d-35mg/kg-LI-RATM-RG230-2-20011106	RAT LIVER	5	Repeat	Gavage	DM	ASPIRIN.Rat.in_vivo.Liver	ASPIRIN
RG230-2	FINASTERIDE	800	mg/kg	9148	FINASTERIDE-5d-800mg/kg-LI-RATM-RG230-2-20011009	RAT LIVER	5	Repeat	Gavage	DM	FINASTERIDE.Rat.in_vivo.Liver	FINASTERIDE
RG230-2	FLUVASTATIN	94	mg/kg	9149	FLUVASTATIN-3d-94mg/kg-LI-RATM-RG230-2-20011127	RAT LIVER	3	Repeat	Gavage	DM	FLUVASTATIN.Rat.in_vivo.Liver	FLUVASTATIN
RG230-2	CHOLECALCIFEROL	8	mg/kg	9150	CHOLECALCIFE-3d-8mg/kg-LI-RATM-RG230-2-20020708	RAT LIVER	3	Repeat	Gavage	DM	CHOLECALCIFEROL.Rat.in_vivo.Liver	CHOLECALCIFEROL
RG230-2	ERYTHROMYCIN	1500	mg/kg	9151	ERYTHROMYCIN-3d-1500mg/kg-LI-RATM-RG230-2-20020708	RAT LIVER	3	Repeat	Gavage	DM	ERYTHROMYCIN.Rat.in_vivo.Liver	ERYTHROMYCIN
RG230-2	1,1-DICHLOROETHENE	600	mg/kg	9152	1,1-DICHLORO-5d-600mg/kg-LI-RATM-RG230-2-20020722	RAT LIVER	5	Repeat	Gavage	DM	1,1-DICHLOROETHENE.Rat.in_vivo.Liver	1,1-DICHLOROETHENE
RG230-2	PHENOTHIAZINE	386	mg/kg	9153	PHENOTHIAZIN-5d-386mg/kg-LI-RATM-RG230-2-20011106	RAT LIVER	5	Repeat	Gavage	DM	PHENOTHIAZINE.Rat.in_vivo.Liver	PHENOTHIAZINE
RG230-2	LOMUSTINE	4.2	mg/kg	9154	LOMUSTINE-1d-4.2mg/kg-LI-RATM-RG230-2-20011204	RAT LIVER	1	Repeat	Gavage	DM	LOMUSTINE.Rat.in_vivo.Liver	LOMUSTINE
RG230-2	CARMUSTINE	16	mg/kg	9155	CARMUSTINE-1d-16mg/kg-LI-RATM-RG230-2-20011106	RAT LIVER	1	Repeat	Gavage	DM	CARMUSTINE.Rat.in_vivo.Liver	CARMUSTINE
RG230-2	FENOFIBRATE	430	mg/kg	9156	FENOFIBRATE-5d-430mg/kg-LI-RATM-RG230-2-20011106	RAT LIVER	5	Repeat	Gavage	DM	FENOFIBRATE.Rat.in_vivo.Liver	FENOFIBRATE
RG230-2	ERLOTINIB	10	uM	9157	ERLOTINIB-.67d-10uM-CE-RHCYT-RG230-2-20060104	RPH	0.67	NA	NA	DM	ERLOTINIB.Rat.in_vitro.Liver	ERLOTINIB
RG230-2	ERLOTINIB	10	uM	9158	ERLOTINIB-1d-10uM-CE-RHCYT-RG230-2-20060104	RPH	1	NA	NA	DM	ERLOTINIB.Rat.in_vitro.Liver	ERLOTINIB
RG230-2	GEFITINIB	35	uM	9159	GEFITINIB-.67d-35uM-CE-RHCYT-RG230-2-20051221	RPH	0.67	NA	NA	DM	GEFITINIB.Rat.in_vitro.Liver	GEFITINIB
RG230-2	GEFITINIB	35	uM	9160	GEFITINIB-1d-35uM-CE-RHCYT-RG230-2-20051221	RPH	1	NA	NA	DM	GEFITINIB.Rat.in_vitro.Liver	GEFITINIB
RG230-2	IMATINIB	15	uM	9161	IMATINIB-.67d-15uM-CE-RHCYT-RG230-2-20051221	RPH	0.67	NA	NA	DM	IMATINIB.Rat.in_vitro.Liver	IMATINIB
RG230-2	IMATINIB	15	uM	9162	IMATINIB-1d-15uM-CE-RHCYT-RG230-2-20051221	RPH	1	NA	NA	DM	IMATINIB.Rat.in_vitro.Liver	IMATINIB
RG230-2	MLN-518	51	uM	9163	MLN-518-.67d-51uM-CE-RHCYT-RG230-2-20051221	RPH	0.67	NA	NA	DM	MLN-518.Rat.in_vitro.Liver	MLN-518
RG230-2	MLN-518	51	uM	9164	MLN-518-1d-51uM-CE-RHCYT-RG230-2-20051221	RPH	1	NA	NA	DM	MLN-518.Rat.in_vitro.Liver	MLN-518
RG230-2	ASPIRIN	375	mg/kg	9165	ASPIRIN-.25d-375mg/kg-LI-RATM-RG230-2-20011106	RAT LIVER	0.25	Repeat	Gavage	DM	ASPIRIN.Rat.in_vivo.Liver	ASPIRIN
RG230-2	METHYL SALICYLATE	444	mg/kg	9166	METHYL SALIC-.25d-444mg/kg-LI-RATM-RG230-2-20020325	RAT LIVER	0.25	Repeat	Gavage	DM	METHYL_SALICYLATE.Rat.in_vivo.Liver	METHYL_SALICYLATE
RG230-2	ALTRETAMINE	40	mg/kg	9167	ALTRETAMINE-.25d-40mg/kg-LI-RATM-RG230-2-20011204	RAT LIVER	0.25	Repeat	Gavage	DM	ALTRETAMINE.Rat.in_vivo.Liver	ALTRETAMINE
RG230-2	FLUVASTATIN	5	mg/kg	9168	FLUVASTATIN-.25d-5mg/kg-LI-RATM-RG230-2-20011127	RAT LIVER	0.25	Repeat	Gavage	DM	FLUVASTATIN.Rat.in_vivo.Liver	FLUVASTATIN
RG230-2	ATORVASTATIN	300	mg/kg	9169	ATORVASTATIN-.25d-300mg/kg-LI-RATM-RG230-2-20011030	RAT LIVER	0.25	Repeat	Gavage	DM	ATORVASTATIN.Rat.in_vivo.Liver	ATORVASTATIN
RG230-2	LOMUSTINE	4.2	mg/kg	9170	LOMUSTINE-.25d-4.2mg/kg-LI-RATM-RG230-2-20011204	RAT LIVER	0.25	Repeat	Gavage	DM	LOMUSTINE.Rat.in_vivo.Liver	LOMUSTINE
RG230-2	FENOFIBRATE	100	mg/kg	9171	FENOFIBRATE-.25d-100mg/kg-LI-RATM-RG230-2-20011002	RAT LIVER	0.25	Repeat	Gavage	DM	FENOFIBRATE.Rat.in_vivo.Liver	FENOFIBRATE
RG230-2	CARMUSTINE	4	mg/kg	9172	CARMUSTINE-.25d-4mg/kg-LI-RATM-RG230-2-20011106	RAT LIVER	0.25	Repeat	Gavage	DM	CARMUSTINE.Rat.in_vivo.Liver	CARMUSTINE
RG230-2	ASPIRIN	35	mg/kg	9173	ASPIRIN-.25d-35mg/kg-LI-RATM-RG230-2-20011106	RAT LIVER	0.25	Repeat	Gavage	DM	ASPIRIN.Rat.in_vivo.Liver	ASPIRIN
RG230-2	METHAPYRILENE	100	mg/kg	9174	METHAPYRILEN-3d-100mg/kg-LI-RATM-RG230-2-20030408	RAT LIVER	3	Repeat	Gavage	DM	METHAPYRILENE.Rat.in_vivo.Liver	METHAPYRILENE
RG230-2	CARMUSTINE	16	mg/kg	9175	CARMUSTINE-.25d-16mg/kg-LI-RATM-RG230-2-20011106	RAT LIVER	0.25	Repeat	Gavage	DM	CARMUSTINE.Rat.in_vivo.Liver	CARMUSTINE
RG230-2	CERIVASTATIN	0.05	mg/kg	9176	CERIVASTATIN-.25d-.05mg/kg-LI-RATM-RG230-2-20020211	RAT LIVER	0.25	Repeat	Gavage	DM	CERIVASTATIN.Rat.in_vivo.Liver	CERIVASTATIN
RG230-2	ARTEMISININ	2000	mg/kg	9179	ARTEMISININ-1d-2000mg/kg-LI-RATM-RG230-2-20020422	RAT LIVER	1	Repeat	Gavage	DM	ARTEMISININ.Rat.in_vivo.Liver	ARTEMISININ
RG230-2	BALSALAZIDE	1100	mg/kg	9180	BALSALAZIDE-3d-1100mg/kg-LI-RATM-RG230-2-20020415	RAT LIVER	3	Repeat	Gavage	DM	BALSALAZIDE.Rat.in_vivo.Liver	BALSALAZIDE
RG230-2	FLUOCINOLONE ACETONIDE	2.5	mg/kg	9181	FLUOCINOLONE-5d-2.5mg/kg-LI-RATM-RG230-2-20020923	RAT LIVER	5	Repeat	subcutaneous injection	DM	FLUOCINOLONE_ACETONIDE.Rat.in_vivo.Liver	FLUOCINOLONE_ACETONIDE
RG230-2	CROTAMITON	750	mg/kg	9182	CROTAMITON-3d-750mg/kg-LI-RATM-RG230-2-20020708	RAT LIVER	3	Repeat	subcutaneous injection	DM	CROTAMITON.Rat.in_vivo.Liver	CROTAMITON
RG230-2	MESTRANOL	250	mg/kg	9183	MESTRANOL-3d-250mg/kg-LI-RATM-RG230-2-20020617	RAT LIVER	3	Repeat	Gavage	DM	MESTRANOL.Rat.in_vivo.Liver	MESTRANOL
RG230-2	SALICYLAMIDE	1300	mg/kg	9184	SALICYLAMIDE-1d-1300mg/kg-LI-RATM-RG230-2-20020429	RAT LIVER	1	Repeat	Gavage	DM	SALICYLAMIDE.Rat.in_vivo.Liver	SALICYLAMIDE
RG230-2	ARTEMISININ	2000	mg/kg	9185	ARTEMISININ-5d-2000mg/kg-LI-RATM-RG230-2-20020422	RAT LIVER	5	Repeat	Gavage	DM	ARTEMISININ.Rat.in_vivo.Liver	ARTEMISININ
RG230-2	BALSALAZIDE	1100	mg/kg	9186	BALSALAZIDE-1d-1100mg/kg-LI-RATM-RG230-2-20020415	RAT LIVER	1	Repeat	Gavage	DM	BALSALAZIDE.Rat.in_vivo.Liver	BALSALAZIDE
RG230-2	PANTOPRAZOLE	1100	mg/kg	9187	PANTOPRAZOLE-3d-1100mg/kg-LI-RATM-RG230-2-20020624	RAT LIVER	3	Repeat	Gavage	DM	PANTOPRAZOLE.Rat.in_vivo.Liver	PANTOPRAZOLE
RG230-2	DANAZOL	2000	mg/kg	9188	DANAZOL-3d-2000mg/kg-LI-RATM-RG230-2-20020513	RAT LIVER	3	Repeat	Gavage	DM	DANAZOL.Rat.in_vivo.Liver	DANAZOL
RG230-2	LORAZEPAM	2000	mg/kg	9189	LORAZEPAM-3d-2000mg/kg-LI-RATM-RG230-2-20020422	RAT LIVER	3	Repeat	Gavage	DM	LORAZEPAM.Rat.in_vivo.Liver	LORAZEPAM
RG230-2	RIFABUTIN	1500	mg/kg	9190	RIFABUTIN-5d-1500mg/kg-LI-RATM-RG230-2-20020617	RAT LIVER	5	Repeat	Gavage	DM	RIFABUTIN.Rat.in_vivo.Liver	RIFABUTIN
RG230-2	CHLOROXYLENOL	1915	mg/kg	9191	CHLOROXYLENO-3d-1915mg/kg-LI-RATM-RG230-2-20020819	RAT LIVER	3	Repeat	subcutaneous injection	DM	CHLOROXYLENOL.Rat.in_vivo.Liver	CHLOROXYLENOL
RG230-2	ARTEMISININ	2000	mg/kg	9192	ARTEMISININ-3d-2000mg/kg-LI-RATM-RG230-2-20020422	RAT LIVER	3	Repeat	Gavage	DM	ARTEMISININ.Rat.in_vivo.Liver	ARTEMISININ
RG230-2	SPIRONOLACTONE	300	mg/kg	9193	SPIRONOLACTO-5d-300mg/kg-LI-RATM-RG230-2-20020520	RAT LIVER	5	Repeat	Gavage	DM	SPIRONOLACTONE.Rat.in_vivo.Liver	SPIRONOLACTONE
RG230-2	BALSALAZIDE	1100	mg/kg	9194	BALSALAZIDE-5d-1100mg/kg-LI-RATM-RG230-2-20020415	RAT LIVER	5	Repeat	Gavage	DM	BALSALAZIDE.Rat.in_vivo.Liver	BALSALAZIDE
RG230-2	DIAZEPAM	710	mg/kg	9195	DIAZEPAM-3d-710mg/kg-LI-RATM-RG230-2-20020617	RAT LIVER	3	Repeat	Gavage	DM	DIAZEPAM.Rat.in_vivo.Liver	DIAZEPAM
RG230-2	SALICYLAMIDE	1300	mg/kg	9196	SALICYLAMIDE-3d-1300mg/kg-LI-RATM-RG230-2-20020429	RAT LIVER	3	Repeat	Gavage	DM	SALICYLAMIDE.Rat.in_vivo.Liver	SALICYLAMIDE
RG230-2	IFOSFAMIDE	143	mg/kg	9219	IFOSFAMIDE-3d-143mg/kg-LI-RATM-RG230-2-20011106	RAT LIVER	3	Repeat	Gavage	DM	IFOSFAMIDE.Rat.in_vivo.Liver	IFOSFAMIDE
RG230-2	N,N-DIMETHYLFORMAMIDE	140	mg/kg	9220	N,N-DIMETHYL-5d-140mg/kg-LI-RATM-RG230-2-20011106	RAT LIVER	5	Repeat	Gavage	DM	N,N-DIMETHYLFORMAMIDE.Rat.in_vivo.Liver	N,N-DIMETHYLFORMAMIDE
RG230-2	PROCARBAZINE	54	mg/kg	9221	PROCARBAZINE-1d-54mg/kg-LI-RATM-RG230-2-20011211	RAT LIVER	1	Repeat	Gavage	DM	PROCARBAZINE.Rat.in_vivo.Liver	PROCARBAZINE
RG230-2	PHENOBARBITAL	54	mg/kg	9222	PHENOBARBITA-1d-54mg/kg-LI-RATM-RG230-2-20020115	RAT LIVER	1	Repeat	Gavage	DM	PHENOBARBITAL.Rat.in_vivo.Liver	PHENOBARBITAL
RG230-2	HYDRAZINE	45	mg/kg	9223	HYDRAZINE-5d-45mg/kg-LI-RATM-RG230-2-20020318	RAT LIVER	5	Repeat	Gavage	DM	HYDRAZINE.Rat.in_vivo.Liver	HYDRAZINE
RG230-2	CATECHOL	195	mg/kg	9224	CATECHOL-5d-195mg/kg-LI-RATM-RG230-2-20011127	RAT LIVER	5	Repeat	Gavage	DM	CATECHOL.Rat.in_vivo.Liver	CATECHOL
RG230-2	ZOMEPIRAC	11	mg/kg	9225	ZOMEPIRAC-5d-11mg/kg-LI-RATM-RG230-2-20011127	RAT LIVER	5	Repeat	Gavage	DM	ZOMEPIRAC.Rat.in_vivo.Liver	ZOMEPIRAC
RG230-2	N-NITROSODIETHYLAMINE	1.67	mg/kg	9227	N-NITROSODIE-5d-1.67mg/kg-LI-RATM-RG230-2-20011106	RAT LIVER	5	Repeat	Gavage	DM	N-NITROSODIETHYLAMINE.Rat.in_vivo.Liver	N-NITROSODIETHYLAMINE
RG230-2	VALPROIC ACID	1340	mg/kg	9228	VALPROIC ACI-3d-1340mg/kg-LI-RATM-RG230-2-20011016	RAT LIVER	3	Repeat	Gavage	DM	VALPROIC_ACID.Rat.in_vivo.Liver	VALPROIC_ACID
RG230-2	N,N-DIMETHYLFORMAMIDE	140	mg/kg	9229	N,N-DIMETHYL-3d-140mg/kg-LI-RATM-RG230-2-20011106	RAT LIVER	3	Repeat	Gavage	DM	N,N-DIMETHYLFORMAMIDE.Rat.in_vivo.Liver	N,N-DIMETHYLFORMAMIDE
RG230-2	PROCARBAZINE	54	mg/kg	9230	PROCARBAZINE-5d-54mg/kg-LI-RATM-RG230-2-20011211	RAT LIVER	5	Repeat	Gavage	DM	PROCARBAZINE.Rat.in_vivo.Liver	PROCARBAZINE
RG230-2	ZOMEPIRAC	11	mg/kg	9231	ZOMEPIRAC-3d-11mg/kg-LI-RATM-RG230-2-20011127	RAT LIVER	3	Repeat	Gavage	DM	ZOMEPIRAC.Rat.in_vivo.Liver	ZOMEPIRAC
RG230-2	MODAFINIL	325	mg/kg	9233	MODAFINIL-3d-325mg/kg-LI-RATM-RG230-2-20020108	RAT LIVER	3	Repeat	Gavage	DM	MODAFINIL.Rat.in_vivo.Liver	MODAFINIL
RG230-2	N-NITROSODIETHYLAMINE	1.67	mg/kg	9234	N-NITROSODIE-3d-1.67mg/kg-LI-RATM-RG230-2-20011106	RAT LIVER	3	Repeat	Gavage	DM	N-NITROSODIETHYLAMINE.Rat.in_vivo.Liver	N-NITROSODIETHYLAMINE
RG230-2	N,N-DIMETHYLFORMAMIDE	140	mg/kg	9235	N,N-DIMETHYL-1d-140mg/kg-LI-RATM-RG230-2-20011106	RAT LIVER	1	Repeat	Gavage	DM	N,N-DIMETHYLFORMAMIDE.Rat.in_vivo.Liver	N,N-DIMETHYLFORMAMIDE
RG230-2	STAVUDINE	1400	mg/kg	9236	STAVUDINE-3d-1400mg/kg-LI-RATM-RG230-2-20020205	RAT LIVER	3	Repeat	Gavage	DM	STAVUDINE.Rat.in_vivo.Liver	STAVUDINE
RG230-2	PHENOBARBITAL	54	mg/kg	9237	PHENOBARBITA-3d-54mg/kg-LI-RATM-RG230-2-20020115	RAT LIVER	3	Repeat	Gavage	DM	PHENOBARBITAL.Rat.in_vivo.Liver	PHENOBARBITAL
RG230-2	N,N-DIMETHYLFORMAMIDE	1400	mg/kg	9238	N,N-DIMETHYL-1d-1400mg/kg-LI-RATM-RG230-2-20011106	RAT LIVER	1	Repeat	Gavage	DM	N,N-DIMETHYLFORMAMIDE.Rat.in_vivo.Liver	N,N-DIMETHYLFORMAMIDE
RG230-2	PROMETHAZINE	2.3	mg/kg	9239	PROMETHAZINE-3d-2.3mg/kg-LI-RATM-RG230-2-20011127	RAT LIVER	3	Repeat	Gavage	DM	PROMETHAZINE.Rat.in_vivo.Liver	PROMETHAZINE
RG230-2	PROMETHAZINE	113	mg/kg	9240	PROMETHAZINE-3d-113mg/kg-LI-RATM-RG230-2-20011127	RAT LIVER	3	Repeat	Gavage	DM	PROMETHAZINE.Rat.in_vivo.Liver	PROMETHAZINE
RG230-2	SILDENAFIL	420	mg/kg	9241	SILDENAFIL-5d-420mg/kg-LI-RATM-RG230-2-20011211	RAT LIVER	5	Repeat	Gavage	DM	SILDENAFIL.Rat.in_vivo.Liver	SILDENAFIL
RG230-2	SAFROLE	488	mg/kg	9242	SAFROLE-3d-488mg/kg-LI-RATM-RG230-2-20020325	RAT LIVER	3	Repeat	Gavage	DM	SAFROLE.Rat.in_vivo.Liver	SAFROLE
RG230-2	INTERLEUKIN 1 BETA, RAT	0.01	mg/kg	9243	INTERLEUKIN -1d-.01mg/kg-LI-RATM-RG230-2-20041007	RAT LIVER	1	Repeat	intraperitoneal injection	DM	INTERLEUKIN-1-BETA_RAT.Rat.in_vivo.Liver	INTERLEUKIN_1_BETA,_RAT
RG230-2	DAUNORUBICIN	3.25	mg/kg	9244	DAUNORUBICIN-3d-3.25mg/kg-LI-RATM-RG230-2-20020311	RAT LIVER	3	Repeat	intravenous injection	DM	DAUNORUBICIN.Rat.in_vivo.Liver	DAUNORUBICIN
RG230-2	INTERLEUKIN 6, RAT	0.125	mg/kg	9245	INTERLEUKIN -1d-.125mg/kg-LI-RATM-RG230-2-20041007	RAT LIVER	1	Repeat	intraperitoneal injection	DM	INTERLEUKIN-6_RAT.Rat.in_vivo.Liver	INTERLEUKIN_6,_RAT
RG230-2	PROCARBAZINE	27	mg/kg	9246	PROCARBAZINE-.25d-27mg/kg-LI-RATM-RG230-2-20011211	RAT LIVER	0.25	Repeat	Gavage	DM	PROCARBAZINE.Rat.in_vivo.Liver	PROCARBAZINE
RG230-2	PYROGALLOL	1000	mg/kg	9247	PYROGALLOL-5d-1000mg/kg-LI-RATM-RG230-2-20020924	RAT LIVER	5	Repeat	Gavage	DM	PYROGALLOL.Rat.in_vivo.Liver	PYROGALLOL
RG230-2	AMINOSALICYLIC ACID	2337	mg/kg	9248	AMINOSALICYL-5d-2337mg/kg-LI-RATM-RG230-2-20020730	RAT LIVER	5	Repeat	Gavage	DM	AMINOSALICYLIC_ACID.Rat.in_vivo.Liver	AMINOSALICYLIC_ACID
RG230-2	ETODOLAC	24	mg/kg	9249	ETODOLAC-3d-24mg/kg-LI-RATM-RG230-2-20021008	RAT LIVER	3	Repeat	Gavage	DM	ETODOLAC.Rat.in_vivo.Liver	ETODOLAC
RG230-2	BIS(2-ETHYLHEXYL)PHTHALATE	1000	mg/kg	9250	BIS(2-ETHYLH-3d-1000mg/kg-LI-RATM-RG230-2-20020122	RAT LIVER	3	Repeat	Gavage	DM	BIS(2-ETHYLHEXYL)PHTHALATE.Rat.in_vivo.Liver	BIS(2-ETHYLHEXYL)PHTHALATE
RG230-2	OXYMETHOLONE	1170	mg/kg	9251	OXYMETHOLONE-3d-1170mg/kg-LI-RATM-RG230-2-20021022	RAT LIVER	3	Repeat	Gavage	DM	OXYMETHOLONE.Rat.in_vivo.Liver	OXYMETHOLONE
RG230-2	NORETHINDRONE ACETATE	125	mg/kg	9252	NORETHINDRON-3d-125mg/kg-LI-RATM-RG230-2-20020506	RAT LIVER	3	Repeat	Gavage	DM	NORETHINDRONE_ACETATE.Rat.in_vivo.Liver	NORETHINDRONE_ACETATE
RG230-2	CERIVASTATIN	7	mg/kg	9253	CERIVASTATIN-1d-7mg/kg-LI-RATM-RG230-2-20020211	RAT LIVER	1	Repeat	Gavage	DM	CERIVASTATIN.Rat.in_vivo.Liver	CERIVASTATIN
RG230-2	METHYL SALICYLATE	444	mg/kg	9254	METHYL SALIC-5d-444mg/kg-LI-RATM-RG230-2-20020325	RAT LIVER	5	Repeat	Gavage	DM	METHYL_SALICYLATE.Rat.in_vivo.Liver	METHYL_SALICYLATE
RG230-2	SALICYLIC ACID	223	mg/kg	9255	SALICYLIC AC-1d-223mg/kg-LI-RATM-RG230-2-20020610	RAT LIVER	1	Repeat	subcutaneous injection	DM	SALICYLIC_ACID.Rat.in_vivo.Liver	SALICYLIC_ACID
RG230-2	MITOMYCIN C	1.7	mg/kg	9256	MITOMYCIN C-3d-1.7mg/kg-LI-RATM-RG230-2-20020108	RAT LIVER	3	Repeat	intravenous injection	DM	MITOMYCIN_C.Rat.in_vivo.Liver	MITOMYCIN_C
RG230-2	PYROGALLOL	1000	mg/kg	9257	PYROGALLOL-3d-1000mg/kg-LI-RATM-RG230-2-20020924	RAT LIVER	3	Repeat	Gavage	DM	PYROGALLOL.Rat.in_vivo.Liver	PYROGALLOL
RG230-2	CERIVASTATIN	0.05	mg/kg	9258	CERIVASTATIN-1d-.05mg/kg-LI-RATM-RG230-2-20020211	RAT LIVER	1	Repeat	Gavage	DM	CERIVASTATIN.Rat.in_vivo.Liver	CERIVASTATIN
RG230-2	METHYL SALICYLATE	444	mg/kg	9259	METHYL SALIC-3d-444mg/kg-LI-RATM-RG230-2-20020325	RAT LIVER	3	Repeat	Gavage	DM	METHYL_SALICYLATE.Rat.in_vivo.Liver	METHYL_SALICYLATE
RG230-2	BETAMETHASONE	79	mg/kg	9260	BETAMETHASON-3d-79mg/kg-LI-RATM-RG230-2-20020610	RAT LIVER	3	Repeat	subcutaneous injection	DM	BETAMETHASONE.Rat.in_vivo.Liver	BETAMETHASONE
RG230-2	ZILEUTON	450	mg/kg	9261	ZILEUTON-3d-450mg/kg-LI-RATM-RG230-2-20020401	RAT LIVER	3	Repeat	Gavage	DM	ZILEUTON.Rat.in_vivo.Liver	ZILEUTON
RG230-2	AMINOSALICYLIC ACID	2337	mg/kg	9262	AMINOSALICYL-1d-2337mg/kg-LI-RATM-RG230-2-20020730	RAT LIVER	1	Repeat	Gavage	DM	AMINOSALICYLIC_ACID.Rat.in_vivo.Liver	AMINOSALICYLIC_ACID
RG230-2	AMIODARONE	147	mg/kg	9263	AMIODARONE-3d-147mg/kg-LI-RATM-RG230-2-20020910	RAT LIVER	3	Repeat	Gavage	DM	AMIODARONE.Rat.in_vivo.Liver	AMIODARONE
RG230-2	MITOMYCIN C	0.5	mg/kg	9264	MITOMYCIN C-5d-.5mg/kg-LI-RATM-RG230-2-20020108	RAT LIVER	5	Repeat	intravenous injection	DM	MITOMYCIN_C.Rat.in_vivo.Liver	MITOMYCIN_C
RG230-2	DOXORUBICIN	3	mg/kg	9265	DOXORUBICIN-3d-3mg/kg-LI-RATM-RG230-2-20011106	RAT LIVER	3	Repeat	intravenous injection	DM	DOXORUBICIN.Rat.in_vivo.Liver	DOXORUBICIN
RG230-2	EPIRUBICIN	2.7	mg/kg	9266	EPIRUBICIN-3d-2.7mg/kg-LI-RATM-RG230-2-20020506	RAT LIVER	3	Repeat	intravenous injection	DM	EPIRUBICIN.Rat.in_vivo.Liver	EPIRUBICIN
RG230-2	CLOFIBRATE	500	mg/kg	9267	CLOFIBRATE-7d-500mg/kg-LI-RATM-RG230-2-20011002	RAT LIVER	7	Repeat	Gavage	DM	CLOFIBRATE.Rat.in_vivo.Liver	CLOFIBRATE
RG230-2	BETAMETHASONE	79	mg/kg	9268	BETAMETHASON-1d-79mg/kg-LI-RATM-RG230-2-20020610	RAT LIVER	1	Repeat	subcutaneous injection	DM	BETAMETHASONE.Rat.in_vivo.Liver	BETAMETHASONE
RG230-2	STREPTOZOTOCIN	138	mg/kg	9269	STREPTOZOTOC-3d-138mg/kg-LI-RATM-RG230-2-20020923	RAT LIVER	3	Repeat	intravenous injection	DM	STREPTOZOTOCIN.Rat.in_vivo.Liver	STREPTOZOTOCIN
RG230-2	PROCARBAZINE	54	mg/kg	9270	PROCARBAZINE-.25d-54mg/kg-LI-RATM-RG230-2-20011211	RAT LIVER	0.25	Repeat	Gavage	DM	PROCARBAZINE.Rat.in_vivo.Liver	PROCARBAZINE
RG230-2	MITOMYCIN C	1.7	mg/kg	9271	MITOMYCIN C-5d-1.7mg/kg-LI-RATM-RG230-2-20020108	RAT LIVER	5	Repeat	intravenous injection	DM	MITOMYCIN_C.Rat.in_vivo.Liver	MITOMYCIN_C
RG230-2	DOXORUBICIN	0.65	mg/kg	9272	DOXORUBICIN-3d-.65mg/kg-LI-RATM-RG230-2-20011106	RAT LIVER	3	Repeat	intravenous injection	DM	DOXORUBICIN.Rat.in_vivo.Liver	DOXORUBICIN
RG230-2	CATECHOL	195	mg/kg	9273	CATECHOL-.25d-195mg/kg-LI-RATM-RG230-2-20011127	RAT LIVER	0.25	Repeat	Gavage	DM	CATECHOL.Rat.in_vivo.Liver	CATECHOL
RG230-2	PHENOBARBITAL	25	mg/kg	9274	PHENOBARBITA-.25d-25mg/kg-LI-RATM-RG230-2-20020115	RAT LIVER	0.25	Repeat	Gavage	DM	PHENOBARBITAL.Rat.in_vivo.Liver	PHENOBARBITAL
RG230-2	DOXORUBICIN	3	mg/kg	9275	DOXORUBICIN-1d-3mg/kg-LI-RATM-RG230-2-20011106	RAT LIVER	1	Repeat	intravenous injection	DM	DOXORUBICIN.Rat.in_vivo.Liver	DOXORUBICIN
RG230-2	DAUNORUBICIN	3.25	mg/kg	9276	DAUNORUBICIN-1d-3.25mg/kg-LI-RATM-RG230-2-20020311	RAT LIVER	1	Repeat	intravenous injection	DM	DAUNORUBICIN.Rat.in_vivo.Liver	DAUNORUBICIN
RG230-2	ALLYL ALCOHOL	25	mg/kg	9277	ALLYL ALCOHO-7d-25mg/kg-LI-RATM-RG230-2-20011002	RAT LIVER	7	Repeat	intraperitoneal injection	DM	ALLYL_ALCOHOL.Rat.in_vivo.Liver	ALLYL_ALCOHOL
RG230-2	STREPTOZOTOCIN	138	mg/kg	9279	STREPTOZOTOC-1d-138mg/kg-LI-RATM-RG230-2-20020923	RAT LIVER	1	Repeat	intravenous injection	DM	STREPTOZOTOCIN.Rat.in_vivo.Liver	STREPTOZOTOCIN
RG230-2	DOXORUBICIN	0.65	mg/kg	9280	DOXORUBICIN-1d-.65mg/kg-LI-RATM-RG230-2-20011106	RAT LIVER	1	Repeat	intravenous injection	DM	DOXORUBICIN.Rat.in_vivo.Liver	DOXORUBICIN
RG230-2	BALSALAZIDE	1100	mg/kg	9281	BALSALAZIDE-.25d-1100mg/kg-LI-RATM-RG230-2-20020415	RAT LIVER	0.25	Repeat	Gavage	DM	BALSALAZIDE.Rat.in_vivo.Liver	BALSALAZIDE
RG230-2	N-NITROSODIMETHYLAMINE	10	mg/kg	9282	N-NITROSODIM-5d-10mg/kg-LI-RATM-RG230-2-20040520	RAT LIVER	5	Repeat	intraperitoneal injection	DM	N-NITROSODIMETHYLAMINE.Rat.in_vivo.Liver	N-NITROSODIMETHYLAMINE
RG230-2	DOXORUBICIN	3	mg/kg	9283	DOXORUBICIN-5d-3mg/kg-LI-RATM-RG230-2-20011106	RAT LIVER	5	Repeat	intravenous injection	DM	DOXORUBICIN.Rat.in_vivo.Liver	DOXORUBICIN
RG230-2	FENOFIBRATE	100	mg/kg	9284	FENOFIBRATE-7d-100mg/kg-LI-RATM-RG230-2-20011002	RAT LIVER	7	Repeat	Gavage	DM	FENOFIBRATE.Rat.in_vivo.Liver	FENOFIBRATE
RG230-2	ALLYL ALCOHOL	16	mg/kg	9285	ALLYL ALCOHO-5d-16mg/kg-LI-RATM-RG230-2-20040520	RAT LIVER	5	Repeat	intraperitoneal injection	DM	ALLYL_ALCOHOL.Rat.in_vivo.Liver	ALLYL_ALCOHOL
RG230-2	SALICYLIC ACID	223	mg/kg	9286	SALICYLIC AC-5d-223mg/kg-LI-RATM-RG230-2-20020610	RAT LIVER	5	Repeat	subcutaneous injection	DM	SALICYLIC_ACID.Rat.in_vivo.Liver	SALICYLIC_ACID
RG230-2	STREPTOZOTOCIN	138	mg/kg	9287	STREPTOZOTOC-5d-138mg/kg-LI-RATM-RG230-2-20020923	RAT LIVER	5	Repeat	intravenous injection	DM	STREPTOZOTOCIN.Rat.in_vivo.Liver	STREPTOZOTOCIN
RG230-2	BETA-ESTRADIOL 3-BENZOATE	0.25	mg/kg	9288	BETA-ESTRADI-1d-.25mg/kg-LI-RATM-RG230-2-20020122	RAT LIVER	1	Repeat	subcutaneous injection	DM	BETA-ESTRADIOL-3-BENZOATE.Rat.in_vivo.Liver	BETA-ESTRADIOL-3-BENZOATE
RG230-2	ERYTHROMYCIN	1500	mg/kg	9292	ERYTHROMYCIN-5d-1500mg/kg-LI-RATM-RG230-2-20020708	RAT LIVER	5	Repeat	Gavage	DM	ERYTHROMYCIN.Rat.in_vivo.Liver	ERYTHROMYCIN
RG230-2	CLOFIBRATE	130	mg/kg	9293	CLOFIBRATE-7d-130mg/kg-LI-RATM-RG230-2-20011002	RAT LIVER	7	Repeat	Gavage	DM	CLOFIBRATE.Rat.in_vivo.Liver	CLOFIBRATE
RG230-2	ALLYL ALCOHOL	25	mg/kg	9294	ALLYL ALCOHO-3d-25mg/kg-LI-RATM-RG230-2-20011002	RAT LIVER	3	Repeat	intraperitoneal injection	DM	ALLYL_ALCOHOL.Rat.in_vivo.Liver	ALLYL_ALCOHOL
RG230-2	CYTARABINE	487	mg/kg	9295	CYTARABINE-3d-487mg/kg-LI-RATM-RG230-2-20011106	RAT LIVER	3	Repeat	intravenous injection	DM	CYTARABINE.Rat.in_vivo.Liver	CYTARABINE
RG230-2	ALLYL ALCOHOL	25	mg/kg	9296	ALLYL ALCOHO-1d-25mg/kg-LI-RATM-RG230-2-20011002	RAT LIVER	1	Repeat	intraperitoneal injection	DM	ALLYL_ALCOHOL.Rat.in_vivo.Liver	ALLYL_ALCOHOL
RG230-2	ALLYL ALCOHOL	16	mg/kg	9297	ALLYL ALCOHO-1d-16mg/kg-LI-RATM-RG230-2-20040520	RAT LIVER	1	Repeat	intraperitoneal injection	DM	ALLYL_ALCOHOL.Rat.in_vivo.Liver	ALLYL_ALCOHOL
RG230-2	N,N-DIMETHYLFORMAMIDE	2100	mg/kg	9298	N,N-DIMETHYL-.25d-2100mg/kg-LI-RATM-RG230-2-20010924	RAT LIVER	0.25	Repeat	Gavage	DM	N,N-DIMETHYLFORMAMIDE.Rat.in_vivo.Liver	N,N-DIMETHYLFORMAMIDE
RG230-2	ASPIRIN	167	mg/kg	9299	ASPIRIN-3d-167mg/kg-LI-RATM-RG230-2-20040217	RAT LIVER	3	Repeat	Gavage	DM	ASPIRIN.Rat.in_vivo.Liver	ASPIRIN
RG230-2	DOXORUBICIN	0.65	mg/kg	9300	DOXORUBICIN-.25d-.65mg/kg-LI-RATM-RG230-2-20011106	RAT LIVER	0.25	Repeat	intravenous injection	DM	DOXORUBICIN.Rat.in_vivo.Liver	DOXORUBICIN
RG230-2	MITOMYCIN C	0.5	mg/kg	9301	MITOMYCIN C-.25d-.5mg/kg-LI-RATM-RG230-2-20020108	RAT LIVER	0.25	Repeat	intravenous injection	DM	MITOMYCIN_C.Rat.in_vivo.Liver	MITOMYCIN_C
RG230-2	N,N-DIMETHYLFORMAMIDE	700	mg/kg	9302	N,N-DIMETHYL-1d-700mg/kg-LI-RATM-RG230-2-20010924	RAT LIVER	1	Repeat	Gavage	DM	N,N-DIMETHYLFORMAMIDE.Rat.in_vivo.Liver	N,N-DIMETHYLFORMAMIDE
RG230-2	N,N-DIMETHYLFORMAMIDE	700	mg/kg	9303	N,N-DIMETHYL-.25d-700mg/kg-LI-RATM-RG230-2-20010924	RAT LIVER	0.25	Repeat	Gavage	DM	N,N-DIMETHYLFORMAMIDE.Rat.in_vivo.Liver	N,N-DIMETHYLFORMAMIDE
RG230-2	NAFENOPIN	338	mg/kg	9304	NAFENOPIN-3d-338mg/kg-LI-RATM-RG230-2-20040311	RAT LIVER	3	Repeat	Gavage	DM	NAFENOPIN.Rat.in_vivo.Liver	NAFENOPIN
RG230-2	N,N-DIMETHYLFORMAMIDE	140	mg/kg	9305	N,N-DIMETHYL-.25d-140mg/kg-LI-RATM-RG230-2-20011106	RAT LIVER	0.25	Repeat	Gavage	DM	N,N-DIMETHYLFORMAMIDE.Rat.in_vivo.Liver	N,N-DIMETHYLFORMAMIDE
RG230-2	ASPIRIN	167	mg/kg	9306	ASPIRIN-1d-167mg/kg-LI-RATM-RG230-2-20040217	RAT LIVER	1	Repeat	Gavage	DM	ASPIRIN.Rat.in_vivo.Liver	ASPIRIN
RG230-2	N,N-DIMETHYLFORMAMIDE	2100	mg/kg	9307	N,N-DIMETHYL-1d-2100mg/kg-LI-RATM-RG230-2-20010924	RAT LIVER	1	Repeat	Gavage	DM	N,N-DIMETHYLFORMAMIDE.Rat.in_vivo.Liver	N,N-DIMETHYLFORMAMIDE
RG230-2	NAFENOPIN	338	mg/kg	9308	NAFENOPIN-1d-338mg/kg-LI-RATM-RG230-2-20040311	RAT LIVER	1	Repeat	Gavage	DM	NAFENOPIN.Rat.in_vivo.Liver	NAFENOPIN
RG230-2	ALLYL ALCOHOL	32	mg/kg	9309	ALLYL ALCOHO-3d-32mg/kg-LI-RATM-RG230-2-20030120	RAT LIVER	3	Repeat	intraperitoneal injection	DM	ALLYL_ALCOHOL.Rat.in_vivo.Liver	ALLYL_ALCOHOL
RG230-2	DOXORUBICIN	3	mg/kg	9310	DOXORUBICIN-.25d-3mg/kg-LI-RATM-RG230-2-20011106	RAT LIVER	0.25	Repeat	intravenous injection	DM	DOXORUBICIN.Rat.in_vivo.Liver	DOXORUBICIN
RG230-2	CARBON TETRACHLORIDE	400	mg/kg	9311	CARBON TETRA-7d-400mg/kg-LI-RATM-RG230-2-20010924	RAT LIVER	7	Repeat	Gavage	DM	CARBON_TETRACHLORIDE.Rat.in_vivo.Liver	CARBON_TETRACHLORIDE
RG230-2	MITOMYCIN C	1.7	mg/kg	9312	MITOMYCIN C-.25d-1.7mg/kg-LI-RATM-RG230-2-20020108	RAT LIVER	0.25	Repeat	intravenous injection	DM	MITOMYCIN_C.Rat.in_vivo.Liver	MITOMYCIN_C
RG230-2	ALLYL ALCOHOL	32	mg/kg	9313	ALLYL ALCOHO-1d-32mg/kg-LI-RATM-RG230-2-20030120	RAT LIVER	1	Repeat	intraperitoneal injection	DM	ALLYL_ALCOHOL.Rat.in_vivo.Liver	ALLYL_ALCOHOL
RG230-2	N,N-DIMETHYLFORMAMIDE	1400	mg/kg	9314	N,N-DIMETHYL-.25d-1400mg/kg-LI-RATM-RG230-2-20011106	RAT LIVER	0.25	Repeat	Gavage	DM	N,N-DIMETHYLFORMAMIDE.Rat.in_vivo.Liver	N,N-DIMETHYLFORMAMIDE
RG230-2	METHYL SALICYLATE	444	mg/kg	9315	METHYL SALIC-1d-444mg/kg-LI-RATM-RG230-2-20020325	RAT LIVER	1	Repeat	Gavage	DM	METHYL_SALICYLATE.Rat.in_vivo.Liver	METHYL_SALICYLATE
RG230-2	CHLOROFORM	600	mg/kg	9316	CHLOROFORM-5d-600mg/kg-LI-RATM-RG230-2-20030120	RAT LIVER	5	Repeat	Gavage	DM	CHLOROFORM.Rat.in_vivo.Liver	CHLOROFORM
RG230-2	LIPOPOLYSACCHARIDE E. COLI O55:B5	1.25	mg/kg	9317	LIPOPOLYSACC-1d-1.25mg/kg-LI-RATM-RG230-2-20040217	RAT LIVER	1	Repeat	intravenous injection	DM	LIPOPOLYSACCHARIDE-E_COLI-O55_B5.Rat.in_vivo.Liver	LIPOPOLYSACCHARIDE_E._COLI_O55_B5
RG230-2	CHLOROFORM	600	mg/kg	9318	CHLOROFORM-1d-600mg/kg-LI-RATM-RG230-2-20030120	RAT LIVER	1	Repeat	Gavage	DM	CHLOROFORM.Rat.in_vivo.Liver	CHLOROFORM
RG230-2	INTERLEUKIN 6, RAT	0.125	mg/kg	9319	INTERLEUKIN -.25d-.125mg/kg-LI-RATM-RG230-2-20041007	RAT LIVER	0.25	Repeat	intraperitoneal injection	DM	INTERLEUKIN-6_RAT.Rat.in_vivo.Liver	INTERLEUKIN_6,_RAT
RG230-2	CARVEDILOL	2000	mg/kg	9496	CARVEDILOL-1d-2000mg/kg-LI-RATM-RG230-2-20020205	RAT LIVER	1	Repeat	Gavage	DM	CARVEDILOL.Rat.in_vivo.Liver	CARVEDILOL
RG230-2	AZATHIOPRINE	54	mg/kg	9497	AZATHIOPRINE-3d-54mg/kg-LI-RATM-RG230-2-20011204	RAT LIVER	3	Repeat	Gavage	DM	AZATHIOPRINE.Rat.in_vivo.Liver	AZATHIOPRINE
RG230-2	6-MERCAPTOPURINE	25	mg/kg	9498	6-MERCAPTOPU-5d-25mg/kg-LI-RATM-RG230-2-20020318	RAT LIVER	5	Repeat	Gavage	DM	6-MERCAPTOPURINE.Rat.in_vivo.Liver	6-MERCAPTOPURINE
RG230-2	NYSTATIN	134	mg/kg	9500	NYSTATIN-3d-134mg/kg-LI-RATM-RG230-2-20020916	RAT LIVER	3	Repeat	subcutaneous injection	DM	NYSTATIN.Rat.in_vivo.Liver	NYSTATIN
RG230-2	HEXACHLOROPHENE	8	mg/kg	9501	HEXACHLOROPH-1d-8mg/kg-LI-RATM-RG230-2-20020819	RAT LIVER	1	Repeat	subcutaneous injection	DM	HEXACHLOROPHENE.Rat.in_vivo.Liver	HEXACHLOROPHENE
RG230-2	3,3',4',5-TETRACHLOROSALICYLANILIDE	5	mg/kg	9502	3,3',4',5-TE-.25d-5mg/kg-LI-RATM-RG230-2-20020211	RAT LIVER	0.25	Repeat	Gavage	DM	3,3',4',5-TETRACHLOROSALICYLANILIDE.Rat.in_vivo.Liver	3,3',4',5-TETRACHLOROSALICYLANILIDE
RG230-2	GENTIAN VIOLET	18	mg/kg	9503	GENTIAN VIOL-3d-18mg/kg-LI-RATM-RG230-2-20020819	RAT LIVER	3	Repeat	subcutaneous injection	DM	GENTIAN_VIOLET.Rat.in_vivo.Liver	GENTIAN_VIOLET
RG230-2	FLUBENDAZOLE	1200	mg/kg	9504	FLUBENDAZOLE-1d-1200mg/kg-LI-RATM-RG230-2-20020520	RAT LIVER	1	Repeat	Gavage	DM	FLUBENDAZOLE.Rat.in_vivo.Liver	FLUBENDAZOLE
RG230-2	3,3',4',5-TETRACHLOROSALICYLANILIDE	5	mg/kg	9505	3,3',4',5-TE-1d-5mg/kg-LI-RATM-RG230-2-20020211	RAT LIVER	1	Repeat	Gavage	DM	3,3',4',5-TETRACHLOROSALICYLANILIDE.Rat.in_vivo.Liver	3,3',4',5-TETRACHLOROSALICYLANILIDE
RG230-2	PROPYLTHIOURACIL	625	mg/kg	9510	PROPYLTHIOUR-1d-625mg/kg-LI-RATM-RG230-2-20020813	RAT LIVER	1	Repeat	Gavage	DM	PROPYLTHIOURACIL.Rat.in_vivo.Liver	PROPYLTHIOURACIL
RG230-2	CARBON TETRACHLORIDE	400	mg/kg	9516	CARBON TETRA-1d-400mg/kg-LI-RATM-RG230-2-20010924	RAT LIVER	1	Repeat	Gavage	DM	CARBON_TETRACHLORIDE.Rat.in_vivo.Liver	CARBON_TETRACHLORIDE
RG230-2	VALPROIC ACID	1500	mg/kg	9519	VALPROIC ACI-1d-1500mg/kg-LI-RATM-RG230-2-20030120	RAT LIVER	1	Repeat	Gavage	DM	VALPROIC_ACID.Rat.in_vivo.Liver	VALPROIC_ACID
RG230-2	HYDROCORTISONE	56	mg/kg	9535	HYDROCORTISO-3d-56mg/kg-LI-RATM-RG230-2-20020610	RAT LIVER	3	Repeat	subcutaneous injection	DM	HYDROCORTISONE.Rat.in_vivo.Liver	HYDROCORTISONE
RG230-2	ZOMEPIRAC	11	mg/kg	9536	ZOMEPIRAC-.25d-11mg/kg-LI-RATM-RG230-2-20011127	RAT LIVER	0.25	Repeat	Gavage	DM	ZOMEPIRAC.Rat.in_vivo.Liver	ZOMEPIRAC
RG230-2	ETHINYLESTRADIOL	10	mg/kg	9537	ETHINYLESTRA-5d-10mg/kg-LI-RATM-RG230-2-20011023	RAT LIVER	5	Repeat	Gavage	DM	ETHINYLESTRADIOL.Rat.in_vivo.Liver	ETHINYLESTRADIOL
RG230-2	PYROGALLOL	1000	mg/kg	9538	PYROGALLOL-1d-1000mg/kg-LI-RATM-RG230-2-20020924	RAT LIVER	1	Repeat	Gavage	DM	PYROGALLOL.Rat.in_vivo.Liver	PYROGALLOL
RG230-2	SAFROLE	488	mg/kg	9539	SAFROLE-1d-488mg/kg-LI-RATM-RG230-2-20020325	RAT LIVER	1	Repeat	Gavage	DM	SAFROLE.Rat.in_vivo.Liver	SAFROLE
RG230-2	CERIVASTATIN	7	mg/kg	9540	CERIVASTATIN-3d-7mg/kg-LI-RATM-RG230-2-20020211	RAT LIVER	3	Repeat	Gavage	DM	CERIVASTATIN.Rat.in_vivo.Liver	CERIVASTATIN
RG230-2	BITHIONOL	59	mg/kg	9541	BITHIONOL-1d-59mg/kg-LI-RATM-RG230-2-20011127	RAT LIVER	1	Repeat	Gavage	DM	BITHIONOL.Rat.in_vivo.Liver	BITHIONOL
RG230-2	MELOXICAM	33	mg/kg	9542	MELOXICAM-1d-33mg/kg-LI-RATM-RG230-2-20011211	RAT LIVER	1	Repeat	Gavage	DM	MELOXICAM.Rat.in_vivo.Liver	MELOXICAM
RG230-2	ROSIGLITAZONE	1800	mg/kg	9543	ROSIGLITAZON-3d-1800mg/kg-LI-RATM-RG230-2-20011030	RAT LIVER	3	Repeat	Gavage	DM	ROSIGLITAZONE.Rat.in_vivo.Liver	ROSIGLITAZONE
RG230-2	AZATHIOPRINE	54	mg/kg	9544	AZATHIOPRINE-5d-54mg/kg-LI-RATM-RG230-2-20011204	RAT LIVER	5	Repeat	Gavage	DM	AZATHIOPRINE.Rat.in_vivo.Liver	AZATHIOPRINE
RG230-2	PICLAMILAST	17	mg/kg	9545	PICLAMILAST-3d-17mg/kg-LI-RATM-RG230-2-20040721	RAT LIVER	3	Repeat	Gavage	DM	PICLAMILAST.Rat.in_vivo.Liver	PICLAMILAST
RG230-2	SIMVASTATIN	1200	mg/kg	9546	SIMVASTATIN-3d-1200mg/kg-LI-RATM-RG230-2-20011030	RAT LIVER	3	Repeat	Gavage	DM	SIMVASTATIN.Rat.in_vivo.Liver	SIMVASTATIN
RG230-2	BETA-ESTRADIOL	150	mg/kg	9547	BETA-ESTRADI-.25d-150mg/kg-LI-RATM-RG230-2-20011113	RAT LIVER	0.25	Repeat	Gavage	DM	BETA-ESTRADIOL.Rat.in_vivo.Liver	BETA-ESTRADIOL
RG230-2	BENZETHONIUM CHLORIDE	30	mg/kg	9548	BENZETHONIUM-3d-30mg/kg-LI-RATM-RG230-2-20020819	RAT LIVER	3	Repeat	subcutaneous injection	DM	BENZETHONIUM_CHLORIDE.Rat.in_vivo.Liver	BENZETHONIUM_CHLORIDE
RG230-2	METHIMAZOLE	100	mg/kg	9549	METHIMAZOLE-3d-100mg/kg-LI-RATM-RG230-2-20020205	RAT LIVER	3	Repeat	Gavage	DM	METHIMAZOLE.Rat.in_vivo.Liver	METHIMAZOLE
RG230-2	LEFLUNOMIDE	30	mg/kg	9550	LEFLUNOMIDE-1d-30mg/kg-LI-RATM-RG230-2-20011009	RAT LIVER	1	Repeat	Gavage	DM	LEFLUNOMIDE.Rat.in_vivo.Liver	LEFLUNOMIDE
RG230-2	IFOSFAMIDE	17	mg/kg	9551	IFOSFAMIDE-.25d-17mg/kg-LI-RATM-RG230-2-20011106	RAT LIVER	0.25	Repeat	Gavage	DM	IFOSFAMIDE.Rat.in_vivo.Liver	IFOSFAMIDE
RG230-2	THIABENDAZOLE	92	mg/kg	9552	THIABENDAZOL-1d-92mg/kg-LI-RATM-RG230-2-20020122	RAT LIVER	1	Repeat	Gavage	DM	THIABENDAZOLE.Rat.in_vivo.Liver	THIABENDAZOLE
RG230-2	CHLOROFORM	60	mg/kg	9553	CHLOROFORM-.25d-60mg/kg-LI-RATM-RG230-2-20020211	RAT LIVER	0.25	Repeat	Gavage	DM	CHLOROFORM.Rat.in_vivo.Liver	CHLOROFORM
RG230-2	CARBIMAZOLE	400	mg/kg	9554	CARBIMAZOLE-3d-400mg/kg-LI-RATM-RG230-2-20020520	RAT LIVER	3	Repeat	Gavage	DM	CARBIMAZOLE.Rat.in_vivo.Liver	CARBIMAZOLE
RG230-2	FENBENDAZOLE	375	mg/kg	9555	FENBENDAZOLE-1d-375mg/kg-LI-RATM-RG230-2-20020506	RAT LIVER	1	Repeat	Gavage	DM	FENBENDAZOLE.Rat.in_vivo.Liver	FENBENDAZOLE
RG230-2	PIOGLITAZONE	300	mg/kg	9556	PIOGLITAZONE-3d-300mg/kg-LI-RATM-RG230-2-20020311	RAT LIVER	3	Repeat	Gavage	DM	PIOGLITAZONE.Rat.in_vivo.Liver	PIOGLITAZONE
RG230-2	BETA-ESTRADIOL	150	mg/kg	9557	BETA-ESTRADI-3d-150mg/kg-LI-RATM-RG230-2-20011113	RAT LIVER	3	Repeat	Gavage	DM	BETA-ESTRADIOL.Rat.in_vivo.Liver	BETA-ESTRADIOL
RG230-2	CATECHOL	40	mg/kg	9558	CATECHOL-1d-40mg/kg-LI-RATM-RG230-2-20011127	RAT LIVER	1	Repeat	Gavage	DM	CATECHOL.Rat.in_vivo.Liver	CATECHOL
RG230-2	LEAD (II) ACETATE	600	mg/kg	9559	LEAD (II) AC-5d-600mg/kg-LI-RATM-RG230-2-20020108	RAT LIVER	5	Repeat	Gavage	DM	LEAD_(II)_ACETATE.Rat.in_vivo.Liver	LEAD_(II)_ACETATE
RG230-2	SAFROLE	488	mg/kg	9560	SAFROLE-.25d-488mg/kg-LI-RATM-RG230-2-20020325	RAT LIVER	0.25	Repeat	Gavage	DM	SAFROLE.Rat.in_vivo.Liver	SAFROLE
RG230-2	TROGLITAZONE	1200	mg/kg	9561	TROGLITAZONE-3d-1200mg/kg-LI-RATM-RG230-2-20040503	RAT LIVER	3	Repeat	Gavage	DM	TROGLITAZONE.Rat.in_vivo.Liver	TROGLITAZONE
RG230-2	ROFLUMILAST	17	mg/kg	9562	ROFLUMILAST-3d-17mg/kg-LI-RATM-RG230-2-20040721	RAT LIVER	3	Repeat	Gavage	DM	ROFLUMILAST.Rat.in_vivo.Liver	ROFLUMILAST
RG230-2	ZOMEPIRAC	11	mg/kg	9563	ZOMEPIRAC-1d-11mg/kg-LI-RATM-RG230-2-20011127	RAT LIVER	1	Repeat	Gavage	DM	ZOMEPIRAC.Rat.in_vivo.Liver	ZOMEPIRAC
RG230-2	ALBENDAZOLE	62	mg/kg	9564	ALBENDAZOLE-.25d-62mg/kg-LI-RATM-RG230-2-20020318	RAT LIVER	0.25	Repeat	Gavage	DM	ALBENDAZOLE.Rat.in_vivo.Liver	ALBENDAZOLE
RG230-2	LEAD(IV) ACETATE	600	mg/kg	9565	LEAD(IV) ACE-5d-600mg/kg-LI-RATM-RG230-2-20020108	RAT LIVER	5	Repeat	Gavage	DM	LEAD_(IV)_ACETATE.Rat.in_vivo.Liver	LEAD(IV)_ACETATE
RG230-2	AZATHIOPRINE	160	mg/kg	9566	AZATHIOPRINE-3d-160mg/kg-LI-RATM-RG230-2-20011016	RAT LIVER	3	Repeat	Gavage	DM	AZATHIOPRINE.Rat.in_vivo.Liver	AZATHIOPRINE
RG230-2	MITOMYCIN C	1.7	mg/kg	9567	MITOMYCIN C-1d-1.7mg/kg-LI-RATM-RG230-2-20020108	RAT LIVER	1	Repeat	intravenous injection	DM	MITOMYCIN_C.Rat.in_vivo.Liver	MITOMYCIN_C
RG230-2	ALBENDAZOLE	62	mg/kg	9568	ALBENDAZOLE-1d-62mg/kg-LI-RATM-RG230-2-20020318	RAT LIVER	1	Repeat	Gavage	DM	ALBENDAZOLE.Rat.in_vivo.Liver	ALBENDAZOLE
RG230-2	NORETHINDRONE ACETATE	125	mg/kg	9569	NORETHINDRON-1d-125mg/kg-LI-RATM-RG230-2-20020506	RAT LIVER	1	Repeat	Gavage	DM	NORETHINDRONE_ACETATE.Rat.in_vivo.Liver	NORETHINDRONE_ACETATE
RG230-2	PIOGLITAZONE	1500	mg/kg	9570	PIOGLITAZONE-3d-1500mg/kg-LI-RATM-RG230-2-20030408	RAT LIVER	3	Repeat	Gavage	DM	PIOGLITAZONE.Rat.in_vivo.Liver	PIOGLITAZONE
RG230-2	IFOSFAMIDE	143	mg/kg	9571	IFOSFAMIDE-1d-143mg/kg-LI-RATM-RG230-2-20011106	RAT LIVER	1	Repeat	Gavage	DM	IFOSFAMIDE.Rat.in_vivo.Liver	IFOSFAMIDE
RG230-2	ROLIPRAM	75	mg/kg	9572	ROLIPRAM-3d-75mg/kg-LI-RATM-RG230-2-20040721	RAT LIVER	3	Repeat	Gavage	DM	ROLIPRAM.Rat.in_vivo.Liver	ROLIPRAM
RG230-2	SODIUM ARSENITE	30	mg/kg	9573	SODIUM ARSEN-7d-30mg/kg-LI-RATM-RG230-2-20010924	RAT LIVER	7	Repeat	Gavage	DM	SODIUM_ARSENITE.Rat.in_vivo.Liver	SODIUM_ARSENITE
RG230-2	PICLAMILAST	17	mg/kg	9574	PICLAMILAST-5d-17mg/kg-LI-RATM-RG230-2-20040721	RAT LIVER	5	Repeat	Gavage	DM	PICLAMILAST.Rat.in_vivo.Liver	PICLAMILAST
RG230-2	LEFLUNOMIDE	60	mg/kg	9575	LEFLUNOMIDE-.25d-60mg/kg-LI-RATM-RG230-2-20011009	RAT LIVER	0.25	Repeat	Gavage	DM	LEFLUNOMIDE.Rat.in_vivo.Liver	LEFLUNOMIDE
RG230-2	LEAD(IV) ACETATE	600	mg/kg	9576	LEAD(IV) ACE-3d-600mg/kg-LI-RATM-RG230-2-20020108	RAT LIVER	3	Repeat	Gavage	DM	LEAD_(IV)_ACETATE.Rat.in_vivo.Liver	LEAD(IV)_ACETATE
RG230-2	VINORELBINE	1.5	mg/kg	9577	VINORELBINE-1d-1.5mg/kg-LI-RATM-RG230-2-20020520	RAT LIVER	1	Repeat	intravenous injection	DM	VINORELBINE.Rat.in_vivo.Liver	VINORELBINE
RG230-2	PIOGLITAZONE	1500	mg/kg	9578	PIOGLITAZONE-5d-1500mg/kg-LI-RATM-RG230-2-20030408	RAT LIVER	5	Repeat	Gavage	DM	PIOGLITAZONE.Rat.in_vivo.Liver	PIOGLITAZONE
RG230-2	CYCLOPROPANE CARBOXYLIC ACID	375	mg/kg	9579	CYCLOPROPANE-1d-375mg/kg-LI-RATM-RG230-2-20040503	RAT LIVER	1	Repeat	Gavage	DM	CYCLOPROPANE_CARBOXYLIC_ACID.Rat.in_vivo.Liver	CYCLOPROPANE_CARBOXYLIC_ACID
RG230-2	SODIUM ARSENITE	30	mg/kg	9580	SODIUM ARSEN-3d-30mg/kg-LI-RATM-RG230-2-20010924	RAT LIVER	3	Repeat	Gavage	DM	SODIUM_ARSENITE.Rat.in_vivo.Liver	SODIUM_ARSENITE
RG230-2	ROLIPRAM	75	mg/kg	9581	ROLIPRAM-5d-75mg/kg-LI-RATM-RG230-2-20040721	RAT LIVER	5	Repeat	Gavage	DM	ROLIPRAM.Rat.in_vivo.Liver	ROLIPRAM
RG230-2	LEFLUNOMIDE	60	mg/kg	9582	LEFLUNOMIDE-1d-60mg/kg-LI-RATM-RG230-2-20011009	RAT LIVER	1	Repeat	Gavage	DM	LEFLUNOMIDE.Rat.in_vivo.Liver	LEFLUNOMIDE
RG230-2	MEBENDAZOLE	714	mg/kg	9584	MEBENDAZOLE-1d-714mg/kg-LI-RATM-RG230-2-20020205	RAT LIVER	1	Repeat	Gavage	DM	MEBENDAZOLE.Rat.in_vivo.Liver	MEBENDAZOLE
RG230-2	TROGLITAZONE	1200	mg/kg	9586	TROGLITAZONE-5d-1200mg/kg-LI-RATM-RG230-2-20040503	RAT LIVER	5	Repeat	Gavage	DM	TROGLITAZONE.Rat.in_vivo.Liver	TROGLITAZONE
RG230-2	IFOSFAMIDE	17	mg/kg	9587	IFOSFAMIDE-1d-17mg/kg-LI-RATM-RG230-2-20011106	RAT LIVER	1	Repeat	Gavage	DM	IFOSFAMIDE.Rat.in_vivo.Liver	IFOSFAMIDE
RG230-2	6-MERCAPTOPURINE	25	mg/kg	9588	6-MERCAPTOPU-3d-25mg/kg-LI-RATM-RG230-2-20020318	RAT LIVER	3	Repeat	Gavage	DM	6-MERCAPTOPURINE.Rat.in_vivo.Liver	6-MERCAPTOPURINE
RG230-2	LEAD (II) ACETATE	600	mg/kg	9589	LEAD (II) AC-3d-600mg/kg-LI-RATM-RG230-2-20020108	RAT LIVER	3	Repeat	Gavage	DM	LEAD_(II)_ACETATE.Rat.in_vivo.Liver	LEAD_(II)_ACETATE
RG230-2	CATECHOL	40	mg/kg	9590	CATECHOL-.25d-40mg/kg-LI-RATM-RG230-2-20011127	RAT LIVER	0.25	Repeat	Gavage	DM	CATECHOL.Rat.in_vivo.Liver	CATECHOL
RG230-2	ROFLUMILAST	17	mg/kg	9591	ROFLUMILAST-4d-17mg/kg-LI-RATM-RG230-2-20040721	RAT LIVER	4	Repeat	Gavage	DM	ROFLUMILAST.Rat.in_vivo.Liver	ROFLUMILAST
RG230-2	ROSIGLITAZONE	1800	mg/kg	9592	ROSIGLITAZON-5d-1800mg/kg-LI-RATM-RG230-2-20011030	RAT LIVER	5	Repeat	Gavage	DM	ROSIGLITAZONE.Rat.in_vivo.Liver	ROSIGLITAZONE
RG230-2	IFOSFAMIDE	143	mg/kg	9593	IFOSFAMIDE-.25d-143mg/kg-LI-RATM-RG230-2-20011106	RAT LIVER	0.25	Repeat	Gavage	DM	IFOSFAMIDE.Rat.in_vivo.Liver	IFOSFAMIDE
RG230-2	PROPYLTHIOURACIL	625	mg/kg	9594	PROPYLTHIOUR-3d-625mg/kg-LI-RATM-RG230-2-20020813	RAT LIVER	3	Repeat	Gavage	DM	PROPYLTHIOURACIL.Rat.in_vivo.Liver	PROPYLTHIOURACIL
RG230-2	FLUOCINOLONE ACETONIDE	2.5	mg/kg	9597	FLUOCINOLONE-1d-2.5mg/kg-LI-RATM-RG230-2-20020923	RAT LIVER	1	Repeat	subcutaneous injection	DM	FLUOCINOLONE_ACETONIDE.Rat.in_vivo.Liver	FLUOCINOLONE_ACETONIDE
RG230-2	CARBIMAZOLE	400	mg/kg	9598	CARBIMAZOLE-5d-400mg/kg-LI-RATM-RG230-2-20020520	RAT LIVER	5	Repeat	Gavage	DM	CARBIMAZOLE.Rat.in_vivo.Liver	CARBIMAZOLE
RG230-2	CARBON TETRACHLORIDE	400	mg/kg	9617	CARBON TETRA-.25d-400mg/kg-LI-RATM-RG230-2-20010924	RAT LIVER	0.25	Repeat	Gavage	DM	CARBON_TETRACHLORIDE.Rat.in_vivo.Liver	CARBON_TETRACHLORIDE
RG230-2	CERIVASTATIN	250	uM	9752	CERIVASTATIN-.67d-250uM-CE-RHCYT-RG230-2-20060425	RPH	0.67	NA	NA	DM	CERIVASTATIN.Rat.in_vitro.Liver	CERIVASTATIN
RG230-2	CERIVASTATIN	250	uM	9753	CERIVASTATIN-1d-250uM-CE-RHCYT-RG230-2-20060425	RPH	1	NA	NA	DM	CERIVASTATIN.Rat.in_vitro.Liver	CERIVASTATIN
RG230-2	CARBON TETRACHLORIDE	193.7	uM	10441	CARBON TETRA-1d-193.7uM-CE-RHCYT-RG230-2-20070213	RPH	1	NA	NA	DM	CARBON_TETRACHLORIDE.Rat.in_vitro.Liver	CARBON_TETRACHLORIDE
RG230-2	CARBON TETRACHLORIDE	775	uM	10442	CARBON TETRA-1d-775uM-CE-RHCYT-RG230-2-20070213	RPH	1	NA	NA	DM	CARBON_TETRACHLORIDE.Rat.in_vitro.Liver	CARBON_TETRACHLORIDE
RG230-2	CLOFIBRATE	125	uM	10443	CLOFIBRATE-1d-125uM-CE-RHCYT-RG230-2-20070213	RPH	1	NA	NA	DM	CLOFIBRATE.Rat.in_vitro.Liver	CLOFIBRATE
RG230-2	CLOFIBRATE	250	uM	10444	CLOFIBRATE-1d-250uM-CE-RHCYT-RG230-2-20070213	RPH	1	NA	NA	DM	CLOFIBRATE.Rat.in_vitro.Liver	CLOFIBRATE
RG230-2	ALLYL ALCOHOL	30	uM	10445	ALLYL ALCOHO-1d-30uM-CE-RHCYT-RG230-2-20070213	RPH	1	NA	NA	DM	ALLYL_ALCOHOL.Rat.in_vitro.Liver	ALLYL_ALCOHOL
RG230-2	OMEPRAZOLE	365	uM	10446	OMEPRAZOLE-1d-365uM-CE-RHCYT-RG230-2-20070213	RPH	1	NA	NA	DM	OMEPRAZOLE.Rat.in_vitro.Liver	OMEPRAZOLE
RG230-2	CARBON TETRACHLORIDE	387.5	uM	10447	CARBON TETRA-1d-387.5uM-CE-RHCYT-RG230-2-20070213	RPH	1	NA	NA	DM	CARBON_TETRACHLORIDE.Rat.in_vitro.Liver	CARBON_TETRACHLORIDE
RG230-2	CLOFIBRATE	500	uM	10448	CLOFIBRATE-1d-500uM-CE-RHCYT-RG230-2-20070213	RPH	1	NA	NA	DM	CLOFIBRATE.Rat.in_vitro.Liver	CLOFIBRATE
RG230-2	OMEPRAZOLE	435	uM	10449	OMEPRAZOLE-1d-435uM-CE-RHCYT-RG230-2-20070213	RPH	1	NA	NA	DM	OMEPRAZOLE.Rat.in_vitro.Liver	OMEPRAZOLE
RG230-2	ALLYL ALCOHOL	20	uM	10450	ALLYL ALCOHO-1d-20uM-CE-RHCYT-RG230-2-20070213	RPH	1	NA	NA	DM	ALLYL_ALCOHOL.Rat.in_vitro.Liver	ALLYL_ALCOHOL
RG230-2	ALLYL ALCOHOL	40	uM	10451	ALLYL ALCOHO-1d-40uM-CE-RHCYT-RG230-2-20070213	RPH	1	NA	NA	DM	ALLYL_ALCOHOL.Rat.in_vitro.Liver	ALLYL_ALCOHOL
RG230-2	BUSULFAN	125	uM	10452	BUSULFAN-1d-125uM-CE-RHCYT-RG230-2-20070213	RPH	1	NA	NA	DM	BUSULFAN.Rat.in_vitro.Liver	BUSULFAN
RG230-2	BUSULFAN	250	uM	10453	BUSULFAN-1d-250uM-CE-RHCYT-RG230-2-20070213	RPH	1	NA	NA	DM	BUSULFAN.Rat.in_vitro.Liver	BUSULFAN
RG230-2	CHLORPROMAZINE	43.9	uM	10454	CHLORPROMAZI-1d-43.9uM-CE-RHCYT-RG230-2-20070117	RPH	1	NA	NA	DM	CHLORPROMAZINE.Rat.in_vitro.Liver	CHLORPROMAZINE
RG230-2	METHAPYRILENE	500	uM	10455	METHAPYRILEN-1d-500uM-CE-RHCYT-RG230-2-20070213	RPH	1	NA	NA	DM	METHAPYRILENE.Rat.in_vitro.Liver	METHAPYRILENE
RG230-2	OMEPRAZOLE	400	uM	10456	OMEPRAZOLE-1d-400uM-CE-RHCYT-RG230-2-20070213	RPH	1	NA	NA	DM	OMEPRAZOLE.Rat.in_vitro.Liver	OMEPRAZOLE
RG230-2	BUSULFAN	500	uM	10457	BUSULFAN-1d-500uM-CE-RHCYT-RG230-2-20070213	RPH	1	NA	NA	DM	BUSULFAN.Rat.in_vitro.Liver	BUSULFAN
RG230-2	METHAPYRILENE	300	uM	10458	METHAPYRILEN-1d-300uM-CE-RHCYT-RG230-2-20070213	RPH	1	NA	NA	DM	METHAPYRILENE.Rat.in_vitro.Liver	METHAPYRILENE
RG230-2	METHAPYRILENE	100	uM	10459	METHAPYRILEN-1d-100uM-CE-RHCYT-RG230-2-20070213	RPH	1	NA	NA	DM	METHAPYRILENE.Rat.in_vitro.Liver	METHAPYRILENE
HGU133-2	2,4-DINITROPHENOL	100	uM	50002	2,4-DINITROP-1d-100uM-CE-HMHCYT-HGU133_2-TGGates	HPH	1	NA	NA	TGGates	2,4-dinitrophenol.Human.in_vitro.Liver	2,4-dinitrophenol
HGU133-2	2,4-DINITROPHENOL	4	uM	50003	2,4-DINITROP-1d-4uM-CE-HMHCYT-HGU133_2-TGGates	HPH	1	NA	NA	TGGates	2,4-dinitrophenol.Human.in_vitro.Liver	2,4-dinitrophenol
HGU133-2	2,4-DINITROPHENOL	20	uM	50004	2,4-DINITROP-1d-20uM-CE-HMHCYT-HGU133_2-TGGates	HPH	1	NA	NA	TGGates	2,4-dinitrophenol.Human.in_vitro.Liver	2,4-dinitrophenol
HGU133-2	2,4-DINITROPHENOL	100	uM	50006	2,4-DINITROP-0.333d-100uM-CE-HMHCYT-HGU133_2-TGGates	HPH	0.333	NA	NA	TGGates	2,4-dinitrophenol.Human.in_vitro.Liver	2,4-dinitrophenol
HGU133-2	2,4-DINITROPHENOL	4	uM	50007	2,4-DINITROP-0.333d-4uM-CE-HMHCYT-HGU133_2-TGGates	HPH	0.333	NA	NA	TGGates	2,4-dinitrophenol.Human.in_vitro.Liver	2,4-dinitrophenol
HGU133-2	2,4-DINITROPHENOL	20	uM	50008	2,4-DINITROP-0.333d-20uM-CE-HMHCYT-HGU133_2-TGGates	HPH	0.333	NA	NA	TGGates	2,4-dinitrophenol.Human.in_vitro.Liver	2,4-dinitrophenol
HGU133-2	2-NITROFLUORENE	100	uM	50010	2-NITROFLUOR-1d-100uM-CE-HMHCYT-HGU133_2-TGGates	HPH	1	NA	NA	TGGates	2-nitrofluorene.Human.in_vitro.Liver	2-nitrofluorene
HGU133-2	2-NITROFLUORENE	4	uM	50011	2-NITROFLUOR-1d-4uM-CE-HMHCYT-HGU133_2-TGGates	HPH	1	NA	NA	TGGates	2-nitrofluorene.Human.in_vitro.Liver	2-nitrofluorene
HGU133-2	2-NITROFLUORENE	20	uM	50012	2-NITROFLUOR-1d-20uM-CE-HMHCYT-HGU133_2-TGGates	HPH	1	NA	NA	TGGates	2-nitrofluorene.Human.in_vitro.Liver	2-nitrofluorene
HGU133-2	2-NITROFLUORENE	100	uM	50014	2-NITROFLUOR-0.333d-100uM-CE-HMHCYT-HGU133_2-TGGates	HPH	0.333	NA	NA	TGGates	2-nitrofluorene.Human.in_vitro.Liver	2-nitrofluorene
HGU133-2	2-NITROFLUORENE	4	uM	50015	2-NITROFLUOR-0.333d-4uM-CE-HMHCYT-HGU133_2-TGGates	HPH	0.333	NA	NA	TGGates	2-nitrofluorene.Human.in_vitro.Liver	2-nitrofluorene
HGU133-2	2-NITROFLUORENE	20	uM	50016	2-NITROFLUOR-0.333d-20uM-CE-HMHCYT-HGU133_2-TGGates	HPH	0.333	NA	NA	TGGates	2-nitrofluorene.Human.in_vitro.Liver	2-nitrofluorene
HGU133-2	ACARBOSE	10000	uM	50018	ACARBOSE-1d-10000uM-CE-HFHCYT-HGU133_2-TGGates	HPH	1	NA	NA	TGGates	acarbose.Human.in_vitro.Liver	acarbose
HGU133-2	ACARBOSE	2000	uM	50019	ACARBOSE-1d-2000uM-CE-HFHCYT-HGU133_2-TGGates	HPH	1	NA	NA	TGGates	acarbose.Human.in_vitro.Liver	acarbose
HGU133-2	ACARBOSE	10000	uM	50021	ACARBOSE-0.333d-10000uM-CE-HFHCYT-HGU133_2-TGGates	HPH	0.333	NA	NA	TGGates	acarbose.Human.in_vitro.Liver	acarbose
HGU133-2	ACARBOSE	2000	uM	50022	ACARBOSE-0.333d-2000uM-CE-HFHCYT-HGU133_2-TGGates	HPH	0.333	NA	NA	TGGates	acarbose.Human.in_vitro.Liver	acarbose
HGU133-2	ACETAMIDE	10000	uM	50024	ACETAMIDE-1d-10000uM-CE-HMHCYT-HGU133_2-TGGates	HPH	1	NA	NA	TGGates	acetamide.Human.in_vitro.Liver	acetamide
HGU133-2	ACETAMIDE	400	uM	50025	ACETAMIDE-1d-400uM-CE-HMHCYT-HGU133_2-TGGates	HPH	1	NA	NA	TGGates	acetamide.Human.in_vitro.Liver	acetamide
HGU133-2	ACETAMIDE	2000	uM	50026	ACETAMIDE-1d-2000uM-CE-HMHCYT-HGU133_2-TGGates	HPH	1	NA	NA	TGGates	acetamide.Human.in_vitro.Liver	acetamide
HGU133-2	ACETAMIDE	10000	uM	50028	ACETAMIDE-0.333d-10000uM-CE-HMHCYT-HGU133_2-TGGates	HPH	0.333	NA	NA	TGGates	acetamide.Human.in_vitro.Liver	acetamide
HGU133-2	ACETAMIDE	400	uM	50029	ACETAMIDE-0.333d-400uM-CE-HMHCYT-HGU133_2-TGGates	HPH	0.333	NA	NA	TGGates	acetamide.Human.in_vitro.Liver	acetamide
HGU133-2	ACETAMIDE	2000	uM	50030	ACETAMIDE-0.333d-2000uM-CE-HMHCYT-HGU133_2-TGGates	HPH	0.333	NA	NA	TGGates	acetamide.Human.in_vitro.Liver	acetamide
HGU133-2	2-ACETYLAMINOFLUORENE	50	uM	50032	2-ACETYLAMIN-1d-50uM-CE-HFHCYT-HGU133_2-TGGates	HPH	1	NA	NA	TGGates	acetamidofluorene.Human.in_vitro.Liver	acetamidofluorene
HGU133-2	2-ACETYLAMINOFLUORENE	10	uM	50033	2-ACETYLAMIN-1d-10uM-CE-HFHCYT-HGU133_2-TGGates	HPH	1	NA	NA	TGGates	acetamidofluorene.Human.in_vitro.Liver	acetamidofluorene
HGU133-2	2-ACETYLAMINOFLUORENE	50	uM	50035	2-ACETYLAMIN-0.333d-50uM-CE-HFHCYT-HGU133_2-TGGates	HPH	0.333	NA	NA	TGGates	acetamidofluorene.Human.in_vitro.Liver	acetamidofluorene
HGU133-2	2-ACETYLAMINOFLUORENE	10	uM	50036	2-ACETYLAMIN-0.333d-10uM-CE-HFHCYT-HGU133_2-TGGates	HPH	0.333	NA	NA	TGGates	acetamidofluorene.Human.in_vitro.Liver	acetamidofluorene
HGU133-2	ACETAMINOPHEN	5000	uM	50038	ACETAMINOPHE-0.083d-5000uM-CE-HFHCYT-HGU133_2-TGGates	HPH	0.083	NA	NA	TGGates	acetaminophen.Human.in_vitro.Liver	acetaminophen
HGU133-2	ACETAMINOPHEN	200	uM	50039	ACETAMINOPHE-0.083d-200uM-CE-HFHCYT-HGU133_2-TGGates	HPH	0.083	NA	NA	TGGates	acetaminophen.Human.in_vitro.Liver	acetaminophen
HGU133-2	ACETAMINOPHEN	1000	uM	50040	ACETAMINOPHE-0.083d-1000uM-CE-HFHCYT-HGU133_2-TGGates	HPH	0.083	NA	NA	TGGates	acetaminophen.Human.in_vitro.Liver	acetaminophen
HGU133-2	ACETAMINOPHEN	5000	uM	50042	ACETAMINOPHE-1d-5000uM-CE-HFHCYT-HGU133_2-TGGates	HPH	1	NA	NA	TGGates	acetaminophen.Human.in_vitro.Liver	acetaminophen
HGU133-2	ACETAMINOPHEN	200	uM	50043	ACETAMINOPHE-1d-200uM-CE-HFHCYT-HGU133_2-TGGates	HPH	1	NA	NA	TGGates	acetaminophen.Human.in_vitro.Liver	acetaminophen
HGU133-2	ACETAMINOPHEN	1000	uM	50044	ACETAMINOPHE-1d-1000uM-CE-HFHCYT-HGU133_2-TGGates	HPH	1	NA	NA	TGGates	acetaminophen.Human.in_vitro.Liver	acetaminophen
HGU133-2	ACETAMINOPHEN	5000	uM	50046	ACETAMINOPHE-0.333d-5000uM-CE-HFHCYT-HGU133_2-TGGates	HPH	0.333	NA	NA	TGGates	acetaminophen.Human.in_vitro.Liver	acetaminophen
HGU133-2	ACETAMINOPHEN	200	uM	50047	ACETAMINOPHE-0.333d-200uM-CE-HFHCYT-HGU133_2-TGGates	HPH	0.333	NA	NA	TGGates	acetaminophen.Human.in_vitro.Liver	acetaminophen
HGU133-2	ACETAMINOPHEN	1000	uM	50048	ACETAMINOPHE-0.333d-1000uM-CE-HFHCYT-HGU133_2-TGGates	HPH	0.333	NA	NA	TGGates	acetaminophen.Human.in_vitro.Liver	acetaminophen
HGU133-2	ACETAZOLAMIDE	600	uM	50050	ACETAZOLAMID-1d-600uM-CE-HFHCYT-HGU133_2-TGGates	HPH	1	NA	NA	TGGates	acetazolamide.Human.in_vitro.Liver	acetazolamide
HGU133-2	ACETAZOLAMIDE	120	uM	50051	ACETAZOLAMID-1d-120uM-CE-HFHCYT-HGU133_2-TGGates	HPH	1	NA	NA	TGGates	acetazolamide.Human.in_vitro.Liver	acetazolamide
HGU133-2	ACETAZOLAMIDE	600	uM	50053	ACETAZOLAMID-0.333d-600uM-CE-HFHCYT-HGU133_2-TGGates	HPH	0.333	NA	NA	TGGates	acetazolamide.Human.in_vitro.Liver	acetazolamide
HGU133-2	ACETAZOLAMIDE	120	uM	50054	ACETAZOLAMID-0.333d-120uM-CE-HFHCYT-HGU133_2-TGGates	HPH	0.333	NA	NA	TGGates	acetazolamide.Human.in_vitro.Liver	acetazolamide
HGU133-2	DOXEPIN	75	uM	50056	DOXEPIN-0.083d-75uM-CE-HFHCYT-HGU133_2-TGGates	HPH	0.083	NA	NA	TGGates	adapin.Human.in_vitro.Liver	adapin
HGU133-2	DOXEPIN	3	uM	50057	DOXEPIN-0.083d-3uM-CE-HFHCYT-HGU133_2-TGGates	HPH	0.083	NA	NA	TGGates	adapin.Human.in_vitro.Liver	adapin
HGU133-2	DOXEPIN	15	uM	50058	DOXEPIN-0.083d-15uM-CE-HFHCYT-HGU133_2-TGGates	HPH	0.083	NA	NA	TGGates	adapin.Human.in_vitro.Liver	adapin
HGU133-2	DOXEPIN	75	uM	50060	DOXEPIN-1d-75uM-CE-HFHCYT-HGU133_2-TGGates	HPH	1	NA	NA	TGGates	adapin.Human.in_vitro.Liver	adapin
HGU133-2	DOXEPIN	3	uM	50061	DOXEPIN-1d-3uM-CE-HFHCYT-HGU133_2-TGGates	HPH	1	NA	NA	TGGates	adapin.Human.in_vitro.Liver	adapin
HGU133-2	DOXEPIN	15	uM	50062	DOXEPIN-1d-15uM-CE-HFHCYT-HGU133_2-TGGates	HPH	1	NA	NA	TGGates	adapin.Human.in_vitro.Liver	adapin
HGU133-2	DOXEPIN	75	uM	50064	DOXEPIN-0.333d-75uM-CE-HFHCYT-HGU133_2-TGGates	HPH	0.333	NA	NA	TGGates	adapin.Human.in_vitro.Liver	adapin
HGU133-2	DOXEPIN	3	uM	50065	DOXEPIN-0.333d-3uM-CE-HFHCYT-HGU133_2-TGGates	HPH	0.333	NA	NA	TGGates	adapin.Human.in_vitro.Liver	adapin
HGU133-2	DOXEPIN	15	uM	50066	DOXEPIN-0.333d-15uM-CE-HFHCYT-HGU133_2-TGGates	HPH	0.333	NA	NA	TGGates	adapin.Human.in_vitro.Liver	adapin
HGU133-2	AFLATOXIN B1	6	ug/mL	50068	AFLATOXIN B1-1d-6ug/mL-CE-HMHCYT-HGU133_2-TGGates	HPH	1	NA	NA	TGGates	aflatoxin_B1.Human.in_vitro.Liver	aflatoxin B1
HGU133-2	AFLATOXIN B1	0.1	ug/mL	50069	AFLATOXIN B1-1d-0.1ug/mL-CE-HMHCYT-HGU133_2-TGGates	HPH	1	NA	NA	TGGates	aflatoxin_B1.Human.in_vitro.Liver	aflatoxin B1
HGU133-2	AFLATOXIN B1	1	ug/mL	50070	AFLATOXIN B1-1d-1ug/mL-CE-HMHCYT-HGU133_2-TGGates	HPH	1	NA	NA	TGGates	aflatoxin_B1.Human.in_vitro.Liver	aflatoxin B1
HGU133-2	AFLATOXIN B1	6	ug/mL	50072	AFLATOXIN B1-0.333d-6ug/mL-CE-HMHCYT-HGU133_2-TGGates	HPH	0.333	NA	NA	TGGates	aflatoxin_B1.Human.in_vitro.Liver	aflatoxin B1
HGU133-2	AFLATOXIN B1	0.1	ug/mL	50073	AFLATOXIN B1-0.333d-0.1ug/mL-CE-HMHCYT-HGU133_2-TGGates	HPH	0.333	NA	NA	TGGates	aflatoxin_B1.Human.in_vitro.Liver	aflatoxin B1
HGU133-2	AFLATOXIN B1	1	ug/mL	50074	AFLATOXIN B1-0.333d-1ug/mL-CE-HMHCYT-HGU133_2-TGGates	HPH	0.333	NA	NA	TGGates	aflatoxin_B1.Human.in_vitro.Liver	aflatoxin B1
HGU133-2	AJMALINE	300	uM	50076	AJMALINE-1d-300uM-CE-HFHCYT-HGU133_2-TGGates	HPH	1	NA	NA	TGGates	ajmaline.Human.in_vitro.Liver	ajmaline
HGU133-2	AJMALINE	60	uM	50077	AJMALINE-1d-60uM-CE-HFHCYT-HGU133_2-TGGates	HPH	1	NA	NA	TGGates	ajmaline.Human.in_vitro.Liver	ajmaline
HGU133-2	AJMALINE	300	uM	50079	AJMALINE-0.333d-300uM-CE-HFHCYT-HGU133_2-TGGates	HPH	0.333	NA	NA	TGGates	ajmaline.Human.in_vitro.Liver	ajmaline
HGU133-2	AJMALINE	60	uM	50080	AJMALINE-0.333d-60uM-CE-HFHCYT-HGU133_2-TGGates	HPH	0.333	NA	NA	TGGates	ajmaline.Human.in_vitro.Liver	ajmaline
HGU133-2	ALLOPURINOL	140	uM	50082	ALLOPURINOL-0.083d-140uM-CE-HFHCYT-HGU133_2-TGGates	HPH	0.083	NA	NA	TGGates	allopurinol.Human.in_vitro.Liver	allopurinol
HGU133-2	ALLOPURINOL	6	uM	50083	ALLOPURINOL-0.083d-6uM-CE-HFHCYT-HGU133_2-TGGates	HPH	0.083	NA	NA	TGGates	allopurinol.Human.in_vitro.Liver	allopurinol
HGU133-2	ALLOPURINOL	28	uM	50084	ALLOPURINOL-0.083d-28uM-CE-HFHCYT-HGU133_2-TGGates	HPH	0.083	NA	NA	TGGates	allopurinol.Human.in_vitro.Liver	allopurinol
HGU133-2	ALLOPURINOL	140	uM	50086	ALLOPURINOL-1d-140uM-CE-HFHCYT-HGU133_2-TGGates	HPH	1	NA	NA	TGGates	allopurinol.Human.in_vitro.Liver	allopurinol
HGU133-2	ALLOPURINOL	6	uM	50087	ALLOPURINOL-1d-6uM-CE-HFHCYT-HGU133_2-TGGates	HPH	1	NA	NA	TGGates	allopurinol.Human.in_vitro.Liver	allopurinol
HGU133-2	ALLOPURINOL	28	uM	50088	ALLOPURINOL-1d-28uM-CE-HFHCYT-HGU133_2-TGGates	HPH	1	NA	NA	TGGates	allopurinol.Human.in_vitro.Liver	allopurinol
HGU133-2	ALLOPURINOL	140	uM	50090	ALLOPURINOL-0.333d-140uM-CE-HFHCYT-HGU133_2-TGGates	HPH	0.333	NA	NA	TGGates	allopurinol.Human.in_vitro.Liver	allopurinol
HGU133-2	ALLOPURINOL	6	uM	50091	ALLOPURINOL-0.333d-6uM-CE-HFHCYT-HGU133_2-TGGates	HPH	0.333	NA	NA	TGGates	allopurinol.Human.in_vitro.Liver	allopurinol
HGU133-2	ALLOPURINOL	28	uM	50092	ALLOPURINOL-0.333d-28uM-CE-HFHCYT-HGU133_2-TGGates	HPH	0.333	NA	NA	TGGates	allopurinol.Human.in_vitro.Liver	allopurinol
HGU133-2	ALLYL ALCOHOL	70	uM	50094	ALLYL ALCOHO-0.083d-70uM-CE-HFHCYT-HGU133_2-TGGates	HPH	0.083	NA	NA	TGGates	allyl_alcohol.Human.in_vitro.Liver	allyl alcohol
HGU133-2	ALLYL ALCOHOL	3	uM	50095	ALLYL ALCOHO-0.083d-3uM-CE-HFHCYT-HGU133_2-TGGates	HPH	0.083	NA	NA	TGGates	allyl_alcohol.Human.in_vitro.Liver	allyl alcohol
HGU133-2	ALLYL ALCOHOL	14	uM	50096	ALLYL ALCOHO-0.083d-14uM-CE-HFHCYT-HGU133_2-TGGates	HPH	0.083	NA	NA	TGGates	allyl_alcohol.Human.in_vitro.Liver	allyl alcohol
HGU133-2	ALLYL ALCOHOL	70	uM	50098	ALLYL ALCOHO-1d-70uM-CE-HFHCYT-HGU133_2-TGGates	HPH	1	NA	NA	TGGates	allyl_alcohol.Human.in_vitro.Liver	allyl alcohol
HGU133-2	ALLYL ALCOHOL	3	uM	50099	ALLYL ALCOHO-1d-3uM-CE-HFHCYT-HGU133_2-TGGates	HPH	1	NA	NA	TGGates	allyl_alcohol.Human.in_vitro.Liver	allyl alcohol
HGU133-2	ALLYL ALCOHOL	14	uM	50100	ALLYL ALCOHO-1d-14uM-CE-HFHCYT-HGU133_2-TGGates	HPH	1	NA	NA	TGGates	allyl_alcohol.Human.in_vitro.Liver	allyl alcohol
HGU133-2	ALLYL ALCOHOL	70	uM	50102	ALLYL ALCOHO-0.333d-70uM-CE-HFHCYT-HGU133_2-TGGates	HPH	0.333	NA	NA	TGGates	allyl_alcohol.Human.in_vitro.Liver	allyl alcohol
HGU133-2	ALLYL ALCOHOL	3	uM	50103	ALLYL ALCOHO-0.333d-3uM-CE-HFHCYT-HGU133_2-TGGates	HPH	0.333	NA	NA	TGGates	allyl_alcohol.Human.in_vitro.Liver	allyl alcohol
HGU133-2	ALLYL ALCOHOL	14	uM	50104	ALLYL ALCOHO-0.333d-14uM-CE-HFHCYT-HGU133_2-TGGates	HPH	0.333	NA	NA	TGGates	allyl_alcohol.Human.in_vitro.Liver	allyl alcohol
HGU133-2	ALPIDEM	10	uM	50106	ALPIDEM-1d-10uM-CE-HMHCYT-HGU133_2-TGGates	HPH	1	NA	NA	TGGates	alpidem.Human.in_vitro.Liver	alpidem
HGU133-2	ALPIDEM	3	uM	50107	ALPIDEM-1d-3uM-CE-HMHCYT-HGU133_2-TGGates	HPH	1	NA	NA	TGGates	alpidem.Human.in_vitro.Liver	alpidem
HGU133-2	AMIODARONE	7	uM	50109	AMIODARONE-0.083d-7uM-CE-HFHCYT-HGU133_2-TGGates	HPH	0.083	NA	NA	TGGates	amiodarone.Human.in_vitro.Liver	amiodarone
HGU133-2	AMIODARONE	0.1	uM	50110	AMIODARONE-0.083d-0.1uM-CE-HFHCYT-HGU133_2-TGGates	HPH	0.083	NA	NA	TGGates	amiodarone.Human.in_vitro.Liver	amiodarone
HGU133-2	AMIODARONE	1	uM	50111	AMIODARONE-0.083d-1uM-CE-HFHCYT-HGU133_2-TGGates	HPH	0.083	NA	NA	TGGates	amiodarone.Human.in_vitro.Liver	amiodarone
HGU133-2	AMIODARONE	7	uM	50113	AMIODARONE-1d-7uM-CE-HFHCYT-HGU133_2-TGGates	HPH	1	NA	NA	TGGates	amiodarone.Human.in_vitro.Liver	amiodarone
HGU133-2	AMIODARONE	0.1	uM	50114	AMIODARONE-1d-0.1uM-CE-HFHCYT-HGU133_2-TGGates	HPH	1	NA	NA	TGGates	amiodarone.Human.in_vitro.Liver	amiodarone
HGU133-2	AMIODARONE	1	uM	50115	AMIODARONE-1d-1uM-CE-HFHCYT-HGU133_2-TGGates	HPH	1	NA	NA	TGGates	amiodarone.Human.in_vitro.Liver	amiodarone
HGU133-2	AMIODARONE	7	uM	50117	AMIODARONE-0.333d-7uM-CE-HFHCYT-HGU133_2-TGGates	HPH	0.333	NA	NA	TGGates	amiodarone.Human.in_vitro.Liver	amiodarone
HGU133-2	AMIODARONE	0.1	uM	50118	AMIODARONE-0.333d-0.1uM-CE-HFHCYT-HGU133_2-TGGates	HPH	0.333	NA	NA	TGGates	amiodarone.Human.in_vitro.Liver	amiodarone
HGU133-2	AMIODARONE	1	uM	50119	AMIODARONE-0.333d-1uM-CE-HFHCYT-HGU133_2-TGGates	HPH	0.333	NA	NA	TGGates	amiodarone.Human.in_vitro.Liver	amiodarone
HGU133-2	AMITRIPTYLINE	15	uM	50121	AMITRIPTYLIN-1d-15uM-CE-HFHCYT-HGU133_2-TGGates	HPH	1	NA	NA	TGGates	amitriptyline.Human.in_vitro.Liver	amitriptyline
HGU133-2	AMITRIPTYLINE	3	uM	50122	AMITRIPTYLIN-1d-3uM-CE-HFHCYT-HGU133_2-TGGates	HPH	1	NA	NA	TGGates	amitriptyline.Human.in_vitro.Liver	amitriptyline
HGU133-2	AMITRIPTYLINE	15	uM	50124	AMITRIPTYLIN-0.333d-15uM-CE-HFHCYT-HGU133_2-TGGates	HPH	0.333	NA	NA	TGGates	amitriptyline.Human.in_vitro.Liver	amitriptyline
HGU133-2	AMITRIPTYLINE	3	uM	50125	AMITRIPTYLIN-0.333d-3uM-CE-HFHCYT-HGU133_2-TGGates	HPH	0.333	NA	NA	TGGates	amitriptyline.Human.in_vitro.Liver	amitriptyline
HGU133-2	AMPHOTERICIN B	2	uM	50127	AMPHOTERICIN-1d-2uM-CE-HMHCYT-HGU133_2-TGGates	HPH	1	NA	NA	TGGates	amphotericin_B.Human.in_vitro.Liver	amphotericin B
HGU133-2	AMPHOTERICIN B	2	uM	50131	AMPHOTERICIN-0.333d-2uM-CE-HMHCYT-HGU133_2-TGGates	HPH	0.333	NA	NA	TGGates	amphotericin_B.Human.in_vitro.Liver	amphotericin B
HGU133-2	AMPHOTERICIN B	0.08	uM	50128	AMPHOTERICIN-1d-0.08uM-CE-HMHCYT-HGU133_2-TGGates	HPH	1	NA	NA	TGGates	amphotericin_B.Human.in_vitro.Liver	amphotericin B
HGU133-2	AMPHOTERICIN B	0.08	uM	50132	AMPHOTERICIN-0.333d-0.08uM-CE-HMHCYT-HGU133_2-TGGates	HPH	0.333	NA	NA	TGGates	amphotericin_B.Human.in_vitro.Liver	amphotericin B
HGU133-2	AMPHOTERICIN B	0.4	uM	50129	AMPHOTERICIN-1d-0.4uM-CE-HMHCYT-HGU133_2-TGGates	HPH	1	NA	NA	TGGates	amphotericin_B.Human.in_vitro.Liver	amphotericin B
HGU133-2	AMPHOTERICIN B	0.4	uM	50133	AMPHOTERICIN-0.333d-0.4uM-CE-HMHCYT-HGU133_2-TGGates	HPH	0.333	NA	NA	TGGates	amphotericin_B.Human.in_vitro.Liver	amphotericin B
HGU133-2	ASPIRIN	3000	uM	50135	ASPIRIN-0.083d-3000uM-CE-HFHCYT-HGU133_2-TGGates	HPH	0.083	NA	NA	TGGates	aspirin.Human.in_vitro.Liver	aspirin
HGU133-2	ASPIRIN	120	uM	50136	ASPIRIN-0.083d-120uM-CE-HFHCYT-HGU133_2-TGGates	HPH	0.083	NA	NA	TGGates	aspirin.Human.in_vitro.Liver	aspirin
HGU133-2	ASPIRIN	600	uM	50137	ASPIRIN-0.083d-600uM-CE-HFHCYT-HGU133_2-TGGates	HPH	0.083	NA	NA	TGGates	aspirin.Human.in_vitro.Liver	aspirin
HGU133-2	ASPIRIN	3000	uM	50139	ASPIRIN-1d-3000uM-CE-HFHCYT-HGU133_2-TGGates	HPH	1	NA	NA	TGGates	aspirin.Human.in_vitro.Liver	aspirin
HGU133-2	ASPIRIN	120	uM	50140	ASPIRIN-1d-120uM-CE-HFHCYT-HGU133_2-TGGates	HPH	1	NA	NA	TGGates	aspirin.Human.in_vitro.Liver	aspirin
HGU133-2	ASPIRIN	600	uM	50141	ASPIRIN-1d-600uM-CE-HFHCYT-HGU133_2-TGGates	HPH	1	NA	NA	TGGates	aspirin.Human.in_vitro.Liver	aspirin
HGU133-2	ASPIRIN	3000	uM	50143	ASPIRIN-0.333d-3000uM-CE-HFHCYT-HGU133_2-TGGates	HPH	0.333	NA	NA	TGGates	aspirin.Human.in_vitro.Liver	aspirin
HGU133-2	ASPIRIN	120	uM	50144	ASPIRIN-0.333d-120uM-CE-HFHCYT-HGU133_2-TGGates	HPH	0.333	NA	NA	TGGates	aspirin.Human.in_vitro.Liver	aspirin
HGU133-2	ASPIRIN	600	uM	50145	ASPIRIN-0.333d-600uM-CE-HFHCYT-HGU133_2-TGGates	HPH	0.333	NA	NA	TGGates	aspirin.Human.in_vitro.Liver	aspirin
HGU133-2	AZATHIOPRINE	73	uM	50147	AZATHIOPRINE-0.083d-73uM-CE-HFHCYT-HGU133_2-TGGates	HPH	0.083	NA	NA	TGGates	azathioprine.Human.in_vitro.Liver	azathioprine
HGU133-2	AZATHIOPRINE	3	uM	50148	AZATHIOPRINE-0.083d-3uM-CE-HFHCYT-HGU133_2-TGGates	HPH	0.083	NA	NA	TGGates	azathioprine.Human.in_vitro.Liver	azathioprine
HGU133-2	AZATHIOPRINE	15	uM	50149	AZATHIOPRINE-0.083d-15uM-CE-HFHCYT-HGU133_2-TGGates	HPH	0.083	NA	NA	TGGates	azathioprine.Human.in_vitro.Liver	azathioprine
HGU133-2	AZATHIOPRINE	73	uM	50151	AZATHIOPRINE-1d-73uM-CE-HFHCYT-HGU133_2-TGGates	HPH	1	NA	NA	TGGates	azathioprine.Human.in_vitro.Liver	azathioprine
HGU133-2	AZATHIOPRINE	3	uM	50152	AZATHIOPRINE-1d-3uM-CE-HFHCYT-HGU133_2-TGGates	HPH	1	NA	NA	TGGates	azathioprine.Human.in_vitro.Liver	azathioprine
HGU133-2	AZATHIOPRINE	15	uM	50153	AZATHIOPRINE-1d-15uM-CE-HFHCYT-HGU133_2-TGGates	HPH	1	NA	NA	TGGates	azathioprine.Human.in_vitro.Liver	azathioprine
HGU133-2	AZATHIOPRINE	73	uM	50155	AZATHIOPRINE-0.333d-73uM-CE-HFHCYT-HGU133_2-TGGates	HPH	0.333	NA	NA	TGGates	azathioprine.Human.in_vitro.Liver	azathioprine
HGU133-2	AZATHIOPRINE	3	uM	50156	AZATHIOPRINE-0.333d-3uM-CE-HFHCYT-HGU133_2-TGGates	HPH	0.333	NA	NA	TGGates	azathioprine.Human.in_vitro.Liver	azathioprine
HGU133-2	AZATHIOPRINE	15	uM	50157	AZATHIOPRINE-0.333d-15uM-CE-HFHCYT-HGU133_2-TGGates	HPH	0.333	NA	NA	TGGates	azathioprine.Human.in_vitro.Liver	azathioprine
HGU133-2	BENDAZAC	200	uM	50159	BENDAZAC-1d-200uM-CE-HMHCYT-HGU133_2-TGGates	HPH	1	NA	NA	TGGates	bendazac.Human.in_vitro.Liver	bendazac
HGU133-2	BENDAZAC	8	uM	50160	BENDAZAC-1d-8uM-CE-HMHCYT-HGU133_2-TGGates	HPH	1	NA	NA	TGGates	bendazac.Human.in_vitro.Liver	bendazac
HGU133-2	BENDAZAC	40	uM	50161	BENDAZAC-1d-40uM-CE-HMHCYT-HGU133_2-TGGates	HPH	1	NA	NA	TGGates	bendazac.Human.in_vitro.Liver	bendazac
HGU133-2	BENDAZAC	200	uM	50163	BENDAZAC-0.333d-200uM-CE-HMHCYT-HGU133_2-TGGates	HPH	0.333	NA	NA	TGGates	bendazac.Human.in_vitro.Liver	bendazac
HGU133-2	BENDAZAC	8	uM	50164	BENDAZAC-0.333d-8uM-CE-HMHCYT-HGU133_2-TGGates	HPH	0.333	NA	NA	TGGates	bendazac.Human.in_vitro.Liver	bendazac
HGU133-2	BENDAZAC	40	uM	50165	BENDAZAC-0.333d-40uM-CE-HMHCYT-HGU133_2-TGGates	HPH	0.333	NA	NA	TGGates	bendazac.Human.in_vitro.Liver	bendazac
HGU133-2	BENZBROMARONE	100	uM	50167	BENZBROMARON-0.083d-100uM-CE-HFHCYT-HGU133_2-TGGates	HPH	0.083	NA	NA	TGGates	benzbromarone.Human.in_vitro.Liver	benzbromarone
HGU133-2	BENZBROMARONE	4	uM	50168	BENZBROMARON-0.083d-4uM-CE-HFHCYT-HGU133_2-TGGates	HPH	0.083	NA	NA	TGGates	benzbromarone.Human.in_vitro.Liver	benzbromarone
HGU133-2	BENZBROMARONE	20	uM	50169	BENZBROMARON-0.083d-20uM-CE-HFHCYT-HGU133_2-TGGates	HPH	0.083	NA	NA	TGGates	benzbromarone.Human.in_vitro.Liver	benzbromarone
HGU133-2	BENZBROMARONE	100	uM	50171	BENZBROMARON-1d-100uM-CE-HFHCYT-HGU133_2-TGGates	HPH	1	NA	NA	TGGates	benzbromarone.Human.in_vitro.Liver	benzbromarone
HGU133-2	BENZBROMARONE	4	uM	50172	BENZBROMARON-1d-4uM-CE-HFHCYT-HGU133_2-TGGates	HPH	1	NA	NA	TGGates	benzbromarone.Human.in_vitro.Liver	benzbromarone
HGU133-2	BENZBROMARONE	20	uM	50173	BENZBROMARON-1d-20uM-CE-HFHCYT-HGU133_2-TGGates	HPH	1	NA	NA	TGGates	benzbromarone.Human.in_vitro.Liver	benzbromarone
HGU133-2	BENZBROMARONE	100	uM	50175	BENZBROMARON-0.333d-100uM-CE-HFHCYT-HGU133_2-TGGates	HPH	0.333	NA	NA	TGGates	benzbromarone.Human.in_vitro.Liver	benzbromarone
HGU133-2	BENZBROMARONE	4	uM	50176	BENZBROMARON-0.333d-4uM-CE-HFHCYT-HGU133_2-TGGates	HPH	0.333	NA	NA	TGGates	benzbromarone.Human.in_vitro.Liver	benzbromarone
HGU133-2	BENZBROMARONE	20	uM	50177	BENZBROMARON-0.333d-20uM-CE-HFHCYT-HGU133_2-TGGates	HPH	0.333	NA	NA	TGGates	benzbromarone.Human.in_vitro.Liver	benzbromarone
HGU133-2	BENZIODARONE	40	uM	50179	BENZIODARONE-1d-40uM-CE-HFHCYT-HGU133_2-TGGates	HPH	1	NA	NA	TGGates	benziodarone.Human.in_vitro.Liver	benziodarone
HGU133-2	BENZIODARONE	8	uM	50180	BENZIODARONE-1d-8uM-CE-HFHCYT-HGU133_2-TGGates	HPH	1	NA	NA	TGGates	benziodarone.Human.in_vitro.Liver	benziodarone
HGU133-2	BENZIODARONE	40	uM	50182	BENZIODARONE-0.333d-40uM-CE-HFHCYT-HGU133_2-TGGates	HPH	0.333	NA	NA	TGGates	benziodarone.Human.in_vitro.Liver	benziodarone
HGU133-2	BENZIODARONE	8	uM	50183	BENZIODARONE-0.333d-8uM-CE-HFHCYT-HGU133_2-TGGates	HPH	0.333	NA	NA	TGGates	benziodarone.Human.in_vitro.Liver	benziodarone
HGU133-2	BROMOBENZENE	200	uM	50185	BROMOBENZENE-0.083d-200uM-CE-HFHCYT-HGU133_2-TGGates	HPH	0.083	NA	NA	TGGates	bromobenzene.Human.in_vitro.Liver	bromobenzene
HGU133-2	BROMOBENZENE	8	uM	50186	BROMOBENZENE-0.083d-8uM-CE-HFHCYT-HGU133_2-TGGates	HPH	0.083	NA	NA	TGGates	bromobenzene.Human.in_vitro.Liver	bromobenzene
HGU133-2	BROMOBENZENE	40	uM	50187	BROMOBENZENE-0.083d-40uM-CE-HFHCYT-HGU133_2-TGGates	HPH	0.083	NA	NA	TGGates	bromobenzene.Human.in_vitro.Liver	bromobenzene
HGU133-2	BROMOBENZENE	200	uM	50189	BROMOBENZENE-1d-200uM-CE-HFHCYT-HGU133_2-TGGates	HPH	1	NA	NA	TGGates	bromobenzene.Human.in_vitro.Liver	bromobenzene
HGU133-2	BROMOBENZENE	8	uM	50190	BROMOBENZENE-1d-8uM-CE-HFHCYT-HGU133_2-TGGates	HPH	1	NA	NA	TGGates	bromobenzene.Human.in_vitro.Liver	bromobenzene
HGU133-2	BROMOBENZENE	40	uM	50191	BROMOBENZENE-1d-40uM-CE-HFHCYT-HGU133_2-TGGates	HPH	1	NA	NA	TGGates	bromobenzene.Human.in_vitro.Liver	bromobenzene
HGU133-2	BROMOBENZENE	200	uM	50193	BROMOBENZENE-0.333d-200uM-CE-HFHCYT-HGU133_2-TGGates	HPH	0.333	NA	NA	TGGates	bromobenzene.Human.in_vitro.Liver	bromobenzene
HGU133-2	BROMOBENZENE	8	uM	50194	BROMOBENZENE-0.333d-8uM-CE-HFHCYT-HGU133_2-TGGates	HPH	0.333	NA	NA	TGGates	bromobenzene.Human.in_vitro.Liver	bromobenzene
HGU133-2	BROMOBENZENE	40	uM	50195	BROMOBENZENE-0.333d-40uM-CE-HFHCYT-HGU133_2-TGGates	HPH	0.333	NA	NA	TGGates	bromobenzene.Human.in_vitro.Liver	bromobenzene
HGU133-2	BROMOETHYLAMINE	500	uM	50197	BROMOETHYLAM-1d-500uM-CE-HMHCYT-HGU133_2-TGGates	HPH	1	NA	NA	TGGates	bromoethylamine.Human.in_vitro.Liver	bromoethylamine
HGU133-2	BROMOETHYLAMINE	20	uM	50198	BROMOETHYLAM-1d-20uM-CE-HMHCYT-HGU133_2-TGGates	HPH	1	NA	NA	TGGates	bromoethylamine.Human.in_vitro.Liver	bromoethylamine
HGU133-2	BROMOETHYLAMINE	100	uM	50199	BROMOETHYLAM-1d-100uM-CE-HMHCYT-HGU133_2-TGGates	HPH	1	NA	NA	TGGates	bromoethylamine.Human.in_vitro.Liver	bromoethylamine
HGU133-2	BROMOETHYLAMINE	500	uM	50201	BROMOETHYLAM-0.333d-500uM-CE-HMHCYT-HGU133_2-TGGates	HPH	0.333	NA	NA	TGGates	bromoethylamine.Human.in_vitro.Liver	bromoethylamine
HGU133-2	BROMOETHYLAMINE	20	uM	50202	BROMOETHYLAM-0.333d-20uM-CE-HMHCYT-HGU133_2-TGGates	HPH	0.333	NA	NA	TGGates	bromoethylamine.Human.in_vitro.Liver	bromoethylamine
HGU133-2	BROMOETHYLAMINE	100	uM	50203	BROMOETHYLAM-0.333d-100uM-CE-HMHCYT-HGU133_2-TGGates	HPH	0.333	NA	NA	TGGates	bromoethylamine.Human.in_vitro.Liver	bromoethylamine
HGU133-2	BUCETIN	300	uM	50205	BUCETIN-1d-300uM-CE-HFHCYT-HGU133_2-TGGates	HPH	1	NA	NA	TGGates	bucetin.Human.in_vitro.Liver	bucetin
HGU133-2	BUCETIN	60	uM	50206	BUCETIN-1d-60uM-CE-HFHCYT-HGU133_2-TGGates	HPH	1	NA	NA	TGGates	bucetin.Human.in_vitro.Liver	bucetin
HGU133-2	BUCETIN	300	uM	50208	BUCETIN-0.333d-300uM-CE-HFHCYT-HGU133_2-TGGates	HPH	0.333	NA	NA	TGGates	bucetin.Human.in_vitro.Liver	bucetin
HGU133-2	BUCETIN	60	uM	50209	BUCETIN-0.333d-60uM-CE-HFHCYT-HGU133_2-TGGates	HPH	0.333	NA	NA	TGGates	bucetin.Human.in_vitro.Liver	bucetin
HGU133-2	BUSPIRONE	30	uM	50211	BUSPIRONE-1d-30uM-CE-HMHCYT-HGU133_2-TGGates	HPH	1	NA	NA	TGGates	buspirone.Human.in_vitro.Liver	buspirone
HGU133-2	BUSPIRONE	6	uM	50212	BUSPIRONE-1d-6uM-CE-HMHCYT-HGU133_2-TGGates	HPH	1	NA	NA	TGGates	buspirone.Human.in_vitro.Liver	buspirone
HGU133-2	BUTHIONINE SULFOXIMINE	10000	uM	50214	BUTHIONINE S-1d-10000uM-CE-HMHCYT-HGU133_2-TGGates	HPH	1	NA	NA	TGGates	buthionine_sulfoximine.Human.in_vitro.Liver	buthionine sulfoximine
HGU133-2	BUTHIONINE SULFOXIMINE	400	uM	50215	BUTHIONINE S-1d-400uM-CE-HMHCYT-HGU133_2-TGGates	HPH	1	NA	NA	TGGates	buthionine_sulfoximine.Human.in_vitro.Liver	buthionine sulfoximine
HGU133-2	BUTHIONINE SULFOXIMINE	2000	uM	50216	BUTHIONINE S-1d-2000uM-CE-HMHCYT-HGU133_2-TGGates	HPH	1	NA	NA	TGGates	buthionine_sulfoximine.Human.in_vitro.Liver	buthionine sulfoximine
HGU133-2	BUTHIONINE SULFOXIMINE	10000	uM	50218	BUTHIONINE S-0.333d-10000uM-CE-HMHCYT-HGU133_2-TGGates	HPH	0.333	NA	NA	TGGates	buthionine_sulfoximine.Human.in_vitro.Liver	buthionine sulfoximine
HGU133-2	BUTHIONINE SULFOXIMINE	400	uM	50219	BUTHIONINE S-0.333d-400uM-CE-HMHCYT-HGU133_2-TGGates	HPH	0.333	NA	NA	TGGates	buthionine_sulfoximine.Human.in_vitro.Liver	buthionine sulfoximine
HGU133-2	BUTHIONINE SULFOXIMINE	2000	uM	50220	BUTHIONINE S-0.333d-2000uM-CE-HMHCYT-HGU133_2-TGGates	HPH	0.333	NA	NA	TGGates	buthionine_sulfoximine.Human.in_vitro.Liver	buthionine sulfoximine
HGU133-2	BUTYLATED HYDROXYANISOLE	200	uM	50222	BUTYLATED HY-1d-200uM-CE-HMHCYT-HGU133_2-TGGates	HPH	1	NA	NA	TGGates	butylated_hydroxyanisole.Human.in_vitro.Liver	butylated hydroxyanisole
HGU133-2	BUTYLATED HYDROXYANISOLE	8	uM	50223	BUTYLATED HY-1d-8uM-CE-HMHCYT-HGU133_2-TGGates	HPH	1	NA	NA	TGGates	butylated_hydroxyanisole.Human.in_vitro.Liver	butylated hydroxyanisole
HGU133-2	BUTYLATED HYDROXYANISOLE	40	uM	50224	BUTYLATED HY-1d-40uM-CE-HMHCYT-HGU133_2-TGGates	HPH	1	NA	NA	TGGates	butylated_hydroxyanisole.Human.in_vitro.Liver	butylated hydroxyanisole
HGU133-2	BUTYLATED HYDROXYANISOLE	200	uM	50226	BUTYLATED HY-0.333d-200uM-CE-HMHCYT-HGU133_2-TGGates	HPH	0.333	NA	NA	TGGates	butylated_hydroxyanisole.Human.in_vitro.Liver	butylated hydroxyanisole
HGU133-2	BUTYLATED HYDROXYANISOLE	8	uM	50227	BUTYLATED HY-0.333d-8uM-CE-HMHCYT-HGU133_2-TGGates	HPH	0.333	NA	NA	TGGates	butylated_hydroxyanisole.Human.in_vitro.Liver	butylated hydroxyanisole
HGU133-2	BUTYLATED HYDROXYANISOLE	40	uM	50228	BUTYLATED HY-0.333d-40uM-CE-HMHCYT-HGU133_2-TGGates	HPH	0.333	NA	NA	TGGates	butylated_hydroxyanisole.Human.in_vitro.Liver	butylated hydroxyanisole
HGU133-2	CAFFEINE	7500	uM	50230	CAFFEINE-1d-7500uM-CE-HFHCYT-HGU133_2-TGGates	HPH	1	NA	NA	TGGates	caffeine.Human.in_vitro.Liver	caffeine
HGU133-2	CAFFEINE	1500	uM	50231	CAFFEINE-1d-1500uM-CE-HFHCYT-HGU133_2-TGGates	HPH	1	NA	NA	TGGates	caffeine.Human.in_vitro.Liver	caffeine
HGU133-2	CAFFEINE	7500	uM	50233	CAFFEINE-0.333d-7500uM-CE-HFHCYT-HGU133_2-TGGates	HPH	0.333	NA	NA	TGGates	caffeine.Human.in_vitro.Liver	caffeine
HGU133-2	CAFFEINE	1500	uM	50234	CAFFEINE-0.333d-1500uM-CE-HFHCYT-HGU133_2-TGGates	HPH	0.333	NA	NA	TGGates	caffeine.Human.in_vitro.Liver	caffeine
HGU133-2	CAPTOPRIL	8000	uM	50236	CAPTOPRIL-1d-8000uM-CE-HFHCYT-HGU133_2-TGGates	HPH	1	NA	NA	TGGates	captopril.Human.in_vitro.Liver	captopril
HGU133-2	CAPTOPRIL	1600	uM	50237	CAPTOPRIL-1d-1600uM-CE-HFHCYT-HGU133_2-TGGates	HPH	1	NA	NA	TGGates	captopril.Human.in_vitro.Liver	captopril
HGU133-2	CAPTOPRIL	8000	uM	50239	CAPTOPRIL-0.333d-8000uM-CE-HFHCYT-HGU133_2-TGGates	HPH	0.333	NA	NA	TGGates	captopril.Human.in_vitro.Liver	captopril
HGU133-2	CAPTOPRIL	1600	uM	50240	CAPTOPRIL-0.333d-1600uM-CE-HFHCYT-HGU133_2-TGGates	HPH	0.333	NA	NA	TGGates	captopril.Human.in_vitro.Liver	captopril
HGU133-2	CARBAMAZEPINE	300	uM	50242	CARBAMAZEPIN-0.083d-300uM-CE-HFHCYT-HGU133_2-TGGates	HPH	0.083	NA	NA	TGGates	carbamazepine.Human.in_vitro.Liver	carbamazepine
HGU133-2	CARBAMAZEPINE	12	uM	50243	CARBAMAZEPIN-0.083d-12uM-CE-HFHCYT-HGU133_2-TGGates	HPH	0.083	NA	NA	TGGates	carbamazepine.Human.in_vitro.Liver	carbamazepine
HGU133-2	CARBAMAZEPINE	60	uM	50244	CARBAMAZEPIN-0.083d-60uM-CE-HFHCYT-HGU133_2-TGGates	HPH	0.083	NA	NA	TGGates	carbamazepine.Human.in_vitro.Liver	carbamazepine
HGU133-2	CARBAMAZEPINE	300	uM	50246	CARBAMAZEPIN-1d-300uM-CE-HFHCYT-HGU133_2-TGGates	HPH	1	NA	NA	TGGates	carbamazepine.Human.in_vitro.Liver	carbamazepine
HGU133-2	CARBAMAZEPINE	12	uM	50247	CARBAMAZEPIN-1d-12uM-CE-HFHCYT-HGU133_2-TGGates	HPH	1	NA	NA	TGGates	carbamazepine.Human.in_vitro.Liver	carbamazepine
HGU133-2	CARBAMAZEPINE	60	uM	50248	CARBAMAZEPIN-1d-60uM-CE-HFHCYT-HGU133_2-TGGates	HPH	1	NA	NA	TGGates	carbamazepine.Human.in_vitro.Liver	carbamazepine
HGU133-2	CARBAMAZEPINE	300	uM	50250	CARBAMAZEPIN-0.333d-300uM-CE-HFHCYT-HGU133_2-TGGates	HPH	0.333	NA	NA	TGGates	carbamazepine.Human.in_vitro.Liver	carbamazepine
HGU133-2	CARBAMAZEPINE	12	uM	50251	CARBAMAZEPIN-0.333d-12uM-CE-HFHCYT-HGU133_2-TGGates	HPH	0.333	NA	NA	TGGates	carbamazepine.Human.in_vitro.Liver	carbamazepine
HGU133-2	CARBAMAZEPINE	60	uM	50252	CARBAMAZEPIN-0.333d-60uM-CE-HFHCYT-HGU133_2-TGGates	HPH	0.333	NA	NA	TGGates	carbamazepine.Human.in_vitro.Liver	carbamazepine
HGU133-2	CARBON TETRACHLORIDE	7500	uM	50254	CARBON TETRA-0.083d-7500uM-CE-HFHCYT-HGU133_2-TGGates	HPH	0.083	NA	NA	TGGates	carbon_tetrachloride.Human.in_vitro.Liver	carbon tetrachloride
HGU133-2	CARBON TETRACHLORIDE	300	uM	50255	CARBON TETRA-0.083d-300uM-CE-HFHCYT-HGU133_2-TGGates	HPH	0.083	NA	NA	TGGates	carbon_tetrachloride.Human.in_vitro.Liver	carbon tetrachloride
HGU133-2	CARBON TETRACHLORIDE	1500	uM	50256	CARBON TETRA-0.083d-1500uM-CE-HFHCYT-HGU133_2-TGGates	HPH	0.083	NA	NA	TGGates	carbon_tetrachloride.Human.in_vitro.Liver	carbon tetrachloride
HGU133-2	CARBON TETRACHLORIDE	7500	uM	50258	CARBON TETRA-1d-7500uM-CE-HFHCYT-HGU133_2-TGGates	HPH	1	NA	NA	TGGates	carbon_tetrachloride.Human.in_vitro.Liver	carbon tetrachloride
HGU133-2	CARBON TETRACHLORIDE	300	uM	50259	CARBON TETRA-1d-300uM-CE-HFHCYT-HGU133_2-TGGates	HPH	1	NA	NA	TGGates	carbon_tetrachloride.Human.in_vitro.Liver	carbon tetrachloride
HGU133-2	CARBON TETRACHLORIDE	1500	uM	50260	CARBON TETRA-1d-1500uM-CE-HFHCYT-HGU133_2-TGGates	HPH	1	NA	NA	TGGates	carbon_tetrachloride.Human.in_vitro.Liver	carbon tetrachloride
HGU133-2	CARBON TETRACHLORIDE	7500	uM	50262	CARBON TETRA-0.333d-7500uM-CE-HFHCYT-HGU133_2-TGGates	HPH	0.333	NA	NA	TGGates	carbon_tetrachloride.Human.in_vitro.Liver	carbon tetrachloride
HGU133-2	CARBON TETRACHLORIDE	300	uM	50263	CARBON TETRA-0.333d-300uM-CE-HFHCYT-HGU133_2-TGGates	HPH	0.333	NA	NA	TGGates	carbon_tetrachloride.Human.in_vitro.Liver	carbon tetrachloride
HGU133-2	CARBON TETRACHLORIDE	1500	uM	50264	CARBON TETRA-0.333d-1500uM-CE-HFHCYT-HGU133_2-TGGates	HPH	0.333	NA	NA	TGGates	carbon_tetrachloride.Human.in_vitro.Liver	carbon tetrachloride
HGU133-2	CHLORAMPHENICOL	450	uM	50266	CHLORAMPHENI-1d-450uM-CE-HFHCYT-HGU133_2-TGGates	HPH	1	NA	NA	TGGates	chloramphenicol.Human.in_vitro.Liver	chloramphenicol
HGU133-2	CHLORAMPHENICOL	90	uM	50267	CHLORAMPHENI-1d-90uM-CE-HFHCYT-HGU133_2-TGGates	HPH	1	NA	NA	TGGates	chloramphenicol.Human.in_vitro.Liver	chloramphenicol
HGU133-2	CHLORAMPHENICOL	450	uM	50269	CHLORAMPHENI-0.333d-450uM-CE-HFHCYT-HGU133_2-TGGates	HPH	0.333	NA	NA	TGGates	chloramphenicol.Human.in_vitro.Liver	chloramphenicol
HGU133-2	CHLORAMPHENICOL	90	uM	50270	CHLORAMPHENI-0.333d-90uM-CE-HFHCYT-HGU133_2-TGGates	HPH	0.333	NA	NA	TGGates	chloramphenicol.Human.in_vitro.Liver	chloramphenicol
HGU133-2	CHLORMADINONE ACETATE	40	uM	50272	CHLORMADINON-1d-40uM-CE-HFHCYT-HGU133_2-TGGates	HPH	1	NA	NA	TGGates	chlormadinone.Human.in_vitro.Liver	chlormadinone
HGU133-2	CHLORMADINONE ACETATE	8	uM	50273	CHLORMADINON-1d-8uM-CE-HFHCYT-HGU133_2-TGGates	HPH	1	NA	NA	TGGates	chlormadinone.Human.in_vitro.Liver	chlormadinone
HGU133-2	CHLORMADINONE ACETATE	40	uM	50275	CHLORMADINON-0.333d-40uM-CE-HFHCYT-HGU133_2-TGGates	HPH	0.333	NA	NA	TGGates	chlormadinone.Human.in_vitro.Liver	chlormadinone
HGU133-2	CHLORMADINONE ACETATE	8	uM	50276	CHLORMADINON-0.333d-8uM-CE-HFHCYT-HGU133_2-TGGates	HPH	0.333	NA	NA	TGGates	chlormadinone.Human.in_vitro.Liver	chlormadinone
HGU133-2	CHLORMEZANONE	250	uM	50278	CHLORMEZANON-1d-250uM-CE-HMHCYT-HGU133_2-TGGates	HPH	1	NA	NA	TGGates	chlormezanone.Human.in_vitro.Liver	chlormezanone
HGU133-2	CHLORMEZANONE	50	uM	50279	CHLORMEZANON-1d-50uM-CE-HMHCYT-HGU133_2-TGGates	HPH	1	NA	NA	TGGates	chlormezanone.Human.in_vitro.Liver	chlormezanone
HGU133-2	CHLORMEZANONE	250	uM	50281	CHLORMEZANON-0.333d-250uM-CE-HMHCYT-HGU133_2-TGGates	HPH	0.333	NA	NA	TGGates	chlormezanone.Human.in_vitro.Liver	chlormezanone
HGU133-2	CHLORMEZANONE	50	uM	50282	CHLORMEZANON-0.333d-50uM-CE-HMHCYT-HGU133_2-TGGates	HPH	0.333	NA	NA	TGGates	chlormezanone.Human.in_vitro.Liver	chlormezanone
HGU133-2	DEXCHLORPHENIRAMINE	90	uM	50284	DEXCHLORPHEN-1d-90uM-CE-HFHCYT-HGU133_2-TGGates	HPH	1	NA	NA	TGGates	chlorpheniramine.Human.in_vitro.Liver	chlorpheniramine
HGU133-2	DEXCHLORPHENIRAMINE	18	uM	50285	DEXCHLORPHEN-1d-18uM-CE-HFHCYT-HGU133_2-TGGates	HPH	1	NA	NA	TGGates	chlorpheniramine.Human.in_vitro.Liver	chlorpheniramine
HGU133-2	DEXCHLORPHENIRAMINE	90	uM	50287	DEXCHLORPHEN-0.333d-90uM-CE-HFHCYT-HGU133_2-TGGates	HPH	0.333	NA	NA	TGGates	chlorpheniramine.Human.in_vitro.Liver	chlorpheniramine
HGU133-2	DEXCHLORPHENIRAMINE	18	uM	50288	DEXCHLORPHEN-0.333d-18uM-CE-HFHCYT-HGU133_2-TGGates	HPH	0.333	NA	NA	TGGates	chlorpheniramine.Human.in_vitro.Liver	chlorpheniramine
HGU133-2	CHLORPROMAZINE	20	uM	50290	CHLORPROMAZI-0.083d-20uM-CE-HFHCYT-HGU133_2-TGGates	HPH	0.083	NA	NA	TGGates	chlorpromazine.Human.in_vitro.Liver	chlorpromazine
HGU133-2	CHLORPROMAZINE	1	uM	50291	CHLORPROMAZI-0.083d-1uM-CE-HFHCYT-HGU133_2-TGGates	HPH	0.083	NA	NA	TGGates	chlorpromazine.Human.in_vitro.Liver	chlorpromazine
HGU133-2	CHLORPROMAZINE	4	uM	50292	CHLORPROMAZI-0.083d-4uM-CE-HFHCYT-HGU133_2-TGGates	HPH	0.083	NA	NA	TGGates	chlorpromazine.Human.in_vitro.Liver	chlorpromazine
HGU133-2	CHLORPROMAZINE	20	uM	50294	CHLORPROMAZI-1d-20uM-CE-HFHCYT-HGU133_2-TGGates	HPH	1	NA	NA	TGGates	chlorpromazine.Human.in_vitro.Liver	chlorpromazine
HGU133-2	CHLORPROMAZINE	1	uM	50295	CHLORPROMAZI-1d-1uM-CE-HFHCYT-HGU133_2-TGGates	HPH	1	NA	NA	TGGates	chlorpromazine.Human.in_vitro.Liver	chlorpromazine
HGU133-2	CHLORPROMAZINE	4	uM	50296	CHLORPROMAZI-1d-4uM-CE-HFHCYT-HGU133_2-TGGates	HPH	1	NA	NA	TGGates	chlorpromazine.Human.in_vitro.Liver	chlorpromazine
HGU133-2	CHLORPROMAZINE	20	uM	50298	CHLORPROMAZI-0.333d-20uM-CE-HFHCYT-HGU133_2-TGGates	HPH	0.333	NA	NA	TGGates	chlorpromazine.Human.in_vitro.Liver	chlorpromazine
HGU133-2	CHLORPROMAZINE	1	uM	50299	CHLORPROMAZI-0.333d-1uM-CE-HFHCYT-HGU133_2-TGGates	HPH	0.333	NA	NA	TGGates	chlorpromazine.Human.in_vitro.Liver	chlorpromazine
HGU133-2	CHLORPROMAZINE	4	uM	50300	CHLORPROMAZI-0.333d-4uM-CE-HFHCYT-HGU133_2-TGGates	HPH	0.333	NA	NA	TGGates	chlorpromazine.Human.in_vitro.Liver	chlorpromazine
HGU133-2	CHLORPROPAMIDE	750	uM	50302	CHLORPROPAMI-1d-750uM-CE-HFHCYT-HGU133_2-TGGates	HPH	1	NA	NA	TGGates	chlorpropamide.Human.in_vitro.Liver	chlorpropamide
HGU133-2	CHLORPROPAMIDE	150	uM	50303	CHLORPROPAMI-1d-150uM-CE-HFHCYT-HGU133_2-TGGates	HPH	1	NA	NA	TGGates	chlorpropamide.Human.in_vitro.Liver	chlorpropamide
HGU133-2	CHLORPROPAMIDE	750	uM	50305	CHLORPROPAMI-0.333d-750uM-CE-HFHCYT-HGU133_2-TGGates	HPH	0.333	NA	NA	TGGates	chlorpropamide.Human.in_vitro.Liver	chlorpropamide
HGU133-2	CHLORPROPAMIDE	150	uM	50306	CHLORPROPAMI-0.333d-150uM-CE-HFHCYT-HGU133_2-TGGates	HPH	0.333	NA	NA	TGGates	chlorpropamide.Human.in_vitro.Liver	chlorpropamide
HGU133-2	CIMETIDINE	300	uM	50308	CIMETIDINE-0.083d-300uM-CE-HFHCYT-HGU133_2-TGGates	HPH	0.083	NA	NA	TGGates	cimetidine.Human.in_vitro.Liver	cimetidine
HGU133-2	CIMETIDINE	12	uM	50309	CIMETIDINE-0.083d-12uM-CE-HFHCYT-HGU133_2-TGGates	HPH	0.083	NA	NA	TGGates	cimetidine.Human.in_vitro.Liver	cimetidine
HGU133-2	CIMETIDINE	60	uM	50310	CIMETIDINE-0.083d-60uM-CE-HFHCYT-HGU133_2-TGGates	HPH	0.083	NA	NA	TGGates	cimetidine.Human.in_vitro.Liver	cimetidine
HGU133-2	CIMETIDINE	300	uM	50312	CIMETIDINE-1d-300uM-CE-HFHCYT-HGU133_2-TGGates	HPH	1	NA	NA	TGGates	cimetidine.Human.in_vitro.Liver	cimetidine
HGU133-2	CIMETIDINE	12	uM	50313	CIMETIDINE-1d-12uM-CE-HFHCYT-HGU133_2-TGGates	HPH	1	NA	NA	TGGates	cimetidine.Human.in_vitro.Liver	cimetidine
HGU133-2	CIMETIDINE	60	uM	50314	CIMETIDINE-1d-60uM-CE-HFHCYT-HGU133_2-TGGates	HPH	1	NA	NA	TGGates	cimetidine.Human.in_vitro.Liver	cimetidine
HGU133-2	CIMETIDINE	300	uM	50316	CIMETIDINE-0.333d-300uM-CE-HFHCYT-HGU133_2-TGGates	HPH	0.333	NA	NA	TGGates	cimetidine.Human.in_vitro.Liver	cimetidine
HGU133-2	CIMETIDINE	12	uM	50317	CIMETIDINE-0.333d-12uM-CE-HFHCYT-HGU133_2-TGGates	HPH	0.333	NA	NA	TGGates	cimetidine.Human.in_vitro.Liver	cimetidine
HGU133-2	CIMETIDINE	60	uM	50318	CIMETIDINE-0.333d-60uM-CE-HFHCYT-HGU133_2-TGGates	HPH	0.333	NA	NA	TGGates	cimetidine.Human.in_vitro.Liver	cimetidine
HGU133-2	CIPROFLOXACIN	25	uM	50320	CIPROFLOXACI-1d-25uM-CE-HMHCYT-HGU133_2-TGGates	HPH	1	NA	NA	TGGates	ciprofloxacin.Human.in_vitro.Liver	ciprofloxacin
HGU133-2	CIPROFLOXACIN	5	uM	50321	CIPROFLOXACI-1d-5uM-CE-HMHCYT-HGU133_2-TGGates	HPH	1	NA	NA	TGGates	ciprofloxacin.Human.in_vitro.Liver	ciprofloxacin
HGU133-2	CIPROFLOXACIN	25	uM	50323	CIPROFLOXACI-0.333d-25uM-CE-HMHCYT-HGU133_2-TGGates	HPH	0.333	NA	NA	TGGates	ciprofloxacin.Human.in_vitro.Liver	ciprofloxacin
HGU133-2	CIPROFLOXACIN	5	uM	50324	CIPROFLOXACI-0.333d-5uM-CE-HMHCYT-HGU133_2-TGGates	HPH	0.333	NA	NA	TGGates	ciprofloxacin.Human.in_vitro.Liver	ciprofloxacin
HGU133-2	CLOFIBRATE	300	uM	50326	CLOFIBRATE-0.083d-300uM-CE-HFHCYT-HGU133_2-TGGates	HPH	0.083	NA	NA	TGGates	clofibrate.Human.in_vitro.Liver	clofibrate
HGU133-2	CLOFIBRATE	12	uM	50327	CLOFIBRATE-0.083d-12uM-CE-HFHCYT-HGU133_2-TGGates	HPH	0.083	NA	NA	TGGates	clofibrate.Human.in_vitro.Liver	clofibrate
HGU133-2	CLOFIBRATE	60	uM	50328	CLOFIBRATE-0.083d-60uM-CE-HFHCYT-HGU133_2-TGGates	HPH	0.083	NA	NA	TGGates	clofibrate.Human.in_vitro.Liver	clofibrate
HGU133-2	CLOFIBRATE	300	uM	50330	CLOFIBRATE-1d-300uM-CE-HFHCYT-HGU133_2-TGGates	HPH	1	NA	NA	TGGates	clofibrate.Human.in_vitro.Liver	clofibrate
HGU133-2	CLOFIBRATE	12	uM	50331	CLOFIBRATE-1d-12uM-CE-HFHCYT-HGU133_2-TGGates	HPH	1	NA	NA	TGGates	clofibrate.Human.in_vitro.Liver	clofibrate
HGU133-2	CLOFIBRATE	60	uM	50332	CLOFIBRATE-1d-60uM-CE-HFHCYT-HGU133_2-TGGates	HPH	1	NA	NA	TGGates	clofibrate.Human.in_vitro.Liver	clofibrate
HGU133-2	CLOFIBRATE	300	uM	50334	CLOFIBRATE-0.333d-300uM-CE-HFHCYT-HGU133_2-TGGates	HPH	0.333	NA	NA	TGGates	clofibrate.Human.in_vitro.Liver	clofibrate
HGU133-2	CLOFIBRATE	12	uM	50335	CLOFIBRATE-0.333d-12uM-CE-HFHCYT-HGU133_2-TGGates	HPH	0.333	NA	NA	TGGates	clofibrate.Human.in_vitro.Liver	clofibrate
HGU133-2	CLOFIBRATE	60	uM	50336	CLOFIBRATE-0.333d-60uM-CE-HFHCYT-HGU133_2-TGGates	HPH	0.333	NA	NA	TGGates	clofibrate.Human.in_vitro.Liver	clofibrate
HGU133-2	CLOMIPRAMINE	10	uM	50338	CLOMIPRAMINE-1d-10uM-CE-HFHCYT-HGU133_2-TGGates	HPH	1	NA	NA	TGGates	clomipramine.Human.in_vitro.Liver	clomipramine
HGU133-2	CLOMIPRAMINE	2	uM	50339	CLOMIPRAMINE-1d-2uM-CE-HFHCYT-HGU133_2-TGGates	HPH	1	NA	NA	TGGates	clomipramine.Human.in_vitro.Liver	clomipramine
HGU133-2	CLOMIPRAMINE	10	uM	50341	CLOMIPRAMINE-0.333d-10uM-CE-HFHCYT-HGU133_2-TGGates	HPH	0.333	NA	NA	TGGates	clomipramine.Human.in_vitro.Liver	clomipramine
HGU133-2	CLOMIPRAMINE	2	uM	50342	CLOMIPRAMINE-0.333d-2uM-CE-HFHCYT-HGU133_2-TGGates	HPH	0.333	NA	NA	TGGates	clomipramine.Human.in_vitro.Liver	clomipramine
HGU133-2	CLOZAPINE	50	uM	50344	CLOZAPINE-1d-50uM-CE-HMHCYT-HGU133_2-TGGates	HPH	1	NA	NA	TGGates	clozapine.Human.in_vitro.Liver	clozapine
HGU133-2	CLOZAPINE	10	uM	50345	CLOZAPINE-1d-10uM-CE-HMHCYT-HGU133_2-TGGates	HPH	1	NA	NA	TGGates	clozapine.Human.in_vitro.Liver	clozapine
HGU133-2	COLCHICINE	4000	uM	50347	COLCHICINE-1d-4000uM-CE-HFHCYT-HGU133_2-TGGates	HPH	1	NA	NA	TGGates	colchicine.Human.in_vitro.Liver	colchicine
HGU133-2	COLCHICINE	800	uM	50348	COLCHICINE-1d-800uM-CE-HFHCYT-HGU133_2-TGGates	HPH	1	NA	NA	TGGates	colchicine.Human.in_vitro.Liver	colchicine
HGU133-2	COLCHICINE	4000	uM	50350	COLCHICINE-0.333d-4000uM-CE-HFHCYT-HGU133_2-TGGates	HPH	0.333	NA	NA	TGGates	colchicine.Human.in_vitro.Liver	colchicine
HGU133-2	COLCHICINE	800	uM	50351	COLCHICINE-0.333d-800uM-CE-HFHCYT-HGU133_2-TGGates	HPH	0.333	NA	NA	TGGates	colchicine.Human.in_vitro.Liver	colchicine
HGU133-2	COUMARIN	300	uM	50353	COUMARIN-0.083d-300uM-CE-HFHCYT-HGU133_2-TGGates	HPH	0.083	NA	NA	TGGates	coumarin.Human.in_vitro.Liver	coumarin
HGU133-2	COUMARIN	12	uM	50354	COUMARIN-0.083d-12uM-CE-HFHCYT-HGU133_2-TGGates	HPH	0.083	NA	NA	TGGates	coumarin.Human.in_vitro.Liver	coumarin
HGU133-2	COUMARIN	60	uM	50355	COUMARIN-0.083d-60uM-CE-HFHCYT-HGU133_2-TGGates	HPH	0.083	NA	NA	TGGates	coumarin.Human.in_vitro.Liver	coumarin
HGU133-2	COUMARIN	300	uM	50357	COUMARIN-1d-300uM-CE-HFHCYT-HGU133_2-TGGates	HPH	1	NA	NA	TGGates	coumarin.Human.in_vitro.Liver	coumarin
HGU133-2	COUMARIN	12	uM	50358	COUMARIN-1d-12uM-CE-HFHCYT-HGU133_2-TGGates	HPH	1	NA	NA	TGGates	coumarin.Human.in_vitro.Liver	coumarin
HGU133-2	COUMARIN	60	uM	50359	COUMARIN-1d-60uM-CE-HFHCYT-HGU133_2-TGGates	HPH	1	NA	NA	TGGates	coumarin.Human.in_vitro.Liver	coumarin
HGU133-2	COUMARIN	300	uM	50361	COUMARIN-0.333d-300uM-CE-HFHCYT-HGU133_2-TGGates	HPH	0.333	NA	NA	TGGates	coumarin.Human.in_vitro.Liver	coumarin
HGU133-2	COUMARIN	12	uM	50362	COUMARIN-0.333d-12uM-CE-HFHCYT-HGU133_2-TGGates	HPH	0.333	NA	NA	TGGates	coumarin.Human.in_vitro.Liver	coumarin
HGU133-2	COUMARIN	60	uM	50363	COUMARIN-0.333d-60uM-CE-HFHCYT-HGU133_2-TGGates	HPH	0.333	NA	NA	TGGates	coumarin.Human.in_vitro.Liver	coumarin
HGU133-2	CYCLOHEXIMIDE	100	uM	50365	CYCLOHEXIMID-1d-100uM-CE-HMHCYT-HGU133_2-TGGates	HPH	1	NA	NA	TGGates	cycloheximide.Human.in_vitro.Liver	cycloheximide
HGU133-2	CYCLOHEXIMIDE	4	uM	50366	CYCLOHEXIMID-1d-4uM-CE-HMHCYT-HGU133_2-TGGates	HPH	1	NA	NA	TGGates	cycloheximide.Human.in_vitro.Liver	cycloheximide
HGU133-2	CYCLOHEXIMIDE	20	uM	50367	CYCLOHEXIMID-1d-20uM-CE-HMHCYT-HGU133_2-TGGates	HPH	1	NA	NA	TGGates	cycloheximide.Human.in_vitro.Liver	cycloheximide
HGU133-2	CYCLOHEXIMIDE	100	uM	50369	CYCLOHEXIMID-0.333d-100uM-CE-HMHCYT-HGU133_2-TGGates	HPH	0.333	NA	NA	TGGates	cycloheximide.Human.in_vitro.Liver	cycloheximide
HGU133-2	CYCLOHEXIMIDE	4	uM	50370	CYCLOHEXIMID-0.333d-4uM-CE-HMHCYT-HGU133_2-TGGates	HPH	0.333	NA	NA	TGGates	cycloheximide.Human.in_vitro.Liver	cycloheximide
HGU133-2	CYCLOHEXIMIDE	20	uM	50371	CYCLOHEXIMID-0.333d-20uM-CE-HMHCYT-HGU133_2-TGGates	HPH	0.333	NA	NA	TGGates	cycloheximide.Human.in_vitro.Liver	cycloheximide
HGU133-2	CYCLOPHOSPHAMIDE	2000	uM	50373	CYCLOPHOSPHA-0.083d-2000uM-CE-HFHCYT-HGU133_2-TGGates	HPH	0.083	NA	NA	TGGates	cyclophosphamide.Human.in_vitro.Liver	cyclophosphamide
HGU133-2	CYCLOPHOSPHAMIDE	80	uM	50374	CYCLOPHOSPHA-0.083d-80uM-CE-HFHCYT-HGU133_2-TGGates	HPH	0.083	NA	NA	TGGates	cyclophosphamide.Human.in_vitro.Liver	cyclophosphamide
HGU133-2	CYCLOPHOSPHAMIDE	400	uM	50375	CYCLOPHOSPHA-0.083d-400uM-CE-HFHCYT-HGU133_2-TGGates	HPH	0.083	NA	NA	TGGates	cyclophosphamide.Human.in_vitro.Liver	cyclophosphamide
HGU133-2	CYCLOPHOSPHAMIDE	2000	uM	50377	CYCLOPHOSPHA-1d-2000uM-CE-HFHCYT-HGU133_2-TGGates	HPH	1	NA	NA	TGGates	cyclophosphamide.Human.in_vitro.Liver	cyclophosphamide
HGU133-2	CYCLOPHOSPHAMIDE	80	uM	50378	CYCLOPHOSPHA-1d-80uM-CE-HFHCYT-HGU133_2-TGGates	HPH	1	NA	NA	TGGates	cyclophosphamide.Human.in_vitro.Liver	cyclophosphamide
HGU133-2	CYCLOPHOSPHAMIDE	400	uM	50379	CYCLOPHOSPHA-1d-400uM-CE-HFHCYT-HGU133_2-TGGates	HPH	1	NA	NA	TGGates	cyclophosphamide.Human.in_vitro.Liver	cyclophosphamide
HGU133-2	CYCLOPHOSPHAMIDE	2000	uM	50381	CYCLOPHOSPHA-0.333d-2000uM-CE-HFHCYT-HGU133_2-TGGates	HPH	0.333	NA	NA	TGGates	cyclophosphamide.Human.in_vitro.Liver	cyclophosphamide
HGU133-2	CYCLOPHOSPHAMIDE	80	uM	50382	CYCLOPHOSPHA-0.333d-80uM-CE-HFHCYT-HGU133_2-TGGates	HPH	0.333	NA	NA	TGGates	cyclophosphamide.Human.in_vitro.Liver	cyclophosphamide
HGU133-2	CYCLOPHOSPHAMIDE	400	uM	50383	CYCLOPHOSPHA-0.333d-400uM-CE-HFHCYT-HGU133_2-TGGates	HPH	0.333	NA	NA	TGGates	cyclophosphamide.Human.in_vitro.Liver	cyclophosphamide
HGU133-2	CYCLOSPORIN A	6	uM	50385	CYCLOSPORIN -1d-6uM-CE-HMHCYT-HGU133_2-TGGates	HPH	1	NA	NA	TGGates	cyclosporine_A.Human.in_vitro.Liver	cyclosporine A
HGU133-2	CYCLOSPORIN A	0.1	uM	50386	CYCLOSPORIN -1d-0.1uM-CE-HMHCYT-HGU133_2-TGGates	HPH	1	NA	NA	TGGates	cyclosporine_A.Human.in_vitro.Liver	cyclosporine A
HGU133-2	CYCLOSPORIN A	1	uM	50387	CYCLOSPORIN -1d-1uM-CE-HMHCYT-HGU133_2-TGGates	HPH	1	NA	NA	TGGates	cyclosporine_A.Human.in_vitro.Liver	cyclosporine A
HGU133-2	CYCLOSPORIN A	6	uM	50389	CYCLOSPORIN -0.333d-6uM-CE-HMHCYT-HGU133_2-TGGates	HPH	0.333	NA	NA	TGGates	cyclosporine_A.Human.in_vitro.Liver	cyclosporine A
HGU133-2	CYCLOSPORIN A	0.1	uM	50390	CYCLOSPORIN -0.333d-0.1uM-CE-HMHCYT-HGU133_2-TGGates	HPH	0.333	NA	NA	TGGates	cyclosporine_A.Human.in_vitro.Liver	cyclosporine A
HGU133-2	CYCLOSPORIN A	1	uM	50391	CYCLOSPORIN -0.333d-1uM-CE-HMHCYT-HGU133_2-TGGates	HPH	0.333	NA	NA	TGGates	cyclosporine_A.Human.in_vitro.Liver	cyclosporine A
HGU133-2	DANAZOL	35	uM	50393	DANAZOL-1d-35uM-CE-HFHCYT-HGU133_2-TGGates	HPH	1	NA	NA	TGGates	danazol.Human.in_vitro.Liver	danazol
HGU133-2	DANAZOL	7	uM	50394	DANAZOL-1d-7uM-CE-HFHCYT-HGU133_2-TGGates	HPH	1	NA	NA	TGGates	danazol.Human.in_vitro.Liver	danazol
HGU133-2	DANAZOL	35	uM	50396	DANAZOL-0.333d-35uM-CE-HFHCYT-HGU133_2-TGGates	HPH	0.333	NA	NA	TGGates	danazol.Human.in_vitro.Liver	danazol
HGU133-2	DANAZOL	7	uM	50397	DANAZOL-0.333d-7uM-CE-HFHCYT-HGU133_2-TGGates	HPH	0.333	NA	NA	TGGates	danazol.Human.in_vitro.Liver	danazol
HGU133-2	DANTROLENE	10	uM	50399	DANTROLENE-1d-10uM-CE-HFHCYT-HGU133_2-TGGates	HPH	1	NA	NA	TGGates	dantrolene.Human.in_vitro.Liver	dantrolene
HGU133-2	DANTROLENE	2	uM	50400	DANTROLENE-1d-2uM-CE-HFHCYT-HGU133_2-TGGates	HPH	1	NA	NA	TGGates	dantrolene.Human.in_vitro.Liver	dantrolene
HGU133-2	DANTROLENE	10	uM	50402	DANTROLENE-0.333d-10uM-CE-HFHCYT-HGU133_2-TGGates	HPH	0.333	NA	NA	TGGates	dantrolene.Human.in_vitro.Liver	dantrolene
HGU133-2	DANTROLENE	2	uM	50403	DANTROLENE-0.333d-2uM-CE-HFHCYT-HGU133_2-TGGates	HPH	0.333	NA	NA	TGGates	dantrolene.Human.in_vitro.Liver	dantrolene
HGU133-2	DEXAMETHASONE	300	uM	50405	DEXAMETHASON-1d-300uM-CE-HMHCYT-HGU133_2-TGGates	HPH	1	NA	NA	TGGates	dexamethasone.Human.in_vitro.Liver	dexamethasone
HGU133-2	DEXAMETHASONE	12	uM	50406	DEXAMETHASON-1d-12uM-CE-HMHCYT-HGU133_2-TGGates	HPH	1	NA	NA	TGGates	dexamethasone.Human.in_vitro.Liver	dexamethasone
HGU133-2	DEXAMETHASONE	60	uM	50407	DEXAMETHASON-1d-60uM-CE-HMHCYT-HGU133_2-TGGates	HPH	1	NA	NA	TGGates	dexamethasone.Human.in_vitro.Liver	dexamethasone
HGU133-2	DEXAMETHASONE	300	uM	50409	DEXAMETHASON-0.333d-300uM-CE-HMHCYT-HGU133_2-TGGates	HPH	0.333	NA	NA	TGGates	dexamethasone.Human.in_vitro.Liver	dexamethasone
HGU133-2	DEXAMETHASONE	12	uM	50410	DEXAMETHASON-0.333d-12uM-CE-HMHCYT-HGU133_2-TGGates	HPH	0.333	NA	NA	TGGates	dexamethasone.Human.in_vitro.Liver	dexamethasone
HGU133-2	DEXAMETHASONE	60	uM	50411	DEXAMETHASON-0.333d-60uM-CE-HMHCYT-HGU133_2-TGGates	HPH	0.333	NA	NA	TGGates	dexamethasone.Human.in_vitro.Liver	dexamethasone
HGU133-2	DIAZEPAM	250	uM	50413	DIAZEPAM-0.083d-250uM-CE-HFHCYT-HGU133_2-TGGates	HPH	0.083	NA	NA	TGGates	diazepam.Human.in_vitro.Liver	diazepam
HGU133-2	DIAZEPAM	10	uM	50414	DIAZEPAM-0.083d-10uM-CE-HFHCYT-HGU133_2-TGGates	HPH	0.083	NA	NA	TGGates	diazepam.Human.in_vitro.Liver	diazepam
HGU133-2	DIAZEPAM	50	uM	50415	DIAZEPAM-0.083d-50uM-CE-HFHCYT-HGU133_2-TGGates	HPH	0.083	NA	NA	TGGates	diazepam.Human.in_vitro.Liver	diazepam
HGU133-2	DIAZEPAM	250	uM	50417	DIAZEPAM-1d-250uM-CE-HFHCYT-HGU133_2-TGGates	HPH	1	NA	NA	TGGates	diazepam.Human.in_vitro.Liver	diazepam
HGU133-2	DIAZEPAM	10	uM	50418	DIAZEPAM-1d-10uM-CE-HFHCYT-HGU133_2-TGGates	HPH	1	NA	NA	TGGates	diazepam.Human.in_vitro.Liver	diazepam
HGU133-2	DIAZEPAM	50	uM	50419	DIAZEPAM-1d-50uM-CE-HFHCYT-HGU133_2-TGGates	HPH	1	NA	NA	TGGates	diazepam.Human.in_vitro.Liver	diazepam
HGU133-2	DIAZEPAM	250	uM	50421	DIAZEPAM-0.333d-250uM-CE-HFHCYT-HGU133_2-TGGates	HPH	0.333	NA	NA	TGGates	diazepam.Human.in_vitro.Liver	diazepam
HGU133-2	DIAZEPAM	10	uM	50422	DIAZEPAM-0.333d-10uM-CE-HFHCYT-HGU133_2-TGGates	HPH	0.333	NA	NA	TGGates	diazepam.Human.in_vitro.Liver	diazepam
HGU133-2	DIAZEPAM	50	uM	50423	DIAZEPAM-0.333d-50uM-CE-HFHCYT-HGU133_2-TGGates	HPH	0.333	NA	NA	TGGates	diazepam.Human.in_vitro.Liver	diazepam
HGU133-2	DICLOFENAC	400	uM	50425	DICLOFENAC-0.083d-400uM-CE-HFHCYT-HGU133_2-TGGates	HPH	0.083	NA	NA	TGGates	diclofenac.Human.in_vitro.Liver	diclofenac
HGU133-2	DICLOFENAC	16	uM	50426	DICLOFENAC-0.083d-16uM-CE-HFHCYT-HGU133_2-TGGates	HPH	0.083	NA	NA	TGGates	diclofenac.Human.in_vitro.Liver	diclofenac
HGU133-2	DICLOFENAC	80	uM	50427	DICLOFENAC-0.083d-80uM-CE-HFHCYT-HGU133_2-TGGates	HPH	0.083	NA	NA	TGGates	diclofenac.Human.in_vitro.Liver	diclofenac
HGU133-2	DICLOFENAC	400	uM	50429	DICLOFENAC-1d-400uM-CE-HFHCYT-HGU133_2-TGGates	HPH	1	NA	NA	TGGates	diclofenac.Human.in_vitro.Liver	diclofenac
HGU133-2	DICLOFENAC	16	uM	50430	DICLOFENAC-1d-16uM-CE-HFHCYT-HGU133_2-TGGates	HPH	1	NA	NA	TGGates	diclofenac.Human.in_vitro.Liver	diclofenac
HGU133-2	DICLOFENAC	80	uM	50431	DICLOFENAC-1d-80uM-CE-HFHCYT-HGU133_2-TGGates	HPH	1	NA	NA	TGGates	diclofenac.Human.in_vitro.Liver	diclofenac
HGU133-2	DICLOFENAC	400	uM	50433	DICLOFENAC-0.333d-400uM-CE-HFHCYT-HGU133_2-TGGates	HPH	0.333	NA	NA	TGGates	diclofenac.Human.in_vitro.Liver	diclofenac
HGU133-2	DICLOFENAC	16	uM	50434	DICLOFENAC-0.333d-16uM-CE-HFHCYT-HGU133_2-TGGates	HPH	0.333	NA	NA	TGGates	diclofenac.Human.in_vitro.Liver	diclofenac
HGU133-2	DICLOFENAC	80	uM	50435	DICLOFENAC-0.333d-80uM-CE-HFHCYT-HGU133_2-TGGates	HPH	0.333	NA	NA	TGGates	diclofenac.Human.in_vitro.Liver	diclofenac
HGU133-2	DIETHYL MALEATE	1500	uM	50437	DIETHYL MALE-1d-1500uM-CE-HMHCYT-HGU133_2-TGGates	HPH	1	NA	NA	TGGates	diethyl_maleate.Human.in_vitro.Liver	diethyl maleate
HGU133-2	DIETHYL MALEATE	60	uM	50438	DIETHYL MALE-1d-60uM-CE-HMHCYT-HGU133_2-TGGates	HPH	1	NA	NA	TGGates	diethyl_maleate.Human.in_vitro.Liver	diethyl maleate
HGU133-2	DIETHYL MALEATE	300	uM	50439	DIETHYL MALE-1d-300uM-CE-HMHCYT-HGU133_2-TGGates	HPH	1	NA	NA	TGGates	diethyl_maleate.Human.in_vitro.Liver	diethyl maleate
HGU133-2	DIETHYL MALEATE	1500	uM	50441	DIETHYL MALE-0.333d-1500uM-CE-HMHCYT-HGU133_2-TGGates	HPH	0.333	NA	NA	TGGates	diethyl_maleate.Human.in_vitro.Liver	diethyl maleate
HGU133-2	DIETHYL MALEATE	60	uM	50442	DIETHYL MALE-0.333d-60uM-CE-HMHCYT-HGU133_2-TGGates	HPH	0.333	NA	NA	TGGates	diethyl_maleate.Human.in_vitro.Liver	diethyl maleate
HGU133-2	DIETHYL MALEATE	300	uM	50443	DIETHYL MALE-0.333d-300uM-CE-HMHCYT-HGU133_2-TGGates	HPH	0.333	NA	NA	TGGates	diethyl_maleate.Human.in_vitro.Liver	diethyl maleate
HGU133-2	DILTIAZEM	150	uM	50445	DILTIAZEM-1d-150uM-CE-HFHCYT-HGU133_2-TGGates	HPH	1	NA	NA	TGGates	diltiazem.Human.in_vitro.Liver	diltiazem
HGU133-2	DILTIAZEM	30	uM	50446	DILTIAZEM-1d-30uM-CE-HFHCYT-HGU133_2-TGGates	HPH	1	NA	NA	TGGates	diltiazem.Human.in_vitro.Liver	diltiazem
HGU133-2	DILTIAZEM	150	uM	50448	DILTIAZEM-0.333d-150uM-CE-HFHCYT-HGU133_2-TGGates	HPH	0.333	NA	NA	TGGates	diltiazem.Human.in_vitro.Liver	diltiazem
HGU133-2	DILTIAZEM	30	uM	50449	DILTIAZEM-0.333d-30uM-CE-HFHCYT-HGU133_2-TGGates	HPH	0.333	NA	NA	TGGates	diltiazem.Human.in_vitro.Liver	diltiazem
HGU133-2	DISOPYRAMIDE	3500	uM	50451	DISOPYRAMIDE-1d-3500uM-CE-HFHCYT-HGU133_2-TGGates	HPH	1	NA	NA	TGGates	disopyramide.Human.in_vitro.Liver	disopyramide
HGU133-2	DISOPYRAMIDE	700	uM	50452	DISOPYRAMIDE-1d-700uM-CE-HFHCYT-HGU133_2-TGGates	HPH	1	NA	NA	TGGates	disopyramide.Human.in_vitro.Liver	disopyramide
HGU133-2	DISOPYRAMIDE	3500	uM	50454	DISOPYRAMIDE-0.333d-3500uM-CE-HFHCYT-HGU133_2-TGGates	HPH	0.333	NA	NA	TGGates	disopyramide.Human.in_vitro.Liver	disopyramide
HGU133-2	DISOPYRAMIDE	700	uM	50455	DISOPYRAMIDE-0.333d-700uM-CE-HFHCYT-HGU133_2-TGGates	HPH	0.333	NA	NA	TGGates	disopyramide.Human.in_vitro.Liver	disopyramide
HGU133-2	DISULFIRAM	60	uM	50457	DISULFIRAM-1d-60uM-CE-HFHCYT-HGU133_2-TGGates	HPH	1	NA	NA	TGGates	disulfiram.Human.in_vitro.Liver	disulfiram
HGU133-2	DISULFIRAM	12	uM	50458	DISULFIRAM-1d-12uM-CE-HFHCYT-HGU133_2-TGGates	HPH	1	NA	NA	TGGates	disulfiram.Human.in_vitro.Liver	disulfiram
HGU133-2	DISULFIRAM	60	uM	50460	DISULFIRAM-0.333d-60uM-CE-HFHCYT-HGU133_2-TGGates	HPH	0.333	NA	NA	TGGates	disulfiram.Human.in_vitro.Liver	disulfiram
HGU133-2	DISULFIRAM	12	uM	50461	DISULFIRAM-0.333d-12uM-CE-HFHCYT-HGU133_2-TGGates	HPH	0.333	NA	NA	TGGates	disulfiram.Human.in_vitro.Liver	disulfiram
HGU133-2	DOXORUBICIN	10	uM	50463	DOXORUBICIN-1d-10uM-CE-HMHCYT-HGU133_2-TGGates	HPH	1	NA	NA	TGGates	doxorubicin.Human.in_vitro.Liver	doxorubicin
HGU133-2	DOXORUBICIN	0.1	uM	50464	DOXORUBICIN-1d-0.1uM-CE-HMHCYT-HGU133_2-TGGates	HPH	1	NA	NA	TGGates	doxorubicin.Human.in_vitro.Liver	doxorubicin
HGU133-2	DOXORUBICIN	2	uM	50465	DOXORUBICIN-1d-2uM-CE-HMHCYT-HGU133_2-TGGates	HPH	1	NA	NA	TGGates	doxorubicin.Human.in_vitro.Liver	doxorubicin
HGU133-2	DOXORUBICIN	10	uM	50467	DOXORUBICIN-0.333d-10uM-CE-HMHCYT-HGU133_2-TGGates	HPH	0.333	NA	NA	TGGates	doxorubicin.Human.in_vitro.Liver	doxorubicin
HGU133-2	DOXORUBICIN	0.1	uM	50468	DOXORUBICIN-0.333d-0.1uM-CE-HMHCYT-HGU133_2-TGGates	HPH	0.333	NA	NA	TGGates	doxorubicin.Human.in_vitro.Liver	doxorubicin
HGU133-2	DOXORUBICIN	2	uM	50469	DOXORUBICIN-0.333d-2uM-CE-HMHCYT-HGU133_2-TGGates	HPH	0.333	NA	NA	TGGates	doxorubicin.Human.in_vitro.Liver	doxorubicin
HGU133-2	ENALAPRIL	2000	uM	50471	ENALAPRIL-1d-2000uM-CE-HFHCYT-HGU133_2-TGGates	HPH	1	NA	NA	TGGates	enalapril.Human.in_vitro.Liver	enalapril
HGU133-2	ENALAPRIL	400	uM	50472	ENALAPRIL-1d-400uM-CE-HFHCYT-HGU133_2-TGGates	HPH	1	NA	NA	TGGates	enalapril.Human.in_vitro.Liver	enalapril
HGU133-2	ENALAPRIL	2000	uM	50474	ENALAPRIL-0.333d-2000uM-CE-HFHCYT-HGU133_2-TGGates	HPH	0.333	NA	NA	TGGates	enalapril.Human.in_vitro.Liver	enalapril
HGU133-2	ENALAPRIL	400	uM	50475	ENALAPRIL-0.333d-400uM-CE-HFHCYT-HGU133_2-TGGates	HPH	0.333	NA	NA	TGGates	enalapril.Human.in_vitro.Liver	enalapril
HGU133-2	ERYTHROMYCIN	5	uM	50477	ERYTHROMYCIN-1d-5uM-CE-HFHCYT-HGU133_2-TGGates	HPH	1	NA	NA	TGGates	erythromycin_ethylsuccinate.Human.in_vitro.Liver	erythromycin ethylsuccinate
HGU133-2	ERYTHROMYCIN	1	uM	50478	ERYTHROMYCIN-1d-1uM-CE-HFHCYT-HGU133_2-TGGates	HPH	1	NA	NA	TGGates	erythromycin_ethylsuccinate.Human.in_vitro.Liver	erythromycin ethylsuccinate
HGU133-2	ERYTHROMYCIN	5	uM	50480	ERYTHROMYCIN-0.333d-5uM-CE-HFHCYT-HGU133_2-TGGates	HPH	0.333	NA	NA	TGGates	erythromycin_ethylsuccinate.Human.in_vitro.Liver	erythromycin ethylsuccinate
HGU133-2	ERYTHROMYCIN	1	uM	50481	ERYTHROMYCIN-0.333d-1uM-CE-HFHCYT-HGU133_2-TGGates	HPH	0.333	NA	NA	TGGates	erythromycin_ethylsuccinate.Human.in_vitro.Liver	erythromycin ethylsuccinate
HGU133-2	ETHAMBUTOL	4000	uM	50483	ETHAMBUTOL-1d-4000uM-CE-HFHCYT-HGU133_2-TGGates	HPH	1	NA	NA	TGGates	ethambutol.Human.in_vitro.Liver	ethambutol
HGU133-2	ETHAMBUTOL	800	uM	50484	ETHAMBUTOL-1d-800uM-CE-HFHCYT-HGU133_2-TGGates	HPH	1	NA	NA	TGGates	ethambutol.Human.in_vitro.Liver	ethambutol
HGU133-2	ETHAMBUTOL	4000	uM	50486	ETHAMBUTOL-0.333d-4000uM-CE-HFHCYT-HGU133_2-TGGates	HPH	0.333	NA	NA	TGGates	ethambutol.Human.in_vitro.Liver	ethambutol
HGU133-2	ETHAMBUTOL	800	uM	50487	ETHAMBUTOL-0.333d-800uM-CE-HFHCYT-HGU133_2-TGGates	HPH	0.333	NA	NA	TGGates	ethambutol.Human.in_vitro.Liver	ethambutol
HGU133-2	ETHANOL	10000	uM	50489	ETHANOL-1d-10000uM-CE-HFHCYT-HGU133_2-TGGates	HPH	1	NA	NA	TGGates	ethanol.Human.in_vitro.Liver	ethanol
HGU133-2	ETHANOL	2000	uM	50490	ETHANOL-1d-2000uM-CE-HFHCYT-HGU133_2-TGGates	HPH	1	NA	NA	TGGates	ethanol.Human.in_vitro.Liver	ethanol
HGU133-2	ETHANOL	10000	uM	50492	ETHANOL-0.333d-10000uM-CE-HFHCYT-HGU133_2-TGGates	HPH	0.333	NA	NA	TGGates	ethanol.Human.in_vitro.Liver	ethanol
HGU133-2	ETHANOL	2000	uM	50493	ETHANOL-0.333d-2000uM-CE-HFHCYT-HGU133_2-TGGates	HPH	0.333	NA	NA	TGGates	ethanol.Human.in_vitro.Liver	ethanol
HGU133-2	ETHINYLESTRADIOL	15	uM	50495	ETHINYLESTRA-1d-15uM-CE-HMHCYT-HGU133_2-TGGates	HPH	1	NA	NA	TGGates	ethinylestradiol.Human.in_vitro.Liver	ethinylestradiol
HGU133-2	ETHINYLESTRADIOL	3	uM	50496	ETHINYLESTRA-1d-3uM-CE-HMHCYT-HGU133_2-TGGates	HPH	1	NA	NA	TGGates	ethinylestradiol.Human.in_vitro.Liver	ethinylestradiol
HGU133-2	ETHINYLESTRADIOL	15	uM	50498	ETHINYLESTRA-0.333d-15uM-CE-HMHCYT-HGU133_2-TGGates	HPH	0.333	NA	NA	TGGates	ethinylestradiol.Human.in_vitro.Liver	ethinylestradiol
HGU133-2	ETHINYLESTRADIOL	3	uM	50499	ETHINYLESTRA-0.333d-3uM-CE-HMHCYT-HGU133_2-TGGates	HPH	0.333	NA	NA	TGGates	ethinylestradiol.Human.in_vitro.Liver	ethinylestradiol
HGU133-2	ETHIONAMIDE	600	uM	50501	ETHIONAMIDE-1d-600uM-CE-HFHCYT-HGU133_2-TGGates	HPH	1	NA	NA	TGGates	ethionamide.Human.in_vitro.Liver	ethionamide
HGU133-2	ETHIONAMIDE	120	uM	50502	ETHIONAMIDE-1d-120uM-CE-HFHCYT-HGU133_2-TGGates	HPH	1	NA	NA	TGGates	ethionamide.Human.in_vitro.Liver	ethionamide
HGU133-2	ETHIONAMIDE	600	uM	50504	ETHIONAMIDE-0.333d-600uM-CE-HFHCYT-HGU133_2-TGGates	HPH	0.333	NA	NA	TGGates	ethionamide.Human.in_vitro.Liver	ethionamide
HGU133-2	ETHIONAMIDE	120	uM	50505	ETHIONAMIDE-0.333d-120uM-CE-HFHCYT-HGU133_2-TGGates	HPH	0.333	NA	NA	TGGates	ethionamide.Human.in_vitro.Liver	ethionamide
HGU133-2	ETHIONINE	10000	uM	50507	ETHIONINE-0.083d-10000uM-CE-HFHCYT-HGU133_2-TGGates	HPH	0.083	NA	NA	TGGates	ethionine.Human.in_vitro.Liver	ethionine
HGU133-2	ETHIONINE	400	uM	50508	ETHIONINE-0.083d-400uM-CE-HFHCYT-HGU133_2-TGGates	HPH	0.083	NA	NA	TGGates	ethionine.Human.in_vitro.Liver	ethionine
HGU133-2	ETHIONINE	2000	uM	50509	ETHIONINE-0.083d-2000uM-CE-HFHCYT-HGU133_2-TGGates	HPH	0.083	NA	NA	TGGates	ethionine.Human.in_vitro.Liver	ethionine
HGU133-2	ETHIONINE	10000	uM	50511	ETHIONINE-1d-10000uM-CE-HFHCYT-HGU133_2-TGGates	HPH	1	NA	NA	TGGates	ethionine.Human.in_vitro.Liver	ethionine
HGU133-2	ETHIONINE	400	uM	50512	ETHIONINE-1d-400uM-CE-HFHCYT-HGU133_2-TGGates	HPH	1	NA	NA	TGGates	ethionine.Human.in_vitro.Liver	ethionine
HGU133-2	ETHIONINE	2000	uM	50513	ETHIONINE-1d-2000uM-CE-HFHCYT-HGU133_2-TGGates	HPH	1	NA	NA	TGGates	ethionine.Human.in_vitro.Liver	ethionine
HGU133-2	ETHIONINE	10000	uM	50515	ETHIONINE-0.333d-10000uM-CE-HFHCYT-HGU133_2-TGGates	HPH	0.333	NA	NA	TGGates	ethionine.Human.in_vitro.Liver	ethionine
HGU133-2	ETHIONINE	400	uM	50516	ETHIONINE-0.333d-400uM-CE-HFHCYT-HGU133_2-TGGates	HPH	0.333	NA	NA	TGGates	ethionine.Human.in_vitro.Liver	ethionine
HGU133-2	ETHIONINE	2000	uM	50517	ETHIONINE-0.333d-2000uM-CE-HFHCYT-HGU133_2-TGGates	HPH	0.333	NA	NA	TGGates	ethionine.Human.in_vitro.Liver	ethionine
HGU133-2	ETOPOSIDE	330	uM	50519	ETOPOSIDE-1d-330uM-CE-HFHCYT-HGU133_2-TGGates	HPH	1	NA	NA	TGGates	etoposide.Human.in_vitro.Liver	etoposide
HGU133-2	ETOPOSIDE	66	uM	50520	ETOPOSIDE-1d-66uM-CE-HFHCYT-HGU133_2-TGGates	HPH	1	NA	NA	TGGates	etoposide.Human.in_vitro.Liver	etoposide
HGU133-2	ETOPOSIDE	330	uM	50522	ETOPOSIDE-0.333d-330uM-CE-HFHCYT-HGU133_2-TGGates	HPH	0.333	NA	NA	TGGates	etoposide.Human.in_vitro.Liver	etoposide
HGU133-2	ETOPOSIDE	66	uM	50523	ETOPOSIDE-0.333d-66uM-CE-HFHCYT-HGU133_2-TGGates	HPH	0.333	NA	NA	TGGates	etoposide.Human.in_vitro.Liver	etoposide
HGU133-2	FAMOTIDINE	700	uM	50525	FAMOTIDINE-1d-700uM-CE-HFHCYT-HGU133_2-TGGates	HPH	1	NA	NA	TGGates	famotidine.Human.in_vitro.Liver	famotidine
HGU133-2	FAMOTIDINE	140	uM	50526	FAMOTIDINE-1d-140uM-CE-HFHCYT-HGU133_2-TGGates	HPH	1	NA	NA	TGGates	famotidine.Human.in_vitro.Liver	famotidine
HGU133-2	FAMOTIDINE	700	uM	50528	FAMOTIDINE-0.333d-700uM-CE-HFHCYT-HGU133_2-TGGates	HPH	0.333	NA	NA	TGGates	famotidine.Human.in_vitro.Liver	famotidine
HGU133-2	FAMOTIDINE	140	uM	50529	FAMOTIDINE-0.333d-140uM-CE-HFHCYT-HGU133_2-TGGates	HPH	0.333	NA	NA	TGGates	famotidine.Human.in_vitro.Liver	famotidine
HGU133-2	FENOFIBRATE	30	uM	50531	FENOFIBRATE-1d-30uM-CE-HFHCYT-HGU133_2-TGGates	HPH	1	NA	NA	TGGates	fenofibrate.Human.in_vitro.Liver	fenofibrate
HGU133-2	FENOFIBRATE	6	uM	50532	FENOFIBRATE-1d-6uM-CE-HFHCYT-HGU133_2-TGGates	HPH	1	NA	NA	TGGates	fenofibrate.Human.in_vitro.Liver	fenofibrate
HGU133-2	FENOFIBRATE	30	uM	50534	FENOFIBRATE-0.333d-30uM-CE-HFHCYT-HGU133_2-TGGates	HPH	0.333	NA	NA	TGGates	fenofibrate.Human.in_vitro.Liver	fenofibrate
HGU133-2	FENOFIBRATE	6	uM	50535	FENOFIBRATE-0.333d-6uM-CE-HFHCYT-HGU133_2-TGGates	HPH	0.333	NA	NA	TGGates	fenofibrate.Human.in_vitro.Liver	fenofibrate
HGU133-2	FLUOXETINE	20	uM	50537	FLUOXETINE-1d-20uM-CE-HMHCYT-HGU133_2-TGGates	HPH	1	NA	NA	TGGates	fluoxetine_hydrochloride.Human.in_vitro.Liver	fluoxetine hydrochloride
HGU133-2	FLUOXETINE	4	uM	50538	FLUOXETINE-1d-4uM-CE-HMHCYT-HGU133_2-TGGates	HPH	1	NA	NA	TGGates	fluoxetine_hydrochloride.Human.in_vitro.Liver	fluoxetine hydrochloride
HGU133-2	FLUOXETINE	8	uM	50539	FLUOXETINE-1d-8uM-CE-HMHCYT-HGU133_2-TGGates	HPH	1	NA	NA	TGGates	fluoxetine_hydrochloride.Human.in_vitro.Liver	fluoxetine hydrochloride
HGU133-2	FLUOXETINE	20	uM	50541	FLUOXETINE-0.333d-20uM-CE-HMHCYT-HGU133_2-TGGates	HPH	0.333	NA	NA	TGGates	fluoxetine_hydrochloride.Human.in_vitro.Liver	fluoxetine hydrochloride
HGU133-2	FLUOXETINE	4	uM	50542	FLUOXETINE-0.333d-4uM-CE-HMHCYT-HGU133_2-TGGates	HPH	0.333	NA	NA	TGGates	fluoxetine_hydrochloride.Human.in_vitro.Liver	fluoxetine hydrochloride
HGU133-2	FLUOXETINE	8	uM	50543	FLUOXETINE-0.333d-8uM-CE-HMHCYT-HGU133_2-TGGates	HPH	0.333	NA	NA	TGGates	fluoxetine_hydrochloride.Human.in_vitro.Liver	fluoxetine hydrochloride
HGU133-2	FLUPHENAZINE	20	uM	50545	FLUPHENAZINE-0.083d-20uM-CE-HFHCYT-HGU133_2-TGGates	HPH	0.083	NA	NA	TGGates	fluphenazine.Human.in_vitro.Liver	fluphenazine
HGU133-2	FLUPHENAZINE	1	uM	50546	FLUPHENAZINE-0.083d-1uM-CE-HFHCYT-HGU133_2-TGGates	HPH	0.083	NA	NA	TGGates	fluphenazine.Human.in_vitro.Liver	fluphenazine
HGU133-2	FLUPHENAZINE	4	uM	50547	FLUPHENAZINE-0.083d-4uM-CE-HFHCYT-HGU133_2-TGGates	HPH	0.083	NA	NA	TGGates	fluphenazine.Human.in_vitro.Liver	fluphenazine
HGU133-2	FLUPHENAZINE	20	uM	50549	FLUPHENAZINE-1d-20uM-CE-HFHCYT-HGU133_2-TGGates	HPH	1	NA	NA	TGGates	fluphenazine.Human.in_vitro.Liver	fluphenazine
HGU133-2	FLUPHENAZINE	1	uM	50550	FLUPHENAZINE-1d-1uM-CE-HFHCYT-HGU133_2-TGGates	HPH	1	NA	NA	TGGates	fluphenazine.Human.in_vitro.Liver	fluphenazine
HGU133-2	FLUPHENAZINE	4	uM	50551	FLUPHENAZINE-1d-4uM-CE-HFHCYT-HGU133_2-TGGates	HPH	1	NA	NA	TGGates	fluphenazine.Human.in_vitro.Liver	fluphenazine
HGU133-2	FLUPHENAZINE	20	uM	50553	FLUPHENAZINE-0.333d-20uM-CE-HFHCYT-HGU133_2-TGGates	HPH	0.333	NA	NA	TGGates	fluphenazine.Human.in_vitro.Liver	fluphenazine
HGU133-2	FLUPHENAZINE	1	uM	50554	FLUPHENAZINE-0.333d-1uM-CE-HFHCYT-HGU133_2-TGGates	HPH	0.333	NA	NA	TGGates	fluphenazine.Human.in_vitro.Liver	fluphenazine
HGU133-2	FLUPHENAZINE	4	uM	50555	FLUPHENAZINE-0.333d-4uM-CE-HFHCYT-HGU133_2-TGGates	HPH	0.333	NA	NA	TGGates	fluphenazine.Human.in_vitro.Liver	fluphenazine
HGU133-2	FLUTAMIDE	50	uM	50557	FLUTAMIDE-0.083d-50uM-CE-HFHCYT-HGU133_2-TGGates	HPH	0.083	NA	NA	TGGates	flutamide.Human.in_vitro.Liver	flutamide
HGU133-2	FLUTAMIDE	2	uM	50558	FLUTAMIDE-0.083d-2uM-CE-HFHCYT-HGU133_2-TGGates	HPH	0.083	NA	NA	TGGates	flutamide.Human.in_vitro.Liver	flutamide
HGU133-2	FLUTAMIDE	10	uM	50559	FLUTAMIDE-0.083d-10uM-CE-HFHCYT-HGU133_2-TGGates	HPH	0.083	NA	NA	TGGates	flutamide.Human.in_vitro.Liver	flutamide
HGU133-2	FLUTAMIDE	50	uM	50561	FLUTAMIDE-1d-50uM-CE-HFHCYT-HGU133_2-TGGates	HPH	1	NA	NA	TGGates	flutamide.Human.in_vitro.Liver	flutamide
HGU133-2	FLUTAMIDE	2	uM	50562	FLUTAMIDE-1d-2uM-CE-HFHCYT-HGU133_2-TGGates	HPH	1	NA	NA	TGGates	flutamide.Human.in_vitro.Liver	flutamide
HGU133-2	FLUTAMIDE	10	uM	50563	FLUTAMIDE-1d-10uM-CE-HFHCYT-HGU133_2-TGGates	HPH	1	NA	NA	TGGates	flutamide.Human.in_vitro.Liver	flutamide
HGU133-2	FLUTAMIDE	50	uM	50565	FLUTAMIDE-0.333d-50uM-CE-HFHCYT-HGU133_2-TGGates	HPH	0.333	NA	NA	TGGates	flutamide.Human.in_vitro.Liver	flutamide
HGU133-2	FLUTAMIDE	2	uM	50566	FLUTAMIDE-0.333d-2uM-CE-HFHCYT-HGU133_2-TGGates	HPH	0.333	NA	NA	TGGates	flutamide.Human.in_vitro.Liver	flutamide
HGU133-2	FLUTAMIDE	10	uM	50567	FLUTAMIDE-0.333d-10uM-CE-HFHCYT-HGU133_2-TGGates	HPH	0.333	NA	NA	TGGates	flutamide.Human.in_vitro.Liver	flutamide
HGU133-2	FUROSEMIDE	2500	uM	50569	FUROSEMIDE-1d-2500uM-CE-HFHCYT-HGU133_2-TGGates	HPH	1	NA	NA	TGGates	furosemide.Human.in_vitro.Liver	furosemide
HGU133-2	FUROSEMIDE	500	uM	50570	FUROSEMIDE-1d-500uM-CE-HFHCYT-HGU133_2-TGGates	HPH	1	NA	NA	TGGates	furosemide.Human.in_vitro.Liver	furosemide
HGU133-2	FUROSEMIDE	2500	uM	50572	FUROSEMIDE-0.333d-2500uM-CE-HFHCYT-HGU133_2-TGGates	HPH	0.333	NA	NA	TGGates	furosemide.Human.in_vitro.Liver	furosemide
HGU133-2	FUROSEMIDE	500	uM	50573	FUROSEMIDE-0.333d-500uM-CE-HFHCYT-HGU133_2-TGGates	HPH	0.333	NA	NA	TGGates	furosemide.Human.in_vitro.Liver	furosemide
HGU133-2	GALACTOSAMINE	10000	uM	50575	GALACTOSAMIN-1d-10000uM-CE-HMHCYT-HGU133_2-TGGates	HPH	1	NA	NA	TGGates	galactosamine.Human.in_vitro.Liver	galactosamine
HGU133-2	GALACTOSAMINE	400	uM	50576	GALACTOSAMIN-1d-400uM-CE-HMHCYT-HGU133_2-TGGates	HPH	1	NA	NA	TGGates	galactosamine.Human.in_vitro.Liver	galactosamine
HGU133-2	GALACTOSAMINE	2000	uM	50577	GALACTOSAMIN-1d-2000uM-CE-HMHCYT-HGU133_2-TGGates	HPH	1	NA	NA	TGGates	galactosamine.Human.in_vitro.Liver	galactosamine
HGU133-2	GALACTOSAMINE	10000	uM	50579	GALACTOSAMIN-0.333d-10000uM-CE-HMHCYT-HGU133_2-TGGates	HPH	0.333	NA	NA	TGGates	galactosamine.Human.in_vitro.Liver	galactosamine
HGU133-2	GALACTOSAMINE	400	uM	50580	GALACTOSAMIN-0.333d-400uM-CE-HMHCYT-HGU133_2-TGGates	HPH	0.333	NA	NA	TGGates	galactosamine.Human.in_vitro.Liver	galactosamine
HGU133-2	GALACTOSAMINE	2000	uM	50581	GALACTOSAMIN-0.333d-2000uM-CE-HMHCYT-HGU133_2-TGGates	HPH	0.333	NA	NA	TGGates	galactosamine.Human.in_vitro.Liver	galactosamine
HGU133-2	GEMFIBROZIL	100	uM	50583	GEMFIBROZIL-0.083d-100uM-CE-HFHCYT-HGU133_2-TGGates	HPH	0.083	NA	NA	TGGates	gemfibrozil.Human.in_vitro.Liver	gemfibrozil
HGU133-2	GEMFIBROZIL	4	uM	50584	GEMFIBROZIL-0.083d-4uM-CE-HFHCYT-HGU133_2-TGGates	HPH	0.083	NA	NA	TGGates	gemfibrozil.Human.in_vitro.Liver	gemfibrozil
HGU133-2	GEMFIBROZIL	20	uM	50585	GEMFIBROZIL-0.083d-20uM-CE-HFHCYT-HGU133_2-TGGates	HPH	0.083	NA	NA	TGGates	gemfibrozil.Human.in_vitro.Liver	gemfibrozil
HGU133-2	GEMFIBROZIL	100	uM	50587	GEMFIBROZIL-1d-100uM-CE-HFHCYT-HGU133_2-TGGates	HPH	1	NA	NA	TGGates	gemfibrozil.Human.in_vitro.Liver	gemfibrozil
HGU133-2	GEMFIBROZIL	4	uM	50588	GEMFIBROZIL-1d-4uM-CE-HFHCYT-HGU133_2-TGGates	HPH	1	NA	NA	TGGates	gemfibrozil.Human.in_vitro.Liver	gemfibrozil
HGU133-2	GEMFIBROZIL	20	uM	50589	GEMFIBROZIL-1d-20uM-CE-HFHCYT-HGU133_2-TGGates	HPH	1	NA	NA	TGGates	gemfibrozil.Human.in_vitro.Liver	gemfibrozil
HGU133-2	GEMFIBROZIL	100	uM	50591	GEMFIBROZIL-0.333d-100uM-CE-HFHCYT-HGU133_2-TGGates	HPH	0.333	NA	NA	TGGates	gemfibrozil.Human.in_vitro.Liver	gemfibrozil
HGU133-2	GEMFIBROZIL	4	uM	50592	GEMFIBROZIL-0.333d-4uM-CE-HFHCYT-HGU133_2-TGGates	HPH	0.333	NA	NA	TGGates	gemfibrozil.Human.in_vitro.Liver	gemfibrozil
HGU133-2	GEMFIBROZIL	20	uM	50593	GEMFIBROZIL-0.333d-20uM-CE-HFHCYT-HGU133_2-TGGates	HPH	0.333	NA	NA	TGGates	gemfibrozil.Human.in_vitro.Liver	gemfibrozil
HGU133-2	GLYBURIDE	20	uM	50595	GLYBURIDE-0.083d-20uM-CE-HFHCYT-HGU133_2-TGGates	HPH	0.083	NA	NA	TGGates	glibenclamide.Human.in_vitro.Liver	glibenclamide
HGU133-2	GLYBURIDE	1	uM	50596	GLYBURIDE-0.083d-1uM-CE-HFHCYT-HGU133_2-TGGates	HPH	0.083	NA	NA	TGGates	glibenclamide.Human.in_vitro.Liver	glibenclamide
HGU133-2	GLYBURIDE	4	uM	50597	GLYBURIDE-0.083d-4uM-CE-HFHCYT-HGU133_2-TGGates	HPH	0.083	NA	NA	TGGates	glibenclamide.Human.in_vitro.Liver	glibenclamide
HGU133-2	GLYBURIDE	20	uM	50599	GLYBURIDE-1d-20uM-CE-HFHCYT-HGU133_2-TGGates	HPH	1	NA	NA	TGGates	glibenclamide.Human.in_vitro.Liver	glibenclamide
HGU133-2	GLYBURIDE	1	uM	50600	GLYBURIDE-1d-1uM-CE-HFHCYT-HGU133_2-TGGates	HPH	1	NA	NA	TGGates	glibenclamide.Human.in_vitro.Liver	glibenclamide
HGU133-2	GLYBURIDE	4	uM	50601	GLYBURIDE-1d-4uM-CE-HFHCYT-HGU133_2-TGGates	HPH	1	NA	NA	TGGates	glibenclamide.Human.in_vitro.Liver	glibenclamide
HGU133-2	GLYBURIDE	20	uM	50603	GLYBURIDE-0.333d-20uM-CE-HFHCYT-HGU133_2-TGGates	HPH	0.333	NA	NA	TGGates	glibenclamide.Human.in_vitro.Liver	glibenclamide
HGU133-2	GLYBURIDE	1	uM	50604	GLYBURIDE-0.333d-1uM-CE-HFHCYT-HGU133_2-TGGates	HPH	0.333	NA	NA	TGGates	glibenclamide.Human.in_vitro.Liver	glibenclamide
HGU133-2	GLYBURIDE	4	uM	50605	GLYBURIDE-0.333d-4uM-CE-HFHCYT-HGU133_2-TGGates	HPH	0.333	NA	NA	TGGates	glibenclamide.Human.in_vitro.Liver	glibenclamide
HGU133-2	GRISEOFULVIN	20	uM	50607	GRISEOFULVIN-0.083d-20uM-CE-HFHCYT-HGU133_2-TGGates	HPH	0.083	NA	NA	TGGates	griseofulvin.Human.in_vitro.Liver	griseofulvin
HGU133-2	GRISEOFULVIN	1	uM	50608	GRISEOFULVIN-0.083d-1uM-CE-HFHCYT-HGU133_2-TGGates	HPH	0.083	NA	NA	TGGates	griseofulvin.Human.in_vitro.Liver	griseofulvin
HGU133-2	GRISEOFULVIN	4	uM	50609	GRISEOFULVIN-0.083d-4uM-CE-HFHCYT-HGU133_2-TGGates	HPH	0.083	NA	NA	TGGates	griseofulvin.Human.in_vitro.Liver	griseofulvin
HGU133-2	GRISEOFULVIN	20	uM	50611	GRISEOFULVIN-1d-20uM-CE-HFHCYT-HGU133_2-TGGates	HPH	1	NA	NA	TGGates	griseofulvin.Human.in_vitro.Liver	griseofulvin
HGU133-2	GRISEOFULVIN	1	uM	50612	GRISEOFULVIN-1d-1uM-CE-HFHCYT-HGU133_2-TGGates	HPH	1	NA	NA	TGGates	griseofulvin.Human.in_vitro.Liver	griseofulvin
HGU133-2	GRISEOFULVIN	4	uM	50613	GRISEOFULVIN-1d-4uM-CE-HFHCYT-HGU133_2-TGGates	HPH	1	NA	NA	TGGates	griseofulvin.Human.in_vitro.Liver	griseofulvin
HGU133-2	GRISEOFULVIN	20	uM	50615	GRISEOFULVIN-0.333d-20uM-CE-HFHCYT-HGU133_2-TGGates	HPH	0.333	NA	NA	TGGates	griseofulvin.Human.in_vitro.Liver	griseofulvin
HGU133-2	GRISEOFULVIN	1	uM	50616	GRISEOFULVIN-0.333d-1uM-CE-HFHCYT-HGU133_2-TGGates	HPH	0.333	NA	NA	TGGates	griseofulvin.Human.in_vitro.Liver	griseofulvin
HGU133-2	GRISEOFULVIN	4	uM	50617	GRISEOFULVIN-0.333d-4uM-CE-HFHCYT-HGU133_2-TGGates	HPH	0.333	NA	NA	TGGates	griseofulvin.Human.in_vitro.Liver	griseofulvin
HGU133-2	HALOPERIDOL	20	uM	50619	HALOPERIDOL-0.083d-20uM-CE-HFHCYT-HGU133_2-TGGates	HPH	0.083	NA	NA	TGGates	haloperidol.Human.in_vitro.Liver	haloperidol
HGU133-2	HALOPERIDOL	1	uM	50620	HALOPERIDOL-0.083d-1uM-CE-HFHCYT-HGU133_2-TGGates	HPH	0.083	NA	NA	TGGates	haloperidol.Human.in_vitro.Liver	haloperidol
HGU133-2	HALOPERIDOL	4	uM	50621	HALOPERIDOL-0.083d-4uM-CE-HFHCYT-HGU133_2-TGGates	HPH	0.083	NA	NA	TGGates	haloperidol.Human.in_vitro.Liver	haloperidol
HGU133-2	HALOPERIDOL	20	uM	50623	HALOPERIDOL-1d-20uM-CE-HFHCYT-HGU133_2-TGGates	HPH	1	NA	NA	TGGates	haloperidol.Human.in_vitro.Liver	haloperidol
HGU133-2	HALOPERIDOL	1	uM	50624	HALOPERIDOL-1d-1uM-CE-HFHCYT-HGU133_2-TGGates	HPH	1	NA	NA	TGGates	haloperidol.Human.in_vitro.Liver	haloperidol
HGU133-2	HALOPERIDOL	4	uM	50625	HALOPERIDOL-1d-4uM-CE-HFHCYT-HGU133_2-TGGates	HPH	1	NA	NA	TGGates	haloperidol.Human.in_vitro.Liver	haloperidol
HGU133-2	HALOPERIDOL	20	uM	50627	HALOPERIDOL-0.333d-20uM-CE-HFHCYT-HGU133_2-TGGates	HPH	0.333	NA	NA	TGGates	haloperidol.Human.in_vitro.Liver	haloperidol
HGU133-2	HALOPERIDOL	1	uM	50628	HALOPERIDOL-0.333d-1uM-CE-HFHCYT-HGU133_2-TGGates	HPH	0.333	NA	NA	TGGates	haloperidol.Human.in_vitro.Liver	haloperidol
HGU133-2	HALOPERIDOL	4	uM	50629	HALOPERIDOL-0.333d-4uM-CE-HFHCYT-HGU133_2-TGGates	HPH	0.333	NA	NA	TGGates	haloperidol.Human.in_vitro.Liver	haloperidol
HGU133-2	HEPATOCYTE GROWTH FACTOR, HUMAN	50	ng/mL	50631	HEPATOCYTE G-0.083d-50ng/mL-CE-HMHCYT-HGU133_2-TGGates	HPH	0.083	NA	NA	TGGates	hepatocyte_growth_factor,_human.Human.in_vitro.Liver	hepatocyte growth factor, human
HGU133-2	HEPATOCYTE GROWTH FACTOR, HUMAN	2	ng/mL	50632	HEPATOCYTE G-0.083d-2ng/mL-CE-HMHCYT-HGU133_2-TGGates	HPH	0.083	NA	NA	TGGates	hepatocyte_growth_factor,_human.Human.in_vitro.Liver	hepatocyte growth factor, human
HGU133-2	HEPATOCYTE GROWTH FACTOR, HUMAN	10	ng/mL	50633	HEPATOCYTE G-0.083d-10ng/mL-CE-HMHCYT-HGU133_2-TGGates	HPH	0.083	NA	NA	TGGates	hepatocyte_growth_factor,_human.Human.in_vitro.Liver	hepatocyte growth factor, human
HGU133-2	HEPATOCYTE GROWTH FACTOR, HUMAN	50	ng/mL	50635	HEPATOCYTE G-1d-50ng/mL-CE-HMHCYT-HGU133_2-TGGates	HPH	1	NA	NA	TGGates	hepatocyte_growth_factor,_human.Human.in_vitro.Liver	hepatocyte growth factor, human
HGU133-2	HEPATOCYTE GROWTH FACTOR, HUMAN	2	ng/mL	50636	HEPATOCYTE G-1d-2ng/mL-CE-HMHCYT-HGU133_2-TGGates	HPH	1	NA	NA	TGGates	hepatocyte_growth_factor,_human.Human.in_vitro.Liver	hepatocyte growth factor, human
HGU133-2	HEPATOCYTE GROWTH FACTOR, HUMAN	10	ng/mL	50637	HEPATOCYTE G-1d-10ng/mL-CE-HMHCYT-HGU133_2-TGGates	HPH	1	NA	NA	TGGates	hepatocyte_growth_factor,_human.Human.in_vitro.Liver	hepatocyte growth factor, human
HGU133-2	HEPATOCYTE GROWTH FACTOR, HUMAN	50	ng/mL	50639	HEPATOCYTE G-0.333d-50ng/mL-CE-HMHCYT-HGU133_2-TGGates	HPH	0.333	NA	NA	TGGates	hepatocyte_growth_factor,_human.Human.in_vitro.Liver	hepatocyte growth factor, human
HGU133-2	HEPATOCYTE GROWTH FACTOR, HUMAN	2	ng/mL	50640	HEPATOCYTE G-0.333d-2ng/mL-CE-HMHCYT-HGU133_2-TGGates	HPH	0.333	NA	NA	TGGates	hepatocyte_growth_factor,_human.Human.in_vitro.Liver	hepatocyte growth factor, human
HGU133-2	HEPATOCYTE GROWTH FACTOR, HUMAN	10	ng/mL	50641	HEPATOCYTE G-0.333d-10ng/mL-CE-HMHCYT-HGU133_2-TGGates	HPH	0.333	NA	NA	TGGates	hepatocyte_growth_factor,_human.Human.in_vitro.Liver	hepatocyte growth factor, human
HGU133-2	HEXACHLOROBENZENE	30	uM	50643	HEXACHLOROBE-0.083d-30uM-CE-HFHCYT-HGU133_2-TGGates	HPH	0.083	NA	NA	TGGates	hexachlorobenzene.Human.in_vitro.Liver	hexachlorobenzene
HGU133-2	HEXACHLOROBENZENE	1	uM	50644	HEXACHLOROBE-0.083d-1uM-CE-HFHCYT-HGU133_2-TGGates	HPH	0.083	NA	NA	TGGates	hexachlorobenzene.Human.in_vitro.Liver	hexachlorobenzene
HGU133-2	HEXACHLOROBENZENE	6	uM	50645	HEXACHLOROBE-0.083d-6uM-CE-HFHCYT-HGU133_2-TGGates	HPH	0.083	NA	NA	TGGates	hexachlorobenzene.Human.in_vitro.Liver	hexachlorobenzene
HGU133-2	HEXACHLOROBENZENE	30	uM	50647	HEXACHLOROBE-1d-30uM-CE-HFHCYT-HGU133_2-TGGates	HPH	1	NA	NA	TGGates	hexachlorobenzene.Human.in_vitro.Liver	hexachlorobenzene
HGU133-2	HEXACHLOROBENZENE	1	uM	50648	HEXACHLOROBE-1d-1uM-CE-HFHCYT-HGU133_2-TGGates	HPH	1	NA	NA	TGGates	hexachlorobenzene.Human.in_vitro.Liver	hexachlorobenzene
HGU133-2	HEXACHLOROBENZENE	6	uM	50649	HEXACHLOROBE-1d-6uM-CE-HFHCYT-HGU133_2-TGGates	HPH	1	NA	NA	TGGates	hexachlorobenzene.Human.in_vitro.Liver	hexachlorobenzene
HGU133-2	HEXACHLOROBENZENE	30	uM	50651	HEXACHLOROBE-0.333d-30uM-CE-HFHCYT-HGU133_2-TGGates	HPH	0.333	NA	NA	TGGates	hexachlorobenzene.Human.in_vitro.Liver	hexachlorobenzene
HGU133-2	HEXACHLOROBENZENE	1	uM	50652	HEXACHLOROBE-0.333d-1uM-CE-HFHCYT-HGU133_2-TGGates	HPH	0.333	NA	NA	TGGates	hexachlorobenzene.Human.in_vitro.Liver	hexachlorobenzene
HGU133-2	HEXACHLOROBENZENE	6	uM	50653	HEXACHLOROBE-0.333d-6uM-CE-HFHCYT-HGU133_2-TGGates	HPH	0.333	NA	NA	TGGates	hexachlorobenzene.Human.in_vitro.Liver	hexachlorobenzene
HGU133-2	HYDROXYZINE	40	uM	50655	HYDROXYZINE-1d-40uM-CE-HFHCYT-HGU133_2-TGGates	HPH	1	NA	NA	TGGates	hydroxyzine.Human.in_vitro.Liver	hydroxyzine
HGU133-2	HYDROXYZINE	8	uM	50656	HYDROXYZINE-1d-8uM-CE-HFHCYT-HGU133_2-TGGates	HPH	1	NA	NA	TGGates	hydroxyzine.Human.in_vitro.Liver	hydroxyzine
HGU133-2	HYDROXYZINE	40	uM	50658	HYDROXYZINE-0.333d-40uM-CE-HFHCYT-HGU133_2-TGGates	HPH	0.333	NA	NA	TGGates	hydroxyzine.Human.in_vitro.Liver	hydroxyzine
HGU133-2	HYDROXYZINE	8	uM	50659	HYDROXYZINE-0.333d-8uM-CE-HFHCYT-HGU133_2-TGGates	HPH	0.333	NA	NA	TGGates	hydroxyzine.Human.in_vitro.Liver	hydroxyzine
HGU133-2	IBUPROFEN	150	uM	50661	IBUPROFEN-1d-150uM-CE-HFHCYT-HGU133_2-TGGates	HPH	1	NA	NA	TGGates	ibuprofen.Human.in_vitro.Liver	ibuprofen
HGU133-2	IBUPROFEN	30	uM	50662	IBUPROFEN-1d-30uM-CE-HFHCYT-HGU133_2-TGGates	HPH	1	NA	NA	TGGates	ibuprofen.Human.in_vitro.Liver	ibuprofen
HGU133-2	IBUPROFEN	150	uM	50664	IBUPROFEN-0.333d-150uM-CE-HFHCYT-HGU133_2-TGGates	HPH	0.333	NA	NA	TGGates	ibuprofen.Human.in_vitro.Liver	ibuprofen
HGU133-2	IBUPROFEN	30	uM	50665	IBUPROFEN-0.333d-30uM-CE-HFHCYT-HGU133_2-TGGates	HPH	0.333	NA	NA	TGGates	ibuprofen.Human.in_vitro.Liver	ibuprofen
HGU133-2	IMIPRAMINE	15	uM	50667	IMIPRAMINE-1d-15uM-CE-HFHCYT-HGU133_2-TGGates	HPH	1	NA	NA	TGGates	imipramine.Human.in_vitro.Liver	imipramine
HGU133-2	IMIPRAMINE	3	uM	50668	IMIPRAMINE-1d-3uM-CE-HFHCYT-HGU133_2-TGGates	HPH	1	NA	NA	TGGates	imipramine.Human.in_vitro.Liver	imipramine
HGU133-2	IMIPRAMINE	15	uM	50670	IMIPRAMINE-0.333d-15uM-CE-HFHCYT-HGU133_2-TGGates	HPH	0.333	NA	NA	TGGates	imipramine.Human.in_vitro.Liver	imipramine
HGU133-2	IMIPRAMINE	3	uM	50671	IMIPRAMINE-0.333d-3uM-CE-HFHCYT-HGU133_2-TGGates	HPH	0.333	NA	NA	TGGates	imipramine.Human.in_vitro.Liver	imipramine
HGU133-2	INDOMETHACIN	200	uM	50673	INDOMETHACIN-0.083d-200uM-CE-HFHCYT-HGU133_2-TGGates	HPH	0.083	NA	NA	TGGates	indomethacin.Human.in_vitro.Liver	indomethacin
HGU133-2	INDOMETHACIN	8	uM	50674	INDOMETHACIN-0.083d-8uM-CE-HFHCYT-HGU133_2-TGGates	HPH	0.083	NA	NA	TGGates	indomethacin.Human.in_vitro.Liver	indomethacin
HGU133-2	INDOMETHACIN	40	uM	50675	INDOMETHACIN-0.083d-40uM-CE-HFHCYT-HGU133_2-TGGates	HPH	0.083	NA	NA	TGGates	indomethacin.Human.in_vitro.Liver	indomethacin
HGU133-2	INDOMETHACIN	200	uM	50677	INDOMETHACIN-1d-200uM-CE-HFHCYT-HGU133_2-TGGates	HPH	1	NA	NA	TGGates	indomethacin.Human.in_vitro.Liver	indomethacin
HGU133-2	INDOMETHACIN	8	uM	50678	INDOMETHACIN-1d-8uM-CE-HFHCYT-HGU133_2-TGGates	HPH	1	NA	NA	TGGates	indomethacin.Human.in_vitro.Liver	indomethacin
HGU133-2	INDOMETHACIN	40	uM	50679	INDOMETHACIN-1d-40uM-CE-HFHCYT-HGU133_2-TGGates	HPH	1	NA	NA	TGGates	indomethacin.Human.in_vitro.Liver	indomethacin
HGU133-2	INDOMETHACIN	200	uM	50681	INDOMETHACIN-0.333d-200uM-CE-HFHCYT-HGU133_2-TGGates	HPH	0.333	NA	NA	TGGates	indomethacin.Human.in_vitro.Liver	indomethacin
HGU133-2	INDOMETHACIN	8	uM	50682	INDOMETHACIN-0.333d-8uM-CE-HFHCYT-HGU133_2-TGGates	HPH	0.333	NA	NA	TGGates	indomethacin.Human.in_vitro.Liver	indomethacin
HGU133-2	INDOMETHACIN	40	uM	50683	INDOMETHACIN-0.333d-40uM-CE-HFHCYT-HGU133_2-TGGates	HPH	0.333	NA	NA	TGGates	indomethacin.Human.in_vitro.Liver	indomethacin
HGU133-2	INTERFERON ALPHA, HUMAN	50	ng/mL	50685	INTERFERON A-0.083d-50ng/mL-CE-HMHCYT-HGU133_2-TGGates	HPH	0.083	NA	NA	TGGates	interferon_alpha,_human.Human.in_vitro.Liver	interferon alpha, human
HGU133-2	INTERFERON ALPHA, HUMAN	2	ng/mL	50686	INTERFERON A-0.083d-2ng/mL-CE-HMHCYT-HGU133_2-TGGates	HPH	0.083	NA	NA	TGGates	interferon_alpha,_human.Human.in_vitro.Liver	interferon alpha, human
HGU133-2	INTERFERON ALPHA, HUMAN	10	ng/mL	50687	INTERFERON A-0.083d-10ng/mL-CE-HMHCYT-HGU133_2-TGGates	HPH	0.083	NA	NA	TGGates	interferon_alpha,_human.Human.in_vitro.Liver	interferon alpha, human
HGU133-2	INTERFERON ALPHA, HUMAN	50	ng/mL	50689	INTERFERON A-0.333d-50ng/mL-CE-HMHCYT-HGU133_2-TGGates	HPH	0.333	NA	NA	TGGates	interferon_alpha,_human.Human.in_vitro.Liver	interferon alpha, human
HGU133-2	INTERFERON ALPHA, HUMAN	2	ng/mL	50690	INTERFERON A-0.333d-2ng/mL-CE-HMHCYT-HGU133_2-TGGates	HPH	0.333	NA	NA	TGGates	interferon_alpha,_human.Human.in_vitro.Liver	interferon alpha, human
HGU133-2	INTERFERON ALPHA, HUMAN	10	ng/mL	50691	INTERFERON A-0.333d-10ng/mL-CE-HMHCYT-HGU133_2-TGGates	HPH	0.333	NA	NA	TGGates	interferon_alpha,_human.Human.in_vitro.Liver	interferon alpha, human
HGU133-2	INTERLEUKIN 1 BETA, RAT	50	ng/mL	50693	INTERLEUKIN -0.083d-50ng/mL-CE-HMHCYT-HGU133_2-TGGates	HPH	0.083	NA	NA	TGGates	interleukin_1_beta,_human.Human.in_vitro.Liver	interleukin 1 beta, human
HGU133-2	INTERLEUKIN 1 BETA, RAT	2	ng/mL	50694	INTERLEUKIN -0.083d-2ng/mL-CE-HMHCYT-HGU133_2-TGGates	HPH	0.083	NA	NA	TGGates	interleukin_1_beta,_human.Human.in_vitro.Liver	interleukin 1 beta, human
HGU133-2	INTERLEUKIN 1 BETA, RAT	10	ng/mL	50695	INTERLEUKIN -0.083d-10ng/mL-CE-HMHCYT-HGU133_2-TGGates	HPH	0.083	NA	NA	TGGates	interleukin_1_beta,_human.Human.in_vitro.Liver	interleukin 1 beta, human
HGU133-2	INTERLEUKIN 1 BETA, RAT	50	ng/mL	50697	INTERLEUKIN -1d-50ng/mL-CE-HMHCYT-HGU133_2-TGGates	HPH	1	NA	NA	TGGates	interleukin_1_beta,_human.Human.in_vitro.Liver	interleukin 1 beta, human
HGU133-2	INTERLEUKIN 1 BETA, RAT	2	ng/mL	50698	INTERLEUKIN -1d-2ng/mL-CE-HMHCYT-HGU133_2-TGGates	HPH	1	NA	NA	TGGates	interleukin_1_beta,_human.Human.in_vitro.Liver	interleukin 1 beta, human
HGU133-2	INTERLEUKIN 1 BETA, RAT	10	ng/mL	50699	INTERLEUKIN -1d-10ng/mL-CE-HMHCYT-HGU133_2-TGGates	HPH	1	NA	NA	TGGates	interleukin_1_beta,_human.Human.in_vitro.Liver	interleukin 1 beta, human
HGU133-2	INTERLEUKIN 1 BETA, RAT	50	ng/mL	50701	INTERLEUKIN -0.333d-50ng/mL-CE-HMHCYT-HGU133_2-TGGates	HPH	0.333	NA	NA	TGGates	interleukin_1_beta,_human.Human.in_vitro.Liver	interleukin 1 beta, human
HGU133-2	INTERLEUKIN 1 BETA, RAT	2	ng/mL	50702	INTERLEUKIN -0.333d-2ng/mL-CE-HMHCYT-HGU133_2-TGGates	HPH	0.333	NA	NA	TGGates	interleukin_1_beta,_human.Human.in_vitro.Liver	interleukin 1 beta, human
HGU133-2	INTERLEUKIN 1 BETA, RAT	10	ng/mL	50703	INTERLEUKIN -0.333d-10ng/mL-CE-HMHCYT-HGU133_2-TGGates	HPH	0.333	NA	NA	TGGates	interleukin_1_beta,_human.Human.in_vitro.Liver	interleukin 1 beta, human
HGU133-2	INTERLEUKIN 6, RAT	50	ng/mL	50705	INTERLEUKIN -0.083d-50ng/mL-CE-HMHCYT-HGU133_2-TGGates	HPH	0.083	NA	NA	TGGates	interleukin_6,_human.Human.in_vitro.Liver	interleukin 6, human
HGU133-2	INTERLEUKIN 6, RAT	2	ng/mL	50706	INTERLEUKIN -0.083d-2ng/mL-CE-HMHCYT-HGU133_2-TGGates	HPH	0.083	NA	NA	TGGates	interleukin_6,_human.Human.in_vitro.Liver	interleukin 6, human
HGU133-2	INTERLEUKIN 6, RAT	10	ng/mL	50707	INTERLEUKIN -0.083d-10ng/mL-CE-HMHCYT-HGU133_2-TGGates	HPH	0.083	NA	NA	TGGates	interleukin_6,_human.Human.in_vitro.Liver	interleukin 6, human
HGU133-2	INTERLEUKIN 6, RAT	50	ng/mL	50709	INTERLEUKIN -1d-50ng/mL-CE-HMHCYT-HGU133_2-TGGates	HPH	1	NA	NA	TGGates	interleukin_6,_human.Human.in_vitro.Liver	interleukin 6, human
HGU133-2	INTERLEUKIN 6, RAT	2	ng/mL	50710	INTERLEUKIN -1d-2ng/mL-CE-HMHCYT-HGU133_2-TGGates	HPH	1	NA	NA	TGGates	interleukin_6,_human.Human.in_vitro.Liver	interleukin 6, human
HGU133-2	INTERLEUKIN 6, RAT	10	ng/mL	50711	INTERLEUKIN -1d-10ng/mL-CE-HMHCYT-HGU133_2-TGGates	HPH	1	NA	NA	TGGates	interleukin_6,_human.Human.in_vitro.Liver	interleukin 6, human
HGU133-2	INTERLEUKIN 6, RAT	50	ng/mL	50713	INTERLEUKIN -0.333d-50ng/mL-CE-HMHCYT-HGU133_2-TGGates	HPH	0.333	NA	NA	TGGates	interleukin_6,_human.Human.in_vitro.Liver	interleukin 6, human
HGU133-2	INTERLEUKIN 6, RAT	2	ng/mL	50714	INTERLEUKIN -0.333d-2ng/mL-CE-HMHCYT-HGU133_2-TGGates	HPH	0.333	NA	NA	TGGates	interleukin_6,_human.Human.in_vitro.Liver	interleukin 6, human
HGU133-2	INTERLEUKIN 6, RAT	10	ng/mL	50715	INTERLEUKIN -0.333d-10ng/mL-CE-HMHCYT-HGU133_2-TGGates	HPH	0.333	NA	NA	TGGates	interleukin_6,_human.Human.in_vitro.Liver	interleukin 6, human
HGU133-2	IPRONIAZID	1200	uM	50717	IPRONIAZID-1d-1200uM-CE-HFHCYT-HGU133_2-TGGates	HPH	1	NA	NA	TGGates	iproniazid.Human.in_vitro.Liver	iproniazid
HGU133-2	IPRONIAZID	240	uM	50718	IPRONIAZID-1d-240uM-CE-HFHCYT-HGU133_2-TGGates	HPH	1	NA	NA	TGGates	iproniazid.Human.in_vitro.Liver	iproniazid
HGU133-2	IPRONIAZID	1200	uM	50720	IPRONIAZID-0.333d-1200uM-CE-HFHCYT-HGU133_2-TGGates	HPH	0.333	NA	NA	TGGates	iproniazid.Human.in_vitro.Liver	iproniazid
HGU133-2	IPRONIAZID	240	uM	50721	IPRONIAZID-0.333d-240uM-CE-HFHCYT-HGU133_2-TGGates	HPH	0.333	NA	NA	TGGates	iproniazid.Human.in_vitro.Liver	iproniazid
HGU133-2	ISONIAZID	10000	uM	50723	ISONIAZID-0.083d-10000uM-CE-HFHCYT-HGU133_2-TGGates	HPH	0.083	NA	NA	TGGates	isoniazid.Human.in_vitro.Liver	isoniazid
HGU133-2	ISONIAZID	400	uM	50724	ISONIAZID-0.083d-400uM-CE-HFHCYT-HGU133_2-TGGates	HPH	0.083	NA	NA	TGGates	isoniazid.Human.in_vitro.Liver	isoniazid
HGU133-2	ISONIAZID	2000	uM	50725	ISONIAZID-0.083d-2000uM-CE-HFHCYT-HGU133_2-TGGates	HPH	0.083	NA	NA	TGGates	isoniazid.Human.in_vitro.Liver	isoniazid
HGU133-2	ISONIAZID	10000	uM	50727	ISONIAZID-1d-10000uM-CE-HFHCYT-HGU133_2-TGGates	HPH	1	NA	NA	TGGates	isoniazid.Human.in_vitro.Liver	isoniazid
HGU133-2	ISONIAZID	400	uM	50728	ISONIAZID-1d-400uM-CE-HFHCYT-HGU133_2-TGGates	HPH	1	NA	NA	TGGates	isoniazid.Human.in_vitro.Liver	isoniazid
HGU133-2	ISONIAZID	2000	uM	50729	ISONIAZID-1d-2000uM-CE-HFHCYT-HGU133_2-TGGates	HPH	1	NA	NA	TGGates	isoniazid.Human.in_vitro.Liver	isoniazid
HGU133-2	ISONIAZID	10000	uM	50731	ISONIAZID-0.333d-10000uM-CE-HFHCYT-HGU133_2-TGGates	HPH	0.333	NA	NA	TGGates	isoniazid.Human.in_vitro.Liver	isoniazid
HGU133-2	ISONIAZID	400	uM	50732	ISONIAZID-0.333d-400uM-CE-HFHCYT-HGU133_2-TGGates	HPH	0.333	NA	NA	TGGates	isoniazid.Human.in_vitro.Liver	isoniazid
HGU133-2	ISONIAZID	2000	uM	50733	ISONIAZID-0.333d-2000uM-CE-HFHCYT-HGU133_2-TGGates	HPH	0.333	NA	NA	TGGates	isoniazid.Human.in_vitro.Liver	isoniazid
HGU133-2	KETOCONAZOLE	15	uM	50735	KETOCONAZOLE-0.083d-15uM-CE-HFHCYT-HGU133_2-TGGates	HPH	0.083	NA	NA	TGGates	ketoconazole.Human.in_vitro.Liver	ketoconazole
HGU133-2	KETOCONAZOLE	1	uM	50736	KETOCONAZOLE-0.083d-1uM-CE-HFHCYT-HGU133_2-TGGates	HPH	0.083	NA	NA	TGGates	ketoconazole.Human.in_vitro.Liver	ketoconazole
HGU133-2	KETOCONAZOLE	3	uM	50737	KETOCONAZOLE-0.083d-3uM-CE-HFHCYT-HGU133_2-TGGates	HPH	0.083	NA	NA	TGGates	ketoconazole.Human.in_vitro.Liver	ketoconazole
HGU133-2	KETOCONAZOLE	15	uM	50739	KETOCONAZOLE-1d-15uM-CE-HFHCYT-HGU133_2-TGGates	HPH	1	NA	NA	TGGates	ketoconazole.Human.in_vitro.Liver	ketoconazole
HGU133-2	KETOCONAZOLE	1	uM	50740	KETOCONAZOLE-1d-1uM-CE-HFHCYT-HGU133_2-TGGates	HPH	1	NA	NA	TGGates	ketoconazole.Human.in_vitro.Liver	ketoconazole
HGU133-2	KETOCONAZOLE	3	uM	50741	KETOCONAZOLE-1d-3uM-CE-HFHCYT-HGU133_2-TGGates	HPH	1	NA	NA	TGGates	ketoconazole.Human.in_vitro.Liver	ketoconazole
HGU133-2	KETOCONAZOLE	15	uM	50743	KETOCONAZOLE-0.333d-15uM-CE-HFHCYT-HGU133_2-TGGates	HPH	0.333	NA	NA	TGGates	ketoconazole.Human.in_vitro.Liver	ketoconazole
HGU133-2	KETOCONAZOLE	1	uM	50744	KETOCONAZOLE-0.333d-1uM-CE-HFHCYT-HGU133_2-TGGates	HPH	0.333	NA	NA	TGGates	ketoconazole.Human.in_vitro.Liver	ketoconazole
HGU133-2	KETOCONAZOLE	3	uM	50745	KETOCONAZOLE-0.333d-3uM-CE-HFHCYT-HGU133_2-TGGates	HPH	0.333	NA	NA	TGGates	ketoconazole.Human.in_vitro.Liver	ketoconazole
HGU133-2	LABETALOL	140	uM	50747	LABETALOL-0.083d-140uM-CE-HFHCYT-HGU133_2-TGGates	HPH	0.083	NA	NA	TGGates	labetalol.Human.in_vitro.Liver	labetalol
HGU133-2	LABETALOL	6	uM	50748	LABETALOL-0.083d-6uM-CE-HFHCYT-HGU133_2-TGGates	HPH	0.083	NA	NA	TGGates	labetalol.Human.in_vitro.Liver	labetalol
HGU133-2	LABETALOL	28	uM	50749	LABETALOL-0.083d-28uM-CE-HFHCYT-HGU133_2-TGGates	HPH	0.083	NA	NA	TGGates	labetalol.Human.in_vitro.Liver	labetalol
HGU133-2	LABETALOL	140	uM	50751	LABETALOL-1d-140uM-CE-HFHCYT-HGU133_2-TGGates	HPH	1	NA	NA	TGGates	labetalol.Human.in_vitro.Liver	labetalol
HGU133-2	LABETALOL	6	uM	50752	LABETALOL-1d-6uM-CE-HFHCYT-HGU133_2-TGGates	HPH	1	NA	NA	TGGates	labetalol.Human.in_vitro.Liver	labetalol
HGU133-2	LABETALOL	28	uM	50753	LABETALOL-1d-28uM-CE-HFHCYT-HGU133_2-TGGates	HPH	1	NA	NA	TGGates	labetalol.Human.in_vitro.Liver	labetalol
HGU133-2	LABETALOL	140	uM	50755	LABETALOL-0.333d-140uM-CE-HFHCYT-HGU133_2-TGGates	HPH	0.333	NA	NA	TGGates	labetalol.Human.in_vitro.Liver	labetalol
HGU133-2	LABETALOL	6	uM	50756	LABETALOL-0.333d-6uM-CE-HFHCYT-HGU133_2-TGGates	HPH	0.333	NA	NA	TGGates	labetalol.Human.in_vitro.Liver	labetalol
HGU133-2	LABETALOL	28	uM	50757	LABETALOL-0.333d-28uM-CE-HFHCYT-HGU133_2-TGGates	HPH	0.333	NA	NA	TGGates	labetalol.Human.in_vitro.Liver	labetalol
HGU133-2	LOMUSTINE	120	uM	50759	LOMUSTINE-0.083d-120uM-CE-HFHCYT-HGU133_2-TGGates	HPH	0.083	NA	NA	TGGates	lomustine.Human.in_vitro.Liver	lomustine
HGU133-2	LOMUSTINE	5	uM	50760	LOMUSTINE-0.083d-5uM-CE-HFHCYT-HGU133_2-TGGates	HPH	0.083	NA	NA	TGGates	lomustine.Human.in_vitro.Liver	lomustine
HGU133-2	LOMUSTINE	24	uM	50761	LOMUSTINE-0.083d-24uM-CE-HFHCYT-HGU133_2-TGGates	HPH	0.083	NA	NA	TGGates	lomustine.Human.in_vitro.Liver	lomustine
HGU133-2	LOMUSTINE	120	uM	50763	LOMUSTINE-1d-120uM-CE-HFHCYT-HGU133_2-TGGates	HPH	1	NA	NA	TGGates	lomustine.Human.in_vitro.Liver	lomustine
HGU133-2	LOMUSTINE	5	uM	50764	LOMUSTINE-1d-5uM-CE-HFHCYT-HGU133_2-TGGates	HPH	1	NA	NA	TGGates	lomustine.Human.in_vitro.Liver	lomustine
HGU133-2	LOMUSTINE	24	uM	50765	LOMUSTINE-1d-24uM-CE-HFHCYT-HGU133_2-TGGates	HPH	1	NA	NA	TGGates	lomustine.Human.in_vitro.Liver	lomustine
HGU133-2	LOMUSTINE	120	uM	50767	LOMUSTINE-0.333d-120uM-CE-HFHCYT-HGU133_2-TGGates	HPH	0.333	NA	NA	TGGates	lomustine.Human.in_vitro.Liver	lomustine
HGU133-2	LOMUSTINE	5	uM	50768	LOMUSTINE-0.333d-5uM-CE-HFHCYT-HGU133_2-TGGates	HPH	0.333	NA	NA	TGGates	lomustine.Human.in_vitro.Liver	lomustine
HGU133-2	LOMUSTINE	24	uM	50769	LOMUSTINE-0.333d-24uM-CE-HFHCYT-HGU133_2-TGGates	HPH	0.333	NA	NA	TGGates	lomustine.Human.in_vitro.Liver	lomustine
HGU133-2	LORNOXICAM	15	uM	50771	LORNOXICAM-1d-15uM-CE-HFHCYT-HGU133_2-TGGates	HPH	1	NA	NA	TGGates	lornoxicam.Human.in_vitro.Liver	lornoxicam
HGU133-2	LORNOXICAM	3	uM	50772	LORNOXICAM-1d-3uM-CE-HFHCYT-HGU133_2-TGGates	HPH	1	NA	NA	TGGates	lornoxicam.Human.in_vitro.Liver	lornoxicam
HGU133-2	LORNOXICAM	15	uM	50774	LORNOXICAM-0.333d-15uM-CE-HFHCYT-HGU133_2-TGGates	HPH	0.333	NA	NA	TGGates	lornoxicam.Human.in_vitro.Liver	lornoxicam
HGU133-2	LORNOXICAM	3	uM	50775	LORNOXICAM-0.333d-3uM-CE-HFHCYT-HGU133_2-TGGates	HPH	0.333	NA	NA	TGGates	lornoxicam.Human.in_vitro.Liver	lornoxicam
HGU133-2	LIPOPOLYSACCHARIDE E. COLI O55:B5	300	ug/mL	50777	LIPOPOLYSACC-1d-300ug/mL-CE-HMHCYT-HGU133_2-TGGates	HPH	1	NA	NA	TGGates	LPS.Human.in_vitro.Liver	LPS
HGU133-2	LIPOPOLYSACCHARIDE E. COLI O55:B5	12	ug/mL	50778	LIPOPOLYSACC-1d-12ug/mL-CE-HMHCYT-HGU133_2-TGGates	HPH	1	NA	NA	TGGates	LPS.Human.in_vitro.Liver	LPS
HGU133-2	LIPOPOLYSACCHARIDE E. COLI O55:B5	60	ug/mL	50779	LIPOPOLYSACC-1d-60ug/mL-CE-HMHCYT-HGU133_2-TGGates	HPH	1	NA	NA	TGGates	LPS.Human.in_vitro.Liver	LPS
HGU133-2	LIPOPOLYSACCHARIDE E. COLI O55:B5	300	ug/mL	50781	LIPOPOLYSACC-0.333d-300ug/mL-CE-HMHCYT-HGU133_2-TGGates	HPH	0.333	NA	NA	TGGates	LPS.Human.in_vitro.Liver	LPS
HGU133-2	LIPOPOLYSACCHARIDE E. COLI O55:B5	12	ug/mL	50782	LIPOPOLYSACC-0.333d-12ug/mL-CE-HMHCYT-HGU133_2-TGGates	HPH	0.333	NA	NA	TGGates	LPS.Human.in_vitro.Liver	LPS
HGU133-2	LIPOPOLYSACCHARIDE E. COLI O55:B5	60	ug/mL	50783	LIPOPOLYSACC-0.333d-60ug/mL-CE-HMHCYT-HGU133_2-TGGates	HPH	0.333	NA	NA	TGGates	LPS.Human.in_vitro.Liver	LPS
HGU133-2	MEFENAMIC ACID	150	uM	50785	MEFENAMIC AC-1d-150uM-CE-HFHCYT-HGU133_2-TGGates	HPH	1	NA	NA	TGGates	mefenamic_acid.Human.in_vitro.Liver	mefenamic acid
HGU133-2	MEFENAMIC ACID	30	uM	50786	MEFENAMIC AC-1d-30uM-CE-HFHCYT-HGU133_2-TGGates	HPH	1	NA	NA	TGGates	mefenamic_acid.Human.in_vitro.Liver	mefenamic acid
HGU133-2	MEFENAMIC ACID	150	uM	50788	MEFENAMIC AC-0.333d-150uM-CE-HFHCYT-HGU133_2-TGGates	HPH	0.333	NA	NA	TGGates	mefenamic_acid.Human.in_vitro.Liver	mefenamic acid
HGU133-2	MEFENAMIC ACID	30	uM	50789	MEFENAMIC AC-0.333d-30uM-CE-HFHCYT-HGU133_2-TGGates	HPH	0.333	NA	NA	TGGates	mefenamic_acid.Human.in_vitro.Liver	mefenamic acid
HGU133-2	MELOXICAM	50	uM	50791	MELOXICAM-1d-50uM-CE-HFHCYT-HGU133_2-TGGates	HPH	1	NA	NA	TGGates	meloxicam.Human.in_vitro.Liver	meloxicam
HGU133-2	MELOXICAM	10	uM	50792	MELOXICAM-1d-10uM-CE-HFHCYT-HGU133_2-TGGates	HPH	1	NA	NA	TGGates	meloxicam.Human.in_vitro.Liver	meloxicam
HGU133-2	MELOXICAM	50	uM	50794	MELOXICAM-0.333d-50uM-CE-HFHCYT-HGU133_2-TGGates	HPH	0.333	NA	NA	TGGates	meloxicam.Human.in_vitro.Liver	meloxicam
HGU133-2	MELOXICAM	10	uM	50795	MELOXICAM-0.333d-10uM-CE-HFHCYT-HGU133_2-TGGates	HPH	0.333	NA	NA	TGGates	meloxicam.Human.in_vitro.Liver	meloxicam
HGU133-2	METFORMIN	1000	uM	50797	METFORMIN-1d-1000uM-CE-HMHCYT-HGU133_2-TGGates	HPH	1	NA	NA	TGGates	metformin.Human.in_vitro.Liver	metformin
HGU133-2	METFORMIN	200	uM	50798	METFORMIN-1d-200uM-CE-HMHCYT-HGU133_2-TGGates	HPH	1	NA	NA	TGGates	metformin.Human.in_vitro.Liver	metformin
HGU133-2	METFORMIN	1000	uM	50800	METFORMIN-0.333d-1000uM-CE-HMHCYT-HGU133_2-TGGates	HPH	0.333	NA	NA	TGGates	metformin.Human.in_vitro.Liver	metformin
HGU133-2	METFORMIN	200	uM	50801	METFORMIN-0.333d-200uM-CE-HMHCYT-HGU133_2-TGGates	HPH	0.333	NA	NA	TGGates	metformin.Human.in_vitro.Liver	metformin
HGU133-2	METHAPYRILENE	600	uM	50803	METHAPYRILEN-0.083d-600uM-CE-HFHCYT-HGU133_2-TGGates	HPH	0.083	NA	NA	TGGates	methapyrilene.Human.in_vitro.Liver	methapyrilene
HGU133-2	METHAPYRILENE	24	uM	50804	METHAPYRILEN-0.083d-24uM-CE-HFHCYT-HGU133_2-TGGates	HPH	0.083	NA	NA	TGGates	methapyrilene.Human.in_vitro.Liver	methapyrilene
HGU133-2	METHAPYRILENE	120	uM	50805	METHAPYRILEN-0.083d-120uM-CE-HFHCYT-HGU133_2-TGGates	HPH	0.083	NA	NA	TGGates	methapyrilene.Human.in_vitro.Liver	methapyrilene
HGU133-2	METHAPYRILENE	600	uM	50807	METHAPYRILEN-1d-600uM-CE-HFHCYT-HGU133_2-TGGates	HPH	1	NA	NA	TGGates	methapyrilene.Human.in_vitro.Liver	methapyrilene
HGU133-2	METHAPYRILENE	24	uM	50808	METHAPYRILEN-1d-24uM-CE-HFHCYT-HGU133_2-TGGates	HPH	1	NA	NA	TGGates	methapyrilene.Human.in_vitro.Liver	methapyrilene
HGU133-2	METHAPYRILENE	120	uM	50809	METHAPYRILEN-1d-120uM-CE-HFHCYT-HGU133_2-TGGates	HPH	1	NA	NA	TGGates	methapyrilene.Human.in_vitro.Liver	methapyrilene
HGU133-2	METHAPYRILENE	600	uM	50811	METHAPYRILEN-0.333d-600uM-CE-HFHCYT-HGU133_2-TGGates	HPH	0.333	NA	NA	TGGates	methapyrilene.Human.in_vitro.Liver	methapyrilene
HGU133-2	METHAPYRILENE	24	uM	50812	METHAPYRILEN-0.333d-24uM-CE-HFHCYT-HGU133_2-TGGates	HPH	0.333	NA	NA	TGGates	methapyrilene.Human.in_vitro.Liver	methapyrilene
HGU133-2	METHAPYRILENE	120	uM	50813	METHAPYRILEN-0.333d-120uM-CE-HFHCYT-HGU133_2-TGGates	HPH	0.333	NA	NA	TGGates	methapyrilene.Human.in_vitro.Liver	methapyrilene
HGU133-2	METHIMAZOLE	10000	uM	50815	METHIMAZOLE-1d-10000uM-CE-HMHCYT-HGU133_2-TGGates	HPH	1	NA	NA	TGGates	methimazole.Human.in_vitro.Liver	methimazole
HGU133-2	METHIMAZOLE	2000	uM	50816	METHIMAZOLE-1d-2000uM-CE-HMHCYT-HGU133_2-TGGates	HPH	1	NA	NA	TGGates	methimazole.Human.in_vitro.Liver	methimazole
HGU133-2	METHIMAZOLE	10000	uM	50818	METHIMAZOLE-0.333d-10000uM-CE-HMHCYT-HGU133_2-TGGates	HPH	0.333	NA	NA	TGGates	methimazole.Human.in_vitro.Liver	methimazole
HGU133-2	METHIMAZOLE	2000	uM	50819	METHIMAZOLE-0.333d-2000uM-CE-HMHCYT-HGU133_2-TGGates	HPH	0.333	NA	NA	TGGates	methimazole.Human.in_vitro.Liver	methimazole
HGU133-2	METHYLDOPA	50	uM	50821	METHYLDOPA-1d-50uM-CE-HMHCYT-HGU133_2-TGGates	HPH	1	NA	NA	TGGates	methyldopa.Human.in_vitro.Liver	methyldopa
HGU133-2	METHYLDOPA	10	uM	50822	METHYLDOPA-1d-10uM-CE-HMHCYT-HGU133_2-TGGates	HPH	1	NA	NA	TGGates	methyldopa.Human.in_vitro.Liver	methyldopa
HGU133-2	METHYLDOPA	50	uM	50824	METHYLDOPA-0.333d-50uM-CE-HMHCYT-HGU133_2-TGGates	HPH	0.333	NA	NA	TGGates	methyldopa.Human.in_vitro.Liver	methyldopa
HGU133-2	METHYLDOPA	10	uM	50825	METHYLDOPA-0.333d-10uM-CE-HMHCYT-HGU133_2-TGGates	HPH	0.333	NA	NA	TGGates	methyldopa.Human.in_vitro.Liver	methyldopa
HGU133-2	4,4'-METHYLENEDIANILINE	600	uM	50827	4,4'-METHYLE-1d-600uM-CE-HMHCYT-HGU133_2-TGGates	HPH	1	NA	NA	TGGates	methylene_dianiline.Human.in_vitro.Liver	methylene dianiline
HGU133-2	4,4'-METHYLENEDIANILINE	24	uM	50828	4,4'-METHYLE-1d-24uM-CE-HMHCYT-HGU133_2-TGGates	HPH	1	NA	NA	TGGates	methylene_dianiline.Human.in_vitro.Liver	methylene dianiline
HGU133-2	4,4'-METHYLENEDIANILINE	120	uM	50829	4,4'-METHYLE-1d-120uM-CE-HMHCYT-HGU133_2-TGGates	HPH	1	NA	NA	TGGates	methylene_dianiline.Human.in_vitro.Liver	methylene dianiline
HGU133-2	4,4'-METHYLENEDIANILINE	600	uM	50831	4,4'-METHYLE-0.333d-600uM-CE-HMHCYT-HGU133_2-TGGates	HPH	0.333	NA	NA	TGGates	methylene_dianiline.Human.in_vitro.Liver	methylene dianiline
HGU133-2	4,4'-METHYLENEDIANILINE	24	uM	50832	4,4'-METHYLE-0.333d-24uM-CE-HMHCYT-HGU133_2-TGGates	HPH	0.333	NA	NA	TGGates	methylene_dianiline.Human.in_vitro.Liver	methylene dianiline
HGU133-2	4,4'-METHYLENEDIANILINE	120	uM	50833	4,4'-METHYLE-0.333d-120uM-CE-HMHCYT-HGU133_2-TGGates	HPH	0.333	NA	NA	TGGates	methylene_dianiline.Human.in_vitro.Liver	methylene dianiline
HGU133-2	17-METHYLTESTOSTERONE	20	uM	50835	17-METHYLTES-0.083d-20uM-CE-HFHCYT-HGU133_2-TGGates	HPH	0.083	NA	NA	TGGates	methyltestosterone.Human.in_vitro.Liver	methyltestosterone
HGU133-2	17-METHYLTESTOSTERONE	1	uM	50836	17-METHYLTES-0.083d-1uM-CE-HFHCYT-HGU133_2-TGGates	HPH	0.083	NA	NA	TGGates	methyltestosterone.Human.in_vitro.Liver	methyltestosterone
HGU133-2	17-METHYLTESTOSTERONE	4	uM	50837	17-METHYLTES-0.083d-4uM-CE-HFHCYT-HGU133_2-TGGates	HPH	0.083	NA	NA	TGGates	methyltestosterone.Human.in_vitro.Liver	methyltestosterone
HGU133-2	17-METHYLTESTOSTERONE	20	uM	50839	17-METHYLTES-1d-20uM-CE-HFHCYT-HGU133_2-TGGates	HPH	1	NA	NA	TGGates	methyltestosterone.Human.in_vitro.Liver	methyltestosterone
HGU133-2	17-METHYLTESTOSTERONE	1	uM	50840	17-METHYLTES-1d-1uM-CE-HFHCYT-HGU133_2-TGGates	HPH	1	NA	NA	TGGates	methyltestosterone.Human.in_vitro.Liver	methyltestosterone
HGU133-2	17-METHYLTESTOSTERONE	4	uM	50841	17-METHYLTES-1d-4uM-CE-HFHCYT-HGU133_2-TGGates	HPH	1	NA	NA	TGGates	methyltestosterone.Human.in_vitro.Liver	methyltestosterone
HGU133-2	17-METHYLTESTOSTERONE	20	uM	50843	17-METHYLTES-0.333d-20uM-CE-HFHCYT-HGU133_2-TGGates	HPH	0.333	NA	NA	TGGates	methyltestosterone.Human.in_vitro.Liver	methyltestosterone
HGU133-2	17-METHYLTESTOSTERONE	1	uM	50844	17-METHYLTES-0.333d-1uM-CE-HFHCYT-HGU133_2-TGGates	HPH	0.333	NA	NA	TGGates	methyltestosterone.Human.in_vitro.Liver	methyltestosterone
HGU133-2	17-METHYLTESTOSTERONE	4	uM	50845	17-METHYLTES-0.333d-4uM-CE-HFHCYT-HGU133_2-TGGates	HPH	0.333	NA	NA	TGGates	methyltestosterone.Human.in_vitro.Liver	methyltestosterone
HGU133-2	MEXILETINE	300	uM	50847	MEXILETINE-1d-300uM-CE-HFHCYT-HGU133_2-TGGates	HPH	1	NA	NA	TGGates	mexiletine.Human.in_vitro.Liver	mexiletine
HGU133-2	MEXILETINE	60	uM	50848	MEXILETINE-1d-60uM-CE-HFHCYT-HGU133_2-TGGates	HPH	1	NA	NA	TGGates	mexiletine.Human.in_vitro.Liver	mexiletine
HGU133-2	MEXILETINE	300	uM	50850	MEXILETINE-0.333d-300uM-CE-HFHCYT-HGU133_2-TGGates	HPH	0.333	NA	NA	TGGates	mexiletine.Human.in_vitro.Liver	mexiletine
HGU133-2	MEXILETINE	60	uM	50851	MEXILETINE-0.333d-60uM-CE-HFHCYT-HGU133_2-TGGates	HPH	0.333	NA	NA	TGGates	mexiletine.Human.in_vitro.Liver	mexiletine
HGU133-2	MONOCROTALINE	90	uM	50853	MONOCROTALIN-1d-90uM-CE-HMHCYT-HGU133_2-TGGates	HPH	1	NA	NA	TGGates	monocrotaline.Human.in_vitro.Liver	monocrotaline
HGU133-2	MONOCROTALINE	18	uM	50854	MONOCROTALIN-1d-18uM-CE-HMHCYT-HGU133_2-TGGates	HPH	1	NA	NA	TGGates	monocrotaline.Human.in_vitro.Liver	monocrotaline
HGU133-2	MONOCROTALINE	90	uM	50856	MONOCROTALIN-0.333d-90uM-CE-HMHCYT-HGU133_2-TGGates	HPH	0.333	NA	NA	TGGates	monocrotaline.Human.in_vitro.Liver	monocrotaline
HGU133-2	MONOCROTALINE	18	uM	50857	MONOCROTALIN-0.333d-18uM-CE-HMHCYT-HGU133_2-TGGates	HPH	0.333	NA	NA	TGGates	monocrotaline.Human.in_vitro.Liver	monocrotaline
HGU133-2	MOXISYLYTE	400	uM	50859	MOXISYLYTE-1d-400uM-CE-HFHCYT-HGU133_2-TGGates	HPH	1	NA	NA	TGGates	moxisylyte.Human.in_vitro.Liver	moxisylyte
HGU133-2	MOXISYLYTE	80	uM	50860	MOXISYLYTE-1d-80uM-CE-HFHCYT-HGU133_2-TGGates	HPH	1	NA	NA	TGGates	moxisylyte.Human.in_vitro.Liver	moxisylyte
HGU133-2	MOXISYLYTE	400	uM	50862	MOXISYLYTE-0.333d-400uM-CE-HFHCYT-HGU133_2-TGGates	HPH	0.333	NA	NA	TGGates	moxisylyte.Human.in_vitro.Liver	moxisylyte
HGU133-2	MOXISYLYTE	80	uM	50863	MOXISYLYTE-0.333d-80uM-CE-HFHCYT-HGU133_2-TGGates	HPH	0.333	NA	NA	TGGates	moxisylyte.Human.in_vitro.Liver	moxisylyte
HGU133-2	1-NAPHTHYL ISOTHIOCYANATE	200	uM	50865	1-NAPHTHYL I-0.083d-200uM-CE-HFHCYT-HGU133_2-TGGates	HPH	0.083	NA	NA	TGGates	naphthyl_isothiocyanate.Human.in_vitro.Liver	naphthyl isothiocyanate
HGU133-2	1-NAPHTHYL ISOTHIOCYANATE	8	uM	50866	1-NAPHTHYL I-0.083d-8uM-CE-HFHCYT-HGU133_2-TGGates	HPH	0.083	NA	NA	TGGates	naphthyl_isothiocyanate.Human.in_vitro.Liver	naphthyl isothiocyanate
HGU133-2	1-NAPHTHYL ISOTHIOCYANATE	40	uM	50867	1-NAPHTHYL I-0.083d-40uM-CE-HFHCYT-HGU133_2-TGGates	HPH	0.083	NA	NA	TGGates	naphthyl_isothiocyanate.Human.in_vitro.Liver	naphthyl isothiocyanate
HGU133-2	1-NAPHTHYL ISOTHIOCYANATE	200	uM	50869	1-NAPHTHYL I-1d-200uM-CE-HFHCYT-HGU133_2-TGGates	HPH	1	NA	NA	TGGates	naphthyl_isothiocyanate.Human.in_vitro.Liver	naphthyl isothiocyanate
HGU133-2	1-NAPHTHYL ISOTHIOCYANATE	8	uM	50870	1-NAPHTHYL I-1d-8uM-CE-HFHCYT-HGU133_2-TGGates	HPH	1	NA	NA	TGGates	naphthyl_isothiocyanate.Human.in_vitro.Liver	naphthyl isothiocyanate
HGU133-2	1-NAPHTHYL ISOTHIOCYANATE	40	uM	50871	1-NAPHTHYL I-1d-40uM-CE-HFHCYT-HGU133_2-TGGates	HPH	1	NA	NA	TGGates	naphthyl_isothiocyanate.Human.in_vitro.Liver	naphthyl isothiocyanate
HGU133-2	1-NAPHTHYL ISOTHIOCYANATE	200	uM	50873	1-NAPHTHYL I-0.333d-200uM-CE-HFHCYT-HGU133_2-TGGates	HPH	0.333	NA	NA	TGGates	naphthyl_isothiocyanate.Human.in_vitro.Liver	naphthyl isothiocyanate
HGU133-2	1-NAPHTHYL ISOTHIOCYANATE	8	uM	50874	1-NAPHTHYL I-0.333d-8uM-CE-HFHCYT-HGU133_2-TGGates	HPH	0.333	NA	NA	TGGates	naphthyl_isothiocyanate.Human.in_vitro.Liver	naphthyl isothiocyanate
HGU133-2	1-NAPHTHYL ISOTHIOCYANATE	40	uM	50875	1-NAPHTHYL I-0.333d-40uM-CE-HFHCYT-HGU133_2-TGGates	HPH	0.333	NA	NA	TGGates	naphthyl_isothiocyanate.Human.in_vitro.Liver	naphthyl isothiocyanate
HGU133-2	NAPROXEN	600	uM	50877	NAPROXEN-1d-600uM-CE-HFHCYT-HGU133_2-TGGates	HPH	1	NA	NA	TGGates	naproxen.Human.in_vitro.Liver	naproxen
HGU133-2	NAPROXEN	120	uM	50878	NAPROXEN-1d-120uM-CE-HFHCYT-HGU133_2-TGGates	HPH	1	NA	NA	TGGates	naproxen.Human.in_vitro.Liver	naproxen
HGU133-2	NAPROXEN	600	uM	50880	NAPROXEN-0.333d-600uM-CE-HFHCYT-HGU133_2-TGGates	HPH	0.333	NA	NA	TGGates	naproxen.Human.in_vitro.Liver	naproxen
HGU133-2	NAPROXEN	120	uM	50881	NAPROXEN-0.333d-120uM-CE-HFHCYT-HGU133_2-TGGates	HPH	0.333	NA	NA	TGGates	naproxen.Human.in_vitro.Liver	naproxen
HGU133-2	NEFAZODONE	30	uM	50883	NEFAZODONE-1d-30uM-CE-HMHCYT-HGU133_2-TGGates	HPH	1	NA	NA	TGGates	nefazodone.Human.in_vitro.Liver	nefazodone
HGU133-2	NEFAZODONE	6	uM	50884	NEFAZODONE-1d-6uM-CE-HMHCYT-HGU133_2-TGGates	HPH	1	NA	NA	TGGates	nefazodone.Human.in_vitro.Liver	nefazodone
HGU133-2	NIACIN	10000	uM	50886	NIACIN-1d-10000uM-CE-HFHCYT-HGU133_2-TGGates	HPH	1	NA	NA	TGGates	nicotinic_acid.Human.in_vitro.Liver	nicotinic acid
HGU133-2	NIACIN	2000	uM	50887	NIACIN-1d-2000uM-CE-HFHCYT-HGU133_2-TGGates	HPH	1	NA	NA	TGGates	nicotinic_acid.Human.in_vitro.Liver	nicotinic acid
HGU133-2	NIACIN	10000	uM	50889	NIACIN-0.333d-10000uM-CE-HFHCYT-HGU133_2-TGGates	HPH	0.333	NA	NA	TGGates	nicotinic_acid.Human.in_vitro.Liver	nicotinic acid
HGU133-2	NIACIN	2000	uM	50890	NIACIN-0.333d-2000uM-CE-HFHCYT-HGU133_2-TGGates	HPH	0.333	NA	NA	TGGates	nicotinic_acid.Human.in_vitro.Liver	nicotinic acid
HGU133-2	NIFEDIPINE	150	uM	50892	NIFEDIPINE-1d-150uM-CE-HFHCYT-HGU133_2-TGGates	HPH	1	NA	NA	TGGates	nifedipine.Human.in_vitro.Liver	nifedipine
HGU133-2	NIFEDIPINE	30	uM	50893	NIFEDIPINE-1d-30uM-CE-HFHCYT-HGU133_2-TGGates	HPH	1	NA	NA	TGGates	nifedipine.Human.in_vitro.Liver	nifedipine
HGU133-2	NIFEDIPINE	150	uM	50895	NIFEDIPINE-0.333d-150uM-CE-HFHCYT-HGU133_2-TGGates	HPH	0.333	NA	NA	TGGates	nifedipine.Human.in_vitro.Liver	nifedipine
HGU133-2	NIFEDIPINE	30	uM	50896	NIFEDIPINE-0.333d-30uM-CE-HFHCYT-HGU133_2-TGGates	HPH	0.333	NA	NA	TGGates	nifedipine.Human.in_vitro.Liver	nifedipine
HGU133-2	NIMESULIDE	330	uM	50898	NIMESULIDE-1d-330uM-CE-HFHCYT-HGU133_2-TGGates	HPH	1	NA	NA	TGGates	nimesulide.Human.in_vitro.Liver	nimesulide
HGU133-2	NIMESULIDE	66	uM	50899	NIMESULIDE-1d-66uM-CE-HFHCYT-HGU133_2-TGGates	HPH	1	NA	NA	TGGates	nimesulide.Human.in_vitro.Liver	nimesulide
HGU133-2	NIMESULIDE	330	uM	50901	NIMESULIDE-0.333d-330uM-CE-HFHCYT-HGU133_2-TGGates	HPH	0.333	NA	NA	TGGates	nimesulide.Human.in_vitro.Liver	nimesulide
HGU133-2	NIMESULIDE	66	uM	50902	NIMESULIDE-0.333d-66uM-CE-HFHCYT-HGU133_2-TGGates	HPH	0.333	NA	NA	TGGates	nimesulide.Human.in_vitro.Liver	nimesulide
HGU133-2	NITROFURANTOIN	125	uM	50904	NITROFURANTO-0.083d-125uM-CE-HFHCYT-HGU133_2-TGGates	HPH	0.083	NA	NA	TGGates	nitrofurantoin.Human.in_vitro.Liver	nitrofurantoin
HGU133-2	NITROFURANTOIN	5	uM	50905	NITROFURANTO-0.083d-5uM-CE-HFHCYT-HGU133_2-TGGates	HPH	0.083	NA	NA	TGGates	nitrofurantoin.Human.in_vitro.Liver	nitrofurantoin
HGU133-2	NITROFURANTOIN	25	uM	50906	NITROFURANTO-0.083d-25uM-CE-HFHCYT-HGU133_2-TGGates	HPH	0.083	NA	NA	TGGates	nitrofurantoin.Human.in_vitro.Liver	nitrofurantoin
HGU133-2	NITROFURANTOIN	125	uM	50908	NITROFURANTO-1d-125uM-CE-HFHCYT-HGU133_2-TGGates	HPH	1	NA	NA	TGGates	nitrofurantoin.Human.in_vitro.Liver	nitrofurantoin
HGU133-2	NITROFURANTOIN	5	uM	50909	NITROFURANTO-1d-5uM-CE-HFHCYT-HGU133_2-TGGates	HPH	1	NA	NA	TGGates	nitrofurantoin.Human.in_vitro.Liver	nitrofurantoin
HGU133-2	NITROFURANTOIN	25	uM	50910	NITROFURANTO-1d-25uM-CE-HFHCYT-HGU133_2-TGGates	HPH	1	NA	NA	TGGates	nitrofurantoin.Human.in_vitro.Liver	nitrofurantoin
HGU133-2	NITROFURANTOIN	125	uM	50912	NITROFURANTO-0.333d-125uM-CE-HFHCYT-HGU133_2-TGGates	HPH	0.333	NA	NA	TGGates	nitrofurantoin.Human.in_vitro.Liver	nitrofurantoin
HGU133-2	NITROFURANTOIN	5	uM	50913	NITROFURANTO-0.333d-5uM-CE-HFHCYT-HGU133_2-TGGates	HPH	0.333	NA	NA	TGGates	nitrofurantoin.Human.in_vitro.Liver	nitrofurantoin
HGU133-2	NITROFURANTOIN	25	uM	50914	NITROFURANTO-0.333d-25uM-CE-HFHCYT-HGU133_2-TGGates	HPH	0.333	NA	NA	TGGates	nitrofurantoin.Human.in_vitro.Liver	nitrofurantoin
HGU133-2	NITROFURAZONE	50	uM	50916	NITROFURAZON-1d-50uM-CE-HFHCYT-HGU133_2-TGGates	HPH	1	NA	NA	TGGates	nitrofurazone.Human.in_vitro.Liver	nitrofurazone
HGU133-2	NITROFURAZONE	10	uM	50917	NITROFURAZON-1d-10uM-CE-HFHCYT-HGU133_2-TGGates	HPH	1	NA	NA	TGGates	nitrofurazone.Human.in_vitro.Liver	nitrofurazone
HGU133-2	NITROFURAZONE	50	uM	50919	NITROFURAZON-0.333d-50uM-CE-HFHCYT-HGU133_2-TGGates	HPH	0.333	NA	NA	TGGates	nitrofurazone.Human.in_vitro.Liver	nitrofurazone
HGU133-2	NITROFURAZONE	10	uM	50920	NITROFURAZON-0.333d-10uM-CE-HFHCYT-HGU133_2-TGGates	HPH	0.333	NA	NA	TGGates	nitrofurazone.Human.in_vitro.Liver	nitrofurazone
HGU133-2	N-NITROSODIETHYLAMINE	10000	uM	50922	N-NITROSODIE-1d-10000uM-CE-HFHCYT-HGU133_2-TGGates	HPH	1	NA	NA	TGGates	nitrosodiethylamine.Human.in_vitro.Liver	nitrosodiethylamine
HGU133-2	N-NITROSODIETHYLAMINE	2000	uM	50923	N-NITROSODIE-1d-2000uM-CE-HFHCYT-HGU133_2-TGGates	HPH	1	NA	NA	TGGates	nitrosodiethylamine.Human.in_vitro.Liver	nitrosodiethylamine
HGU133-2	N-NITROSODIETHYLAMINE	10000	uM	50925	N-NITROSODIE-0.333d-10000uM-CE-HFHCYT-HGU133_2-TGGates	HPH	0.333	NA	NA	TGGates	nitrosodiethylamine.Human.in_vitro.Liver	nitrosodiethylamine
HGU133-2	N-NITROSODIETHYLAMINE	2000	uM	50926	N-NITROSODIE-0.333d-2000uM-CE-HFHCYT-HGU133_2-TGGates	HPH	0.333	NA	NA	TGGates	nitrosodiethylamine.Human.in_vitro.Liver	nitrosodiethylamine
HGU133-2	N-METHYL-N-NITROSOUREA	10000	uM	50928	N-METHYL-N-N-1d-10000uM-CE-HMHCYT-HGU133_2-TGGates	HPH	1	NA	NA	TGGates	N-methyl-N-nitrosourea.Human.in_vitro.Liver	N-methyl-N-nitrosourea
HGU133-2	N-METHYL-N-NITROSOUREA	1200	uM	50929	N-METHYL-N-N-1d-1200uM-CE-HMHCYT-HGU133_2-TGGates	HPH	1	NA	NA	TGGates	N-methyl-N-nitrosourea.Human.in_vitro.Liver	N-methyl-N-nitrosourea
HGU133-2	N-METHYL-N-NITROSOUREA	6000	uM	50930	N-METHYL-N-N-1d-6000uM-CE-HMHCYT-HGU133_2-TGGates	HPH	1	NA	NA	TGGates	N-methyl-N-nitrosourea.Human.in_vitro.Liver	N-methyl-N-nitrosourea
HGU133-2	N-METHYL-N-NITROSOUREA	10000	uM	50932	N-METHYL-N-N-0.333d-10000uM-CE-HMHCYT-HGU133_2-TGGates	HPH	0.333	NA	NA	TGGates	N-methyl-N-nitrosourea.Human.in_vitro.Liver	N-methyl-N-nitrosourea
HGU133-2	N-METHYL-N-NITROSOUREA	1200	uM	50933	N-METHYL-N-N-0.333d-1200uM-CE-HMHCYT-HGU133_2-TGGates	HPH	0.333	NA	NA	TGGates	N-methyl-N-nitrosourea.Human.in_vitro.Liver	N-methyl-N-nitrosourea
HGU133-2	N-METHYL-N-NITROSOUREA	6000	uM	50934	N-METHYL-N-N-0.333d-6000uM-CE-HMHCYT-HGU133_2-TGGates	HPH	0.333	NA	NA	TGGates	N-methyl-N-nitrosourea.Human.in_vitro.Liver	N-methyl-N-nitrosourea
HGU133-2	N-NITROSOMORPHOLINE	10000	uM	50936	N-NITROSOMOR-1d-10000uM-CE-HMHCYT-HGU133_2-TGGates	HPH	1	NA	NA	TGGates	N-nitrosomorpholine.Human.in_vitro.Liver	N-nitrosomorpholine
HGU133-2	N-NITROSOMORPHOLINE	400	uM	50937	N-NITROSOMOR-1d-400uM-CE-HMHCYT-HGU133_2-TGGates	HPH	1	NA	NA	TGGates	N-nitrosomorpholine.Human.in_vitro.Liver	N-nitrosomorpholine
HGU133-2	N-NITROSOMORPHOLINE	2000	uM	50938	N-NITROSOMOR-1d-2000uM-CE-HMHCYT-HGU133_2-TGGates	HPH	1	NA	NA	TGGates	N-nitrosomorpholine.Human.in_vitro.Liver	N-nitrosomorpholine
HGU133-2	N-NITROSOMORPHOLINE	10000	uM	50940	N-NITROSOMOR-0.333d-10000uM-CE-HMHCYT-HGU133_2-TGGates	HPH	0.333	NA	NA	TGGates	N-nitrosomorpholine.Human.in_vitro.Liver	N-nitrosomorpholine
HGU133-2	N-NITROSOMORPHOLINE	400	uM	50941	N-NITROSOMOR-0.333d-400uM-CE-HMHCYT-HGU133_2-TGGates	HPH	0.333	NA	NA	TGGates	N-nitrosomorpholine.Human.in_vitro.Liver	N-nitrosomorpholine
HGU133-2	N-NITROSOMORPHOLINE	2000	uM	50942	N-NITROSOMOR-0.333d-2000uM-CE-HMHCYT-HGU133_2-TGGates	HPH	0.333	NA	NA	TGGates	N-nitrosomorpholine.Human.in_vitro.Liver	N-nitrosomorpholine
HGU133-2	OMEPRAZOLE	600	uM	50944	OMEPRAZOLE-0.083d-600uM-CE-HFHCYT-HGU133_2-TGGates	HPH	0.083	NA	NA	TGGates	omeprazole.Human.in_vitro.Liver	omeprazole
HGU133-2	OMEPRAZOLE	24	uM	50945	OMEPRAZOLE-0.083d-24uM-CE-HFHCYT-HGU133_2-TGGates	HPH	0.083	NA	NA	TGGates	omeprazole.Human.in_vitro.Liver	omeprazole
HGU133-2	OMEPRAZOLE	120	uM	50946	OMEPRAZOLE-0.083d-120uM-CE-HFHCYT-HGU133_2-TGGates	HPH	0.083	NA	NA	TGGates	omeprazole.Human.in_vitro.Liver	omeprazole
HGU133-2	OMEPRAZOLE	600	uM	50948	OMEPRAZOLE-1d-600uM-CE-HFHCYT-HGU133_2-TGGates	HPH	1	NA	NA	TGGates	omeprazole.Human.in_vitro.Liver	omeprazole
HGU133-2	OMEPRAZOLE	24	uM	50949	OMEPRAZOLE-1d-24uM-CE-HFHCYT-HGU133_2-TGGates	HPH	1	NA	NA	TGGates	omeprazole.Human.in_vitro.Liver	omeprazole
HGU133-2	OMEPRAZOLE	120	uM	50950	OMEPRAZOLE-1d-120uM-CE-HFHCYT-HGU133_2-TGGates	HPH	1	NA	NA	TGGates	omeprazole.Human.in_vitro.Liver	omeprazole
HGU133-2	OMEPRAZOLE	600	uM	50952	OMEPRAZOLE-0.333d-600uM-CE-HFHCYT-HGU133_2-TGGates	HPH	0.333	NA	NA	TGGates	omeprazole.Human.in_vitro.Liver	omeprazole
HGU133-2	OMEPRAZOLE	24	uM	50953	OMEPRAZOLE-0.333d-24uM-CE-HFHCYT-HGU133_2-TGGates	HPH	0.333	NA	NA	TGGates	omeprazole.Human.in_vitro.Liver	omeprazole
HGU133-2	OMEPRAZOLE	120	uM	50954	OMEPRAZOLE-0.333d-120uM-CE-HFHCYT-HGU133_2-TGGates	HPH	0.333	NA	NA	TGGates	omeprazole.Human.in_vitro.Liver	omeprazole
HGU133-2	PAPAVERINE	60	uM	50956	PAPAVERINE-1d-60uM-CE-HFHCYT-HGU133_2-TGGates	HPH	1	NA	NA	TGGates	papaverine.Human.in_vitro.Liver	papaverine
HGU133-2	PAPAVERINE	12	uM	50957	PAPAVERINE-1d-12uM-CE-HFHCYT-HGU133_2-TGGates	HPH	1	NA	NA	TGGates	papaverine.Human.in_vitro.Liver	papaverine
HGU133-2	PAPAVERINE	60	uM	50959	PAPAVERINE-0.333d-60uM-CE-HFHCYT-HGU133_2-TGGates	HPH	0.333	NA	NA	TGGates	papaverine.Human.in_vitro.Liver	papaverine
HGU133-2	PAPAVERINE	12	uM	50960	PAPAVERINE-0.333d-12uM-CE-HFHCYT-HGU133_2-TGGates	HPH	0.333	NA	NA	TGGates	papaverine.Human.in_vitro.Liver	papaverine
HGU133-2	PEMOLINE	75	uM	50962	PEMOLINE-1d-75uM-CE-HMHCYT-HGU133_2-TGGates	HPH	1	NA	NA	TGGates	pemoline.Human.in_vitro.Liver	pemoline
HGU133-2	PEMOLINE	15	uM	50963	PEMOLINE-1d-15uM-CE-HMHCYT-HGU133_2-TGGates	HPH	1	NA	NA	TGGates	pemoline.Human.in_vitro.Liver	pemoline
HGU133-2	PEMOLINE	75	uM	50965	PEMOLINE-0.333d-75uM-CE-HMHCYT-HGU133_2-TGGates	HPH	0.333	NA	NA	TGGates	pemoline.Human.in_vitro.Liver	pemoline
HGU133-2	PEMOLINE	15	uM	50966	PEMOLINE-0.333d-15uM-CE-HMHCYT-HGU133_2-TGGates	HPH	0.333	NA	NA	TGGates	pemoline.Human.in_vitro.Liver	pemoline
HGU133-2	PENICILLAMINE	10000	uM	50968	PENICILLAMIN-1d-10000uM-CE-HFHCYT-HGU133_2-TGGates	HPH	1	NA	NA	TGGates	penicillamine.Human.in_vitro.Liver	penicillamine
HGU133-2	PENICILLAMINE	2000	uM	50969	PENICILLAMIN-1d-2000uM-CE-HFHCYT-HGU133_2-TGGates	HPH	1	NA	NA	TGGates	penicillamine.Human.in_vitro.Liver	penicillamine
HGU133-2	PENICILLAMINE	10000	uM	50971	PENICILLAMIN-0.333d-10000uM-CE-HFHCYT-HGU133_2-TGGates	HPH	0.333	NA	NA	TGGates	penicillamine.Human.in_vitro.Liver	penicillamine
HGU133-2	PENICILLAMINE	2000	uM	50972	PENICILLAMIN-0.333d-2000uM-CE-HFHCYT-HGU133_2-TGGates	HPH	0.333	NA	NA	TGGates	penicillamine.Human.in_vitro.Liver	penicillamine
HGU133-2	PERHEXILINE	15	uM	50974	PERHEXILINE-0.083d-15uM-CE-HFHCYT-HGU133_2-TGGates	HPH	0.083	NA	NA	TGGates	perhexiline.Human.in_vitro.Liver	perhexiline
HGU133-2	PERHEXILINE	1	uM	50975	PERHEXILINE-0.083d-1uM-CE-HFHCYT-HGU133_2-TGGates	HPH	0.083	NA	NA	TGGates	perhexiline.Human.in_vitro.Liver	perhexiline
HGU133-2	PERHEXILINE	3	uM	50976	PERHEXILINE-0.083d-3uM-CE-HFHCYT-HGU133_2-TGGates	HPH	0.083	NA	NA	TGGates	perhexiline.Human.in_vitro.Liver	perhexiline
HGU133-2	PERHEXILINE	15	uM	50978	PERHEXILINE-1d-15uM-CE-HFHCYT-HGU133_2-TGGates	HPH	1	NA	NA	TGGates	perhexiline.Human.in_vitro.Liver	perhexiline
HGU133-2	PERHEXILINE	1	uM	50979	PERHEXILINE-1d-1uM-CE-HFHCYT-HGU133_2-TGGates	HPH	1	NA	NA	TGGates	perhexiline.Human.in_vitro.Liver	perhexiline
HGU133-2	PERHEXILINE	3	uM	50980	PERHEXILINE-1d-3uM-CE-HFHCYT-HGU133_2-TGGates	HPH	1	NA	NA	TGGates	perhexiline.Human.in_vitro.Liver	perhexiline
HGU133-2	PERHEXILINE	15	uM	50982	PERHEXILINE-0.333d-15uM-CE-HFHCYT-HGU133_2-TGGates	HPH	0.333	NA	NA	TGGates	perhexiline.Human.in_vitro.Liver	perhexiline
HGU133-2	PERHEXILINE	1	uM	50983	PERHEXILINE-0.333d-1uM-CE-HFHCYT-HGU133_2-TGGates	HPH	0.333	NA	NA	TGGates	perhexiline.Human.in_vitro.Liver	perhexiline
HGU133-2	PERHEXILINE	3	uM	50984	PERHEXILINE-0.333d-3uM-CE-HFHCYT-HGU133_2-TGGates	HPH	0.333	NA	NA	TGGates	perhexiline.Human.in_vitro.Liver	perhexiline
HGU133-2	PHALLOIDIN	400	ug/mL	50986	PHALLOIDIN-1d-400ug/mL-CE-HMHCYT-HGU133_2-TGGates	HPH	1	NA	NA	TGGates	phalloidin.Human.in_vitro.Liver	phalloidin
HGU133-2	PHALLOIDIN	16	ug/mL	50987	PHALLOIDIN-1d-16ug/mL-CE-HMHCYT-HGU133_2-TGGates	HPH	1	NA	NA	TGGates	phalloidin.Human.in_vitro.Liver	phalloidin
HGU133-2	PHALLOIDIN	80	ug/mL	50988	PHALLOIDIN-1d-80ug/mL-CE-HMHCYT-HGU133_2-TGGates	HPH	1	NA	NA	TGGates	phalloidin.Human.in_vitro.Liver	phalloidin
HGU133-2	PHALLOIDIN	400	ug/mL	50990	PHALLOIDIN-0.333d-400ug/mL-CE-HMHCYT-HGU133_2-TGGates	HPH	0.333	NA	NA	TGGates	phalloidin.Human.in_vitro.Liver	phalloidin
HGU133-2	PHALLOIDIN	16	ug/mL	50991	PHALLOIDIN-0.333d-16ug/mL-CE-HMHCYT-HGU133_2-TGGates	HPH	0.333	NA	NA	TGGates	phalloidin.Human.in_vitro.Liver	phalloidin
HGU133-2	PHALLOIDIN	80	ug/mL	50992	PHALLOIDIN-0.333d-80ug/mL-CE-HMHCYT-HGU133_2-TGGates	HPH	0.333	NA	NA	TGGates	phalloidin.Human.in_vitro.Liver	phalloidin
HGU133-2	PHENACETIN	600	uM	50994	PHENACETIN-1d-600uM-CE-HFHCYT-HGU133_2-TGGates	HPH	1	NA	NA	TGGates	phenacetin.Human.in_vitro.Liver	phenacetin
HGU133-2	PHENACETIN	120	uM	50995	PHENACETIN-1d-120uM-CE-HFHCYT-HGU133_2-TGGates	HPH	1	NA	NA	TGGates	phenacetin.Human.in_vitro.Liver	phenacetin
HGU133-2	PHENACETIN	600	uM	50997	PHENACETIN-0.333d-600uM-CE-HFHCYT-HGU133_2-TGGates	HPH	0.333	NA	NA	TGGates	phenacetin.Human.in_vitro.Liver	phenacetin
HGU133-2	PHENACETIN	120	uM	50998	PHENACETIN-0.333d-120uM-CE-HFHCYT-HGU133_2-TGGates	HPH	0.333	NA	NA	TGGates	phenacetin.Human.in_vitro.Liver	phenacetin
HGU133-2	PHENOBARBITAL	10000	uM	51000	PHENOBARBITA-0.083d-10000uM-CE-HFHCYT-HGU133_2-TGGates	HPH	0.083	NA	NA	TGGates	phenobarbital.Human.in_vitro.Liver	phenobarbital
HGU133-2	PHENOBARBITAL	400	uM	51001	PHENOBARBITA-0.083d-400uM-CE-HFHCYT-HGU133_2-TGGates	HPH	0.083	NA	NA	TGGates	phenobarbital.Human.in_vitro.Liver	phenobarbital
HGU133-2	PHENOBARBITAL	2000	uM	51002	PHENOBARBITA-0.083d-2000uM-CE-HFHCYT-HGU133_2-TGGates	HPH	0.083	NA	NA	TGGates	phenobarbital.Human.in_vitro.Liver	phenobarbital
HGU133-2	PHENOBARBITAL	10000	uM	51004	PHENOBARBITA-1d-10000uM-CE-HFHCYT-HGU133_2-TGGates	HPH	1	NA	NA	TGGates	phenobarbital.Human.in_vitro.Liver	phenobarbital
HGU133-2	PHENOBARBITAL	400	uM	51005	PHENOBARBITA-1d-400uM-CE-HFHCYT-HGU133_2-TGGates	HPH	1	NA	NA	TGGates	phenobarbital.Human.in_vitro.Liver	phenobarbital
HGU133-2	PHENOBARBITAL	2000	uM	51006	PHENOBARBITA-1d-2000uM-CE-HFHCYT-HGU133_2-TGGates	HPH	1	NA	NA	TGGates	phenobarbital.Human.in_vitro.Liver	phenobarbital
HGU133-2	PHENOBARBITAL	10000	uM	51008	PHENOBARBITA-0.333d-10000uM-CE-HFHCYT-HGU133_2-TGGates	HPH	0.333	NA	NA	TGGates	phenobarbital.Human.in_vitro.Liver	phenobarbital
HGU133-2	PHENOBARBITAL	400	uM	51009	PHENOBARBITA-0.333d-400uM-CE-HFHCYT-HGU133_2-TGGates	HPH	0.333	NA	NA	TGGates	phenobarbital.Human.in_vitro.Liver	phenobarbital
HGU133-2	PHENOBARBITAL	2000	uM	51010	PHENOBARBITA-0.333d-2000uM-CE-HFHCYT-HGU133_2-TGGates	HPH	0.333	NA	NA	TGGates	phenobarbital.Human.in_vitro.Liver	phenobarbital
HGU133-2	PHENYLANTHRANILIC ACID	200	uM	51012	PHENYLANTHRA-1d-200uM-CE-HFHCYT-HGU133_2-TGGates	HPH	1	NA	NA	TGGates	phenylanthranilic_acid.Human.in_vitro.Liver	phenylanthranilic acid
HGU133-2	PHENYLANTHRANILIC ACID	40	uM	51013	PHENYLANTHRA-1d-40uM-CE-HFHCYT-HGU133_2-TGGates	HPH	1	NA	NA	TGGates	phenylanthranilic_acid.Human.in_vitro.Liver	phenylanthranilic acid
HGU133-2	PHENYLANTHRANILIC ACID	200	uM	51015	PHENYLANTHRA-0.333d-200uM-CE-HFHCYT-HGU133_2-TGGates	HPH	0.333	NA	NA	TGGates	phenylanthranilic_acid.Human.in_vitro.Liver	phenylanthranilic acid
HGU133-2	PHENYLANTHRANILIC ACID	40	uM	51016	PHENYLANTHRA-0.333d-40uM-CE-HFHCYT-HGU133_2-TGGates	HPH	0.333	NA	NA	TGGates	phenylanthranilic_acid.Human.in_vitro.Liver	phenylanthranilic acid
HGU133-2	PHENYLBUTAZONE	400	uM	51018	PHENYLBUTAZO-0.083d-400uM-CE-HFHCYT-HGU133_2-TGGates	HPH	0.083	NA	NA	TGGates	phenylbutazone.Human.in_vitro.Liver	phenylbutazone
HGU133-2	PHENYLBUTAZONE	16	uM	51019	PHENYLBUTAZO-0.083d-16uM-CE-HFHCYT-HGU133_2-TGGates	HPH	0.083	NA	NA	TGGates	phenylbutazone.Human.in_vitro.Liver	phenylbutazone
HGU133-2	PHENYLBUTAZONE	80	uM	51020	PHENYLBUTAZO-0.083d-80uM-CE-HFHCYT-HGU133_2-TGGates	HPH	0.083	NA	NA	TGGates	phenylbutazone.Human.in_vitro.Liver	phenylbutazone
HGU133-2	PHENYLBUTAZONE	400	uM	51022	PHENYLBUTAZO-1d-400uM-CE-HFHCYT-HGU133_2-TGGates	HPH	1	NA	NA	TGGates	phenylbutazone.Human.in_vitro.Liver	phenylbutazone
HGU133-2	PHENYLBUTAZONE	16	uM	51023	PHENYLBUTAZO-1d-16uM-CE-HFHCYT-HGU133_2-TGGates	HPH	1	NA	NA	TGGates	phenylbutazone.Human.in_vitro.Liver	phenylbutazone
HGU133-2	PHENYLBUTAZONE	80	uM	51024	PHENYLBUTAZO-1d-80uM-CE-HFHCYT-HGU133_2-TGGates	HPH	1	NA	NA	TGGates	phenylbutazone.Human.in_vitro.Liver	phenylbutazone
HGU133-2	PHENYLBUTAZONE	400	uM	51026	PHENYLBUTAZO-0.333d-400uM-CE-HFHCYT-HGU133_2-TGGates	HPH	0.333	NA	NA	TGGates	phenylbutazone.Human.in_vitro.Liver	phenylbutazone
HGU133-2	PHENYLBUTAZONE	16	uM	51027	PHENYLBUTAZO-0.333d-16uM-CE-HFHCYT-HGU133_2-TGGates	HPH	0.333	NA	NA	TGGates	phenylbutazone.Human.in_vitro.Liver	phenylbutazone
HGU133-2	PHENYLBUTAZONE	80	uM	51028	PHENYLBUTAZO-0.333d-80uM-CE-HFHCYT-HGU133_2-TGGates	HPH	0.333	NA	NA	TGGates	phenylbutazone.Human.in_vitro.Liver	phenylbutazone
HGU133-2	PHENYTOIN	60	uM	51030	PHENYTOIN-0.083d-60uM-CE-HFHCYT-HGU133_2-TGGates	HPH	0.083	NA	NA	TGGates	phenytoin.Human.in_vitro.Liver	phenytoin
HGU133-2	PHENYTOIN	2	uM	51031	PHENYTOIN-0.083d-2uM-CE-HFHCYT-HGU133_2-TGGates	HPH	0.083	NA	NA	TGGates	phenytoin.Human.in_vitro.Liver	phenytoin
HGU133-2	PHENYTOIN	12	uM	51032	PHENYTOIN-0.083d-12uM-CE-HFHCYT-HGU133_2-TGGates	HPH	0.083	NA	NA	TGGates	phenytoin.Human.in_vitro.Liver	phenytoin
HGU133-2	PHENYTOIN	60	uM	51034	PHENYTOIN-1d-60uM-CE-HFHCYT-HGU133_2-TGGates	HPH	1	NA	NA	TGGates	phenytoin.Human.in_vitro.Liver	phenytoin
HGU133-2	PHENYTOIN	2	uM	51035	PHENYTOIN-1d-2uM-CE-HFHCYT-HGU133_2-TGGates	HPH	1	NA	NA	TGGates	phenytoin.Human.in_vitro.Liver	phenytoin
HGU133-2	PHENYTOIN	12	uM	51036	PHENYTOIN-1d-12uM-CE-HFHCYT-HGU133_2-TGGates	HPH	1	NA	NA	TGGates	phenytoin.Human.in_vitro.Liver	phenytoin
HGU133-2	PHENYTOIN	60	uM	51038	PHENYTOIN-0.333d-60uM-CE-HFHCYT-HGU133_2-TGGates	HPH	0.333	NA	NA	TGGates	phenytoin.Human.in_vitro.Liver	phenytoin
HGU133-2	PHENYTOIN	2	uM	51039	PHENYTOIN-0.333d-2uM-CE-HFHCYT-HGU133_2-TGGates	HPH	0.333	NA	NA	TGGates	phenytoin.Human.in_vitro.Liver	phenytoin
HGU133-2	PHENYTOIN	12	uM	51040	PHENYTOIN-0.333d-12uM-CE-HFHCYT-HGU133_2-TGGates	HPH	0.333	NA	NA	TGGates	phenytoin.Human.in_vitro.Liver	phenytoin
HGU133-2	PHORONE	200	uM	51042	PHORONE-1d-200uM-CE-HMHCYT-HGU133_2-TGGates	HPH	1	NA	NA	TGGates	phorone.Human.in_vitro.Liver	phorone
HGU133-2	PHORONE	1000	uM	51043	PHORONE-1d-1000uM-CE-HMHCYT-HGU133_2-TGGates	HPH	1	NA	NA	TGGates	phorone.Human.in_vitro.Liver	phorone
HGU133-2	PHORONE	5000	uM	51045	PHORONE-0.333d-5000uM-CE-HMHCYT-HGU133_2-TGGates	HPH	0.333	NA	NA	TGGates	phorone.Human.in_vitro.Liver	phorone
HGU133-2	PHORONE	200	uM	51046	PHORONE-0.333d-200uM-CE-HMHCYT-HGU133_2-TGGates	HPH	0.333	NA	NA	TGGates	phorone.Human.in_vitro.Liver	phorone
HGU133-2	PHORONE	1000	uM	51047	PHORONE-0.333d-1000uM-CE-HMHCYT-HGU133_2-TGGates	HPH	0.333	NA	NA	TGGates	phorone.Human.in_vitro.Liver	phorone
HGU133-2	PROMETHAZINE	35	uM	51049	PROMETHAZINE-1d-35uM-CE-HFHCYT-HGU133_2-TGGates	HPH	1	NA	NA	TGGates	promethazine.Human.in_vitro.Liver	promethazine
HGU133-2	PROMETHAZINE	7	uM	51050	PROMETHAZINE-1d-7uM-CE-HFHCYT-HGU133_2-TGGates	HPH	1	NA	NA	TGGates	promethazine.Human.in_vitro.Liver	promethazine
HGU133-2	PROMETHAZINE	35	uM	51052	PROMETHAZINE-0.333d-35uM-CE-HFHCYT-HGU133_2-TGGates	HPH	0.333	NA	NA	TGGates	promethazine.Human.in_vitro.Liver	promethazine
HGU133-2	PROMETHAZINE	7	uM	51053	PROMETHAZINE-0.333d-7uM-CE-HFHCYT-HGU133_2-TGGates	HPH	0.333	NA	NA	TGGates	promethazine.Human.in_vitro.Liver	promethazine
HGU133-2	PROPRANOLOL	100	ug/kg	51055	PROPRANOLOL-1d-100ug/kg-CE-HMHCYT-HGU133_2-TGGates	HPH	1	NA	NA	TGGates	propranolol.Human.in_vitro.Liver	propranolol
HGU133-2	PROPRANOLOL	6	ug/kg	51056	PROPRANOLOL-1d-6ug/kg-CE-HMHCYT-HGU133_2-TGGates	HPH	1	NA	NA	TGGates	propranolol.Human.in_vitro.Liver	propranolol
HGU133-2	PROPRANOLOL	30	ug/kg	51057	PROPRANOLOL-1d-30ug/kg-CE-HMHCYT-HGU133_2-TGGates	HPH	1	NA	NA	TGGates	propranolol.Human.in_vitro.Liver	propranolol
HGU133-2	PROPRANOLOL	100	ug/kg	51059	PROPRANOLOL-0.333d-100ug/kg-CE-HMHCYT-HGU133_2-TGGates	HPH	0.333	NA	NA	TGGates	propranolol.Human.in_vitro.Liver	propranolol
HGU133-2	PROPRANOLOL	6	ug/kg	51060	PROPRANOLOL-0.333d-6ug/kg-CE-HMHCYT-HGU133_2-TGGates	HPH	0.333	NA	NA	TGGates	propranolol.Human.in_vitro.Liver	propranolol
HGU133-2	PROPRANOLOL	30	ug/kg	51061	PROPRANOLOL-0.333d-30ug/kg-CE-HMHCYT-HGU133_2-TGGates	HPH	0.333	NA	NA	TGGates	propranolol.Human.in_vitro.Liver	propranolol
HGU133-2	PROPYLTHIOURACIL	4000	uM	51063	PROPYLTHIOUR-0.083d-4000uM-CE-HFHCYT-HGU133_2-TGGates	HPH	0.083	NA	NA	TGGates	propylthiouracil.Human.in_vitro.Liver	propylthiouracil
HGU133-2	PROPYLTHIOURACIL	160	uM	51064	PROPYLTHIOUR-0.083d-160uM-CE-HFHCYT-HGU133_2-TGGates	HPH	0.083	NA	NA	TGGates	propylthiouracil.Human.in_vitro.Liver	propylthiouracil
HGU133-2	PROPYLTHIOURACIL	800	uM	51065	PROPYLTHIOUR-0.083d-800uM-CE-HFHCYT-HGU133_2-TGGates	HPH	0.083	NA	NA	TGGates	propylthiouracil.Human.in_vitro.Liver	propylthiouracil
HGU133-2	PROPYLTHIOURACIL	4000	uM	51067	PROPYLTHIOUR-1d-4000uM-CE-HFHCYT-HGU133_2-TGGates	HPH	1	NA	NA	TGGates	propylthiouracil.Human.in_vitro.Liver	propylthiouracil
HGU133-2	PROPYLTHIOURACIL	160	uM	51068	PROPYLTHIOUR-1d-160uM-CE-HFHCYT-HGU133_2-TGGates	HPH	1	NA	NA	TGGates	propylthiouracil.Human.in_vitro.Liver	propylthiouracil
HGU133-2	PROPYLTHIOURACIL	800	uM	51069	PROPYLTHIOUR-1d-800uM-CE-HFHCYT-HGU133_2-TGGates	HPH	1	NA	NA	TGGates	propylthiouracil.Human.in_vitro.Liver	propylthiouracil
HGU133-2	PROPYLTHIOURACIL	4000	uM	51071	PROPYLTHIOUR-0.333d-4000uM-CE-HFHCYT-HGU133_2-TGGates	HPH	0.333	NA	NA	TGGates	propylthiouracil.Human.in_vitro.Liver	propylthiouracil
HGU133-2	PROPYLTHIOURACIL	160	uM	51072	PROPYLTHIOUR-0.333d-160uM-CE-HFHCYT-HGU133_2-TGGates	HPH	0.333	NA	NA	TGGates	propylthiouracil.Human.in_vitro.Liver	propylthiouracil
HGU133-2	PROPYLTHIOURACIL	800	uM	51073	PROPYLTHIOUR-0.333d-800uM-CE-HFHCYT-HGU133_2-TGGates	HPH	0.333	NA	NA	TGGates	propylthiouracil.Human.in_vitro.Liver	propylthiouracil
HGU133-2	QUINIDINE	50	uM	51075	QUINIDINE-1d-50uM-CE-HFHCYT-HGU133_2-TGGates	HPH	1	NA	NA	TGGates	quinidine.Human.in_vitro.Liver	quinidine
HGU133-2	QUINIDINE	10	uM	51076	QUINIDINE-1d-10uM-CE-HFHCYT-HGU133_2-TGGates	HPH	1	NA	NA	TGGates	quinidine.Human.in_vitro.Liver	quinidine
HGU133-2	QUINIDINE	50	uM	51078	QUINIDINE-0.333d-50uM-CE-HFHCYT-HGU133_2-TGGates	HPH	0.333	NA	NA	TGGates	quinidine.Human.in_vitro.Liver	quinidine
HGU133-2	QUINIDINE	10	uM	51079	QUINIDINE-0.333d-10uM-CE-HFHCYT-HGU133_2-TGGates	HPH	0.333	NA	NA	TGGates	quinidine.Human.in_vitro.Liver	quinidine
HGU133-2	RANITIDINE	4000	uM	51081	RANITIDINE-1d-4000uM-CE-HFHCYT-HGU133_2-TGGates	HPH	1	NA	NA	TGGates	ranitidine.Human.in_vitro.Liver	ranitidine
HGU133-2	RANITIDINE	800	uM	51082	RANITIDINE-1d-800uM-CE-HFHCYT-HGU133_2-TGGates	HPH	1	NA	NA	TGGates	ranitidine.Human.in_vitro.Liver	ranitidine
HGU133-2	RANITIDINE	4000	uM	51084	RANITIDINE-0.333d-4000uM-CE-HFHCYT-HGU133_2-TGGates	HPH	0.333	NA	NA	TGGates	ranitidine.Human.in_vitro.Liver	ranitidine
HGU133-2	RANITIDINE	800	uM	51085	RANITIDINE-0.333d-800uM-CE-HFHCYT-HGU133_2-TGGates	HPH	0.333	NA	NA	TGGates	ranitidine.Human.in_vitro.Liver	ranitidine
HGU133-2	RIFAMPIN	70	uM	51087	RIFAMPIN-0.083d-70uM-CE-HFHCYT-HGU133_2-TGGates	HPH	0.083	NA	NA	TGGates	rifampicin.Human.in_vitro.Liver	rifampicin
HGU133-2	RIFAMPIN	3	uM	51088	RIFAMPIN-0.083d-3uM-CE-HFHCYT-HGU133_2-TGGates	HPH	0.083	NA	NA	TGGates	rifampicin.Human.in_vitro.Liver	rifampicin
HGU133-2	RIFAMPIN	14	uM	51089	RIFAMPIN-0.083d-14uM-CE-HFHCYT-HGU133_2-TGGates	HPH	0.083	NA	NA	TGGates	rifampicin.Human.in_vitro.Liver	rifampicin
HGU133-2	RIFAMPIN	70	uM	51091	RIFAMPIN-1d-70uM-CE-HFHCYT-HGU133_2-TGGates	HPH	1	NA	NA	TGGates	rifampicin.Human.in_vitro.Liver	rifampicin
HGU133-2	RIFAMPIN	3	uM	51092	RIFAMPIN-1d-3uM-CE-HFHCYT-HGU133_2-TGGates	HPH	1	NA	NA	TGGates	rifampicin.Human.in_vitro.Liver	rifampicin
HGU133-2	RIFAMPIN	14	uM	51093	RIFAMPIN-1d-14uM-CE-HFHCYT-HGU133_2-TGGates	HPH	1	NA	NA	TGGates	rifampicin.Human.in_vitro.Liver	rifampicin
HGU133-2	RIFAMPIN	70	uM	51095	RIFAMPIN-0.333d-70uM-CE-HFHCYT-HGU133_2-TGGates	HPH	0.333	NA	NA	TGGates	rifampicin.Human.in_vitro.Liver	rifampicin
HGU133-2	RIFAMPIN	3	uM	51096	RIFAMPIN-0.333d-3uM-CE-HFHCYT-HGU133_2-TGGates	HPH	0.333	NA	NA	TGGates	rifampicin.Human.in_vitro.Liver	rifampicin
HGU133-2	RIFAMPIN	14	uM	51097	RIFAMPIN-0.333d-14uM-CE-HFHCYT-HGU133_2-TGGates	HPH	0.333	NA	NA	TGGates	rifampicin.Human.in_vitro.Liver	rifampicin
HGU133-2	ROSIGLITAZONE	300	ug/kg	51099	ROSIGLITAZON-1d-300ug/kg-CE-HMHCYT-HGU133_2-TGGates	HPH	1	NA	NA	TGGates	rosiglitazone_maleate.Human.in_vitro.Liver	rosiglitazone maleate
HGU133-2	ROSIGLITAZONE	12	ug/kg	51100	ROSIGLITAZON-1d-12ug/kg-CE-HMHCYT-HGU133_2-TGGates	HPH	1	NA	NA	TGGates	rosiglitazone_maleate.Human.in_vitro.Liver	rosiglitazone maleate
HGU133-2	ROSIGLITAZONE	60	ug/kg	51101	ROSIGLITAZON-1d-60ug/kg-CE-HMHCYT-HGU133_2-TGGates	HPH	1	NA	NA	TGGates	rosiglitazone_maleate.Human.in_vitro.Liver	rosiglitazone maleate
HGU133-2	ROSIGLITAZONE	300	ug/kg	51103	ROSIGLITAZON-0.333d-300ug/kg-CE-HMHCYT-HGU133_2-TGGates	HPH	0.333	NA	NA	TGGates	rosiglitazone_maleate.Human.in_vitro.Liver	rosiglitazone maleate
HGU133-2	ROSIGLITAZONE	12	ug/kg	51104	ROSIGLITAZON-0.333d-12ug/kg-CE-HMHCYT-HGU133_2-TGGates	HPH	0.333	NA	NA	TGGates	rosiglitazone_maleate.Human.in_vitro.Liver	rosiglitazone maleate
HGU133-2	ROSIGLITAZONE	60	ug/kg	51105	ROSIGLITAZON-0.333d-60ug/kg-CE-HMHCYT-HGU133_2-TGGates	HPH	0.333	NA	NA	TGGates	rosiglitazone_maleate.Human.in_vitro.Liver	rosiglitazone maleate
HGU133-2	ROTENONE	2	uM	51107	ROTENONE-1d-2uM-CE-HMHCYT-HGU133_2-TGGates	HPH	1	NA	NA	TGGates	rotenone.Human.in_vitro.Liver	rotenone
HGU133-2	ROTENONE	0.08	uM	51108	ROTENONE-1d-0.08uM-CE-HMHCYT-HGU133_2-TGGates	HPH	1	NA	NA	TGGates	rotenone.Human.in_vitro.Liver	rotenone
HGU133-2	ROTENONE	0.4	uM	51109	ROTENONE-1d-0.4uM-CE-HMHCYT-HGU133_2-TGGates	HPH	1	NA	NA	TGGates	rotenone.Human.in_vitro.Liver	rotenone
HGU133-2	ROTENONE	2	uM	51111	ROTENONE-0.333d-2uM-CE-HMHCYT-HGU133_2-TGGates	HPH	0.333	NA	NA	TGGates	rotenone.Human.in_vitro.Liver	rotenone
HGU133-2	ROTENONE	0.08	uM	51112	ROTENONE-0.333d-0.08uM-CE-HMHCYT-HGU133_2-TGGates	HPH	0.333	NA	NA	TGGates	rotenone.Human.in_vitro.Liver	rotenone
HGU133-2	ROTENONE	0.4	uM	51113	ROTENONE-0.333d-0.4uM-CE-HMHCYT-HGU133_2-TGGates	HPH	0.333	NA	NA	TGGates	rotenone.Human.in_vitro.Liver	rotenone
HGU133-2	SIMVASTATIN	30	uM	51115	SIMVASTATIN-1d-30uM-CE-HFHCYT-HGU133_2-TGGates	HPH	1	NA	NA	TGGates	simvastatin.Human.in_vitro.Liver	simvastatin
HGU133-2	SIMVASTATIN	6	uM	51116	SIMVASTATIN-1d-6uM-CE-HFHCYT-HGU133_2-TGGates	HPH	1	NA	NA	TGGates	simvastatin.Human.in_vitro.Liver	simvastatin
HGU133-2	SIMVASTATIN	30	uM	51118	SIMVASTATIN-0.333d-30uM-CE-HFHCYT-HGU133_2-TGGates	HPH	0.333	NA	NA	TGGates	simvastatin.Human.in_vitro.Liver	simvastatin
HGU133-2	SIMVASTATIN	6	uM	51119	SIMVASTATIN-0.333d-6uM-CE-HFHCYT-HGU133_2-TGGates	HPH	0.333	NA	NA	TGGates	simvastatin.Human.in_vitro.Liver	simvastatin
HGU133-2	SULFASALAZINE	150	uM	51121	SULFASALAZIN-0.083d-150uM-CE-HFHCYT-HGU133_2-TGGates	HPH	0.083	NA	NA	TGGates	sulfasalazine.Human.in_vitro.Liver	sulfasalazine
HGU133-2	SULFASALAZINE	6	uM	51122	SULFASALAZIN-0.083d-6uM-CE-HFHCYT-HGU133_2-TGGates	HPH	0.083	NA	NA	TGGates	sulfasalazine.Human.in_vitro.Liver	sulfasalazine
HGU133-2	SULFASALAZINE	30	uM	51123	SULFASALAZIN-0.083d-30uM-CE-HFHCYT-HGU133_2-TGGates	HPH	0.083	NA	NA	TGGates	sulfasalazine.Human.in_vitro.Liver	sulfasalazine
HGU133-2	SULFASALAZINE	150	uM	51125	SULFASALAZIN-1d-150uM-CE-HFHCYT-HGU133_2-TGGates	HPH	1	NA	NA	TGGates	sulfasalazine.Human.in_vitro.Liver	sulfasalazine
HGU133-2	SULFASALAZINE	6	uM	51126	SULFASALAZIN-1d-6uM-CE-HFHCYT-HGU133_2-TGGates	HPH	1	NA	NA	TGGates	sulfasalazine.Human.in_vitro.Liver	sulfasalazine
HGU133-2	SULFASALAZINE	30	uM	51127	SULFASALAZIN-1d-30uM-CE-HFHCYT-HGU133_2-TGGates	HPH	1	NA	NA	TGGates	sulfasalazine.Human.in_vitro.Liver	sulfasalazine
HGU133-2	SULFASALAZINE	150	uM	51129	SULFASALAZIN-0.333d-150uM-CE-HFHCYT-HGU133_2-TGGates	HPH	0.333	NA	NA	TGGates	sulfasalazine.Human.in_vitro.Liver	sulfasalazine
HGU133-2	SULFASALAZINE	6	uM	51130	SULFASALAZIN-0.333d-6uM-CE-HFHCYT-HGU133_2-TGGates	HPH	0.333	NA	NA	TGGates	sulfasalazine.Human.in_vitro.Liver	sulfasalazine
HGU133-2	SULFASALAZINE	30	uM	51131	SULFASALAZIN-0.333d-30uM-CE-HFHCYT-HGU133_2-TGGates	HPH	0.333	NA	NA	TGGates	sulfasalazine.Human.in_vitro.Liver	sulfasalazine
HGU133-2	SULINDAC	3000	uM	51133	SULINDAC-1d-3000uM-CE-HFHCYT-HGU133_2-TGGates	HPH	1	NA	NA	TGGates	sulindac.Human.in_vitro.Liver	sulindac
HGU133-2	SULINDAC	600	uM	51134	SULINDAC-1d-600uM-CE-HFHCYT-HGU133_2-TGGates	HPH	1	NA	NA	TGGates	sulindac.Human.in_vitro.Liver	sulindac
HGU133-2	SULINDAC	3000	uM	51136	SULINDAC-0.333d-3000uM-CE-HFHCYT-HGU133_2-TGGates	HPH	0.333	NA	NA	TGGates	sulindac.Human.in_vitro.Liver	sulindac
HGU133-2	SULINDAC	600	uM	51137	SULINDAC-0.333d-600uM-CE-HFHCYT-HGU133_2-TGGates	HPH	0.333	NA	NA	TGGates	sulindac.Human.in_vitro.Liver	sulindac
HGU133-2	SULPIRIDE	5000	uM	51139	SULPIRIDE-1d-5000uM-CE-HFHCYT-HGU133_2-TGGates	HPH	1	NA	NA	TGGates	sulpiride.Human.in_vitro.Liver	sulpiride
HGU133-2	SULPIRIDE	1000	uM	51140	SULPIRIDE-1d-1000uM-CE-HFHCYT-HGU133_2-TGGates	HPH	1	NA	NA	TGGates	sulpiride.Human.in_vitro.Liver	sulpiride
HGU133-2	SULPIRIDE	5000	uM	51142	SULPIRIDE-0.333d-5000uM-CE-HFHCYT-HGU133_2-TGGates	HPH	0.333	NA	NA	TGGates	sulpiride.Human.in_vitro.Liver	sulpiride
HGU133-2	SULPIRIDE	1000	uM	51143	SULPIRIDE-0.333d-1000uM-CE-HFHCYT-HGU133_2-TGGates	HPH	0.333	NA	NA	TGGates	sulpiride.Human.in_vitro.Liver	sulpiride
HGU133-2	TACRINE	80	uM	51145	TACRINE-1d-80uM-CE-HFHCYT-HGU133_2-TGGates	HPH	1	NA	NA	TGGates	tacrine.Human.in_vitro.Liver	tacrine
HGU133-2	TACRINE	16	uM	51146	TACRINE-1d-16uM-CE-HFHCYT-HGU133_2-TGGates	HPH	1	NA	NA	TGGates	tacrine.Human.in_vitro.Liver	tacrine
HGU133-2	TACRINE	80	uM	51148	TACRINE-0.333d-80uM-CE-HFHCYT-HGU133_2-TGGates	HPH	0.333	NA	NA	TGGates	tacrine.Human.in_vitro.Liver	tacrine
HGU133-2	TACRINE	16	uM	51149	TACRINE-0.333d-16uM-CE-HFHCYT-HGU133_2-TGGates	HPH	0.333	NA	NA	TGGates	tacrine.Human.in_vitro.Liver	tacrine
HGU133-2	TAMOXIFEN	25	uM	51151	TAMOXIFEN-1d-25uM-CE-HMHCYT-HGU133_2-TGGates	HPH	1	NA	NA	TGGates	tamoxifen.Human.in_vitro.Liver	tamoxifen
HGU133-2	TAMOXIFEN	5	uM	51152	TAMOXIFEN-1d-5uM-CE-HMHCYT-HGU133_2-TGGates	HPH	1	NA	NA	TGGates	tamoxifen.Human.in_vitro.Liver	tamoxifen
HGU133-2	TAMOXIFEN	25	uM	51154	TAMOXIFEN-0.333d-25uM-CE-HMHCYT-HGU133_2-TGGates	HPH	0.333	NA	NA	TGGates	tamoxifen.Human.in_vitro.Liver	tamoxifen
HGU133-2	TAMOXIFEN	5	uM	51155	TAMOXIFEN-0.333d-5uM-CE-HMHCYT-HGU133_2-TGGates	HPH	0.333	NA	NA	TGGates	tamoxifen.Human.in_vitro.Liver	tamoxifen
HGU133-2	TANNIC ACID	5	uM	51157	TANNIC ACID-1d-5uM-CE-HFHCYT-HGU133_2-TGGates	HPH	1	NA	NA	TGGates	tannic_acid.Human.in_vitro.Liver	tannic acid
HGU133-2	TANNIC ACID	1	uM	51158	TANNIC ACID-1d-1uM-CE-HFHCYT-HGU133_2-TGGates	HPH	1	NA	NA	TGGates	tannic_acid.Human.in_vitro.Liver	tannic acid
HGU133-2	TANNIC ACID	5	uM	51160	TANNIC ACID-0.333d-5uM-CE-HFHCYT-HGU133_2-TGGates	HPH	0.333	NA	NA	TGGates	tannic_acid.Human.in_vitro.Liver	tannic acid
HGU133-2	TANNIC ACID	1	uM	51161	TANNIC ACID-0.333d-1uM-CE-HFHCYT-HGU133_2-TGGates	HPH	0.333	NA	NA	TGGates	tannic_acid.Human.in_vitro.Liver	tannic acid
HGU133-2	TERBINAFINE	15	uM	51163	TERBINAFINE-1d-15uM-CE-HFHCYT-HGU133_2-TGGates	HPH	1	NA	NA	TGGates	terbinafine.Human.in_vitro.Liver	terbinafine
HGU133-2	TERBINAFINE	3	uM	51164	TERBINAFINE-1d-3uM-CE-HFHCYT-HGU133_2-TGGates	HPH	1	NA	NA	TGGates	terbinafine.Human.in_vitro.Liver	terbinafine
HGU133-2	TERBINAFINE	15	uM	51166	TERBINAFINE-0.333d-15uM-CE-HFHCYT-HGU133_2-TGGates	HPH	0.333	NA	NA	TGGates	terbinafine.Human.in_vitro.Liver	terbinafine
HGU133-2	TERBINAFINE	3	uM	51167	TERBINAFINE-0.333d-3uM-CE-HFHCYT-HGU133_2-TGGates	HPH	0.333	NA	NA	TGGates	terbinafine.Human.in_vitro.Liver	terbinafine
HGU133-2	TETRACYCLINE	25	uM	51169	TETRACYCLINE-0.083d-25uM-CE-HFHCYT-HGU133_2-TGGates	HPH	0.083	NA	NA	TGGates	tetracycline.Human.in_vitro.Liver	tetracycline
HGU133-2	TETRACYCLINE	1	uM	51170	TETRACYCLINE-0.083d-1uM-CE-HFHCYT-HGU133_2-TGGates	HPH	0.083	NA	NA	TGGates	tetracycline.Human.in_vitro.Liver	tetracycline
HGU133-2	TETRACYCLINE	5	uM	51171	TETRACYCLINE-0.083d-5uM-CE-HFHCYT-HGU133_2-TGGates	HPH	0.083	NA	NA	TGGates	tetracycline.Human.in_vitro.Liver	tetracycline
HGU133-2	TETRACYCLINE	25	uM	51173	TETRACYCLINE-1d-25uM-CE-HFHCYT-HGU133_2-TGGates	HPH	1	NA	NA	TGGates	tetracycline.Human.in_vitro.Liver	tetracycline
HGU133-2	TETRACYCLINE	1	uM	51174	TETRACYCLINE-1d-1uM-CE-HFHCYT-HGU133_2-TGGates	HPH	1	NA	NA	TGGates	tetracycline.Human.in_vitro.Liver	tetracycline
HGU133-2	TETRACYCLINE	5	uM	51175	TETRACYCLINE-1d-5uM-CE-HFHCYT-HGU133_2-TGGates	HPH	1	NA	NA	TGGates	tetracycline.Human.in_vitro.Liver	tetracycline
HGU133-2	TETRACYCLINE	25	uM	51177	TETRACYCLINE-0.333d-25uM-CE-HFHCYT-HGU133_2-TGGates	HPH	0.333	NA	NA	TGGates	tetracycline.Human.in_vitro.Liver	tetracycline
HGU133-2	TETRACYCLINE	1	uM	51178	TETRACYCLINE-0.333d-1uM-CE-HFHCYT-HGU133_2-TGGates	HPH	0.333	NA	NA	TGGates	tetracycline.Human.in_vitro.Liver	tetracycline
HGU133-2	TETRACYCLINE	5	uM	51179	TETRACYCLINE-0.333d-5uM-CE-HFHCYT-HGU133_2-TGGates	HPH	0.333	NA	NA	TGGates	tetracycline.Human.in_vitro.Liver	tetracycline
HGU133-2	THEOPHYLLINE	10000	uM	51181	THEOPHYLLINE-1d-10000uM-CE-HFHCYT-HGU133_2-TGGates	HPH	1	NA	NA	TGGates	theophylline.Human.in_vitro.Liver	theophylline
HGU133-2	THEOPHYLLINE	2000	uM	51182	THEOPHYLLINE-1d-2000uM-CE-HFHCYT-HGU133_2-TGGates	HPH	1	NA	NA	TGGates	theophylline.Human.in_vitro.Liver	theophylline
HGU133-2	THEOPHYLLINE	10000	uM	51184	THEOPHYLLINE-0.333d-10000uM-CE-HFHCYT-HGU133_2-TGGates	HPH	0.333	NA	NA	TGGates	theophylline.Human.in_vitro.Liver	theophylline
HGU133-2	THEOPHYLLINE	2000	uM	51185	THEOPHYLLINE-0.333d-2000uM-CE-HFHCYT-HGU133_2-TGGates	HPH	0.333	NA	NA	TGGates	theophylline.Human.in_vitro.Liver	theophylline
HGU133-2	THIOACETAMIDE	10000	uM	51187	THIOACETAMID-0.083d-10000uM-CE-HFHCYT-HGU133_2-TGGates	HPH	0.083	NA	NA	TGGates	thioacetamide.Human.in_vitro.Liver	thioacetamide
HGU133-2	THIOACETAMIDE	400	uM	51188	THIOACETAMID-0.083d-400uM-CE-HFHCYT-HGU133_2-TGGates	HPH	0.083	NA	NA	TGGates	thioacetamide.Human.in_vitro.Liver	thioacetamide
HGU133-2	THIOACETAMIDE	2000	uM	51189	THIOACETAMID-0.083d-2000uM-CE-HFHCYT-HGU133_2-TGGates	HPH	0.083	NA	NA	TGGates	thioacetamide.Human.in_vitro.Liver	thioacetamide
HGU133-2	THIOACETAMIDE	10000	uM	51191	THIOACETAMID-1d-10000uM-CE-HFHCYT-HGU133_2-TGGates	HPH	1	NA	NA	TGGates	thioacetamide.Human.in_vitro.Liver	thioacetamide
HGU133-2	THIOACETAMIDE	400	uM	51192	THIOACETAMID-1d-400uM-CE-HFHCYT-HGU133_2-TGGates	HPH	1	NA	NA	TGGates	thioacetamide.Human.in_vitro.Liver	thioacetamide
HGU133-2	THIOACETAMIDE	2000	uM	51193	THIOACETAMID-1d-2000uM-CE-HFHCYT-HGU133_2-TGGates	HPH	1	NA	NA	TGGates	thioacetamide.Human.in_vitro.Liver	thioacetamide
HGU133-2	THIOACETAMIDE	10000	uM	51195	THIOACETAMID-0.333d-10000uM-CE-HFHCYT-HGU133_2-TGGates	HPH	0.333	NA	NA	TGGates	thioacetamide.Human.in_vitro.Liver	thioacetamide
HGU133-2	THIOACETAMIDE	400	uM	51196	THIOACETAMID-0.333d-400uM-CE-HFHCYT-HGU133_2-TGGates	HPH	0.333	NA	NA	TGGates	thioacetamide.Human.in_vitro.Liver	thioacetamide
HGU133-2	THIOACETAMIDE	2000	uM	51197	THIOACETAMID-0.333d-2000uM-CE-HFHCYT-HGU133_2-TGGates	HPH	0.333	NA	NA	TGGates	thioacetamide.Human.in_vitro.Liver	thioacetamide
HGU133-2	THIORIDAZINE	15	uM	51199	THIORIDAZINE-0.083d-15uM-CE-HFHCYT-HGU133_2-TGGates	HPH	0.083	NA	NA	TGGates	thioridazine.Human.in_vitro.Liver	thioridazine
HGU133-2	THIORIDAZINE	1	uM	51200	THIORIDAZINE-0.083d-1uM-CE-HFHCYT-HGU133_2-TGGates	HPH	0.083	NA	NA	TGGates	thioridazine.Human.in_vitro.Liver	thioridazine
HGU133-2	THIORIDAZINE	3	uM	51201	THIORIDAZINE-0.083d-3uM-CE-HFHCYT-HGU133_2-TGGates	HPH	0.083	NA	NA	TGGates	thioridazine.Human.in_vitro.Liver	thioridazine
HGU133-2	THIORIDAZINE	15	uM	51203	THIORIDAZINE-1d-15uM-CE-HFHCYT-HGU133_2-TGGates	HPH	1	NA	NA	TGGates	thioridazine.Human.in_vitro.Liver	thioridazine
HGU133-2	THIORIDAZINE	1	uM	51204	THIORIDAZINE-1d-1uM-CE-HFHCYT-HGU133_2-TGGates	HPH	1	NA	NA	TGGates	thioridazine.Human.in_vitro.Liver	thioridazine
HGU133-2	THIORIDAZINE	3	uM	51205	THIORIDAZINE-1d-3uM-CE-HFHCYT-HGU133_2-TGGates	HPH	1	NA	NA	TGGates	thioridazine.Human.in_vitro.Liver	thioridazine
HGU133-2	THIORIDAZINE	15	uM	51207	THIORIDAZINE-0.333d-15uM-CE-HFHCYT-HGU133_2-TGGates	HPH	0.333	NA	NA	TGGates	thioridazine.Human.in_vitro.Liver	thioridazine
HGU133-2	THIORIDAZINE	1	uM	51208	THIORIDAZINE-0.333d-1uM-CE-HFHCYT-HGU133_2-TGGates	HPH	0.333	NA	NA	TGGates	thioridazine.Human.in_vitro.Liver	thioridazine
HGU133-2	THIORIDAZINE	3	uM	51209	THIORIDAZINE-0.333d-3uM-CE-HFHCYT-HGU133_2-TGGates	HPH	0.333	NA	NA	TGGates	thioridazine.Human.in_vitro.Liver	thioridazine
HGU133-2	TICLOPIDINE	20	uM	51211	TICLOPIDINE-1d-20uM-CE-HFHCYT-HGU133_2-TGGates	HPH	1	NA	NA	TGGates	ticlopidine.Human.in_vitro.Liver	ticlopidine
HGU133-2	TICLOPIDINE	4	uM	51212	TICLOPIDINE-1d-4uM-CE-HFHCYT-HGU133_2-TGGates	HPH	1	NA	NA	TGGates	ticlopidine.Human.in_vitro.Liver	ticlopidine
HGU133-2	TICLOPIDINE	20	uM	51214	TICLOPIDINE-0.333d-20uM-CE-HFHCYT-HGU133_2-TGGates	HPH	0.333	NA	NA	TGGates	ticlopidine.Human.in_vitro.Liver	ticlopidine
HGU133-2	TICLOPIDINE	4	uM	51215	TICLOPIDINE-0.333d-4uM-CE-HFHCYT-HGU133_2-TGGates	HPH	0.333	NA	NA	TGGates	ticlopidine.Human.in_vitro.Liver	ticlopidine
HGU133-2	TIOPRONIN	2000	uM	51217	TIOPRONIN-1d-2000uM-CE-HFHCYT-HGU133_2-TGGates	HPH	1	NA	NA	TGGates	tiopronin.Human.in_vitro.Liver	tiopronin
HGU133-2	TIOPRONIN	400	uM	51218	TIOPRONIN-1d-400uM-CE-HFHCYT-HGU133_2-TGGates	HPH	1	NA	NA	TGGates	tiopronin.Human.in_vitro.Liver	tiopronin
HGU133-2	TIOPRONIN	2000	uM	51220	TIOPRONIN-0.333d-2000uM-CE-HFHCYT-HGU133_2-TGGates	HPH	0.333	NA	NA	TGGates	tiopronin.Human.in_vitro.Liver	tiopronin
HGU133-2	TIOPRONIN	400	uM	51221	TIOPRONIN-0.333d-400uM-CE-HFHCYT-HGU133_2-TGGates	HPH	0.333	NA	NA	TGGates	tiopronin.Human.in_vitro.Liver	tiopronin
HGU133-2	TNF-ALPHA, RAT	50	ng/mL	51223	TNF-ALPHA, R-1d-50ng/mL-CE-HMHCYT-HGU133_2-TGGates	HPH	1	NA	NA	TGGates	TNFa.Human.in_vitro.Liver	TNFa
HGU133-2	TNF-ALPHA, RAT	2	ng/mL	51224	TNF-ALPHA, R-1d-2ng/mL-CE-HMHCYT-HGU133_2-TGGates	HPH	1	NA	NA	TGGates	TNFa.Human.in_vitro.Liver	TNFa
HGU133-2	TNF-ALPHA, RAT	10	ng/mL	51225	TNF-ALPHA, R-1d-10ng/mL-CE-HMHCYT-HGU133_2-TGGates	HPH	1	NA	NA	TGGates	TNFa.Human.in_vitro.Liver	TNFa
HGU133-2	TNF-ALPHA, RAT	50	ng/mL	51227	TNF-ALPHA, R-0.333d-50ng/mL-CE-HMHCYT-HGU133_2-TGGates	HPH	0.333	NA	NA	TGGates	TNFa.Human.in_vitro.Liver	TNFa
HGU133-2	TNF-ALPHA, RAT	2	ng/mL	51228	TNF-ALPHA, R-0.333d-2ng/mL-CE-HMHCYT-HGU133_2-TGGates	HPH	0.333	NA	NA	TGGates	TNFa.Human.in_vitro.Liver	TNFa
HGU133-2	TNF-ALPHA, RAT	10	ng/mL	51229	TNF-ALPHA, R-0.333d-10ng/mL-CE-HMHCYT-HGU133_2-TGGates	HPH	0.333	NA	NA	TGGates	TNFa.Human.in_vitro.Liver	TNFa
HGU133-2	TOLBUTAMIDE	2000	uM	51231	TOLBUTAMIDE-1d-2000uM-CE-HFHCYT-HGU133_2-TGGates	HPH	1	NA	NA	TGGates	tolbutamide.Human.in_vitro.Liver	tolbutamide
HGU133-2	TOLBUTAMIDE	400	uM	51232	TOLBUTAMIDE-1d-400uM-CE-HFHCYT-HGU133_2-TGGates	HPH	1	NA	NA	TGGates	tolbutamide.Human.in_vitro.Liver	tolbutamide
HGU133-2	TOLBUTAMIDE	2000	uM	51234	TOLBUTAMIDE-0.333d-2000uM-CE-HFHCYT-HGU133_2-TGGates	HPH	0.333	NA	NA	TGGates	tolbutamide.Human.in_vitro.Liver	tolbutamide
HGU133-2	TOLBUTAMIDE	400	uM	51235	TOLBUTAMIDE-0.333d-400uM-CE-HFHCYT-HGU133_2-TGGates	HPH	0.333	NA	NA	TGGates	tolbutamide.Human.in_vitro.Liver	tolbutamide
HGU133-2	TGF BETA-1, HUMAN RECOMBINANT	50	ng/mL	51237	TGF BETA-1, -0.083d-50ng/mL-CE-HMHCYT-HGU133_2-TGGates	HPH	0.083	NA	NA	TGGates	transforming_growth_factor_beta_1.Human.in_vitro.Liver	transforming growth factor beta 1
HGU133-2	TGF BETA-1, HUMAN RECOMBINANT	2	ng/mL	51238	TGF BETA-1, -0.083d-2ng/mL-CE-HMHCYT-HGU133_2-TGGates	HPH	0.083	NA	NA	TGGates	transforming_growth_factor_beta_1.Human.in_vitro.Liver	transforming growth factor beta 1
HGU133-2	TGF BETA-1, HUMAN RECOMBINANT	10	ng/mL	51239	TGF BETA-1, -0.083d-10ng/mL-CE-HMHCYT-HGU133_2-TGGates	HPH	0.083	NA	NA	TGGates	transforming_growth_factor_beta_1.Human.in_vitro.Liver	transforming growth factor beta 1
HGU133-2	TGF BETA-1, HUMAN RECOMBINANT	50	ng/mL	51241	TGF BETA-1, -1d-50ng/mL-CE-HMHCYT-HGU133_2-TGGates	HPH	1	NA	NA	TGGates	transforming_growth_factor_beta_1.Human.in_vitro.Liver	transforming growth factor beta 1
HGU133-2	TGF BETA-1, HUMAN RECOMBINANT	2	ng/mL	51242	TGF BETA-1, -1d-2ng/mL-CE-HMHCYT-HGU133_2-TGGates	HPH	1	NA	NA	TGGates	transforming_growth_factor_beta_1.Human.in_vitro.Liver	transforming growth factor beta 1
HGU133-2	TGF BETA-1, HUMAN RECOMBINANT	10	ng/mL	51243	TGF BETA-1, -1d-10ng/mL-CE-HMHCYT-HGU133_2-TGGates	HPH	1	NA	NA	TGGates	transforming_growth_factor_beta_1.Human.in_vitro.Liver	transforming growth factor beta 1
HGU133-2	TGF BETA-1, HUMAN RECOMBINANT	50	ng/mL	51245	TGF BETA-1, -0.333d-50ng/mL-CE-HMHCYT-HGU133_2-TGGates	HPH	0.333	NA	NA	TGGates	transforming_growth_factor_beta_1.Human.in_vitro.Liver	transforming growth factor beta 1
HGU133-2	TGF BETA-1, HUMAN RECOMBINANT	2	ng/mL	51246	TGF BETA-1, -0.333d-2ng/mL-CE-HMHCYT-HGU133_2-TGGates	HPH	0.333	NA	NA	TGGates	transforming_growth_factor_beta_1.Human.in_vitro.Liver	transforming growth factor beta 1
HGU133-2	TGF BETA-1, HUMAN RECOMBINANT	10	ng/mL	51247	TGF BETA-1, -0.333d-10ng/mL-CE-HMHCYT-HGU133_2-TGGates	HPH	0.333	NA	NA	TGGates	transforming_growth_factor_beta_1.Human.in_vitro.Liver	transforming growth factor beta 1
HGU133-2	TRIAZOLAM	10	uM	51249	TRIAZOLAM-1d-10uM-CE-HMHCYT-HGU133_2-TGGates	HPH	1	NA	NA	TGGates	triazolam.Human.in_vitro.Liver	triazolam
HGU133-2	TRIAZOLAM	0.1	uM	51250	TRIAZOLAM-1d-0.1uM-CE-HMHCYT-HGU133_2-TGGates	HPH	1	NA	NA	TGGates	triazolam.Human.in_vitro.Liver	triazolam
HGU133-2	TRIAZOLAM	2	uM	51251	TRIAZOLAM-1d-2uM-CE-HMHCYT-HGU133_2-TGGates	HPH	1	NA	NA	TGGates	triazolam.Human.in_vitro.Liver	triazolam
HGU133-2	TRIAZOLAM	10	uM	51253	TRIAZOLAM-0.333d-10uM-CE-HMHCYT-HGU133_2-TGGates	HPH	0.333	NA	NA	TGGates	triazolam.Human.in_vitro.Liver	triazolam
HGU133-2	TRIAZOLAM	0.1	uM	51254	TRIAZOLAM-0.333d-0.1uM-CE-HMHCYT-HGU133_2-TGGates	HPH	0.333	NA	NA	TGGates	triazolam.Human.in_vitro.Liver	triazolam
HGU133-2	TRIAZOLAM	2	uM	51255	TRIAZOLAM-0.333d-2uM-CE-HMHCYT-HGU133_2-TGGates	HPH	0.333	NA	NA	TGGates	triazolam.Human.in_vitro.Liver	triazolam
HGU133-2	TRIMETHADIONE	10000	uM	51257	TRIMETHADION-1d-10000uM-CE-HMHCYT-HGU133_2-TGGates	HPH	1	NA	NA	TGGates	trimethadione.Human.in_vitro.Liver	trimethadione
HGU133-2	TRIMETHADIONE	400	uM	51258	TRIMETHADION-1d-400uM-CE-HMHCYT-HGU133_2-TGGates	HPH	1	NA	NA	TGGates	trimethadione.Human.in_vitro.Liver	trimethadione
HGU133-2	TRIMETHADIONE	2000	uM	51259	TRIMETHADION-1d-2000uM-CE-HMHCYT-HGU133_2-TGGates	HPH	1	NA	NA	TGGates	trimethadione.Human.in_vitro.Liver	trimethadione
HGU133-2	TRIMETHADIONE	10000	uM	51261	TRIMETHADION-0.333d-10000uM-CE-HMHCYT-HGU133_2-TGGates	HPH	0.333	NA	NA	TGGates	trimethadione.Human.in_vitro.Liver	trimethadione
HGU133-2	TRIMETHADIONE	400	uM	51262	TRIMETHADION-0.333d-400uM-CE-HMHCYT-HGU133_2-TGGates	HPH	0.333	NA	NA	TGGates	trimethadione.Human.in_vitro.Liver	trimethadione
HGU133-2	TRIMETHADIONE	2000	uM	51263	TRIMETHADION-0.333d-2000uM-CE-HMHCYT-HGU133_2-TGGates	HPH	0.333	NA	NA	TGGates	trimethadione.Human.in_vitro.Liver	trimethadione
HGU133-2	TUNICAMYCIN	10	ug/mL	51265	TUNICAMYCIN-1d-10ug/mL-CE-HMHCYT-HGU133_2-TGGates	HPH	1	NA	NA	TGGates	tunicamycin.Human.in_vitro.Liver	tunicamycin
HGU133-2	TUNICAMYCIN	0.1	ug/mL	51266	TUNICAMYCIN-1d-0.1ug/mL-CE-HMHCYT-HGU133_2-TGGates	HPH	1	NA	NA	TGGates	tunicamycin.Human.in_vitro.Liver	tunicamycin
HGU133-2	TUNICAMYCIN	2	ug/mL	51267	TUNICAMYCIN-1d-2ug/mL-CE-HMHCYT-HGU133_2-TGGates	HPH	1	NA	NA	TGGates	tunicamycin.Human.in_vitro.Liver	tunicamycin
HGU133-2	TUNICAMYCIN	10	ug/mL	51269	TUNICAMYCIN-0.333d-10ug/mL-CE-HMHCYT-HGU133_2-TGGates	HPH	0.333	NA	NA	TGGates	tunicamycin.Human.in_vitro.Liver	tunicamycin
HGU133-2	TUNICAMYCIN	0.1	ug/mL	51270	TUNICAMYCIN-0.333d-0.1ug/mL-CE-HMHCYT-HGU133_2-TGGates	HPH	0.333	NA	NA	TGGates	tunicamycin.Human.in_vitro.Liver	tunicamycin
HGU133-2	TUNICAMYCIN	2	ug/mL	51271	TUNICAMYCIN-0.333d-2ug/mL-CE-HMHCYT-HGU133_2-TGGates	HPH	0.333	NA	NA	TGGates	tunicamycin.Human.in_vitro.Liver	tunicamycin
HGU133-2	VALPROIC ACID	5000	uM	51273	VALPROIC ACI-0.083d-5000uM-CE-HFHCYT-HGU133_2-TGGates	HPH	0.083	NA	NA	TGGates	valproic_acid.Human.in_vitro.Liver	valproic acid
HGU133-2	VALPROIC ACID	200	uM	51274	VALPROIC ACI-0.083d-200uM-CE-HFHCYT-HGU133_2-TGGates	HPH	0.083	NA	NA	TGGates	valproic_acid.Human.in_vitro.Liver	valproic acid
HGU133-2	VALPROIC ACID	1000	uM	51275	VALPROIC ACI-0.083d-1000uM-CE-HFHCYT-HGU133_2-TGGates	HPH	0.083	NA	NA	TGGates	valproic_acid.Human.in_vitro.Liver	valproic acid
HGU133-2	VALPROIC ACID	5000	uM	51277	VALPROIC ACI-1d-5000uM-CE-HFHCYT-HGU133_2-TGGates	HPH	1	NA	NA	TGGates	valproic_acid.Human.in_vitro.Liver	valproic acid
HGU133-2	VALPROIC ACID	200	uM	51278	VALPROIC ACI-1d-200uM-CE-HFHCYT-HGU133_2-TGGates	HPH	1	NA	NA	TGGates	valproic_acid.Human.in_vitro.Liver	valproic acid
HGU133-2	VALPROIC ACID	1000	uM	51279	VALPROIC ACI-1d-1000uM-CE-HFHCYT-HGU133_2-TGGates	HPH	1	NA	NA	TGGates	valproic_acid.Human.in_vitro.Liver	valproic acid
HGU133-2	VALPROIC ACID	5000	uM	51281	VALPROIC ACI-0.333d-5000uM-CE-HFHCYT-HGU133_2-TGGates	HPH	0.333	NA	NA	TGGates	valproic_acid.Human.in_vitro.Liver	valproic acid
HGU133-2	VALPROIC ACID	200	uM	51282	VALPROIC ACI-0.333d-200uM-CE-HFHCYT-HGU133_2-TGGates	HPH	0.333	NA	NA	TGGates	valproic_acid.Human.in_vitro.Liver	valproic acid
HGU133-2	VALPROIC ACID	1000	uM	51283	VALPROIC ACI-0.333d-1000uM-CE-HFHCYT-HGU133_2-TGGates	HPH	0.333	NA	NA	TGGates	valproic_acid.Human.in_vitro.Liver	valproic acid
HGU133-2	VENLAFAXINE	1200	uM	51285	VENLAFAXINE-1d-1200uM-CE-HMHCYT-HGU133_2-TGGates	HPH	1	NA	NA	TGGates	venlafaxine.Human.in_vitro.Liver	venlafaxine
HGU133-2	VENLAFAXINE	240	uM	51286	VENLAFAXINE-1d-240uM-CE-HMHCYT-HGU133_2-TGGates	HPH	1	NA	NA	TGGates	venlafaxine.Human.in_vitro.Liver	venlafaxine
HGU133-2	VITAMIN A	8	uM	51288	VITAMIN A-1d-8uM-CE-HMHCYT-HGU133_2-TGGates	HPH	1	NA	NA	TGGates	vitamin_A.Human.in_vitro.Liver	vitamin A
HGU133-2	VITAMIN A	2	uM	51289	VITAMIN A-1d-2uM-CE-HMHCYT-HGU133_2-TGGates	HPH	1	NA	NA	TGGates	vitamin_A.Human.in_vitro.Liver	vitamin A
HGU133-2	VITAMIN A	8	uM	51291	VITAMIN A-0.333d-8uM-CE-HMHCYT-HGU133_2-TGGates	HPH	0.333	NA	NA	TGGates	vitamin_A.Human.in_vitro.Liver	vitamin A
HGU133-2	VITAMIN A	2	uM	51292	VITAMIN A-0.333d-2uM-CE-HMHCYT-HGU133_2-TGGates	HPH	0.333	NA	NA	TGGates	vitamin_A.Human.in_vitro.Liver	vitamin A
HGU133-2	PIRINIXIC ACID	150	uM	51294	PIRINIXIC AC-0.083d-150uM-CE-HFHCYT-HGU133_2-TGGates	HPH	0.083	NA	NA	TGGates	WY-14643.Human.in_vitro.Liver	WY-14643
HGU133-2	PIRINIXIC ACID	6	uM	51295	PIRINIXIC AC-0.083d-6uM-CE-HFHCYT-HGU133_2-TGGates	HPH	0.083	NA	NA	TGGates	WY-14643.Human.in_vitro.Liver	WY-14643
HGU133-2	PIRINIXIC ACID	30	uM	51296	PIRINIXIC AC-0.083d-30uM-CE-HFHCYT-HGU133_2-TGGates	HPH	0.083	NA	NA	TGGates	WY-14643.Human.in_vitro.Liver	WY-14643
HGU133-2	PIRINIXIC ACID	150	uM	51298	PIRINIXIC AC-1d-150uM-CE-HFHCYT-HGU133_2-TGGates	HPH	1	NA	NA	TGGates	WY-14643.Human.in_vitro.Liver	WY-14643
HGU133-2	PIRINIXIC ACID	6	uM	51299	PIRINIXIC AC-1d-6uM-CE-HFHCYT-HGU133_2-TGGates	HPH	1	NA	NA	TGGates	WY-14643.Human.in_vitro.Liver	WY-14643
HGU133-2	PIRINIXIC ACID	30	uM	51300	PIRINIXIC AC-1d-30uM-CE-HFHCYT-HGU133_2-TGGates	HPH	1	NA	NA	TGGates	WY-14643.Human.in_vitro.Liver	WY-14643
HGU133-2	PIRINIXIC ACID	150	uM	51302	PIRINIXIC AC-0.333d-150uM-CE-HFHCYT-HGU133_2-TGGates	HPH	0.333	NA	NA	TGGates	WY-14643.Human.in_vitro.Liver	WY-14643
HGU133-2	PIRINIXIC ACID	6	uM	51303	PIRINIXIC AC-0.333d-6uM-CE-HFHCYT-HGU133_2-TGGates	HPH	0.333	NA	NA	TGGates	WY-14643.Human.in_vitro.Liver	WY-14643
HGU133-2	PIRINIXIC ACID	30	uM	51304	PIRINIXIC AC-0.333d-30uM-CE-HFHCYT-HGU133_2-TGGates	HPH	0.333	NA	NA	TGGates	WY-14643.Human.in_vitro.Liver	WY-14643
RG230-2	ACARBOSE	10000	uM	51306	ACARBOSE-0.083d-10000uM-CE-RHCYT-RG230-2-TGGates	RPH	0.083	NA	NA	TGGates	acarbose.Rat.in_vitro.Liver	acarbose
RG230-2	ACARBOSE	400	uM	51307	ACARBOSE-0.083d-400uM-CE-RHCYT-RG230-2-TGGates	RPH	0.083	NA	NA	TGGates	acarbose.Rat.in_vitro.Liver	acarbose
RG230-2	ACARBOSE	2000	uM	51308	ACARBOSE-0.083d-2000uM-CE-RHCYT-RG230-2-TGGates	RPH	0.083	NA	NA	TGGates	acarbose.Rat.in_vitro.Liver	acarbose
RG230-2	ACARBOSE	10000	uM	51310	ACARBOSE-1d-10000uM-CE-RHCYT-RG230-2-TGGates	RPH	1	NA	NA	TGGates	acarbose.Rat.in_vitro.Liver	acarbose
RG230-2	ACARBOSE	400	uM	51311	ACARBOSE-1d-400uM-CE-RHCYT-RG230-2-TGGates	RPH	1	NA	NA	TGGates	acarbose.Rat.in_vitro.Liver	acarbose
RG230-2	ACARBOSE	2000	uM	51312	ACARBOSE-1d-2000uM-CE-RHCYT-RG230-2-TGGates	RPH	1	NA	NA	TGGates	acarbose.Rat.in_vitro.Liver	acarbose
RG230-2	ACARBOSE	10000	uM	51314	ACARBOSE-0.333d-10000uM-CE-RHCYT-RG230-2-TGGates	RPH	0.333	NA	NA	TGGates	acarbose.Rat.in_vitro.Liver	acarbose
RG230-2	ACARBOSE	400	uM	51315	ACARBOSE-0.333d-400uM-CE-RHCYT-RG230-2-TGGates	RPH	0.333	NA	NA	TGGates	acarbose.Rat.in_vitro.Liver	acarbose
RG230-2	ACARBOSE	2000	uM	51316	ACARBOSE-0.333d-2000uM-CE-RHCYT-RG230-2-TGGates	RPH	0.333	NA	NA	TGGates	acarbose.Rat.in_vitro.Liver	acarbose
RG230-2	2-ACETYLAMINOFLUORENE	50	uM	51318	2-ACETYLAMIN-0.083d-50uM-CE-RHCYT-RG230-2-TGGates	RPH	0.083	NA	NA	TGGates	acetamidofluorene.Rat.in_vitro.Liver	acetamidofluorene
RG230-2	2-ACETYLAMINOFLUORENE	2	uM	51319	2-ACETYLAMIN-0.083d-2uM-CE-RHCYT-RG230-2-TGGates	RPH	0.083	NA	NA	TGGates	acetamidofluorene.Rat.in_vitro.Liver	acetamidofluorene
RG230-2	2-ACETYLAMINOFLUORENE	10	uM	51320	2-ACETYLAMIN-0.083d-10uM-CE-RHCYT-RG230-2-TGGates	RPH	0.083	NA	NA	TGGates	acetamidofluorene.Rat.in_vitro.Liver	acetamidofluorene
RG230-2	2-ACETYLAMINOFLUORENE	50	uM	51322	2-ACETYLAMIN-1d-50uM-CE-RHCYT-RG230-2-TGGates	RPH	1	NA	NA	TGGates	acetamidofluorene.Rat.in_vitro.Liver	acetamidofluorene
RG230-2	2-ACETYLAMINOFLUORENE	2	uM	51323	2-ACETYLAMIN-1d-2uM-CE-RHCYT-RG230-2-TGGates	RPH	1	NA	NA	TGGates	acetamidofluorene.Rat.in_vitro.Liver	acetamidofluorene
RG230-2	2-ACETYLAMINOFLUORENE	10	uM	51324	2-ACETYLAMIN-1d-10uM-CE-RHCYT-RG230-2-TGGates	RPH	1	NA	NA	TGGates	acetamidofluorene.Rat.in_vitro.Liver	acetamidofluorene
RG230-2	2-ACETYLAMINOFLUORENE	50	uM	51326	2-ACETYLAMIN-0.333d-50uM-CE-RHCYT-RG230-2-TGGates	RPH	0.333	NA	NA	TGGates	acetamidofluorene.Rat.in_vitro.Liver	acetamidofluorene
RG230-2	2-ACETYLAMINOFLUORENE	2	uM	51327	2-ACETYLAMIN-0.333d-2uM-CE-RHCYT-RG230-2-TGGates	RPH	0.333	NA	NA	TGGates	acetamidofluorene.Rat.in_vitro.Liver	acetamidofluorene
RG230-2	2-ACETYLAMINOFLUORENE	10	uM	51328	2-ACETYLAMIN-0.333d-10uM-CE-RHCYT-RG230-2-TGGates	RPH	0.333	NA	NA	TGGates	acetamidofluorene.Rat.in_vitro.Liver	acetamidofluorene
RG230-2	ACETAMINOPHEN	10000	uM	51330	ACETAMINOPHE-0.083d-10000uM-CE-RHCYT-RG230-2-TGGates	RPH	0.083	NA	NA	TGGates	acetaminophen.Rat.in_vitro.Liver	acetaminophen
RG230-2	ACETAMINOPHEN	1000	uM	51331	ACETAMINOPHE-0.083d-1000uM-CE-RHCYT-RG230-2-TGGates	RPH	0.083	NA	NA	TGGates	acetaminophen.Rat.in_vitro.Liver	acetaminophen
RG230-2	ACETAMINOPHEN	3000	uM	51332	ACETAMINOPHE-0.083d-3000uM-CE-RHCYT-RG230-2-TGGates	RPH	0.083	NA	NA	TGGates	acetaminophen.Rat.in_vitro.Liver	acetaminophen
RG230-2	ACETAMINOPHEN	10000	uM	51334	ACETAMINOPHE-1d-10000uM-CE-RHCYT-RG230-2-TGGates	RPH	1	NA	NA	TGGates	acetaminophen.Rat.in_vitro.Liver	acetaminophen
RG230-2	ACETAMINOPHEN	1000	uM	51335	ACETAMINOPHE-1d-1000uM-CE-RHCYT-RG230-2-TGGates	RPH	1	NA	NA	TGGates	acetaminophen.Rat.in_vitro.Liver	acetaminophen
RG230-2	ACETAMINOPHEN	3000	uM	51336	ACETAMINOPHE-1d-3000uM-CE-RHCYT-RG230-2-TGGates	RPH	1	NA	NA	TGGates	acetaminophen.Rat.in_vitro.Liver	acetaminophen
RG230-2	ACETAMINOPHEN	10000	uM	51338	ACETAMINOPHE-0.333d-10000uM-CE-RHCYT-RG230-2-TGGates	RPH	0.333	NA	NA	TGGates	acetaminophen.Rat.in_vitro.Liver	acetaminophen
RG230-2	ACETAMINOPHEN	1000	uM	51339	ACETAMINOPHE-0.333d-1000uM-CE-RHCYT-RG230-2-TGGates	RPH	0.333	NA	NA	TGGates	acetaminophen.Rat.in_vitro.Liver	acetaminophen
RG230-2	ACETAMINOPHEN	3000	uM	51340	ACETAMINOPHE-0.333d-3000uM-CE-RHCYT-RG230-2-TGGates	RPH	0.333	NA	NA	TGGates	acetaminophen.Rat.in_vitro.Liver	acetaminophen
RG230-2	ACETAZOLAMIDE	600	uM	51342	ACETAZOLAMID-0.083d-600uM-CE-RHCYT-RG230-2-TGGates	RPH	0.083	NA	NA	TGGates	acetazolamide.Rat.in_vitro.Liver	acetazolamide
RG230-2	ACETAZOLAMIDE	24	uM	51343	ACETAZOLAMID-0.083d-24uM-CE-RHCYT-RG230-2-TGGates	RPH	0.083	NA	NA	TGGates	acetazolamide.Rat.in_vitro.Liver	acetazolamide
RG230-2	ACETAZOLAMIDE	120	uM	51344	ACETAZOLAMID-0.083d-120uM-CE-RHCYT-RG230-2-TGGates	RPH	0.083	NA	NA	TGGates	acetazolamide.Rat.in_vitro.Liver	acetazolamide
RG230-2	ACETAZOLAMIDE	600	uM	51346	ACETAZOLAMID-1d-600uM-CE-RHCYT-RG230-2-TGGates	RPH	1	NA	NA	TGGates	acetazolamide.Rat.in_vitro.Liver	acetazolamide
RG230-2	ACETAZOLAMIDE	24	uM	51347	ACETAZOLAMID-1d-24uM-CE-RHCYT-RG230-2-TGGates	RPH	1	NA	NA	TGGates	acetazolamide.Rat.in_vitro.Liver	acetazolamide
RG230-2	ACETAZOLAMIDE	120	uM	51348	ACETAZOLAMID-1d-120uM-CE-RHCYT-RG230-2-TGGates	RPH	1	NA	NA	TGGates	acetazolamide.Rat.in_vitro.Liver	acetazolamide
RG230-2	ACETAZOLAMIDE	600	uM	51350	ACETAZOLAMID-0.333d-600uM-CE-RHCYT-RG230-2-TGGates	RPH	0.333	NA	NA	TGGates	acetazolamide.Rat.in_vitro.Liver	acetazolamide
RG230-2	ACETAZOLAMIDE	24	uM	51351	ACETAZOLAMID-0.333d-24uM-CE-RHCYT-RG230-2-TGGates	RPH	0.333	NA	NA	TGGates	acetazolamide.Rat.in_vitro.Liver	acetazolamide
RG230-2	ACETAZOLAMIDE	120	uM	51352	ACETAZOLAMID-0.333d-120uM-CE-RHCYT-RG230-2-TGGates	RPH	0.333	NA	NA	TGGates	acetazolamide.Rat.in_vitro.Liver	acetazolamide
RG230-2	DOXEPIN	75	uM	51354	DOXEPIN-0.083d-75uM-CE-RHCYT-RG230-2-TGGates	RPH	0.083	NA	NA	TGGates	adapin.Rat.in_vitro.Liver	adapin
RG230-2	DOXEPIN	3	uM	51355	DOXEPIN-0.083d-3uM-CE-RHCYT-RG230-2-TGGates	RPH	0.083	NA	NA	TGGates	adapin.Rat.in_vitro.Liver	adapin
RG230-2	DOXEPIN	15	uM	51356	DOXEPIN-0.083d-15uM-CE-RHCYT-RG230-2-TGGates	RPH	0.083	NA	NA	TGGates	adapin.Rat.in_vitro.Liver	adapin
RG230-2	DOXEPIN	75	uM	51358	DOXEPIN-1d-75uM-CE-RHCYT-RG230-2-TGGates	RPH	1	NA	NA	TGGates	adapin.Rat.in_vitro.Liver	adapin
RG230-2	DOXEPIN	3	uM	51359	DOXEPIN-1d-3uM-CE-RHCYT-RG230-2-TGGates	RPH	1	NA	NA	TGGates	adapin.Rat.in_vitro.Liver	adapin
RG230-2	DOXEPIN	15	uM	51360	DOXEPIN-1d-15uM-CE-RHCYT-RG230-2-TGGates	RPH	1	NA	NA	TGGates	adapin.Rat.in_vitro.Liver	adapin
RG230-2	DOXEPIN	75	uM	51362	DOXEPIN-0.333d-75uM-CE-RHCYT-RG230-2-TGGates	RPH	0.333	NA	NA	TGGates	adapin.Rat.in_vitro.Liver	adapin
RG230-2	DOXEPIN	3	uM	51363	DOXEPIN-0.333d-3uM-CE-RHCYT-RG230-2-TGGates	RPH	0.333	NA	NA	TGGates	adapin.Rat.in_vitro.Liver	adapin
RG230-2	DOXEPIN	15	uM	51364	DOXEPIN-0.333d-15uM-CE-RHCYT-RG230-2-TGGates	RPH	0.333	NA	NA	TGGates	adapin.Rat.in_vitro.Liver	adapin
RG230-2	AJMALINE	300	uM	51366	AJMALINE-0.083d-300uM-CE-RHCYT-RG230-2-TGGates	RPH	0.083	NA	NA	TGGates	ajmaline.Rat.in_vitro.Liver	ajmaline
RG230-2	AJMALINE	12	uM	51367	AJMALINE-0.083d-12uM-CE-RHCYT-RG230-2-TGGates	RPH	0.083	NA	NA	TGGates	ajmaline.Rat.in_vitro.Liver	ajmaline
RG230-2	AJMALINE	60	uM	51368	AJMALINE-0.083d-60uM-CE-RHCYT-RG230-2-TGGates	RPH	0.083	NA	NA	TGGates	ajmaline.Rat.in_vitro.Liver	ajmaline
RG230-2	AJMALINE	300	uM	51370	AJMALINE-1d-300uM-CE-RHCYT-RG230-2-TGGates	RPH	1	NA	NA	TGGates	ajmaline.Rat.in_vitro.Liver	ajmaline
RG230-2	AJMALINE	12	uM	51371	AJMALINE-1d-12uM-CE-RHCYT-RG230-2-TGGates	RPH	1	NA	NA	TGGates	ajmaline.Rat.in_vitro.Liver	ajmaline
RG230-2	AJMALINE	60	uM	51372	AJMALINE-1d-60uM-CE-RHCYT-RG230-2-TGGates	RPH	1	NA	NA	TGGates	ajmaline.Rat.in_vitro.Liver	ajmaline
RG230-2	AJMALINE	300	uM	51374	AJMALINE-0.333d-300uM-CE-RHCYT-RG230-2-TGGates	RPH	0.333	NA	NA	TGGates	ajmaline.Rat.in_vitro.Liver	ajmaline
RG230-2	AJMALINE	12	uM	51375	AJMALINE-0.333d-12uM-CE-RHCYT-RG230-2-TGGates	RPH	0.333	NA	NA	TGGates	ajmaline.Rat.in_vitro.Liver	ajmaline
RG230-2	AJMALINE	60	uM	51376	AJMALINE-0.333d-60uM-CE-RHCYT-RG230-2-TGGates	RPH	0.333	NA	NA	TGGates	ajmaline.Rat.in_vitro.Liver	ajmaline
RG230-2	ALLOPURINOL	140	uM	51378	ALLOPURINOL-0.083d-140uM-CE-RHCYT-RG230-2-TGGates	RPH	0.083	NA	NA	TGGates	allopurinol.Rat.in_vitro.Liver	allopurinol
RG230-2	ALLOPURINOL	6	uM	51379	ALLOPURINOL-0.083d-6uM-CE-RHCYT-RG230-2-TGGates	RPH	0.083	NA	NA	TGGates	allopurinol.Rat.in_vitro.Liver	allopurinol
RG230-2	ALLOPURINOL	28	uM	51380	ALLOPURINOL-0.083d-28uM-CE-RHCYT-RG230-2-TGGates	RPH	0.083	NA	NA	TGGates	allopurinol.Rat.in_vitro.Liver	allopurinol
RG230-2	ALLOPURINOL	140	uM	51382	ALLOPURINOL-1d-140uM-CE-RHCYT-RG230-2-TGGates	RPH	1	NA	NA	TGGates	allopurinol.Rat.in_vitro.Liver	allopurinol
RG230-2	ALLOPURINOL	6	uM	51383	ALLOPURINOL-1d-6uM-CE-RHCYT-RG230-2-TGGates	RPH	1	NA	NA	TGGates	allopurinol.Rat.in_vitro.Liver	allopurinol
RG230-2	ALLOPURINOL	28	uM	51384	ALLOPURINOL-1d-28uM-CE-RHCYT-RG230-2-TGGates	RPH	1	NA	NA	TGGates	allopurinol.Rat.in_vitro.Liver	allopurinol
RG230-2	ALLOPURINOL	140	uM	51386	ALLOPURINOL-0.333d-140uM-CE-RHCYT-RG230-2-TGGates	RPH	0.333	NA	NA	TGGates	allopurinol.Rat.in_vitro.Liver	allopurinol
RG230-2	ALLOPURINOL	6	uM	51387	ALLOPURINOL-0.333d-6uM-CE-RHCYT-RG230-2-TGGates	RPH	0.333	NA	NA	TGGates	allopurinol.Rat.in_vitro.Liver	allopurinol
RG230-2	ALLOPURINOL	28	uM	51388	ALLOPURINOL-0.333d-28uM-CE-RHCYT-RG230-2-TGGates	RPH	0.333	NA	NA	TGGates	allopurinol.Rat.in_vitro.Liver	allopurinol
RG230-2	ALLYL ALCOHOL	20	uM	51390	ALLYL ALCOHO-0.083d-20uM-CE-RHCYT-RG230-2-TGGates	RPH	0.083	NA	NA	TGGates	allyl_alcohol.Rat.in_vitro.Liver	allyl alcohol
RG230-2	ALLYL ALCOHOL	1	uM	51391	ALLYL ALCOHO-0.083d-1uM-CE-RHCYT-RG230-2-TGGates	RPH	0.083	NA	NA	TGGates	allyl_alcohol.Rat.in_vitro.Liver	allyl alcohol
RG230-2	ALLYL ALCOHOL	4	uM	51392	ALLYL ALCOHO-0.083d-4uM-CE-RHCYT-RG230-2-TGGates	RPH	0.083	NA	NA	TGGates	allyl_alcohol.Rat.in_vitro.Liver	allyl alcohol
RG230-2	ALLYL ALCOHOL	20	uM	51394	ALLYL ALCOHO-1d-20uM-CE-RHCYT-RG230-2-TGGates	RPH	1	NA	NA	TGGates	allyl_alcohol.Rat.in_vitro.Liver	allyl alcohol
RG230-2	ALLYL ALCOHOL	1	uM	51395	ALLYL ALCOHO-1d-1uM-CE-RHCYT-RG230-2-TGGates	RPH	1	NA	NA	TGGates	allyl_alcohol.Rat.in_vitro.Liver	allyl alcohol
RG230-2	ALLYL ALCOHOL	4	uM	51396	ALLYL ALCOHO-1d-4uM-CE-RHCYT-RG230-2-TGGates	RPH	1	NA	NA	TGGates	allyl_alcohol.Rat.in_vitro.Liver	allyl alcohol
RG230-2	ALLYL ALCOHOL	20	uM	51398	ALLYL ALCOHO-0.333d-20uM-CE-RHCYT-RG230-2-TGGates	RPH	0.333	NA	NA	TGGates	allyl_alcohol.Rat.in_vitro.Liver	allyl alcohol
RG230-2	ALLYL ALCOHOL	1	uM	51399	ALLYL ALCOHO-0.333d-1uM-CE-RHCYT-RG230-2-TGGates	RPH	0.333	NA	NA	TGGates	allyl_alcohol.Rat.in_vitro.Liver	allyl alcohol
RG230-2	ALLYL ALCOHOL	4	uM	51400	ALLYL ALCOHO-0.333d-4uM-CE-RHCYT-RG230-2-TGGates	RPH	0.333	NA	NA	TGGates	allyl_alcohol.Rat.in_vitro.Liver	allyl alcohol
RG230-2	ALPIDEM	10	uM	51402	ALPIDEM-1d-10uM-CE-RHCYT-RG230-2-TGGates	RPH	1	NA	NA	TGGates	alpidem.Rat.in_vitro.Liver	alpidem
RG230-2	AMIODARONE	7	uM	51404	AMIODARONE-0.083d-7uM-CE-RHCYT-RG230-2-TGGates	RPH	0.083	NA	NA	TGGates	amiodarone.Rat.in_vitro.Liver	amiodarone
RG230-2	AMIODARONE	0.1	uM	51405	AMIODARONE-0.083d-0.1uM-CE-RHCYT-RG230-2-TGGates	RPH	0.083	NA	NA	TGGates	amiodarone.Rat.in_vitro.Liver	amiodarone
RG230-2	AMIODARONE	1	uM	51406	AMIODARONE-0.083d-1uM-CE-RHCYT-RG230-2-TGGates	RPH	0.083	NA	NA	TGGates	amiodarone.Rat.in_vitro.Liver	amiodarone
RG230-2	AMIODARONE	7	uM	51408	AMIODARONE-1d-7uM-CE-RHCYT-RG230-2-TGGates	RPH	1	NA	NA	TGGates	amiodarone.Rat.in_vitro.Liver	amiodarone
RG230-2	AMIODARONE	0.1	uM	51409	AMIODARONE-1d-0.1uM-CE-RHCYT-RG230-2-TGGates	RPH	1	NA	NA	TGGates	amiodarone.Rat.in_vitro.Liver	amiodarone
RG230-2	AMIODARONE	1	uM	51410	AMIODARONE-1d-1uM-CE-RHCYT-RG230-2-TGGates	RPH	1	NA	NA	TGGates	amiodarone.Rat.in_vitro.Liver	amiodarone
RG230-2	AMIODARONE	7	uM	51412	AMIODARONE-0.333d-7uM-CE-RHCYT-RG230-2-TGGates	RPH	0.333	NA	NA	TGGates	amiodarone.Rat.in_vitro.Liver	amiodarone
RG230-2	AMIODARONE	0.1	uM	51413	AMIODARONE-0.333d-0.1uM-CE-RHCYT-RG230-2-TGGates	RPH	0.333	NA	NA	TGGates	amiodarone.Rat.in_vitro.Liver	amiodarone
RG230-2	AMIODARONE	1	uM	51414	AMIODARONE-0.333d-1uM-CE-RHCYT-RG230-2-TGGates	RPH	0.333	NA	NA	TGGates	amiodarone.Rat.in_vitro.Liver	amiodarone
RG230-2	AMITRIPTYLINE	60	uM	51416	AMITRIPTYLIN-0.083d-60uM-CE-RHCYT-RG230-2-TGGates	RPH	0.083	NA	NA	TGGates	amitriptyline.Rat.in_vitro.Liver	amitriptyline
RG230-2	AMITRIPTYLINE	2	uM	51417	AMITRIPTYLIN-0.083d-2uM-CE-RHCYT-RG230-2-TGGates	RPH	0.083	NA	NA	TGGates	amitriptyline.Rat.in_vitro.Liver	amitriptyline
RG230-2	AMITRIPTYLINE	12	uM	51418	AMITRIPTYLIN-0.083d-12uM-CE-RHCYT-RG230-2-TGGates	RPH	0.083	NA	NA	TGGates	amitriptyline.Rat.in_vitro.Liver	amitriptyline
RG230-2	AMITRIPTYLINE	60	uM	51420	AMITRIPTYLIN-1d-60uM-CE-RHCYT-RG230-2-TGGates	RPH	1	NA	NA	TGGates	amitriptyline.Rat.in_vitro.Liver	amitriptyline
RG230-2	AMITRIPTYLINE	2	uM	51421	AMITRIPTYLIN-1d-2uM-CE-RHCYT-RG230-2-TGGates	RPH	1	NA	NA	TGGates	amitriptyline.Rat.in_vitro.Liver	amitriptyline
RG230-2	AMITRIPTYLINE	12	uM	51422	AMITRIPTYLIN-1d-12uM-CE-RHCYT-RG230-2-TGGates	RPH	1	NA	NA	TGGates	amitriptyline.Rat.in_vitro.Liver	amitriptyline
RG230-2	AMITRIPTYLINE	60	uM	51424	AMITRIPTYLIN-0.333d-60uM-CE-RHCYT-RG230-2-TGGates	RPH	0.333	NA	NA	TGGates	amitriptyline.Rat.in_vitro.Liver	amitriptyline
RG230-2	AMITRIPTYLINE	2	uM	51425	AMITRIPTYLIN-0.333d-2uM-CE-RHCYT-RG230-2-TGGates	RPH	0.333	NA	NA	TGGates	amitriptyline.Rat.in_vitro.Liver	amitriptyline
RG230-2	AMITRIPTYLINE	12	uM	51426	AMITRIPTYLIN-0.333d-12uM-CE-RHCYT-RG230-2-TGGates	RPH	0.333	NA	NA	TGGates	amitriptyline.Rat.in_vitro.Liver	amitriptyline
RG230-2	ASPIRIN	3000	uM	51428	ASPIRIN-0.083d-3000uM-CE-RHCYT-RG230-2-TGGates	RPH	0.083	NA	NA	TGGates	aspirin.Rat.in_vitro.Liver	aspirin
RG230-2	ASPIRIN	120	uM	51429	ASPIRIN-0.083d-120uM-CE-RHCYT-RG230-2-TGGates	RPH	0.083	NA	NA	TGGates	aspirin.Rat.in_vitro.Liver	aspirin
RG230-2	ASPIRIN	600	uM	51430	ASPIRIN-0.083d-600uM-CE-RHCYT-RG230-2-TGGates	RPH	0.083	NA	NA	TGGates	aspirin.Rat.in_vitro.Liver	aspirin
RG230-2	ASPIRIN	3000	uM	51432	ASPIRIN-1d-3000uM-CE-RHCYT-RG230-2-TGGates	RPH	1	NA	NA	TGGates	aspirin.Rat.in_vitro.Liver	aspirin
RG230-2	ASPIRIN	120	uM	51433	ASPIRIN-1d-120uM-CE-RHCYT-RG230-2-TGGates	RPH	1	NA	NA	TGGates	aspirin.Rat.in_vitro.Liver	aspirin
RG230-2	ASPIRIN	600	uM	51434	ASPIRIN-1d-600uM-CE-RHCYT-RG230-2-TGGates	RPH	1	NA	NA	TGGates	aspirin.Rat.in_vitro.Liver	aspirin
RG230-2	ASPIRIN	3000	uM	51436	ASPIRIN-0.333d-3000uM-CE-RHCYT-RG230-2-TGGates	RPH	0.333	NA	NA	TGGates	aspirin.Rat.in_vitro.Liver	aspirin
RG230-2	ASPIRIN	120	uM	51437	ASPIRIN-0.333d-120uM-CE-RHCYT-RG230-2-TGGates	RPH	0.333	NA	NA	TGGates	aspirin.Rat.in_vitro.Liver	aspirin
RG230-2	ASPIRIN	600	uM	51438	ASPIRIN-0.333d-600uM-CE-RHCYT-RG230-2-TGGates	RPH	0.333	NA	NA	TGGates	aspirin.Rat.in_vitro.Liver	aspirin
RG230-2	AZATHIOPRINE	4	uM	51440	AZATHIOPRINE-0.083d-4uM-CE-RHCYT-RG230-2-TGGates	RPH	0.083	NA	NA	TGGates	azathioprine.Rat.in_vitro.Liver	azathioprine
RG230-2	AZATHIOPRINE	0.1	uM	51441	AZATHIOPRINE-0.083d-0.1uM-CE-RHCYT-RG230-2-TGGates	RPH	0.083	NA	NA	TGGates	azathioprine.Rat.in_vitro.Liver	azathioprine
RG230-2	AZATHIOPRINE	1	uM	51442	AZATHIOPRINE-0.083d-1uM-CE-RHCYT-RG230-2-TGGates	RPH	0.083	NA	NA	TGGates	azathioprine.Rat.in_vitro.Liver	azathioprine
RG230-2	AZATHIOPRINE	4	uM	51444	AZATHIOPRINE-1d-4uM-CE-RHCYT-RG230-2-TGGates	RPH	1	NA	NA	TGGates	azathioprine.Rat.in_vitro.Liver	azathioprine
RG230-2	AZATHIOPRINE	0.1	uM	51445	AZATHIOPRINE-1d-0.1uM-CE-RHCYT-RG230-2-TGGates	RPH	1	NA	NA	TGGates	azathioprine.Rat.in_vitro.Liver	azathioprine
RG230-2	AZATHIOPRINE	1	uM	51446	AZATHIOPRINE-1d-1uM-CE-RHCYT-RG230-2-TGGates	RPH	1	NA	NA	TGGates	azathioprine.Rat.in_vitro.Liver	azathioprine
RG230-2	AZATHIOPRINE	4	uM	51448	AZATHIOPRINE-0.333d-4uM-CE-RHCYT-RG230-2-TGGates	RPH	0.333	NA	NA	TGGates	azathioprine.Rat.in_vitro.Liver	azathioprine
RG230-2	AZATHIOPRINE	0.1	uM	51449	AZATHIOPRINE-0.333d-0.1uM-CE-RHCYT-RG230-2-TGGates	RPH	0.333	NA	NA	TGGates	azathioprine.Rat.in_vitro.Liver	azathioprine
RG230-2	AZATHIOPRINE	1	uM	51450	AZATHIOPRINE-0.333d-1uM-CE-RHCYT-RG230-2-TGGates	RPH	0.333	NA	NA	TGGates	azathioprine.Rat.in_vitro.Liver	azathioprine
RG230-2	BENDAZAC	200	uM	51452	BENDAZAC-0.083d-200uM-CE-RHCYT-RG230-2-TGGates	RPH	0.083	NA	NA	TGGates	bendazac.Rat.in_vitro.Liver	bendazac
RG230-2	BENDAZAC	8	uM	51453	BENDAZAC-0.083d-8uM-CE-RHCYT-RG230-2-TGGates	RPH	0.083	NA	NA	TGGates	bendazac.Rat.in_vitro.Liver	bendazac
RG230-2	BENDAZAC	40	uM	51454	BENDAZAC-0.083d-40uM-CE-RHCYT-RG230-2-TGGates	RPH	0.083	NA	NA	TGGates	bendazac.Rat.in_vitro.Liver	bendazac
RG230-2	BENDAZAC	200	uM	51456	BENDAZAC-1d-200uM-CE-RHCYT-RG230-2-TGGates	RPH	1	NA	NA	TGGates	bendazac.Rat.in_vitro.Liver	bendazac
RG230-2	BENDAZAC	8	uM	51457	BENDAZAC-1d-8uM-CE-RHCYT-RG230-2-TGGates	RPH	1	NA	NA	TGGates	bendazac.Rat.in_vitro.Liver	bendazac
RG230-2	BENDAZAC	40	uM	51458	BENDAZAC-1d-40uM-CE-RHCYT-RG230-2-TGGates	RPH	1	NA	NA	TGGates	bendazac.Rat.in_vitro.Liver	bendazac
RG230-2	BENDAZAC	200	uM	51460	BENDAZAC-0.333d-200uM-CE-RHCYT-RG230-2-TGGates	RPH	0.333	NA	NA	TGGates	bendazac.Rat.in_vitro.Liver	bendazac
RG230-2	BENDAZAC	8	uM	51461	BENDAZAC-0.333d-8uM-CE-RHCYT-RG230-2-TGGates	RPH	0.333	NA	NA	TGGates	bendazac.Rat.in_vitro.Liver	bendazac
RG230-2	BENDAZAC	40	uM	51462	BENDAZAC-0.333d-40uM-CE-RHCYT-RG230-2-TGGates	RPH	0.333	NA	NA	TGGates	bendazac.Rat.in_vitro.Liver	bendazac
RG230-2	BENZBROMARONE	15	uM	51464	BENZBROMARON-0.083d-15uM-CE-RHCYT-RG230-2-TGGates	RPH	0.083	NA	NA	TGGates	benzbromarone.Rat.in_vitro.Liver	benzbromarone
RG230-2	BENZBROMARONE	1	uM	51465	BENZBROMARON-0.083d-1uM-CE-RHCYT-RG230-2-TGGates	RPH	0.083	NA	NA	TGGates	benzbromarone.Rat.in_vitro.Liver	benzbromarone
RG230-2	BENZBROMARONE	3	uM	51466	BENZBROMARON-0.083d-3uM-CE-RHCYT-RG230-2-TGGates	RPH	0.083	NA	NA	TGGates	benzbromarone.Rat.in_vitro.Liver	benzbromarone
RG230-2	BENZBROMARONE	15	uM	51468	BENZBROMARON-1d-15uM-CE-RHCYT-RG230-2-TGGates	RPH	1	NA	NA	TGGates	benzbromarone.Rat.in_vitro.Liver	benzbromarone
RG230-2	BENZBROMARONE	1	uM	51469	BENZBROMARON-1d-1uM-CE-RHCYT-RG230-2-TGGates	RPH	1	NA	NA	TGGates	benzbromarone.Rat.in_vitro.Liver	benzbromarone
RG230-2	BENZBROMARONE	3	uM	51470	BENZBROMARON-1d-3uM-CE-RHCYT-RG230-2-TGGates	RPH	1	NA	NA	TGGates	benzbromarone.Rat.in_vitro.Liver	benzbromarone
RG230-2	BENZBROMARONE	15	uM	51472	BENZBROMARON-0.333d-15uM-CE-RHCYT-RG230-2-TGGates	RPH	0.333	NA	NA	TGGates	benzbromarone.Rat.in_vitro.Liver	benzbromarone
RG230-2	BENZBROMARONE	1	uM	51473	BENZBROMARON-0.333d-1uM-CE-RHCYT-RG230-2-TGGates	RPH	0.333	NA	NA	TGGates	benzbromarone.Rat.in_vitro.Liver	benzbromarone
RG230-2	BENZBROMARONE	3	uM	51474	BENZBROMARON-0.333d-3uM-CE-RHCYT-RG230-2-TGGates	RPH	0.333	NA	NA	TGGates	benzbromarone.Rat.in_vitro.Liver	benzbromarone
RG230-2	BENZIODARONE	25	uM	51476	BENZIODARONE-0.083d-25uM-CE-RHCYT-RG230-2-TGGates	RPH	0.083	NA	NA	TGGates	benziodarone.Rat.in_vitro.Liver	benziodarone
RG230-2	BENZIODARONE	1	uM	51477	BENZIODARONE-0.083d-1uM-CE-RHCYT-RG230-2-TGGates	RPH	0.083	NA	NA	TGGates	benziodarone.Rat.in_vitro.Liver	benziodarone
RG230-2	BENZIODARONE	5	uM	51478	BENZIODARONE-0.083d-5uM-CE-RHCYT-RG230-2-TGGates	RPH	0.083	NA	NA	TGGates	benziodarone.Rat.in_vitro.Liver	benziodarone
RG230-2	BENZIODARONE	25	uM	51480	BENZIODARONE-1d-25uM-CE-RHCYT-RG230-2-TGGates	RPH	1	NA	NA	TGGates	benziodarone.Rat.in_vitro.Liver	benziodarone
RG230-2	BENZIODARONE	1	uM	51481	BENZIODARONE-1d-1uM-CE-RHCYT-RG230-2-TGGates	RPH	1	NA	NA	TGGates	benziodarone.Rat.in_vitro.Liver	benziodarone
RG230-2	BENZIODARONE	5	uM	51482	BENZIODARONE-1d-5uM-CE-RHCYT-RG230-2-TGGates	RPH	1	NA	NA	TGGates	benziodarone.Rat.in_vitro.Liver	benziodarone
RG230-2	BENZIODARONE	25	uM	51484	BENZIODARONE-0.333d-25uM-CE-RHCYT-RG230-2-TGGates	RPH	0.333	NA	NA	TGGates	benziodarone.Rat.in_vitro.Liver	benziodarone
RG230-2	BENZIODARONE	1	uM	51485	BENZIODARONE-0.333d-1uM-CE-RHCYT-RG230-2-TGGates	RPH	0.333	NA	NA	TGGates	benziodarone.Rat.in_vitro.Liver	benziodarone
[truncated: 4,937 more rows]
