# Supplementary material for: Assessing Concordance of Drug-Induced Transcriptional Response in Rodent Liver and Cultured Hepatocytes
Source: PLoS Comput Biol. 2016 Mar 30;12(3):e1004847. doi: 10.1371/journal.pcbi.1004847 (PMC4814051; doi:10.1371/journal.pcbi.1004847)
Supplement: S2 Dataset — (XLS) [file pcbi.1004847.s023.xls]

## Sheet: Dataset S2
Dataset S2. Concordance results by system pair, method and quartile of transcriptional activity
							statistics on manufacturer's probesets and MAS5 normalization																		statistics on brainarray probesets and RMA normalization
Comparison	reference system	reference source	test system	test source	method	avg abs EG range	Avg(r)	StdDev(r)	Prob. success at self-ID using R (fraction of experiment pairs with p < 0.05)	R p-val-median	R p-val-Q3	R p-val-90th percentile	Avg(overlap 5%)	StdDev(overlap 5%)	Prob. success at self-ID using overlap 5% (fraction of experiment pairs with p < 0.05)	overlap 5% p-val-median	overlap 5% p-val-Q3	overlap 5% p-val-90th percentile	Avg(distance)	StdDev(distance)	Prob. success at self-ID using distance (fraction of experiment pairs with p < 0.05)	distance p-val-median	distance p-val-Q3	distance p-val-90th percentile	Avg(r)	StdDev(r)	Prob. success at self-ID using R (fraction of experiment pairs with p < 0.05)	R p-val-median	R p-val-Q3	R p-val-90th percentile	Avg(overlap 5%)	StdDev(overlap 5%)	Prob. success at self-ID using overlap 5% (fraction of experiment pairs with p < 0.05)	overlap 5% p-val-median	overlap 5% p-val-Q3	overlap 5% p-val-90th percentile	Avg(distance)	StdDev(distance)	Prob. success at self-ID using distance (fraction of experiment pairs with p < 0.05)	distance p-val-median	distance p-val-Q3	distance p-val-90th percentile	experiment pairs	unique drugs
1: same time, doses within 3.3 fold - best from lower or higher dose for the mid group	rat liver	TGGates	rat liver	TGGates	liver exp. genes	Lowest quartile	0.503	0.0609	1	0	0	0	35.665	4.368	0.9991	0	0	0	7.8915	1.1972	0.97	0	0	0.001	0.5223	0.0944	1	0	0	0	36.85	6.76	0.992	0	0	0.003	15.7623	3.5866	0.91	0.001	0.002	0.044	1120	137
1: same time, doses within 3.3 fold - best from lower or higher dose for the mid group	rat liver	TGGates	rat liver	TGGates	liver exp. genes	Mid quartiles	0.5644	0.0826	0.9994	0	0	0	39.125	6.254	0.9977	0	0	0	8.582	1.863	0.94	0	0	0.003	0.6123	0.1146	1	0	0	0.001	43.043	9.502	0.991	0	0.001	0.003	17.637	5.8134	0.89	0	0.001	0.0724	1783	148
1: same time, doses within 3.3 fold - best from lower or higher dose for the mid group	rat liver	TGGates	rat liver	TGGates	liver exp. genes	Highest quartile	0.737	0.1181	0.994	0	0	0	53.149	11.5	0.9897	0	0	0.002	9.6451	3.2923	0.91	0	0	0.022	0.798	0.1226	0.99	0	0	0.002	60.492	13.037	0.9858	0	0.001	0.005	21.7462	10.6227	0.89	0	0	0.086	497	80
1: same time, doses within 3.3 fold - best from lower or higher dose for the mid group	rat liver	TGGates	rat liver	TGGates	GSA:all	Lowest quartile	0.5082	0.157	0.8597	0.006	0.024	0.085	24.373	12.646	0.7662	0.02	0.041	0.114	56.3459	11.1043	0.83	0	0.004	0.199	0.5226	0.2345	0.63	0.027	0.09	0.2852	30.526	18.347	0.5791	0.035	0.112	0.272	82.4558	22.4912	0.64	0.019	0.128	0.3675	1155	137
1: same time, doses within 3.3 fold - best from lower or higher dose for the mid group	rat liver	TGGates	rat liver	TGGates	GSA:all	Mid quartiles	0.5764	0.1767	0.839	0.005	0.024	0.097	29.972	15.929	0.7477	0.016	0.053	0.12	57.3544	13.47	0.83	0	0.006	0.1774	0.6338	0.2378	0.75	0.011	0.049	0.195	39.847	20.927	0.6765	0.021	0.075	0.204	76.769	24.933	0.77	0.002	0.037	0.2573	1764	148
1: same time, doses within 3.3 fold - best from lower or higher dose for the mid group	rat liver	TGGates	rat liver	TGGates	GSA:all	Highest quartile	0.7458	0.1577	0.9085	0.003	0.011	0.047	47.665	18.672	0.8263	0.01	0.031	0.081	54.1554	16.3979	0.9	0	0.001	0.0423	0.8389	0.1568	0.89	0.002	0.01	0.054	60.794	19.61	0.8665	0.005	0.0215	0.0772	56.9638	26.0303	0.91	0	0.003	0.029	481	80
1: same time, doses within 3.3 fold - best from lower or higher dose for the mid group	rat liver	TGGates	rat liver	TGGates	GSA: REACTOME	Lowest quartile	0.5186	0.2182	0.6805	0.02	0.084	0.223	29.778	21.98	0.5231	0.048	0.162	0.329	17.2827	5.0869	0.67	0.012	0.123	0.4544	0.5237	0.2782	0.55	0.036	0.157	0.364	34.046	25.612	0.4636	0.064	0.198	0.371	29.1785	10.2205	0.52	0.043	0.19	0.4489	1158	137
1: same time, doses within 3.3 fold - best from lower or higher dose for the mid group	rat liver	TGGates	rat liver	TGGates	GSA: REACTOME	Mid quartiles	0.5929	0.2305	0.7009	0.02	0.074	0.2418	33.821	23.595	0.4943	0.056	0.106	0.311	18.0613	6.044	0.69	0.0075	0.095	0.4012	0.6368	0.2713	0.68	0.021	0.0783	0.297	41.114	25.866	0.579	0.036	0.112	0.207	27.8242	11.3687	0.65	0.01	0.124	0.3577	1762	148
1: same time, doses within 3.3 fold - best from lower or higher dose for the mid group	rat liver	TGGates	rat liver	TGGates	GSA: REACTOME	Highest quartile	0.7741	0.1792	0.8479	0.006	0.031	0.083	50.928	25.125	0.711	0.023	0.056	0.138	17.2107	7.0182	0.85	0	0.006	0.17	0.8515	0.1656	0.88	0.002	0.013	0.0556	60.488	24.162	0.8323	0.011	0.038	0.121	20.7352	10.8656	0.88	0.001	0.0058	0.0996	480	80
1: same time, doses within 3.3 fold - best from lower or higher dose for the mid group	rat liver	TGGates	rat liver	TGGates	module:all	Lowest quartile	0.5072	0.1306	0.9392	0.003	0.005	0.027	25.77	11.989	0.7683	0.008	0.028	0.144	7.635	2.4862	0.8	0	0.019	0.1843	0.5088	0.1578	0.86	0.004	0.019	0.075	25.338	13.477	0.7028	0.013	0.061	0.13	7.2115	2.7828	0.66	0.009	0.1118	0.35	1118	137
1: same time, doses within 3.3 fold - best from lower or higher dose for the mid group	rat liver	TGGates	rat liver	TGGates	module:all	Mid quartiles	0.6388	0.1522	0.9462	0	0.003	0.016	34.944	15.414	0.8625	0.003	0.015	0.076	9.1412	4.4887	0.8	0.001	0.027	0.3074	0.6558	0.1682	0.92	0	0.005	0.038	35.819	17.028	0.8539	0.002	0.015	0.064	8.7563	4.6511	0.7	0.004	0.094	0.427	1786	148
1: same time, doses within 3.3 fold - best from lower or higher dose for the mid group	rat liver	TGGates	rat liver	TGGates	module:all	Highest quartile	0.849	0.1402	0.9556	0	0.001	0.012	55.707	19.271	0.9272	0.002	0.008	0.036	12.1719	8.1213	0.83	0	0.008	0.274	0.8625	0.1378	0.95	0	0.002	0.014	56.579	20.572	0.9218	0.001	0.008	0.0418	11.9685	8.3945	0.8	0	0.017	0.3091	496	80
1: same time, doses within 3.3 fold - best from lower or higher dose for the mid group	rat liver	TGGates	rat liver	TGGates	module:pres. TG liver	Lowest quartile	0.5146	0.163	0.8287	0.004	0.026	0.109	28.064	16.431	0.6011	0.022	0.057	0.16	5.0397	1.9634	0.73	0.006	0.066	0.3563	0.5138	0.1795	0.78	0.009	0.043	0.1375	28.059	17.485	0.5752	0.02	0.064	0.15	4.9407	2.0542	0.63	0.017	0.131	0.373	1127	137
1: same time, doses within 3.3 fold - best from lower or higher dose for the mid group	rat liver	TGGates	rat liver	TGGates	module:pres. TG liver	Mid quartiles	0.6612	0.1716	0.9085	0.001	0.007	0.042	38.965	19.716	0.7719	0.009	0.027	0.154	6.1581	3.4908	0.74	0.003	0.0593	0.377	0.6634	0.1817	0.87	0.001	0.013	0.0746	38.83	20.783	0.7584	0.011	0.039	0.14	6.0822	3.4859	0.68	0.011	0.124	0.4368	1781	148
1: same time, doses within 3.3 fold - best from lower or higher dose for the mid group	rat liver	TGGates	rat liver	TGGates	module:pres. TG liver	Highest quartile	0.8704	0.139	0.9533	0	0.002	0.019	59.889	22.065	0.8943	0.005	0.018	0.065	8.3841	5.9998	0.83	0	0.0168	0.2653	0.8774	0.1297	0.95	0	0.003	0.0166	59.416	22.871	0.8824	0.002	0.02	0.058	8.3371	6.1371	0.81	0.001	0.022	0.294	492	80
2: time within 2 fold, doses within 10 fold - best from 8 exps	rat liver	TGGates	rat liver	TGGates	liver exp. genes	Lowest quartile	0.5107	0.0571	0.9991	0	0	0	36.239	4.097	0.9991	0	0	0	7.8124	1.0201	0.98	0	0	0.001	0.5353	0.0869	1	0	0	0	37.715	6.431	0.9973	0	0	0.001	15.3796	2.6729	0.93	0.001	0.002	0.021	1128	141
2: time within 2 fold, doses within 10 fold - best from 8 exps	rat liver	TGGates	rat liver	TGGates	liver exp. genes	Mid quartiles	0.5704	0.0782	0.9989	0	0	0	39.636	5.986	0.9966	0	0	0	8.4336	1.5353	0.95	0	0	0.002	0.6219	0.1053	1	0	0	0.001	43.844	8.951	0.9934	0	0	0.001	16.9419	4.4904	0.93	0	0.001	0.021	1804	154
2: time within 2 fold, doses within 10 fold - best from 8 exps	rat liver	TGGates	rat liver	TGGates	liver exp. genes	Highest quartile	0.7407	0.1161	0.9966	0	0	0.001	53.463	11.396	0.9967	0	0	0.003	9.6336	2.8049	0.95	0	0	0.006	0.802	0.112	1	0	0.001	0.004	61.014	12.294	0.9936	0	0.002	0.005	21.4405	8.3222	0.93	0	0.001	0.0212	594	96
2: time within 2 fold, doses within 10 fold - best from 8 exps	rat liver	TGGates	rat liver	TGGates	GSA:all	Lowest quartile	0.5454	0.1296	0.9222	0.005	0.0108	0.039	27.252	11.97	0.8717	0.015	0.03	0.067	54.0949	8.5884	0.89	0	0.001	0.057	0.5884	0.1865	0.75	0.015	0.051	0.1302	35.694	17.266	0.7078	0.022	0.056	0.126	75.8352	17.2786	0.79	0.004	0.038	0.1537	1170	141
2: time within 2 fold, doses within 10 fold - best from 8 exps	rat liver	TGGates	rat liver	TGGates	GSA:all	Mid quartiles	0.6157	0.141	0.9115	0.002	0.012	0.043	33.606	14.717	0.8655	0.012	0.026	0.065	54.5491	10.9784	0.91	0	0.001	0.0374	0.697	0.1685	0.86	0.007	0.025	0.07	45.526	18.548	0.8131	0.011	0.041	0.086	70.3049	19.2929	0.89	0	0.008	0.0594	1774	155
2: time within 2 fold, doses within 10 fold - best from 8 exps	rat liver	TGGates	rat liver	TGGates	GSA:all	Highest quartile	0.7716	0.1321	0.9296	0.002	0.009	0.033	51.53	17.293	0.899	0.0065	0.022	0.0504	52.3025	13.786	0.95	0	0	0.013	0.8626	0.1184	0.94	0.002	0.008	0.0264	64.869	17.127	0.9269	0.0035	0.0158	0.0397	52.9525	20.9165	0.95	0	0.002	0.01	582	93
2: time within 2 fold, doses within 10 fold - best from 8 exps	rat liver	TGGates	rat liver	TGGates	GSA: REACTOME	Lowest quartile	0.5853	0.1643	0.7926	0.012	0.04	0.119	38.381	19.869	0.7181	0.023	0.086	0.162	15.9455	3.9268	0.8	0.002	0.033	0.2004	0.6226	0.2016	0.71	0.022	0.067	0.1643	43.393	23.189	0.6285	0.04	0.064	0.198	25.6936	8.081	0.71	0.012	0.065	0.2028	1157	141
2: time within 2 fold, doses within 10 fold - best from 8 exps	rat liver	TGGates	rat liver	TGGates	GSA: REACTOME	Mid quartiles	0.6586	0.1673	0.8136	0.008	0.036	0.098	42.416	21.317	0.6597	0.033	0.065	0.106	16.5305	4.8749	0.82	0.001	0.0215	0.1304	0.7195	0.1826	0.81	0.01	0.038	0.1062	50.544	22.698	0.7443	0.017	0.062	0.116	24.3609	8.6418	0.81	0.002	0.029	0.123	1781	155
2: time within 2 fold, doses within 10 fold - best from 8 exps	rat liver	TGGates	rat liver	TGGates	GSA: REACTOME	Highest quartile	0.7999	0.1436	0.881	0.004	0.022	0.06	57.531	22.322	0.8179	0.016	0.035	0.085	16.0609	5.6338	0.91	0	0.002	0.023	0.875	0.1169	0.91	0.002	0.012	0.0431	65.643	21.255	0.8954	0.008	0.025	0.062	18.6958	8.63	0.93	0	0.002	0.02	588	101
2: time within 2 fold, doses within 10 fold - best from 8 exps	rat liver	TGGates	rat liver	TGGates	module:all	Lowest quartile	0.5321	0.1165	0.9698	0.002	0.004	0.012	29.259	10.769	0.8797	0.002	0.028	0.069	7.2799	1.8075	0.86	0	0.009	0.088	0.5409	0.1385	0.92	0.002	0.013	0.0398	29.296	12.552	0.835	0.004	0.03	0.061	6.6358	2.0078	0.76	0.003	0.043	0.1628	1061	141
2: time within 2 fold, doses within 10 fold - best from 8 exps	rat liver	TGGates	rat liver	TGGates	module:all	Mid quartiles	0.6594	0.1296	0.9723	0	0.002	0.011	38.569	14.17	0.9396	0.003	0.008	0.028	8.4415	3.2855	0.87	0	0.0082	0.1004	0.6833	0.1368	0.96	0	0.002	0.015	40.101	15.204	0.9414	0.002	0.005	0.03	7.8409	3.4857	0.81	0.001	0.029	0.157	1840	155
2: time within 2 fold, doses within 10 fold - best from 8 exps	rat liver	TGGates	rat liver	TGGates	module:all	Highest quartile	0.8555	0.1089	0.9664	0	0.002	0.0126	57.795	17.428	0.9521	0.002	0.005	0.034	11.3601	6.0094	0.9	0	0.0028	0.0435	0.8699	0.1063	0.96	0	0.002	0.014	60.146	18.293	0.9674	0.001	0.006	0.017	10.9475	6.3081	0.89	0	0.006	0.0634	625	104
2: time within 2 fold, doses within 10 fold - best from 8 exps	rat liver	TGGates	rat liver	TGGates	module:pres. TG liver	Lowest quartile	0.5517	0.1382	0.9036	0.003	0.0088	0.0473	33.695	14.644	0.7639	0.008	0.022	0.057	4.6786	1.4412	0.82	0.004	0.024	0.1202	0.5563	0.1514	0.88	0.007	0.0212	0.061	34.173	15.976	0.7455	0.006	0.064	0.064	4.4647	1.4769	0.75	0.01	0.0473	0.177	1058	141
2: time within 2 fold, doses within 10 fold - best from 8 exps	rat liver	TGGates	rat liver	TGGates	module:pres. TG liver	Mid quartiles	0.6905	0.141	0.9488	0	0.006	0.02	44.531	18.01	0.8871	0.005	0.018	0.057	5.5163	2.4673	0.84	0.001	0.017	0.1505	0.6987	0.1439	0.94	0.001	0.006	0.027	44.754	18.648	0.875	0.003	0.02	0.064	5.3697	2.614	0.8	0.003	0.032	0.171	1837	155
2: time within 2 fold, doses within 10 fold - best from 8 exps	rat liver	TGGates	rat liver	TGGates	module:pres. TG liver	Highest quartile	0.878	0.1031	0.9525	0	0.002	0.018	64.95	18.566	0.9513	0.003	0.009	0.027	7.7089	4.4529	0.9	0	0.004	0.046	0.8851	0.0979	0.96	0	0.004	0.016	64.497	19.663	0.9502	0.001	0.008	0.0338	7.5388	4.5375	0.9	0	0.006	0.0498	631	104
3: any time or dose ratio - best from 23 other exps	rat liver	TGGates	rat liver	TGGates	liver exp. genes	Lowest quartile	0.5113	0.056	1	0	0	0	36.295	4.03	1	0	0	0	7.8242	0.9663	0.9761	0	0	0.001	0.5364	0.0856	1	0	0	0	37.778	6.394	0.9991	0	0	0.001	15.347	2.2949	0.9325	0.001	0.002	0.0233	1120	141
3: any time or dose ratio - best from 23 other exps	rat liver	TGGates	rat liver	TGGates	liver exp. genes	Mid quartiles	0.5712	0.0767	1	0	0	0	39.734	5.85	0.9989	0	0	0	8.3727	1.3074	0.9627	0	0	0.0012	0.6235	0.103	0.9989	0	0	0.001	44.04	8.757	0.9978	0	0	0.001	16.6285	3.2918	0.9441	0	0.001	0.017	1801	154
3: any time or dose ratio - best from 23 other exps	rat liver	TGGates	rat liver	TGGates	liver exp. genes	Highest quartile	0.7406	0.1137	0.9984	0	0	0.001	53.233	11.54	0.9936	0	0.001	0.004	9.5735	2.6914	0.9619	0	0	0.006	0.7985	0.112	0.9938	0	0.001	0.005	60.757	12.364	0.9908	0	0.002	0.005	21.3804	8.0424	0.9341	0	0.001	0.0175	607	97
3: any time or dose ratio - best from 23 other exps	rat liver	TGGates	rat liver	TGGates	GSA:all	Lowest quartile	0.5538	0.1211	0.9424	0.005	0.009	0.031	28.726	11.298	0.9308	0.012	0.023	0.035	53.4094	6.9685	0.9354	0	0.001	0.0247	0.6208	0.1479	0.811	0.013	0.038	0.077	39.483	15.62	0.8254	0.017	0.035	0.07	72.7558	12.8302	0.8716	0.003	0.021	0.058	1146	141
3: any time or dose ratio - best from 23 other exps	rat liver	TGGates	rat liver	TGGates	GSA:all	Mid quartiles	0.6251	0.1286	0.9309	0.002	0.011	0.034	35.335	14.247	0.9118	0.01	0.021	0.045	53.65	8.5245	0.9354	0	0	0.0148	0.7172	0.1371	0.9065	0.006	0.024	0.048	48.432	16.764	0.8843	0.009	0.028	0.056	67.6197	14.3996	0.9441	0	0.006	0.022	1766	154
3: any time or dose ratio - best from 23 other exps	rat liver	TGGates	rat liver	TGGates	GSA:all	Highest quartile	0.7764	0.1198	0.9399	0.002	0.009	0.032	51.952	16.53	0.9142	0.006	0.022	0.041	51.8467	11.977	0.9649	0	0	0.012	0.8726	0.1013	0.966	0.001	0.006	0.02	65.944	15.507	0.954	0.003	0.012	0.0311	51.6523	17.4558	0.9709	0	0.001	0.008	616	99
3: any time or dose ratio - best from 23 other exps	rat liver	TGGates	rat liver	TGGates	GSA: REACTOME	Lowest quartile	0.6096	0.1401	0.8477	0.01	0.026	0.07	44.728	17.103	0.8697	0.023	0.048	0.086	15.2232	2.7452	0.8838	0.001	0.0163	0.0651	0.6699	0.1492	0.7962	0.013	0.037	0.1027	50.972	19.307	0.7783	0.015	0.04	0.064	23.477	5.0581	0.8356	0.01	0.032	0.087	1129	141
3: any time or dose ratio - best from 23 other exps	rat liver	TGGates	rat liver	TGGates	GSA: REACTOME	Mid quartiles	0.6805	0.1388	0.8633	0.008	0.029	0.0663	48.985	18.904	0.8005	0.013	0.035	0.065	15.7943	3.373	0.8754	0	0.016	0.0676	0.7517	0.1366	0.8716	0.007	0.027	0.063	57.181	18.859	0.8729	0.011	0.036	0.062	22.7617	5.8391	0.8925	0.001	0.014	0.0549	1778	155
3: any time or dose ratio - best from 23 other exps	rat liver	TGGates	rat liver	TGGates	GSA: REACTOME	Highest quartile	0.8128	0.1197	0.9147	0.004	0.021	0.043	61.09	20.038	0.8722	0.014	0.032	0.056	15.7191	4.7836	0.9392	0	0.002	0.018	0.8878	0.0914	0.9494	0.002	0.009	0.026	69.206	18.021	0.9409	0.005	0.016	0.038	18.0566	7.536	0.9523	0	0.002	0.015	621	103
3: any time or dose ratio - best from 23 other exps	rat liver	TGGates	rat liver	TGGates	module:all	Lowest quartile	0.536	0.1131	0.9738	0.002	0.004	0.011	30.522	9.86	0.9416	0.002	0.008	0.028	7.1906	1.2744	0.8812	0	0.007	0.0664	0.5529	0.1256	0.9542	0.002	0.008	0.0326	31.423	11.398	0.93	0.004	0.013	0.03	6.4025	1.359	0.8302	0.003	0.027	0.1018	1029	141
3: any time or dose ratio - best from 23 other exps	rat liver	TGGates	rat liver	TGGates	module:all	Mid quartiles	0.6639	0.1192	0.9858	0	0.002	0.009	39.839	13.166	0.975	0.002	0.008	0.015	8.0287	1.8997	0.907	0	0.004	0.043	0.6886	0.1252	0.979	0	0.002	0.011	41.745	13.878	0.9767	0.002	0.005	0.015	7.3419	2.0163	0.8626	0	0.017	0.085	1832	154
3: any time or dose ratio - best from 23 other exps	rat liver	TGGates	rat liver	TGGates	module:all	Highest quartile	0.8552	0.1022	0.976	0	0.002	0.013	58.242	16.607	0.9729	0.002	0.005	0.025	11.1092	5.1604	0.917	0	0.003	0.0306	0.871	0.0987	0.9731	0	0.003	0.0143	60.611	17.383	0.9738	0.001	0.006	0.016	10.6922	5.545	0.9103	0	0.006	0.04	667	108
3: any time or dose ratio - best from 23 other exps	rat liver	TGGates	rat liver	TGGates	module:pres. TG liver	Lowest quartile	0.5634	0.1264	0.9343	0.003	0.007	0.034	37.153	12.943	0.8749	0.008	0.022	0.057	4.4989	0.8621	0.8833	0.003	0.013	0.0624	0.5725	0.1337	0.9238	0.007	0.019	0.043	38.499	14.254	0.8726	0.006	0.02	0.064	4.2348	0.9084	0.8359	0.009	0.026	0.1006	1020	141
3: any time or dose ratio - best from 23 other exps	rat liver	TGGates	rat liver	TGGates	module:pres. TG liver	Mid quartiles	0.6987	0.1244	0.9738	0	0.006	0.012	47.548	15.955	0.9554	0.005	0.009	0.027	5.1906	1.4077	0.8803	0.001	0.011	0.0666	0.7072	0.1284	0.9603	0.001	0.005	0.023	47.99	16.671	0.9409	0.003	0.011	0.03	4.9655	1.4545	0.8532	0.002	0.021	0.0971	1831	154
3: any time or dose ratio - best from 23 other exps	rat liver	TGGates	rat liver	TGGates	module:pres. TG liver	Highest quartile	0.8783	0.0968	0.9586	0	0.002	0.0184	65.425	17.736	0.9613	0.003	0.009	0.027	7.4547	3.7525	0.9228	0	0.0043	0.0375	0.8867	0.0896	0.9719	0	0.004	0.016	65.692	18.189	0.9682	0.001	0.007	0.023	7.3698	3.9515	0.9171	0	0.006	0.041	677	110
1: same time, doses within 5 fold - best from between 1 and 3 TG-liver exp, median 2	rat liver	TGGates	rat liver	DM	liver exp. genes	Lowest quartile	0.0908	0.1154	0.4	0.1145	0.4035	0.7124	14.626	4.194	0.4	0.087	0.421	0.5169	10.2311	0.5605	0.6	0.0305	0.0808	0.1099	0.1582	0.1654	0.5556	0.023	0.476	0.6182	17.802	8.639	0.4	0.1055	0.5935	0.7226	22.1769	3.014	0.5833	0.0445	0.088	0.1141	10	7
1: same time, doses within 5 fold - best from between 1 and 3 TG-liver exp, median 2	rat liver	TGGates	rat liver	DM	liver exp. genes	Mid quartiles	0.175	0.1037	0.5769	0.0375	0.1218	0.441	18.361	5.516	0.36	0.082	0.18	0.4152	12.4126	2.4004	0.4242	0.123	0.307	0.5792	0.2482	0.1476	0.6071	0.023	0.1055	0.5798	23.649	7.068	0.5556	0.04	0.112	0.2042	28.488	8.5677	0.3871	0.086	0.317	0.69	26	18
1: same time, doses within 5 fold - best from between 1 and 3 TG-liver exp, median 2	rat liver	TGGates	rat liver	DM	liver exp. genes	Highest quartile	0.4835	0.1868	0.8684	0.003	0.021	0.0586	34.542	12.83	0.7692	0.005	0.045	0.1524	13.4907	2.8634	0.6452	0.005	0.0895	0.459	0.5885	0.1905	0.8919	0.004	0.011	0.0472	42.182	13.322	0.8649	0.006	0.022	0.0678	31.8308	9.5276	0.7419	0.007	0.048	0.434	38	20
1: same time, doses within 5 fold - best from between 1 and 3 TG-liver exp, median 2	rat liver	TGGates	rat liver	DM	GSA:all	Lowest quartile	0.1591	0.1363	0.1	0.2805	0.4263	0.456	11.836	12.048	0.1111	0.135	0.226	0.3668	75.176	8.2952	0.1818	0.108	0.1835	0.265	0.2526	0.2433	0.2	0.258	0.415	0.5364	14.13	14.923	0.1111	0.232	0.392	0.4904	104.685	9.2375	0.1	0.1745	0.2485	0.2951	10	8
1: same time, doses within 5 fold - best from between 1 and 3 TG-liver exp, median 2	rat liver	TGGates	rat liver	DM	GSA:all	Mid quartiles	0.2607	0.2388	0.1379	0.157	0.284	0.5566	16.62	16.174	0.2581	0.161	0.383	0.495	84.2344	23.0534	0.3125	0.109	0.2915	0.6352	0.3764	0.2771	0.2258	0.103	0.312	0.401	24.012	18.999	0.3939	0.075	0.344	0.368	109.184	32.0201	0.3125	0.1055	0.3163	0.6647	29	18
1: same time, doses within 5 fold - best from between 1 and 3 TG-liver exp, median 2	rat liver	TGGates	rat liver	DM	GSA:all	Highest quartile	0.552	0.2704	0.6	0.043	0.152	0.3404	36.605	20.566	0.6471	0.0355	0.1253	0.2773	79.1621	23.2956	0.6452	0.007	0.1165	0.564	0.7293	0.2069	0.7273	0.009	0.06	0.0974	47.86	21.367	0.75	0.021	0.0495	0.2581	80.5735	28.9823	0.6875	0.006	0.0625	0.2314	35	18
1: same time, doses within 5 fold - best from between 1 and 3 TG-liver exp, median 2	rat liver	TGGates	rat liver	DM	GSA: REACTOME	Lowest quartile	0.18	0.1136	0	0.285	0.32	0.4574	11	11.005	0	0.153	0.286	0.286	22.9882	2.5891	0.2	0.111	0.1578	0.182	0.2896	0.239	0	0.181	0.373	0.4412	15.556	19.437	0.1111	0.098	0.339	0.339	38.7505	6.5151	0.1111	0.255	0.272	0.5268	9	7
1: same time, doses within 5 fold - best from between 1 and 3 TG-liver exp, median 2	rat liver	TGGates	rat liver	DM	GSA: REACTOME	Mid quartiles	0.2977	0.2997	0.1875	0.1795	0.4378	0.6157	22.903	21.938	0.1935	0.143	0.249	0.326	28.1637	11.2334	0.2647	0.175	0.3353	0.6911	0.3989	0.3038	0.2727	0.115	0.328	0.576	28.235	23.673	0.3235	0.06	0.193	0.342	40.307	18.234	0.4118	0.1185	0.4255	0.7594	32	21
1: same time, doses within 5 fold - best from between 1 and 3 TG-liver exp, median 2	rat liver	TGGates	rat liver	DM	GSA: REACTOME	Highest quartile	0.6688	0.1986	0.6061	0.031	0.107	0.1776	40.303	28.338	0.3939	0.052	0.146	0.176	24.1621	6.8056	0.5333	0.028	0.1198	0.1885	0.7918	0.1214	0.7813	0.0115	0.0413	0.0785	41.29	25.657	0.5806	0.041	0.12	0.198	29.5495	10.9312	0.6452	0.011	0.116	0.166	33	17
1: same time, doses within 5 fold - best from between 1 and 3 TG-liver exp, median 2	rat liver	TGGates	rat liver	DM	module:all	Lowest quartile	0.1869	0.242	0.4444	0.073	0.269	0.7826	10.053	8.399	0.7778	0.05	0.05	0.443	11.9669	3.3645	0.7	0.0325	0.3088	0.4232	0.2118	0.2482	0.3	0.129	0.387	0.7282	9.048	6.901	0.3	0.054	0.162	0.427	11.7223	2.7485	0.4615	0.108	0.153	0.2546	9	7
1: same time, doses within 5 fold - best from between 1 and 3 TG-liver exp, median 2	rat liver	TGGates	rat liver	DM	module:all	Mid quartiles	0.2782	0.1922	0.3667	0.089	0.271	0.6148	12.151	10.768	0.3793	0.078	0.183	0.4328	16.3395	6.6707	0.2813	0.1265	0.2885	0.6063	0.3364	0.2079	0.3214	0.0835	0.2085	0.5865	14.921	12.107	0.4667	0.0545	0.191	0.3964	16.2274	8.4958	0.2759	0.085	0.366	0.6486	30	20
1: same time, doses within 5 fold - best from between 1 and 3 TG-liver exp, median 2	rat liver	TGGates	rat liver	DM	module:all	Highest quartile	0.6824	0.1562	0.8571	0.012	0.038	0.0564	33.466	19.666	0.75	0.009	0.0508	0.1985	19.3614	9.4777	0.6875	0.012	0.0885	0.5197	0.7115	0.1578	0.8889	0.0135	0.0323	0.056	37.535	19.748	0.7647	0.0085	0.027	0.1175	18.6817	9.369	0.6563	0.011	0.147	0.4555	35	18
1: same time, doses within 5 fold - best from between 1 and 3 TG-liver exp, median 2	rat liver	TGGates	rat liver	DM	module:pres. TG liver	Lowest quartile	0.265	0.2859	0.6	0.0285	0.3278	0.6287	10	9.04	0.3	0.076	0.2268	0.277	7.6885	2.4323	0.5	0.0325	0.2718	0.4246	0.2192	0.2835	0.3636	0.137	0.611	0.727	10	10.884	0.2	0.088	0.2335	0.282	7.459	1.6778	0.4615	0.054	0.121	0.1636	10	8
1: same time, doses within 5 fold - best from between 1 and 3 TG-liver exp, median 2	rat liver	TGGates	rat liver	DM	module:pres. TG liver	Mid quartiles	0.3277	0.2371	0.3793	0.081	0.272	0.6496	13.333	15.423	0.3667	0.096	0.3	0.306	10.9126	5.3926	0.25	0.1295	0.2685	0.5919	0.3989	0.2219	0.4138	0.08	0.181	0.4448	16.97	16.321	0.3333	0.054	0.2403	0.28	11.3313	6.257	0.3103	0.122	0.449	0.6628	29	19
1: same time, doses within 5 fold - best from between 1 and 3 TG-liver exp, median 2	rat liver	TGGates	rat liver	DM	module:pres. TG liver	Highest quartile	0.7386	0.1405	0.8571	0.011	0.032	0.0528	41.711	19.268	0.8529	0.011	0.0178	0.1049	13.3226	7.0129	0.6563	0.015	0.1685	0.5039	0.7698	0.1254	0.9706	0.0105	0.0258	0.041	44.652	23.19	0.7647	0.01	0.0318	0.1195	12.7038	6.6677	0.6563	0.019	0.1143	0.3685	35	18
2: time within 2 fold, doses within 10 fold - best from between 1 and 9 TG-liver exp, median 3	rat liver	TGGates	rat liver	DM	liver exp. genes	Lowest quartile	0.1126	0.1168	0.5556	0.031	0.377	0.5078	15.419	3.758	0.5	0.0625	0.349	0.4274	10.0017	0.5588	0.8	0.0235	0.0365	0.0829	0.1672	0.1659	0.5556	0.009	0.476	0.6182	19.506	9.09	0.625	0.023	0.4723	0.7598	21.4093	3.1611	0.7273	0.019	0.0515	0.068	9	6
2: time within 2 fold, doses within 10 fold - best from between 1 and 9 TG-liver exp, median 3	rat liver	TGGates	rat liver	DM	liver exp. genes	Mid quartiles	0.1897	0.0958	0.6552	0.026	0.071	0.252	19.348	5.224	0.44	0.059	0.088	0.3208	12.3533	2.3442	0.3889	0.1385	0.3148	0.527	0.2787	0.1164	0.7	0.019	0.0618	0.1494	23.672	6.955	0.5161	0.04	0.0915	0.129	27.8302	8.4534	0.4375	0.0845	0.2545	0.5943	29	20
2: time within 2 fold, doses within 10 fold - best from between 1 and 9 TG-liver exp, median 3	rat liver	TGGates	rat liver	DM	liver exp. genes	Highest quartile	0.5159	0.1709	0.9167	0.003	0.0143	0.046	35.609	13.312	0.7692	0.004	0.045	0.1454	13.3701	3.026	0.6786	0.003	0.0803	0.3946	0.6214	0.1617	0.9429	0.003	0.01	0.028	44.374	12.155	0.9143	0.005	0.0185	0.025	31.5129	9.5816	0.7742	0.006	0.0285	0.434	36	18
2: time within 2 fold, doses within 10 fold - best from between 1 and 9 TG-liver exp, median 3	rat liver	TGGates	rat liver	DM	GSA:all	Lowest quartile	0.1917	0.1259	0.0909	0.242	0.374	0.436	11.561	10.752	0.0909	0.116	0.2445	0.327	73.9703	8.6105	0.2308	0.088	0.155	0.2092	0.3171	0.2198	0.2	0.179	0.283	0.3519	15.489	16.297	0.125	0.197	0.3113	0.5076	104.037	12.1645	0.1	0.121	0.2303	0.3138	11	8
2: time within 2 fold, doses within 10 fold - best from between 1 and 9 TG-liver exp, median 3	rat liver	TGGates	rat liver	DM	GSA:all	Mid quartiles	0.3251	0.2176	0.2258	0.101	0.179	0.296	20.326	15.191	0.3333	0.08	0.2015	0.4257	81.2323	22.1683	0.4063	0.0665	0.2518	0.5736	0.4402	0.2615	0.3125	0.0795	0.1558	0.3396	28.676	17.808	0.5588	0.044	0.1965	0.3538	100.749	29.5633	0.5152	0.039	0.149	0.4908	31	21
2: time within 2 fold, doses within 10 fold - best from between 1 and 9 TG-liver exp, median 3	rat liver	TGGates	rat liver	DM	GSA:all	Highest quartile	0.6171	0.2209	0.6563	0.0275	0.1093	0.223	38.834	20.172	0.6667	0.018	0.117	0.2128	75.7517	24.5758	0.6897	0.007	0.089	0.4438	0.7639	0.1697	0.75	0.006	0.0525	0.0784	49.728	21.024	0.75	0.0225	0.0495	0.096	77.5765	30.5832	0.7419	0.002	0.0495	0.242	32	16
2: time within 2 fold, doses within 10 fold - best from between 1 and 9 TG-liver exp, median 3	rat liver	TGGates	rat liver	DM	GSA: REACTOME	Lowest quartile	0.2325	0.1987	0.1818	0.266	0.373	0.579	10.909	10.445	0	0.153	0.286	0.286	22.3482	3.2531	0.1818	0.109	0.136	0.165	0.3756	0.2262	0.1	0.1585	0.1908	0.2955	20	22.608	0.3	0.136	0.339	0.339	35.846	9.2164	0.2727	0.248	0.301	0.489	11	9
2: time within 2 fold, doses within 10 fold - best from between 1 and 9 TG-liver exp, median 3	rat liver	TGGates	rat liver	DM	GSA: REACTOME	Mid quartiles	0.3993	0.255	0.2813	0.108	0.2325	0.3313	28.71	20.775	0.2903	0.126	0.198	0.304	26.0282	10.5516	0.3611	0.088	0.293	0.5935	0.4779	0.2706	0.3871	0.078	0.2065	0.378	34.063	23.536	0.4063	0.055	0.133	0.3244	35.6586	16.1719	0.5714	0.029	0.231	0.4182	32	21
2: time within 2 fold, doses within 10 fold - best from between 1 and 9 TG-liver exp, median 3	rat liver	TGGates	rat liver	DM	GSA: REACTOME	Highest quartile	0.7042	0.1752	0.6452	0.024	0.0975	0.135	45.625	26.632	0.5	0.041	0.118	0.173	23.6355	6.8297	0.5556	0.017	0.101	0.1654	0.7949	0.1344	0.7879	0.009	0.042	0.0832	46.875	22.496	0.7188	0.041	0.068	0.1198	28.4363	11.8921	0.6786	0.005	0.1145	0.1601	31	16
2: time within 2 fold, doses within 10 fold - best from between 1 and 9 TG-liver exp, median 3	rat liver	TGGates	rat liver	DM	module:all	Lowest quartile	0.2694	0.2499	0.6667	0.025	0.087	0.557	19.048	13.469	0.7778	0.025	0.05	0.219	12.2412	3.8987	0.5833	0.029	0.365	0.4328	0.2575	0.2652	0.4	0.073	0.285	0.7282	13.81	7.596	0.6	0.016	0.054	0.1885	11.0428	3.0589	0.5385	0.043	0.137	0.2478	9	7
2: time within 2 fold, doses within 10 fold - best from between 1 and 9 TG-liver exp, median 3	rat liver	TGGates	rat liver	DM	module:all	Mid quartiles	0.3316	0.1553	0.4828	0.072	0.166	0.3296	14.444	10.424	0.5333	0.036	0.183	0.2213	15.8417	6.7955	0.3871	0.084	0.2825	0.56	0.3948	0.1497	0.3929	0.065	0.1353	0.2664	16.984	12.039	0.5667	0.0415	0.1713	0.2158	15.6409	8.0365	0.2667	0.081	0.3633	0.5903	29	19
2: time within 2 fold, doses within 10 fold - best from between 1 and 9 TG-liver exp, median 3	rat liver	TGGates	rat liver	DM	module:all	Highest quartile	0.6905	0.1573	0.8889	0.0085	0.0285	0.051	36.19	19.538	0.8	0.008	0.027	0.1666	19.1571	9.5649	0.7097	0.006	0.0665	0.544	0.7293	0.1462	0.8889	0.011	0.031	0.055	39.076	19.887	0.8235	0.006	0.027	0.1175	18.4736	9.4411	0.6774	0.008	0.166	0.477	36	18
2: time within 2 fold, doses within 10 fold - best from between 1 and 9 TG-liver exp, median 3	rat liver	TGGates	rat liver	DM	module:pres. TG liver	Lowest quartile	0.3479	0.294	0.7	0.009	0.0863	0.5711	14.876	13.031	0.4545	0.076	0.1765	0.277	7.0927	2.507	0.6667	0.011	0.191	0.359	0.2945	0.2965	0.5455	0.013	0.3945	0.727	14.545	11.499	0.5	0.0545	0.088	0.282	7.0805	1.8633	0.5	0.059	0.1048	0.1511	10	8
2: time within 2 fold, doses within 10 fold - best from between 1 and 9 TG-liver exp, median 3	rat liver	TGGates	rat liver	DM	module:pres. TG liver	Mid quartiles	0.3931	0.1822	0.4643	0.0605	0.1408	0.3612	17.868	16.021	0.5172	0.039	0.3	0.3	10.4788	5.3269	0.3235	0.1025	0.223	0.5499	0.4554	0.1668	0.5	0.047	0.1303	0.2243	21.114	17.936	0.3548	0.054	0.11	0.278	11.1109	6.1916	0.3214	0.1045	0.4515	0.6111	28	18
2: time within 2 fold, doses within 10 fold - best from between 1 and 9 TG-liver exp, median 3	rat liver	TGGates	rat liver	DM	module:pres. TG liver	Highest quartile	0.7465	0.1379	0.8611	0.011	0.0288	0.0525	43.048	19.422	0.8824	0.01	0.017	0.1027	13.2474	7.1134	0.7097	0.013	0.1415	0.517	0.7738	0.1273	0.9714	0.01	0.0255	0.0422	46.556	22.356	0.8182	0.007	0.03	0.109	12.5306	6.7044	0.6875	0.0135	0.1143	0.3685	36	18
3: any time or dose ratio - best from up to 24 TG-liver exps; median 24	rat liver	TGGates	rat liver	DM	liver exp. genes	Lowest quartile	0.1657	0.0955	0.8333	0.0105	0.0265	0.168	17.055	3.135	0.7143	0.019	0.045	0.1726	10.1966	0.9409	0.6111	0.029	0.1023	0.21	0.2399	0.1194	0.8571	0.007	0.017	0.1494	23.292	7.103	0.8333	0.0105	0.0238	0.166	20.333	1.7974	0.8125	0.0205	0.0315	0.0615	6	5
3: any time or dose ratio - best from up to 24 TG-liver exps; median 24	rat liver	TGGates	rat liver	DM	liver exp. genes	Mid quartiles	0.2245	0.0798	0.76	0.021	0.04	0.1614	20.935	4.874	0.6957	0.032	0.0665	0.1404	12.022	1.8223	0.3793	0.128	0.307	0.4304	0.2962	0.1026	0.68	0.017	0.097	0.143	25.837	6.24	0.76	0.017	0.044	0.1154	27.1481	6.5804	0.4074	0.108	0.2715	0.476	25	18
3: any time or dose ratio - best from up to 24 TG-liver exps; median 24	rat liver	TGGates	rat liver	DM	liver exp. genes	Highest quartile	0.483	0.1852	0.8837	0.006	0.026	0.0804	35.488	13.012	0.7955	0.0035	0.0328	0.1088	13.594	3.3669	0.6667	0.002	0.0805	0.5682	0.5875	0.1749	0.9286	0.004	0.0195	0.0354	41.889	13.686	0.907	0.005	0.023	0.0438	32.0303	10.5244	0.7419	0.007	0.0455	0.434	43	20
3: any time or dose ratio - best from up to 24 TG-liver exps; median 24	rat liver	TGGates	rat liver	DM	GSA:all	Lowest quartile	0.3145	0.1195	0.1818	0.106	0.129	0.174	16.938	9.815	0.25	0.07	0.0965	0.116	67.1476	4.9652	0.7333	0.014	0.043	0.1046	0.48	0.1828	0.7	0.025	0.0558	0.2839	33.016	13.699	0.625	0.022	0.0615	0.0948	100.821	22.9472	0.2727	0.102	0.147	0.17	11	9
3: any time or dose ratio - best from up to 24 TG-liver exps; median 24	rat liver	TGGates	rat liver	DM	GSA:all	Mid quartiles	0.4176	0.15	0.4583	0.069	0.134	0.1919	28.679	13.608	0.5385	0.047	0.0785	0.1005	74.3922	18.505	0.6	0.037	0.096	0.2435	0.5456	0.1488	0.4643	0.055	0.1193	0.1881	34.356	15.447	0.6786	0.033	0.0638	0.135	86.292	11.4914	0.7941	0.0145	0.0295	0.0787	24	19
3: any time or dose ratio - best from up to 24 TG-liver exps; median 24	rat liver	TGGates	rat liver	DM	GSA:all	Highest quartile	0.6518	0.1669	0.6923	0.017	0.0755	0.1194	44.535	17.914	0.8056	0.013	0.0463	0.1195	68.2678	12.7955	0.8276	0.002	0.027	0.1292	0.7809	0.1469	0.8056	0.006	0.027	0.075	53.375	18.434	0.7895	0.0115	0.0428	0.0711	68.0697	17.9659	0.8621	0.002	0.009	0.0532	39	20
3: any time or dose ratio - best from up to 24 TG-liver exps; median 24	rat liver	TGGates	rat liver	DM	GSA: REACTOME	Lowest quartile	0.4436	0.1525	0.4286	0.0565	0.1755	0.2611	36.667	21.462	0.5	0.045	0.0635	0.146	18.8122	3.3965	0.7647	0.009	0.039	0.057	0.5668	0.1586	0.5	0.0495	0.086	0.1781	43.333	19.228	0.8333	0.037	0.037	0.0919	28.268	5.0341	0.7059	0.018	0.053	0.1638	14	11
3: any time or dose ratio - best from up to 24 TG-liver exps; median 24	rat liver	TGGates	rat liver	DM	GSA: REACTOME	Mid quartiles	0.5637	0.1577	0.64	0.037	0.072	0.1838	44	16.103	0.4667	0.065	0.095	0.1071	23.164	9.5114	0.5313	0.0465	0.1233	0.5013	0.6361	0.1232	0.6786	0.034	0.0515	0.1158	48.065	16.617	0.7097	0.015	0.055	0.06	29.7949	9.7148	0.7333	0.007	0.058	0.1942	25	19
3: any time or dose ratio - best from up to 24 TG-liver exps; median 24	rat liver	TGGates	rat liver	DM	GSA: REACTOME	Highest quartile	0.7232	0.1522	0.7429	0.026	0.0565	0.1026	56.25	22.54	0.7188	0.014	0.0588	0.098	20.8564	3.6952	0.88	0.007	0.028	0.0448	0.815	0.1214	0.8529	0.009	0.0268	0.0596	56.129	19.778	0.9032	0.027	0.041	0.041	23.5082	6.3516	0.8519	0.004	0.011	0.06	35	20
3: any time or dose ratio - best from up to 24 TG-liver exps; median 24	rat liver	TGGates	rat liver	DM	module:all	Lowest quartile	0.3845	0.0946	0.8571	0.005	0.0285	0.046	18.681	10.904	0.9231	0.025	0.05	0.05	10.5945	2.0703	0.7222	0.015	0.0595	0.1982	0.3492	0.149	0.4286	0.056	0.118	0.219	19.577	5.556	0.8889	0.012	0.012	0.0268	9.5503	1.7477	0.7647	0.037	0.048	0.0842	7	6
3: any time or dose ratio - best from up to 24 TG-liver exps; median 24	rat liver	TGGates	rat liver	DM	module:all	Mid quartiles	0.3996	0.1184	0.5333	0.03	0.0845	0.1395	21.352	9.108	0.9355	0.013	0.036	0.036	16.7107	7.154	0.3704	0.116	0.268	0.7688	0.453	0.0993	0.5333	0.0375	0.0983	0.1164	20.584	9.789	0.7419	0.027	0.0525	0.191	15.7958	8.2518	0.2593	0.124	0.343	0.62	30	19
3: any time or dose ratio - best from up to 24 TG-liver exps; median 24	rat liver	TGGates	rat liver	DM	module:all	Highest quartile	0.7012	0.1627	0.8919	0.008	0.026	0.0528	42.063	16.357	0.9333	0.004	0.011	0.0435	18.6463	9.7576	0.7586	0.005	0.038	0.2086	0.74	0.1484	0.9459	0.011	0.017	0.0324	42.577	18.159	0.9118	0.005	0.027	0.043	17.9759	9.5894	0.7333	0.008	0.0615	0.4716	37	20
3: any time or dose ratio - best from up to 24 TG-liver exps; median 24	rat liver	TGGates	rat liver	DM	module:pres. TG liver	Lowest quartile	0.4787	0.0988	0.875	0.006	0.009	0.033	23.776	9.49	0.8462	0.01	0.029	0.0666	6.6471	1.6827	0.6875	0.013	0.0903	0.164	0.4577	0.1219	0.7778	0.012	0.024	0.1436	23.377	10.308	0.8571	0.021	0.021	0.0478	6.3452	1.146	0.6316	0.025	0.0585	0.076	8	7
3: any time or dose ratio - best from up to 24 TG-liver exps; median 24	rat liver	TGGates	rat liver	DM	module:pres. TG liver	Mid quartiles	0.4548	0.1446	0.5185	0.042	0.134	0.1868	30	14.551	0.8333	0.015	0.023	0.096	10.767	5.6562	0.3793	0.116	0.234	0.6444	0.486	0.1386	0.5714	0.0355	0.0993	0.1473	25.253	11.925	0.6111	0.019	0.054	0.082	10.4873	5.1864	0.2609	0.135	0.2505	0.4822	27	17
3: any time or dose ratio - best from up to 24 TG-liver exps; median 24	rat liver	TGGates	rat liver	DM	module:pres. TG liver	Highest quartile	0.7434	0.1687	0.8974	0.009	0.0245	0.0412	48.387	18.835	0.9032	0.006	0.0145	0.039	12.8277	7.2458	0.7586	0.003	0.028	0.3498	0.7866	0.1128	0.973	0.007	0.024	0.0374	55.425	19.688	0.9032	0.002	0.01	0.031	12.686	7.3572	0.75	0.0145	0.0595	0.3664	39	20
1: time within 1.15 fold, dose within 5 fold - best of 1-5 DM or TGGate liver exp, median 2	rat liver	TGGates	mouse liver	GEO	liver exp. genes	Lowest quartile	0.1133	0.0922	0.75	0.019	0.0675	0.1332	13.452	3.556	0.75	0.011	0.0365	0.0716	10.9067	0.6816	0	0.493	0.494	0.5078	0.1376	0.1228	0.75	0.0245	0.1188	0.2767	13.6	5.957	0.6	0.041	0.089	0.3254	20.9782	1.8502	0	0.2085	0.3358	0.3551	4	3
1: time within 1.15 fold, dose within 5 fold - best of 1-5 DM or TGGate liver exp, median 2	rat liver	TGGates	mouse liver	GEO	liver exp. genes	Mid quartiles	0.105	0.1241	0.4	0.1255	0.4103	0.5055	12.548	6.8	0.4	0.1195	0.3188	0.4201	13.3143	1.6611	0	0.609	0.7415	0.791	0.1313	0.1464	0.3	0.1225	0.321	0.5334	15.467	7.849	0.5556	0.023	0.143	0.4758	28.1158	5.9422	0.0909	0.263	0.6895	0.811	10	7
1: time within 1.15 fold, dose within 5 fold - best of 1-5 DM or TGGate liver exp, median 2	rat liver	TGGates	mouse liver	GEO	liver exp. genes	Highest quartile	0.3372	0.049	1	0.005	0.005	0.0212	22.571	2.488	1	0.018	0.027	0.0348	19.7341	1.7696	0	0.5	0.649	0.7384	0.3947	0.0453	0.8	0.007	0.01	0.0346	25.387	2.32	1	0.017	0.021	0.0258	46.313	8.3483	0	0.442	0.585	0.7074	5	2
1: time within 1.15 fold, dose within 5 fold - best of 1-5 DM or TGGate liver exp, median 2	rat liver	TGGates	mouse liver	GEO	GSA:all	Lowest quartile	0.1676	0.1698	0.25	0.2205	0.297	0.4338	6.304	3.385	0	0.218	0.263	0.2984	83.1321	19.1016	0.25	0.286	0.556	0.6928	0.2409	0.1559	0	0.18	0.2515	0.3604	12.772	12.563	0.25	0.213	0.447	0.591	112.054	46.8797	0.5	0.0655	0.3083	0.6561	4	3
1: time within 1.15 fold, dose within 5 fold - best of 1-5 DM or TGGate liver exp, median 2	rat liver	TGGates	mouse liver	GEO	GSA:all	Mid quartiles	0.2231	0.2745	0.3	0.2075	0.4515	0.6242	16.184	15.942	0.4444	0.114	0.369	0.4792	86.3785	14.3092	0.2	0.256	0.4475	0.5269	0.2475	0.2378	0.3	0.27	0.3548	0.5398	17.826	14.155	0.4	0.1055	0.2905	0.5844	117.888	20.9042	0.1	0.173	0.4843	0.5366	10	7
1: time within 1.15 fold, dose within 5 fold - best of 1-5 DM or TGGate liver exp, median 2	rat liver	TGGates	mouse liver	GEO	GSA:all	Highest quartile	0.5924	0.1923	0.6	0.025	0.103	0.1678	40.87	13.546	0.6	0.031	0.091	0.1162	103.105	29.1756	0.4	0.111	0.505	0.5788	0.6971	0.149	0.6	0.028	0.114	0.1254	49.783	16.456	0.8	0.012	0.045	0.102	111.774	29.0837	0.6	0.031	0.199	0.3718	5	2
1: time within 1.15 fold, dose within 5 fold - best of 1-5 DM or TGGate liver exp, median 2	rat liver	TGGates	mouse liver	GEO	GSA: REACTOME	Lowest quartile	0.2283	0.2245	0.2	0.338	0.366	0.4254	16	20.736	0.2	0.154	0.307	0.307	24.1355	4.4132	0	0.252	0.3898	0.5333	0.2969	0.1749	0.2	0.208	0.334	0.3538	25	12.91	0.25	0.079	0.1193	0.1557	35.2507	10.3918	0.4	0.215	0.221	0.4778	5	4
1: time within 1.15 fold, dose within 5 fold - best of 1-5 DM or TGGate liver exp, median 2	rat liver	TGGates	mouse liver	GEO	GSA: REACTOME	Mid quartiles	0.2237	0.3902	0.3333	0.081	0.525	0.8206	23.333	25.981	0.2222	0.091	0.268	0.2814	29.063	9.7909	0	0.226	0.4963	0.8094	0.2513	0.3427	0.3333	0.124	0.456	0.7074	22	22.509	0.2	0.157	0.1808	0.3332	44.3372	13.6173	0.1111	0.207	0.471	0.5542	9	6
1: time within 1.15 fold, dose within 5 fold - best of 1-5 DM or TGGate liver exp, median 2	rat liver	TGGates	mouse liver	GEO	GSA: REACTOME	Highest quartile	0.7175	0.1473	0.6	0.016	0.052	0.097	58	28.636	0.6	0.046	0.093	0.1302	27.5712	5.8479	0.6	0.024	0.14	0.1694	0.7745	0.1156	0.6	0.027	0.066	0.1074	62	29.496	0.8	0.022	0.022	0.1192	33.7617	6.2244	0.6	0.019	0.06	0.0708	5	2
1: time within 1.15 fold, dose within 5 fold - best of 1-5 DM or TGGate liver exp, median 2	rat liver	TGGates	mouse liver	GEO	module:all	Lowest quartile	0.2101	0.1345	0.5	0.135	0.2503	0.2543	17.857	10.559	0.75	0.0095	0.0513	0.1111	9.6366	0.7386	0	0.154	0.277	0.3094	0.1636	0.1617	0.4	0.231	0.309	0.4524	9.524	6.734	0.4	0.175	0.175	0.175	8.6336	0.9991	0.2	0.15	0.178	0.2242	4	3
1: time within 1.15 fold, dose within 5 fold - best of 1-5 DM or TGGate liver exp, median 2	rat liver	TGGates	mouse liver	GEO	module:all	Mid quartiles	0.2688	0.2104	0.3	0.1065	0.233	0.3958	19.048	19.57	0.5	0.059	0.165	0.194	13.3752	2.4962	0.1	0.317	0.5815	0.6398	0.2605	0.2346	0.4444	0.166	0.358	0.4478	18.519	22.265	0.4444	0.055	0.386	0.3968	12.9007	2.4326	0.2	0.357	0.547	0.6447	10	7
1: time within 1.15 fold, dose within 5 fold - best of 1-5 DM or TGGate liver exp, median 2	rat liver	TGGates	mouse liver	GEO	module:all	Highest quartile	0.65	0.0895	0.8	0.009	0.01	0.0346	24.762	14.046	0.6	0.065	0.105	0.105	22.1397	5.6171	0	0.135	0.306	0.5328	0.6368	0.0806	0.8	0.019	0.02	0.0974	27.619	14.444	0.8	0.019	0.049	0.0856	22.1559	5.5518	0	0.132	0.3035	0.5528	5	2
1: time within 1.15 fold, dose within 5 fold - best of 1-5 DM or TGGate liver exp, median 2	rat liver	TGGates	mouse liver	GEO	module:pres. TG liver	Lowest quartile	0.2827	0.1276	0.4	0.069	0.132	0.177	23.636	10.365	0.8	0.003	0.025	0.0646	6.0357	0.6646	0.2	0.103	0.113	0.2558	0.24	0.1504	0.5	0.0985	0.2225	0.3098	18.182	19.639	0.5	0.052	0.13	0.22	5.7595	1.0561	0.4	0.085	0.132	0.2904	5	4
1: time within 1.15 fold, dose within 5 fold - best of 1-5 DM or TGGate liver exp, median 2	rat liver	TGGates	mouse liver	GEO	module:pres. TG liver	Mid quartiles	0.3144	0.2363	0.4444	0.181	0.26	0.3612	22.222	26.156	0.4444	0.091	0.255	0.2616	9.3022	1.9487	0.1	0.2875	0.5933	0.6884	0.2646	0.2485	0.4	0.195	0.4105	0.5556	20.909	25.371	0.5	0.044	0.233	0.28	9.1462	1.7154	0.1	0.351	0.609	0.6354	9	6
1: time within 1.15 fold, dose within 5 fold - best of 1-5 DM or TGGate liver exp, median 2	rat liver	TGGates	mouse liver	GEO	module:pres. TG liver	Highest quartile	0.7191	0.0988	0.8	0.009	0.011	0.0464	25.455	14.938	0.6	0.089	0.089	0.1274	16.161	5.2573	0	0.124	0.3158	0.5781	0.6938	0.0872	0.8	0.016	0.022	0.1042	23.636	13.787	0.8	0.062	0.062	0.0974	16.5337	5.2267	0	0.1515	0.35	0.611	5	2
2: time within 2 fold, dose within 10 fold - best of 1-8 DM or TGGate liver exp, median 6	rat liver	TGGates	mouse liver	GEO	liver exp. genes	Lowest quartile	0.078	0.0748	0.5	0.0445	0.1713	0.3199	13	3.241	0.8	0.017	0.029	0.0686	11.4234	1.151	0.1	0.4775	0.5328	0.7784	0.1138	0.1093	0.5714	0.044	0.1635	0.3486	13.371	5.379	0.7143	0.03	0.182	0.419	22.6225	4.753	0.2	0.241	0.4453	0.8015	8	6
2: time within 2 fold, dose within 10 fold - best of 1-8 DM or TGGate liver exp, median 6	rat liver	TGGates	mouse liver	GEO	liver exp. genes	Mid quartiles	0.1907	0.1235	0.8	0.014	0.046	0.0538	14.286	6.569	0.5	0.05	0.1368	0.1501	13.6186	1.6437	0	0.585	0.786	0.86	0.2048	0.1377	0.5	0.0425	0.0753	0.091	18.444	7.106	0.6667	0.016	0.0545	0.0875	27.3755	2.3877	0	0.4795	0.5453	0.5835	5	4
2: time within 2 fold, dose within 10 fold - best of 1-8 DM or TGGate liver exp, median 6	rat liver	TGGates	mouse liver	GEO	liver exp. genes	Highest quartile	0.3338	0.0727	1	0.004	0.005	0.0105	23.175	3.218	1	0.009	0.016	0.022	18.7257	0.5065	0	0.465	0.4705	0.4738	0.3994	0.053	1	0.0065	0.007	0.0115	26.844	2.505	1	0.004	0.0055	0.0175	42.8157	6.2172	0.2	0.488	0.517	0.5494	6	3
2: time within 2 fold, dose within 10 fold - best of 1-8 DM or TGGate liver exp, median 6	rat liver	TGGates	mouse liver	GEO	GSA:all	Lowest quartile	0.3458	0.1911	0.25	0.088	0.1268	0.1533	12.609	10.009	0.2	0.086	0.218	0.245	71.2137	6.9584	0.6	0.047	0.179	0.2966	0.3803	0.1774	0.2	0.067	0.162	0.2268	24.457	11.383	0.5	0.044	0.0815	0.122	97.0604	18.8928	0.5714	0.034	0.177	0.39	4	3
2: time within 2 fold, dose within 10 fold - best of 1-8 DM or TGGate liver exp, median 6	rat liver	TGGates	mouse liver	GEO	GSA:all	Mid quartiles	0.3269	0.2474	0.4444	0.134	0.251	0.3086	19.701	14.177	0.5	0.077	0.1563	0.1639	77.5102	7.6905	0.25	0.1645	0.2598	0.2974	0.3668	0.238	0.5	0.1225	0.2615	0.3095	22.585	13.007	0.4444	0.062	0.149	0.2052	99.5448	12.9678	0.4286	0.079	0.1505	0.2302	9	7
2: time within 2 fold, dose within 10 fold - best of 1-8 DM or TGGate liver exp, median 6	rat liver	TGGates	mouse liver	GEO	GSA:all	Highest quartile	0.6887	0.1039	0.8333	0.009	0.0148	0.0575	48.007	5.686	1	0.0205	0.0348	0.038	86.8429	17.894	0.5	0.0665	0.1508	0.2185	0.7567	0.0778	0.8333	0.018	0.0425	0.061	51.812	14.266	0.8333	0.01	0.0173	0.072	102.814	18.7254	0.6	0.031	0.132	0.1416	6	3
2: time within 2 fold, dose within 10 fold - best of 1-8 DM or TGGate liver exp, median 6	rat liver	TGGates	mouse liver	GEO	GSA: REACTOME	Lowest quartile	0.421	0.1228	0.25	0.0845	0.1033	0.1199	34	27.019	0.6	0.007	0.154	0.2458	21.4509	3.0639	0.3333	0.148	0.3035	0.3425	0.3783	0.1728	0.4	0.067	0.185	0.2942	42.5	20.616	0.5	0.031	0.069	0.087	35.054	6.5728	0.25	0.2165	0.3185	0.3731	4	3
2: time within 2 fold, dose within 10 fold - best of 1-8 DM or TGGate liver exp, median 6	rat liver	TGGates	mouse liver	GEO	GSA: REACTOME	Mid quartiles	0.4147	0.2744	0.5	0.06	0.174	0.4441	30	24.495	0.375	0.091	0.1038	0.1819	23.22	3.5026	0.2857	0.169	0.226	0.2544	0.417	0.2989	0.4444	0.054	0.287	0.4566	24.444	24.037	0.3333	0.157	0.18	0.331	32.5254	5.3726	0.5	0.059	0.0898	0.1455	10	7
2: time within 2 fold, dose within 10 fold - best of 1-8 DM or TGGate liver exp, median 6	rat liver	TGGates	mouse liver	GEO	GSA: REACTOME	Highest quartile	0.7859	0.069	1	0.015	0.023	0.0326	70	17.889	0.8333	0.0195	0.042	0.0695	25.3107	3.3169	0.8333	0.031	0.0395	0.0665	0.8164	0.0652	0.8	0.017	0.045	0.054	73.333	8.165	1	0.005	0.0178	0.0325	31.9587	4.4031	1	0.013	0.033	0.0426	5	2
2: time within 2 fold, dose within 10 fold - best of 1-8 DM or TGGate liver exp, median 6	rat liver	TGGates	mouse liver	GEO	module:all	Lowest quartile	0.3059	0.1033	0.75	0.017	0.038	0.074	20	6.209	1	0.004	0.018	0.018	9.7672	1.6294	0.1429	0.127	0.2655	0.461	0.2849	0.2133	0.6	0.004	0.202	0.376	15.238	9.16	0.6	0.017	0.051	0.1254	8.9379	2.1969	0.375	0.1025	0.2588	0.3915	4	3
2: time within 2 fold, dose within 10 fold - best of 1-8 DM or TGGate liver exp, median 6	rat liver	TGGates	mouse liver	GEO	module:all	Mid quartiles	0.3162	0.1977	0.4444	0.063	0.121	0.2898	21.164	19.65	0.6667	0.049	0.069	0.2128	11.9715	1.745	0.1429	0.134	0.2125	0.396	0.3365	0.1938	0.625	0.04	0.2503	0.275	22.751	20.172	0.5556	0.044	0.055	0.0732	11.4817	1.6779	0	0.15	0.3468	0.455	9	7
2: time within 2 fold, dose within 10 fold - best of 1-8 DM or TGGate liver exp, median 6	rat liver	TGGates	mouse liver	GEO	module:all	Highest quartile	0.6553	0.091	1	0.0065	0.0095	0.0155	34.286	8.518	1	0.025	0.025	0.025	18.7199	3.1239	0.4	0.065	0.126	0.183	0.6548	0.0681	0.8333	0.013	0.0183	0.044	35.238	10.963	1	0.005	0.03	0.03	18.9591	3.4335	0.4	0.098	0.151	0.217	6	3
2: time within 2 fold, dose within 10 fold - best of 1-8 DM or TGGate liver exp, median 6	rat liver	TGGates	mouse liver	GEO	module:pres. TG liver	Lowest quartile	0.3414	0.1618	0.6667	0.014	0.0565	0.2225	30.909	12.197	0.8	0.001	0.001	0.055	6.2196	1.2495	0.2857	0.113	0.198	0.4152	0.4138	0.1303	0.75	0.0045	0.0308	0.0717	27.273	16.598	0.75	0.012	0.038	0.0632	6.3649	1.6623	0.3	0.144	0.406	0.5623	6	5
2: time within 2 fold, dose within 10 fold - best of 1-8 DM or TGGate liver exp, median 6	rat liver	TGGates	mouse liver	GEO	module:pres. TG liver	Mid quartiles	0.4289	0.208	0.5	0.027	0.169	0.1849	28.283	27.061	0.5556	0.006	0.091	0.255	8.2894	1.3272	0	0.158	0.231	0.4014	0.3256	0.2235	0.4444	0.108	0.267	0.376	23.636	24.318	0.5	0.044	0.067	0.2377	8.4714	0.9522	0	0.1655	0.2283	0.3403	8	6
2: time within 2 fold, dose within 10 fold - best of 1-8 DM or TGGate liver exp, median 6	rat liver	TGGates	mouse liver	GEO	module:pres. TG liver	Highest quartile	0.7583	0.075	1	0.007	0.011	0.0224	38.182	9.959	1	0.007	0.047	0.047	13.0668	2.846	0.4	0.078	0.08	0.2132	0.7142	0.0746	0.8333	0.012	0.0143	0.0585	30.909	10.365	0.8	0.023	0.023	0.0464	13.5769	3.0687	0.4	0.098	0.106	0.2728	5	2
3: any time or dose ratio - best of 1-29 DM or TGGate liver exp, median 25	rat liver	TGGates	mouse liver	GEO	liver exp. genes	Lowest quartile	0.1205	0.0815	0.8	0.007	0.03	0.0468	13.524	2.763	1	0.014	0.017	0.0242	11.4126	1.3154	0.0909	0.458	0.6565	0.776	0.18	0.0962	1	0.007	0.016	0.0328	17	4.443	1	0.005	0.0113	0.0225	22.8856	4.4955	0.25	0.3245	0.5425	0.7774	5	4
3: any time or dose ratio - best of 1-29 DM or TGGate liver exp, median 25	rat liver	TGGates	mouse liver	GEO	liver exp. genes	Mid quartiles	0.1471	0.1126	0.5	0.0485	0.0755	0.1424	14.613	6.389	0.5	0.045	0.0993	0.1165	13.4702	2.9139	0	0.2965	0.5495	0.7736	0.165	0.1401	0.375	0.074	0.186	0.3738	16.148	6.631	0.4444	0.065	0.072	0.1242	34.2095	9.8386	0	0.444	0.6805	0.8224	8	6
3: any time or dose ratio - best of 1-29 DM or TGGate liver exp, median 25	rat liver	TGGates	mouse liver	GEO	liver exp. genes	Highest quartile	0.3417	0.0766	1	0.0035	0.005	0.009	23.81	3.177	1	0.005	0.011	0.019	15.517	0.9289	0.25	0.06	0.0855	0.1314	0.4034	0.0571	1	0.0065	0.007	0.0115	27.467	1.644	1	0.003	0.004	0.0115	37.2541	3.6004	0.25	0.092	0.1155	0.1488	6	3
3: any time or dose ratio - best of 1-29 DM or TGGate liver exp, median 25	rat liver	TGGates	mouse liver	GEO	GSA:all	Lowest quartile	0.3823	0.1639	0.5	0.057	0.076	0.0976	16.304	9.507	0.2	0.086	0.086	0.1094	67.7747	6.2172	0.6667	0.043	0.146	0.2085	0.421	0.1681	0.4	0.057	0.067	0.1888	25.543	10.369	0.75	0.0385	0.0665	0.0998	88.4897	13.4145	0.8	0.011	0.016	0.1792	4	3
3: any time or dose ratio - best of 1-29 DM or TGGate liver exp, median 25	rat liver	TGGates	mouse liver	GEO	GSA:all	Mid quartiles	0.4055	0.18	0.4444	0.065	0.098	0.1476	22.011	13.053	0.5	0.0525	0.103	0.1318	77.9168	10.2289	0.375	0.0895	0.157	0.3247	0.4419	0.1701	0.5	0.0765	0.1328	0.1668	28.261	14.2	0.5	0.0475	0.0843	0.1561	93.0285	6.9403	0.7273	0.027	0.0645	0.081	9	7
3: any time or dose ratio - best of 1-29 DM or TGGate liver exp, median 25	rat liver	TGGates	mouse liver	GEO	GSA:all	Highest quartile	0.7204	0.0965	0.8333	0.005	0.0138	0.04	55.978	6.513	1	0.0065	0.007	0.0225	78.8743	17.8438	0.6	0.004	0.111	0.1428	0.767	0.0756	0.8333	0.0155	0.0425	0.056	58.696	11.58	0.8	0.007	0.008	0.0374	90.8494	19.0463	0.6667	0.009	0.044	0.065	6	3
3: any time or dose ratio - best of 1-29 DM or TGGate liver exp, median 25	rat liver	TGGates	mouse liver	GEO	GSA: REACTOME	Lowest quartile	0.4258	0.1224	0.25	0.08	0.1033	0.1199	42.5	22.174	0.75	0.007	0.0438	0.1099	17.5695	1.3892	1	0.024	0.036	0.0378	0.4743	0.1191	0.6	0.048	0.067	0.1378	42	17.889	0.6	0.03	0.059	0.083	27.6199	3.639	0.6667	0.0115	0.0728	0.0975	4	3
3: any time or dose ratio - best of 1-29 DM or TGGate liver exp, median 25	rat liver	TGGates	mouse liver	GEO	GSA: REACTOME	Mid quartiles	0.5046	0.1783	0.5	0.0505	0.0795	0.117	34.444	20.683	0.3333	0.065	0.091	0.1012	22.3616	2.0961	0.375	0.086	0.115	0.1903	0.5145	0.2078	0.5556	0.037	0.18	0.2366	41.111	19.65	0.6667	0.035	0.061	0.1082	32.3059	4.9213	0.625	0.0365	0.0835	0.1666	10	7
3: any time or dose ratio - best of 1-29 DM or TGGate liver exp, median 25	rat liver	TGGates	mouse liver	GEO	GSA: REACTOME	Highest quartile	0.8225	0.0555	1	0.004	0.014	0.0194	83.333	5.164	1	0.006	0.009	0.009	22.9808	4.0839	0.8333	0.0065	0.0318	0.0665	0.8315	0.047	1	0.017	0.036	0.0414	78	8.367	1	0.005	0.022	0.022	31.5893	4.6559	1	0.012	0.033	0.0426	5	2
3: any time or dose ratio - best of 1-29 DM or TGGate liver exp, median 25	rat liver	TGGates	mouse liver	GEO	module:all	Lowest quartile	0.34	0.1305	0.8	0.016	0.022	0.0676	20.635	4.918	1	0.004	0.004	0.011	9.4153	1.6389	0.2857	0.118	0.122	0.3416	0.3902	0.1874	0.75	0.002	0.052	0.142	20	8.518	0.8	0.004	0.017	0.0374	8.2571	1.2903	0.375	0.059	0.1388	0.2979	5	4
3: any time or dose ratio - best of 1-29 DM or TGGate liver exp, median 25	rat liver	TGGates	mouse liver	GEO	module:all	Mid quartiles	0.3999	0.1509	0.5	0.032	0.0678	0.0988	26.19	19.217	0.75	0.0225	0.045	0.0978	11.9241	1.747	0.1429	0.134	0.2235	0.4092	0.3784	0.1422	0.6667	0.037	0.104	0.1602	23.28	19.698	0.5556	0.044	0.055	0.0582	13.359	3.5153	0.125	0.455	0.6483	0.6973	8	6
3: any time or dose ratio - best of 1-29 DM or TGGate liver exp, median 25	rat liver	TGGates	mouse liver	GEO	module:all	Highest quartile	0.6655	0.0934	1	0.0065	0.0095	0.013	37.143	7.825	1	0.01	0.01	0.019	16.1182	1.583	0.8	0.009	0.009	0.1086	0.6643	0.0676	0.8333	0.012	0.0183	0.036	36.19	9.874	1	0.005	0.005	0.02	15.1118	1.5732	1	0.002	0.0065	0.0092	6	3
3: any time or dose ratio - best of 1-29 DM or TGGate liver exp, median 25	rat liver	TGGates	mouse liver	GEO	module:pres. TG liver	Lowest quartile	0.4334	0.099	1	0.009	0.009	0.0252	28.788	12.083	0.8333	0.001	0.019	0.058	6.0901	1.2767	0.2857	0.063	0.165	0.3984	0.4256	0.1429	0.8	0.001	0.042	0.0762	23.636	16.514	0.6	0.024	0.08	0.08	6.1728	1.8283	0.4444	0.052	0.44	0.5696	5	4
3: any time or dose ratio - best of 1-29 DM or TGGate liver exp, median 25	rat liver	TGGates	mouse liver	GEO	module:pres. TG liver	Mid quartiles	0.4871	0.1273	0.7778	0.023	0.041	0.0566	36.364	26.615	0.875	0.0025	0.0338	0.1038	8.6987	1.8947	0.125	0.1455	0.2655	0.5889	0.4435	0.1357	0.75	0.0405	0.0695	0.1343	30.303	24.052	0.7778	0.021	0.021	0.0686	8.7553	2.311	0	0.171	0.3555	0.559	9	6
3: any time or dose ratio - best of 1-29 DM or TGGate liver exp, median 25	rat liver	TGGates	mouse liver	GEO	module:pres. TG liver	Highest quartile	0.7658	0.0744	1	0.007	0.011	0.0212	43.636	11.853	1	0.007	0.015	0.0342	10.4614	1.9535	0.75	0.0055	0.0458	0.1155	0.7217	0.076	0.8333	0.012	0.0143	0.0495	38.182	7.606	1	0.007	0.014	0.0194	11.407	2.2059	0.75	0.008	0.0335	0.0722	5	2
1: same time, doses within 5 fold - best from lower or higher dose for the mid group	RPH	TGGates	RPH	TGGates	liver exp. genes	Lowest quartile	0.5186	0.0733	1	0	0	0	38.257	5.676	0.9952	0	0	0.001	7.5688	1.8867	0.8737	0	0.008	0.0866	0.5864	0.142	0.9815	0	0	0.001	33.595	10.736	0.9717	0.002	0.005	0.011	10.8815	5.5114	0.6952	0.004	0.0988	0.483	815	129
1: same time, doses within 5 fold - best from lower or higher dose for the mid group	RPH	TGGates	RPH	TGGates	liver exp. genes	Mid quartiles	0.5825	0.1048	0.996	0	0	0.0003	40.476	9.117	0.9749	0	0	0.006	10.5597	3.8254	0.6804	0.002	0.1165	0.5684	0.6902	0.1454	0.9643	0	0.002	0.0109	42.512	13.781	0.9407	0.001	0.009	0.0228	19.6837	12.6557	0.5324	0.026	0.4168	0.701	248	85
1: same time, doses within 5 fold - best from lower or higher dose for the mid group	RPH	TGGates	RPH	TGGates	liver exp. genes	Highest quartile	0.6519	0.2039	0.9429	0	0.006	0.0334	44.286	15.594	0.8687	0.005	0.0315	0.0742	15.3759	6.085	0.5698	0.0155	0.379	0.6605	0.7059	0.2697	0.8252	0.004	0.0265	0.1064	49.591	22.717	0.7647	0.006	0.043	0.1805	33.0183	17.1344	0.5465	0.041	0.347	0.7015	105	26
1: same time, doses within 5 fold - best from lower or higher dose for the mid group	RPH	TGGates	RPH	TGGates	GSA:all	Lowest quartile	0.5373	0.1881	0.8325	0.012	0.037	0.08	27.517	13.681	0.6687	0.031	0.071	0.157	52.6183	12.9531	0.8391	0	0.0035	0.2354	0.6006	0.3516	0.5628	0.037	0.165	0.4852	39.028	24.708	0.4509	0.067	0.183	0.359	75.9882	31.4025	0.628	0.01	0.1493	0.443	818	129
1: same time, doses within 5 fold - best from lower or higher dose for the mid group	RPH	TGGates	RPH	TGGates	GSA:all	Mid quartiles	0.6391	0.2049	0.755	0.015	0.05	0.128	36.262	20.614	0.5823	0.033	0.086	0.218	58.2286	17.5128	0.7479	0.001	0.055	0.3325	0.7408	0.2435	0.6818	0.015	0.0725	0.1765	50.468	22.905	0.6352	0.0215	0.095	0.1806	71.7367	29.6951	0.7131	0.008	0.064	0.1984	249	85
1: same time, doses within 5 fold - best from lower or higher dose for the mid group	RPH	TGGates	RPH	TGGates	GSA:all	Highest quartile	0.6925	0.254	0.7426	0.007	0.053	0.4	43.414	24.08	0.4851	0.052	0.108	0.403	58.5752	19.8198	0.7579	0.001	0.0375	0.196	0.714	0.3244	0.6633	0.007	0.0913	0.3832	52.855	28.318	0.6566	0.022	0.095	0.4046	66.1121	36.1309	0.7292	0.0045	0.061	0.243	101	26
1: same time, doses within 5 fold - best from lower or higher dose for the mid group	RPH	TGGates	RPH	TGGates	GSA: REACTOME	Lowest quartile	0.5497	0.2645	0.573	0.036	0.105	0.3127	34.19	22.926	0.4677	0.084	0.141	0.386	16.0355	6.1053	0.6303	0.017	0.141	0.4738	0.5993	0.3839	0.4976	0.053	0.2305	0.5719	41.456	29.669	0.3981	0.073	0.243	0.358	27.4417	13.5896	0.4872	0.055	0.228	0.562	822	129
1: same time, doses within 5 fold - best from lower or higher dose for the mid group	RPH	TGGates	RPH	TGGates	GSA: REACTOME	Mid quartiles	0.6753	0.2565	0.6382	0.026	0.0928	0.2545	45.04	26.419	0.5484	0.048	0.135	0.222	17.8009	6.9428	0.5907	0.017	0.187	0.3992	0.7497	0.2677	0.6386	0.026	0.079	0.2052	53.73	26.567	0.5205	0.048	0.105	0.244	24.834	11.4776	0.628	0.023	0.102	0.2612	246	85
1: same time, doses within 5 fold - best from lower or higher dose for the mid group	RPH	TGGates	RPH	TGGates	GSA: REACTOME	Highest quartile	0.7145	0.2874	0.68	0.0265	0.088	0.453	47.475	29.289	0.4242	0.07	0.188	0.355	18.7057	7.8868	0.7347	0.004	0.051	0.277	0.7286	0.3266	0.6392	0.013	0.121	0.392	54.6	32.049	0.54	0.046	0.151	0.373	23.4911	15.3646	0.7113	0.004	0.062	0.306	100	26
1: same time, doses within 5 fold - best from lower or higher dose for the mid group	RPH	TGGates	RPH	TGGates	module:all	Lowest quartile	0.5702	0.161	0.9237	0	0.002	0.026	31.629	15.047	0.7684	0.009	0.037	0.152	6.2427	2.679	0.7348	0.002	0.0593	0.3525	0.5974	0.2285	0.815	0.003	0.0303	0.145	33.328	18.701	0.7247	0.016	0.087	0.207	5.9552	3.3813	0.5522	0.025	0.233	0.5102	813	129
1: same time, doses within 5 fold - best from lower or higher dose for the mid group	RPH	TGGates	RPH	TGGates	module:all	Mid quartiles	0.6875	0.1761	0.9328	0	0.005	0.023	39.467	19.265	0.824	0.0075	0.04	0.102	10.3098	6.0136	0.5867	0.016	0.287	0.669	0.7166	0.1867	0.8735	0.003	0.015	0.0674	42.609	19.197	0.8153	0.006	0.034	0.087	10.3505	6.8922	0.5045	0.048	0.3383	0.6262	253	85
1: same time, doses within 5 fold - best from lower or higher dose for the mid group	RPH	TGGates	RPH	TGGates	module:all	Highest quartile	0.7052	0.275	0.7451	0.005	0.063	0.229	44.258	25.433	0.7353	0.009	0.053	0.3745	17.8258	10.5559	0.4483	0.061	0.5305	0.7632	0.7073	0.2962	0.6869	0.004	0.0865	0.266	46.113	26.943	0.7653	0.005	0.033	0.349	17.1246	9.7495	0.4945	0.054	0.2945	0.712	102	26
1: same time, doses within 5 fold - best from lower or higher dose for the mid group	RPH	TGGates	RPH	TGGates	module:pres. TG liver	Lowest quartile	0.5845	0.1877	0.8475	0.003	0.023	0.0888	33.411	20.322	0.5702	0.034	0.101	0.202	3.9661	1.9217	0.6725	0.011	0.1098	0.4186	0.604	0.2515	0.7543	0.009	0.0498	0.1792	35.587	22.118	0.5873	0.038	0.119	0.201	4.0279	2.3447	0.5288	0.044	0.248	0.492	813	129
1: same time, doses within 5 fold - best from lower or higher dose for the mid group	RPH	TGGates	RPH	TGGates	module:pres. TG liver	Mid quartiles	0.707	0.188	0.9087	0.001	0.008	0.0404	44.25	24.428	0.6386	0.018	0.067	0.1722	6.8686	4.3728	0.536	0.026	0.35	0.6576	0.727	0.1933	0.8606	0.004	0.019	0.075	46.618	23.585	0.752	0.02	0.049	0.1224	7.0795	5.0557	0.5242	0.041	0.305	0.665	252	85
1: same time, doses within 5 fold - best from lower or higher dose for the mid group	RPH	TGGates	RPH	TGGates	module:pres. TG liver	Highest quartile	0.7152	0.2883	0.7087	0.006	0.062	0.259	46.455	27.83	0.69	0.017	0.084	0.2416	11.4721	6.8583	0.5	0.044	0.481	0.7595	0.7139	0.3097	0.697	0.005	0.083	0.2394	46.832	27.499	0.6869	0.011	0.062	0.193	11.1874	6.6151	0.5444	0.031	0.2573	0.726	103	26
1: same time, doses within 5 fold - best from lower or higher dose for the mid group	RPH	TGGates	RPH	TGGates	module:pres. TG RPH	Lowest quartile	0.5923	0.2066	0.8101	0.002	0.026	0.136	34.241	20.579	0.6416	0.02	0.087	0.184	4.3743	2.1682	0.6491	0.014	0.131	0.4516	0.6074	0.2517	0.7439	0.007	0.0523	0.1977	34.279	23.4	0.6121	0.026	0.143	0.361	4.32	2.5736	0.4941	0.0525	0.261	0.5199	811	129
1: same time, doses within 5 fold - best from lower or higher dose for the mid group	RPH	TGGates	RPH	TGGates	module:pres. TG RPH	Mid quartiles	0.7127	0.1979	0.8789	0.001	0.014	0.079	43.534	24.171	0.743	0.018	0.073	0.147	7.3505	4.5087	0.5531	0.029	0.2988	0.627	0.7294	0.2025	0.8554	0.004	0.017	0.093	45.081	23.66	0.7683	0.011	0.044	0.156	7.4165	5.1028	0.5044	0.046	0.303	0.6107	256	85
1: same time, doses within 5 fold - best from lower or higher dose for the mid group	RPH	TGGates	RPH	TGGates	module:pres. TG RPH	Highest quartile	0.7213	0.2811	0.6931	0.006	0.095	0.3	45.313	28.872	0.6354	0.0115	0.101	0.356	12.4976	7.7315	0.5057	0.049	0.478	0.7582	0.7197	0.2981	0.6768	0.005	0.11	0.282	45.979	28.235	0.7216	0.011	0.096	0.2564	11.8912	6.79	0.5	0.0495	0.2518	0.7006	101	26
2: time within 3 fold, doses within 10 fold - best from 5 exps	RPH	TGGates	RPH	TGGates	liver exp. genes	Lowest quartile	0.5147	0.094	0.9887	0	0	0	38.53	5.729	0.9911	0	0	0	7.4899	1.6105	0.8751	0	0.009	0.082	0.5859	0.1551	0.9748	0	0	0.001	33.795	11.123	0.9666	0.001	0.004	0.0102	10.0809	3.7822	0.727	0.003	0.063	0.3038	884	133
2: time within 3 fold, doses within 10 fold - best from 5 exps	RPH	TGGates	RPH	TGGates	liver exp. genes	Mid quartiles	0.5946	0.0944	1	0	0	0	41.568	8.259	0.9956	0	0	0.005	9.918	2.7962	0.7246	0	0.082	0.434	0.7087	0.1275	0.9877	0	0.001	0.0058	44.182	12.717	0.9795	0.001	0.007	0.0174	17.2889	9.2383	0.5721	0.018	0.243	0.564	235	85
2: time within 3 fold, doses within 10 fold - best from 5 exps	RPH	TGGates	RPH	TGGates	liver exp. genes	Highest quartile	0.6737	0.1402	0.9077	0.001	0.0108	0.0392	44.419	14.03	0.856	0.005	0.033	0.054	14.5928	5.037	0.6082	0.014	0.183	0.4622	0.7486	0.154	0.8636	0.005	0.021	0.0599	49.911	18.498	0.8162	0.01	0.041	0.076	30.7813	13.8688	0.5631	0.04	0.1985	0.3916	130	37
2: time within 3 fold, doses within 10 fold - best from 5 exps	RPH	TGGates	RPH	TGGates	GSA:all	Lowest quartile	0.5422	0.1868	0.8416	0.012	0.036	0.079	28.489	13.672	0.6905	0.025	0.061	0.136	51.435	9.9167	0.8557	0	0.0038	0.12	0.6475	0.3097	0.6023	0.03	0.122	0.314	41.945	23.8	0.4932	0.053	0.151	0.279	70.7696	24.9881	0.6753	0.007	0.103	0.2724	890	133
2: time within 3 fold, doses within 10 fold - best from 5 exps	RPH	TGGates	RPH	TGGates	GSA:all	Mid quartiles	0.6508	0.1922	0.7746	0.014	0.0445	0.111	37.737	19.545	0.6041	0.03	0.074	0.157	55.8165	14.1553	0.8054	0	0.023	0.201	0.7496	0.2298	0.6855	0.0145	0.07	0.1463	51.559	22.38	0.6475	0.018	0.0875	0.163	68.9861	26.6373	0.749	0.007	0.0495	0.1438	244	84
2: time within 3 fold, doses within 10 fold - best from 5 exps	RPH	TGGates	RPH	TGGates	GSA:all	Highest quartile	0.7384	0.1667	0.7652	0.007	0.038	0.0952	44.289	21.105	0.4344	0.062	0.1125	0.2876	56.9193	17.3008	0.783	0.001	0.0338	0.1115	0.7731	0.2039	0.6983	0.009	0.076	0.215	53.398	24.793	0.6134	0.028	0.134	0.2638	62.6854	28.3945	0.7611	0.006	0.047	0.1092	115	32
2: time within 3 fold, doses within 10 fold - best from 5 exps	RPH	TGGates	RPH	TGGates	GSA: REACTOME	Lowest quartile	0.5662	0.2499	0.5862	0.031	0.096	0.2516	37.46	21.899	0.5215	0.048	0.135	0.232	15.0651	4.3885	0.6638	0.014	0.101	0.3394	0.6515	0.3371	0.5311	0.04	0.175	0.3768	45.727	28.378	0.451	0.052	0.207	0.358	24.8489	10.4204	0.5339	0.035	0.1568	0.361	887	133
2: time within 3 fold, doses within 10 fold - best from 5 exps	RPH	TGGates	RPH	TGGates	GSA: REACTOME	Mid quartiles	0.6989	0.2342	0.6639	0.025	0.07	0.179	48.361	23.739	0.5861	0.031	0.105	0.2044	16.6667	5.7913	0.6514	0.012	0.1198	0.2972	0.7713	0.2318	0.6414	0.023	0.079	0.161	54.516	25.826	0.5161	0.048	0.105	0.23	23.9385	10.2458	0.64	0.021	0.0868	0.2073	241	86
2: time within 3 fold, doses within 10 fold - best from 5 exps	RPH	TGGates	RPH	TGGates	GSA: REACTOME	Highest quartile	0.7675	0.1892	0.6777	0.027	0.07	0.201	48.943	26.483	0.4065	0.106	0.188	0.274	17.6793	6.2975	0.75	0.003	0.045	0.1333	0.7948	0.2149	0.6696	0.023	0.069	0.1982	57.544	28.644	0.5789	0.046	0.149	0.268	22.2569	12.4228	0.7345	0.004	0.062	0.2546	121	38
2: time within 3 fold, doses within 10 fold - best from 5 exps	RPH	TGGates	RPH	TGGates	module:all	Lowest quartile	0.5711	0.1669	0.9236	0	0.002	0.026	32.763	14.653	0.8073	0.003	0.026	0.1	5.9481	1.9734	0.7537	0.002	0.046	0.2119	0.6115	0.2171	0.8331	0.003	0.025	0.104	35.911	18.196	0.7729	0.01	0.048	0.136	5.3288	2.3073	0.5926	0.0235	0.1395	0.347	877	133
2: time within 3 fold, doses within 10 fold - best from 5 exps	RPH	TGGates	RPH	TGGates	module:all	Mid quartiles	0.7111	0.146	0.9636	0	0.002	0.012	41.866	17.396	0.8816	0.003	0.031	0.061	9.2913	4.7012	0.6394	0.013	0.2133	0.5298	0.7434	0.1574	0.918	0.002	0.0103	0.0364	44.288	18.471	0.8519	0.005	0.028	0.074	9.2759	5.4935	0.5388	0.029	0.242	0.4875	247	86
2: time within 3 fold, doses within 10 fold - best from 5 exps	RPH	TGGates	RPH	TGGates	module:all	Highest quartile	0.7695	0.1591	0.84	0.002	0.019	0.16	47.957	21.449	0.8189	0.008	0.0305	0.082	15.2623	7.847	0.5556	0.024	0.187	0.4228	0.7787	0.1625	0.7984	0.006	0.036	0.1017	50.098	21.02	0.8595	0.003	0.018	0.093	15.2576	7.6828	0.6019	0.041	0.1775	0.404	125	39
2: time within 3 fold, doses within 10 fold - best from 5 exps	RPH	TGGates	RPH	TGGates	module:pres. TG liver	Lowest quartile	0.593	0.1835	0.8741	0.002	0.016	0.0737	36.209	19.771	0.6224	0.025	0.079	0.17	3.7234	1.4389	0.7116	0.01	0.079	0.275	0.6245	0.2357	0.7871	0.007	0.042	0.1328	39.802	21.907	0.6659	0.021	0.073	0.175	3.5782	1.6191	0.5624	0.033	0.148	0.347	874	133
2: time within 3 fold, doses within 10 fold - best from 5 exps	RPH	TGGates	RPH	TGGates	module:pres. TG liver	Mid quartiles	0.7316	0.1522	0.9556	0.001	0.007	0.023	47.567	22.089	0.7012	0.018	0.056	0.107	6.0869	3.4474	0.5833	0.018	0.222	0.5471	0.7531	0.1614	0.8975	0.002	0.016	0.0509	49.415	22.324	0.7925	0.014	0.038	0.09	6.3014	3.9658	0.5502	0.034	0.246	0.512	248	86
2: time within 3 fold, doses within 10 fold - best from 5 exps	RPH	TGGates	RPH	TGGates	module:pres. TG liver	Highest quartile	0.7765	0.1689	0.8031	0.006	0.024	0.1562	49.278	23.966	0.7381	0.015	0.052	0.132	9.8882	5.1403	0.6078	0.027	0.188	0.3847	0.7898	0.1614	0.7869	0.006	0.035	0.0978	50.255	21.863	0.776	0.011	0.039	0.093	10.164	5.2081	0.5825	0.027	0.174	0.3812	127	40
2: time within 3 fold, doses within 10 fold - best from 5 exps	RPH	TGGates	RPH	TGGates	module:pres. TG RPH	Lowest quartile	0.602	0.1971	0.8288	0.002	0.023	0.113	36.76	20.326	0.694	0.02	0.058	0.18	4.0704	1.6041	0.6833	0.011	0.099	0.276	0.6293	0.2318	0.7797	0.006	0.036	0.139	38.406	23.081	0.6801	0.023	0.096	0.18	3.8174	1.8181	0.5315	0.041	0.165	0.3436	876	133
2: time within 3 fold, doses within 10 fold - best from 5 exps	RPH	TGGates	RPH	TGGates	module:pres. TG RPH	Mid quartiles	0.7408	0.1606	0.9157	0.001	0.009	0.038	47.288	21.915	0.8305	0.011	0.039	0.087	6.625	3.6573	0.5981	0.02	0.221	0.518	0.7579	0.1661	0.8967	0.004	0.013	0.0554	47.692	22.557	0.8248	0.01	0.041	0.0918	6.6587	4.2124	0.5385	0.028	0.2753	0.5074	249	87
2: time within 3 fold, doses within 10 fold - best from 5 exps	RPH	TGGates	RPH	TGGates	module:pres. TG RPH	Highest quartile	0.78	0.1729	0.7984	0.006	0.03	0.1832	48.306	24.286	0.6694	0.012	0.055	0.143	10.6607	5.8775	0.6061	0.019	0.176	0.4112	0.7912	0.1637	0.7541	0.008	0.04	0.157	50.081	21.846	0.8629	0.006	0.041	0.096	10.6001	5.4029	0.5865	0.034	0.1268	0.3798	124	39
3: any time or dose ratio - best from 8 other exps	RPH	TGGates	RPH	TGGates	liver exp. genes	Lowest quartile	0.5242	0.0678	1	0	0	0	39.051	4.96	1	0	0	0	7.4358	1.56	0.8868	0	0.0055	0.0702	0.5995	0.127	0.9966	0	0	0	34.393	10.393	0.984	0.001	0.003	0.0097	9.9154	3.6357	0.7443	0.002	0.0548	0.2897	891	133
3: any time or dose ratio - best from 8 other exps	RPH	TGGates	RPH	TGGates	liver exp. genes	Mid quartiles	0.5964	0.0937	1	0	0	0	41.748	8.261	0.9955	0	0	0.005	9.8693	2.7571	0.7245	0	0.082	0.388	0.7102	0.124	0.9918	0	0.001	0.005	44.318	12.584	0.9836	0.001	0.007	0.016	17.2673	9.1039	0.5751	0.014	0.27	0.5538	234	85
3: any time or dose ratio - best from 8 other exps	RPH	TGGates	RPH	TGGates	liver exp. genes	Highest quartile	0.6763	0.1422	0.9077	0.001	0.0108	0.0392	44.989	14.475	0.8629	0.005	0.0323	0.054	14.5124	4.9863	0.6458	0.013	0.1838	0.467	0.7541	0.1516	0.8864	0.005	0.0188	0.0538	50.383	18.706	0.8175	0.01	0.041	0.0748	30.2125	13.7921	0.61	0.02	0.2038	0.3937	130	37
3: any time or dose ratio - best from 8 other exps	RPH	TGGates	RPH	TGGates	GSA:all	Lowest quartile	0.5787	0.1435	0.9078	0.0095	0.025	0.049	31.08	12.791	0.7895	0.018	0.044	0.09	49.5872	7.8883	0.9133	0	0	0.031	0.7289	0.1865	0.6771	0.017	0.074	0.155	47.173	20.228	0.5729	0.035	0.105	0.168	64.619	17.4465	0.7791	0.003	0.032	0.125	900	133
3: any time or dose ratio - best from 8 other exps	RPH	TGGates	RPH	TGGates	GSA:all	Mid quartiles	0.6736	0.1586	0.8174	0.013	0.037	0.08	39.573	18.449	0.6502	0.024	0.071	0.112	54.2779	13.5392	0.8558	0	0.012	0.1243	0.7749	0.1744	0.6972	0.014	0.063	0.112	53.169	20.861	0.6694	0.017	0.0718	0.1489	63.2103	21.6762	0.843	0.003	0.025	0.0746	241	85
3: any time or dose ratio - best from 8 other exps	RPH	TGGates	RPH	TGGates	GSA:all	Highest quartile	0.7502	0.1629	0.8333	0.007	0.026	0.083	46.447	20.036	0.479	0.052	0.086	0.227	54.6894	16.3313	0.8515	0	0.01	0.083	0.8136	0.1769	0.7925	0.0065	0.0338	0.1145	59.38	21.647	0.713	0.016	0.06	0.157	57.769	26.77	0.8462	0.003	0.019	0.072	114	31
3: any time or dose ratio - best from 8 other exps	RPH	TGGates	RPH	TGGates	GSA: REACTOME	Lowest quartile	0.6339	0.171	0.6971	0.024	0.069	0.1213	44.482	19.408	0.6641	0.043	0.085	0.141	13.9367	3.3989	0.7743	0.005	0.0405	0.1352	0.7503	0.1898	0.6116	0.026	0.0943	0.199	53.616	23.752	0.5513	0.031	0.105	0.207	21.6043	6.9859	0.6782	0.015	0.071	0.1818	898	133
3: any time or dose ratio - best from 8 other exps	RPH	TGGates	RPH	TGGates	GSA: REACTOME	Mid quartiles	0.7375	0.1696	0.7054	0.021	0.055	0.104	51.688	21.411	0.658	0.025	0.085	0.151	15.8551	5.2855	0.711	0.009	0.077	0.2079	0.7975	0.1725	0.655	0.018	0.0728	0.1194	57.849	23.413	0.5777	0.027	0.093	0.171	21.5654	8.1203	0.7489	0.008	0.0505	0.1268	241	86
3: any time or dose ratio - best from 8 other exps	RPH	TGGates	RPH	TGGates	GSA: REACTOME	Highest quartile	0.7864	0.1736	0.7586	0.022	0.05	0.1505	53.362	25.124	0.4569	0.051	0.178	0.2335	16.5329	5.7159	0.8333	0.002	0.027	0.0685	0.8573	0.1461	0.802	0.007	0.035	0.108	67.01	23.101	0.7216	0.026	0.069	0.149	19.1292	10.6455	0.8454	0.001	0.013	0.117	116	37
3: any time or dose ratio - best from 8 other exps	RPH	TGGates	RPH	TGGates	module:all	Lowest quartile	0.5946	0.1325	0.9706	0	0.001	0.012	35.313	13.451	0.8825	0.003	0.021	0.061	5.7559	1.7768	0.7975	0.002	0.027	0.161	0.6498	0.1594	0.9045	0.002	0.015	0.0491	39.032	16.316	0.85	0.01	0.036	0.087	5.0176	2.2036	0.6715	0.014	0.092	0.2619	884	133
3: any time or dose ratio - best from 8 other exps	RPH	TGGates	RPH	TGGates	module:all	Mid quartiles	0.7169	0.1325	0.9797	0	0.002	0.012	43.068	16.821	0.9076	0.002	0.027	0.042	9.2611	4.5037	0.6456	0.0125	0.1695	0.555	0.7487	0.1444	0.9309	0.002	0.009	0.0355	45.456	17.564	0.8875	0.005	0.024	0.07	8.9493	5.1659	0.5685	0.022	0.193	0.4862	246	87
3: any time or dose ratio - best from 8 other exps	RPH	TGGates	RPH	TGGates	module:all	Highest quartile	0.7802	0.1484	0.864	0.002	0.019	0.1078	49.902	21.421	0.8512	0.004	0.026	0.072	14.9482	7.8539	0.5833	0.015	0.1855	0.4285	0.8001	0.1446	0.8571	0.004	0.0265	0.0664	53.83	19.777	0.9217	0.003	0.013	0.036	14.7124	7.673	0.6354	0.021	0.1495	0.401	125	39
3: any time or dose ratio - best from 8 other exps	RPH	TGGates	RPH	TGGates	module:pres. TG liver	Lowest quartile	0.6246	0.1436	0.9365	0.001	0.012	0.0319	40.577	17.916	0.7267	0.018	0.056	0.101	3.5545	1.2926	0.7608	0.005	0.047	0.192	0.6723	0.1638	0.8643	0.004	0.027	0.068	45.067	19.518	0.7811	0.02	0.043	0.088	3.3311	1.5297	0.6461	0.02	0.09	0.2726	882	133
3: any time or dose ratio - best from 8 other exps	RPH	TGGates	RPH	TGGates	module:pres. TG liver	Mid quartiles	0.7365	0.1399	0.9555	0.001	0.0065	0.023	49.194	21.566	0.7258	0.0165	0.053	0.107	6.0399	3.2702	0.602	0.019	0.207	0.554	0.765	0.142	0.9268	0.002	0.014	0.0375	51.589	21.292	0.8293	0.0125	0.037	0.073	6.1154	3.7714	0.5813	0.023	0.249	0.521	247	89
3: any time or dose ratio - best from 8 other exps	RPH	TGGates	RPH	TGGates	module:pres. TG liver	Highest quartile	0.7883	0.1596	0.8333	0.006	0.023	0.117	52.003	23.739	0.7797	0.007	0.041	0.1208	9.6386	5.121	0.6337	0.021	0.164	0.386	0.8084	0.1502	0.8376	0.005	0.03	0.095	53.621	22.375	0.822	0.01	0.034	0.062	9.6676	5.0742	0.6392	0.016	0.127	0.3116	126	40
3: any time or dose ratio - best from 8 other exps	RPH	TGGates	RPH	TGGates	module:pres. TG RPH	Lowest quartile	0.6363	0.1525	0.8869	0.001	0.013	0.059	40.963	18.245	0.8051	0.015	0.04	0.087	3.8622	1.4756	0.7442	0.006	0.0545	0.1884	0.676	0.1654	0.8595	0.003	0.023	0.079	43.572	20.454	0.7982	0.013	0.044	0.096	3.4624	1.6064	0.6481	0.025	0.089	0.276	884	133
3: any time or dose ratio - best from 8 other exps	RPH	TGGates	RPH	TGGates	module:pres. TG RPH	Mid quartiles	0.7483	0.1436	0.928	0.001	0.009	0.0279	49.451	20.67	0.8734	0.009	0.039	0.0738	6.5166	3.4772	0.601	0.0195	0.1743	0.5121	0.7658	0.1478	0.9012	0.004	0.013	0.0494	50.94	21.187	0.8761	0.01	0.023	0.077	6.6038	4.1709	0.5625	0.025	0.262	0.5317	250	89
3: any time or dose ratio - best from 8 other exps	RPH	TGGates	RPH	TGGates	module:pres. TG RPH	Highest quartile	0.7967	0.156	0.8264	0.005	0.03	0.161	53.13	23.484	0.7391	0.009	0.051	0.101	10.3499	5.8671	0.6495	0.017	0.159	0.4114	0.8161	0.1452	0.8087	0.005	0.0325	0.1084	53.86	21.39	0.9123	0.006	0.021	0.0444	9.9334	5.2173	0.6526	0.014	0.101	0.3392	121	38
1: same time, doses within 5 fold - best from between 1 and 3 TG-RPH exp, median 1	RPH	TGGates	RPH	DM	liver exp. genes	Lowest quartile	0.19	0.1765	0.4444	0.114	0.155	0.3348	19.515	6.885	0.5	0.0445	0.082	0.1314	11.74	3.3326	0.2727	0.055	0.35	0.535	0.315	0.2733	0.4444	0.108	0.134	0.4816	24.17	16.205	0.6667	0.029	0.151	0.1742	22.3543	11.5783	0.1818	0.152	0.3515	0.562	9	5
1: same time, doses within 5 fold - best from between 1 and 3 TG-RPH exp, median 1	RPH	TGGates	RPH	DM	liver exp. genes	Mid quartiles	0.2975	0.2091	0.7143	0.0085	0.0885	0.5957	26.584	12.316	0.6923	0.009	0.062	0.3514	13.2675	5.638	0.5	0.078	0.287	0.407	0.4633	0.2878	0.6429	0.008	0.0753	0.4436	35.397	20.021	0.7857	0.0035	0.0293	0.3072	26.2963	14.9898	0.4286	0.106	0.2733	0.4124	14	12
1: same time, doses within 5 fold - best from between 1 and 3 TG-RPH exp, median 1	RPH	TGGates	RPH	DM	liver exp. genes	Highest quartile	0.5812	0.1169	0.8947	0.002	0.007	0.0516	40.471	8.963	0.9474	0.004	0.0195	0.038	15.8865	2.7905	0.4706	0.076	0.233	0.3074	0.704	0.0962	0.8947	0.004	0.009	0.0442	48.967	8.493	0.9474	0.005	0.011	0.0352	34.6726	7.8108	0.4706	0.055	0.248	0.3458	19	18
1: same time, doses within 5 fold - best from between 1 and 3 TG-RPH exp, median 1	RPH	TGGates	RPH	DM	GSA:all	Lowest quartile	0.0504	0.1276	0	0.4445	0.5588	0.618	6.63	3.711	0	0.151	0.2183	0.474	88.6462	17.0066	0	0.3485	0.5103	0.6931	0.2041	0.2362	0	0.146	0.203	0.6274	9.565	7.818	0	0.1685	0.4073	0.4936	131.673	18.1096	0	0.378	0.5213	0.6768	10	6
1: same time, doses within 5 fold - best from between 1 and 3 TG-RPH exp, median 1	RPH	TGGates	RPH	DM	GSA:all	Mid quartiles	0.2796	0.3378	0.4	0.093	0.524	0.6812	26.812	30.289	0.4667	0.106	0.278	0.3384	88.2518	17.4905	0.1538	0.239	0.467	0.5306	0.4415	0.3944	0.4667	0.094	0.297	0.5152	37.101	36.048	0.4667	0.055	0.46	0.5772	107.304	37.0686	0.4615	0.144	0.285	0.5084	15	13
1: same time, doses within 5 fold - best from between 1 and 3 TG-RPH exp, median 1	RPH	TGGates	RPH	DM	GSA:all	Highest quartile	0.4281	0.2347	0.3529	0.132	0.282	0.3922	27.494	20.868	0.4706	0.086	0.215	0.397	91.4572	18.4838	0.2941	0.239	0.287	0.5814	0.4796	0.2872	0.2778	0.1585	0.2268	0.4798	38.107	21.526	0.3529	0.136	0.157	0.2704	111.745	32.8876	0.2941	0.26	0.312	0.486	17	16
1: same time, doses within 5 fold - best from between 1 and 3 TG-RPH exp, median 1	RPH	TGGates	RPH	DM	GSA: REACTOME	Lowest quartile	0.0889	0.2026	0	0.431	0.5828	0.6272	10.909	17.581	0.0909	0.121	0.238	0.249	27.6952	5.6756	0.0909	0.287	0.596	0.661	0.1258	0.2573	0	0.285	0.369	0.5464	5.556	7.265	0	0.22	0.247	0.247	52.0774	10.2557	0	0.589	0.68	0.894	10	7
1: same time, doses within 5 fold - best from between 1 and 3 TG-RPH exp, median 1	RPH	TGGates	RPH	DM	GSA: REACTOME	Mid quartiles	0.2211	0.3562	0.2667	0.343	0.557	0.6596	19.333	27.637	0.2667	0.238	0.247	0.2644	30.7875	8.6927	0.125	0.4	0.6878	0.7865	0.3991	0.4214	0.4	0.101	0.381	0.5872	35	38.297	0.4375	0.067	0.1615	0.264	40.577	17.0088	0.4	0.062	0.582	0.6572	15	12
1: same time, doses within 5 fold - best from between 1 and 3 TG-RPH exp, median 1	RPH	TGGates	RPH	DM	GSA: REACTOME	Highest quartile	0.4423	0.2373	0.2941	0.143	0.254	0.4462	20	20.976	0.25	0.122	0.266	0.3205	34.4241	9.5157	0.1333	0.371	0.547	0.7342	0.3728	0.3113	0.2222	0.1905	0.3388	0.5722	20	22.913	0.1765	0.145	0.283	0.3352	52.3532	17.0687	0.125	0.5125	0.688	0.795	17	16
1: same time, doses within 5 fold - best from between 1 and 3 TG-RPH exp, median 1	RPH	TGGates	RPH	DM	module:all	Lowest quartile	0.2837	0.1503	0.6667	0.032	0.153	0.225	17.262	14.385	0.625	0.0135	0.199	0.382	13.2254	6.3991	0.1818	0.262	0.5175	0.65	0.2997	0.1512	0.4444	0.061	0.097	0.327	14.286	9.524	0.5	0.0325	0.115	0.1192	12.781	7.0304	0.25	0.1785	0.509	0.6674	9	5
1: same time, doses within 5 fold - best from between 1 and 3 TG-RPH exp, median 1	RPH	TGGates	RPH	DM	module:all	Mid quartiles	0.3782	0.2855	0.5714	0.0315	0.1655	0.5855	22.222	19.524	0.6667	0.023	0.225	0.405	12.5027	7.8168	0.5333	0.047	0.1315	0.4298	0.4361	0.3241	0.6	0.022	0.287	0.576	20.952	20.107	0.5333	0.035	0.2025	0.3896	12.8159	7.7975	0.4286	0.053	0.1965	0.4784	14	12
1: same time, doses within 5 fold - best from between 1 and 3 TG-RPH exp, median 1	RPH	TGGates	RPH	DM	module:all	Highest quartile	0.6875	0.1828	0.8421	0.011	0.023	0.184	28.822	19.982	0.6842	0.029	0.079	0.316	16.253	3.7596	0.4375	0.113	0.236	0.277	0.7033	0.1681	0.8333	0.006	0.0238	0.1499	30.326	18.113	0.6316	0.026	0.064	0.141	16.4115	3.644	0.375	0.07	0.1788	0.2245	19	18
1: same time, doses within 5 fold - best from between 1 and 3 TG-RPH exp, median 1	RPH	TGGates	RPH	DM	module:pres. TG liver	Lowest quartile	0.3326	0.1672	0.6667	0.019	0.105	0.275	18.182	15.366	0.625	0.016	0.23	0.23	9.5172	5.1278	0.1818	0.282	0.5495	0.705	0.3065	0.1846	0.1111	0.082	0.11	0.281	18.182	17.604	0.4444	0.059	0.059	0.1824	9.3861	5.2973	0.25	0.2235	0.5753	0.711	9	5
1: same time, doses within 5 fold - best from between 1 and 3 TG-RPH exp, median 1	RPH	TGGates	RPH	DM	module:pres. TG liver	Mid quartiles	0.4238	0.327	0.5714	0.0355	0.1388	0.5842	30.909	33.631	0.5333	0.016	0.234	0.2442	8.4832	5.5403	0.4667	0.06	0.1055	0.4228	0.4553	0.3462	0.6	0.027	0.236	0.6214	29.545	33.278	0.5	0.047	0.1808	0.213	9.0277	5.2903	0.3571	0.0705	0.1748	0.4863	14	12
1: same time, doses within 5 fold - best from between 1 and 3 TG-RPH exp, median 1	RPH	TGGates	RPH	DM	module:pres. TG liver	Highest quartile	0.7022	0.1932	0.8421	0.008	0.0285	0.1492	26.316	24.785	0.5263	0.05	0.129	0.336	11.7954	2.5877	0.3125	0.088	0.2478	0.3075	0.6805	0.1822	0.7778	0.0075	0.0318	0.1685	25.134	21.924	0.5294	0.036	0.106	0.2846	12.665	2.7252	0.125	0.0835	0.2515	0.3015	19	18
1: same time, doses within 5 fold - best from between 1 and 3 TG-RPH exp, median 1	RPH	TGGates	RPH	DM	module:pres. TG RPH	Lowest quartile	0.2752	0.1699	0.5556	0.049	0.099	0.4358	20	19.272	0.625	0.014	0.202	0.202	9.9214	4.9819	0.1818	0.315	0.5155	0.663	0.2881	0.1521	0.1111	0.088	0.166	0.3842	15	15.092	0.6	0.0315	0.16	0.1639	9.5241	5.216	0.1667	0.205	0.5078	0.6642	9	5
1: same time, doses within 5 fold - best from between 1 and 3 TG-RPH exp, median 1	RPH	TGGates	RPH	DM	module:pres. TG RPH	Mid quartiles	0.4073	0.3302	0.5333	0.042	0.1775	0.5172	32.5	32.352	0.6875	0.01	0.19	0.204	9.006	5.3243	0.4	0.081	0.1515	0.4324	0.4521	0.3411	0.6	0.035	0.281	0.5846	31.333	35.83	0.6	0.024	0.171	0.2042	9.2993	5.4688	0.4286	0.0705	0.1958	0.48	15	13
1: same time, doses within 5 fold - best from between 1 and 3 TG-RPH exp, median 1	RPH	TGGates	RPH	DM	module:pres. TG RPH	Highest quartile	0.6863	0.218	0.7222	0.0105	0.0535	0.2186	27.778	23.403	0.5	0.053	0.096	0.2936	12.2267	2.9426	0.4375	0.1235	0.2038	0.358	0.692	0.1987	0.7778	0.0125	0.038	0.2052	26.471	21.778	0.4706	0.065	0.086	0.1236	12.5399	2.9378	0.25	0.0865	0.2338	0.274	18	17
2: time within 2 fold, doses within 10 fold - best from between 1 and 3 TG-RPH exp, median 2	RPH	TGGates	RPH	DM	liver exp. genes	Lowest quartile	0.1778	0.1708	0.4	0.1175	0.1625	0.2859	18.783	6.97	0.4545	0.059	0.1045	0.234	11.6946	2.9794	0.1429	0.112	0.223	0.5167	0.2984	0.2629	0.4	0.1125	0.1315	0.4588	22.815	15.868	0.6	0.032	0.1428	0.1721	22.0076	10.3195	0.0714	0.1745	0.2203	0.5425	10	5
2: time within 2 fold, doses within 10 fold - best from between 1 and 3 TG-RPH exp, median 2	RPH	TGGates	RPH	DM	liver exp. genes	Mid quartiles	0.3326	0.1835	0.7692	0.007	0.039	0.3026	28.286	11.523	0.75	0.0015	0.0245	0.1475	13.3641	6.0352	0.5	0.0625	0.314	0.3299	0.5116	0.2433	0.6923	0.005	0.064	0.1926	37.778	18.679	0.8462	0.003	0.018	0.1818	26.5301	15.9231	0.4167	0.106	0.296	0.3497	13	11
2: time within 2 fold, doses within 10 fold - best from between 1 and 3 TG-RPH exp, median 2	RPH	TGGates	RPH	DM	liver exp. genes	Highest quartile	0.5812	0.1169	0.8947	0.002	0.007	0.0516	40.471	8.963	0.9474	0.004	0.0195	0.038	16.0124	2.8318	0.5	0.089	0.2405	0.308	0.704	0.0962	0.8947	0.004	0.009	0.0442	48.967	8.493	0.9474	0.005	0.011	0.0352	35.2223	7.7199	0.4375	0.0845	0.2538	0.357	19	18
2: time within 2 fold, doses within 10 fold - best from between 1 and 3 TG-RPH exp, median 2	RPH	TGGates	RPH	DM	GSA:all	Lowest quartile	0.0987	0.2029	0.0769	0.397	0.56	0.653	10.277	11.821	0.0909	0.14	0.2035	0.291	88.3287	15.4593	0	0.3075	0.4703	0.7079	0.2632	0.2382	0.0833	0.1435	0.1805	0.5585	8.696	7.958	0	0.19	0.4675	0.562	125.575	20.3395	0.0667	0.28	0.441	0.6312	13	8
2: time within 2 fold, doses within 10 fold - best from between 1 and 3 TG-RPH exp, median 2	RPH	TGGates	RPH	DM	GSA:all	Mid quartiles	0.3448	0.3004	0.4286	0.093	0.3255	0.5104	28.551	29.444	0.5333	0.023	0.2335	0.3168	89.2343	18.7768	0.2308	0.255	0.505	0.5506	0.5068	0.3531	0.5333	0.049	0.156	0.5152	40.797	34.661	0.5333	0.019	0.2245	0.5772	108.519	37.9448	0.4286	0.116	0.2563	0.5814	14	12
2: time within 2 fold, doses within 10 fold - best from between 1 and 3 TG-RPH exp, median 2	RPH	TGGates	RPH	DM	GSA:all	Highest quartile	0.4423	0.2381	0.3333	0.132	0.25	0.3892	27.038	21.465	0.4375	0.0985	0.226	0.4245	84.7998	18.5038	0.4545	0.1	0.2155	0.276	0.495	0.3126	0.3333	0.111	0.2305	0.5236	38.791	22.04	0.375	0.108	0.1518	0.241	102.323	28.6004	0.3846	0.133	0.271	0.352	15	14
2: time within 2 fold, doses within 10 fold - best from between 1 and 3 TG-RPH exp, median 2	RPH	TGGates	RPH	DM	GSA: REACTOME	Lowest quartile	0.1995	0.2399	0.0909	0.258	0.471	0.592	15.385	23.315	0.1538	0.121	0.238	0.249	29.1238	6.2441	0.0556	0.404	0.6488	0.7394	0.2137	0.287	0.0833	0.22	0.351	0.4518	9.167	11.645	0.1667	0.171	0.247	0.247	49.709	10.7242	0	0.589	0.615	0.8316	11	8
2: time within 2 fold, doses within 10 fold - best from between 1 and 3 TG-RPH exp, median 2	RPH	TGGates	RPH	DM	GSA: REACTOME	Mid quartiles	0.2078	0.3529	0.25	0.329	0.5923	0.674	20.667	27.115	0.2667	0.151	0.2425	0.2644	29.0119	7.6096	0.1333	0.357	0.5695	0.7278	0.4545	0.4024	0.4	0.067	0.245	0.5872	38.75	37.572	0.5	0.0445	0.133	0.264	40.1862	14.7646	0.3529	0.204	0.544	0.6568	16	13
2: time within 2 fold, doses within 10 fold - best from between 1 and 3 TG-RPH exp, median 2	RPH	TGGates	RPH	DM	GSA: REACTOME	Highest quartile	0.4599	0.2335	0.3333	0.143	0.2535	0.3754	20.714	19.4	0.2143	0.107	0.1968	0.266	31.7164	11.1487	0.2222	0.122	0.417	0.647	0.3748	0.3405	0.2667	0.199	0.3635	0.5884	22.143	24.551	0.2143	0.145	0.283	0.3733	45.1475	15.0094	0.2	0.3525	0.5855	0.7382	15	14
2: time within 2 fold, doses within 10 fold - best from between 1 and 3 TG-RPH exp, median 2	RPH	TGGates	RPH	DM	module:all	Lowest quartile	0.2961	0.1151	0.6	0.04	0.1318	0.1638	19.643	11.785	0.75	0.0135	0.048	0.138	12.4596	6.1839	0.2308	0.11	0.487	0.6296	0.2968	0.1428	0.4	0.067	0.1165	0.3015	14.286	9.524	0.5	0.0325	0.115	0.1192	12.0011	6.515	0.2	0.124	0.4245	0.6236	10	5
2: time within 2 fold, doses within 10 fold - best from between 1 and 3 TG-RPH exp, median 2	RPH	TGGates	RPH	DM	module:all	Mid quartiles	0.4361	0.2177	0.6154	0.018	0.178	0.244	23.175	18.519	0.6667	0.023	0.06	0.3096	12.5711	8.1809	0.5385	0.047	0.098	0.3328	0.4925	0.2658	0.6429	0.009	0.2323	0.3821	23.81	21.648	0.5625	0.031	0.0802	0.3825	12.8622	8.0342	0.4167	0.053	0.2268	0.3271	13	11
2: time within 2 fold, doses within 10 fold - best from between 1 and 3 TG-RPH exp, median 2	RPH	TGGates	RPH	DM	module:all	Highest quartile	0.6875	0.1828	0.8421	0.011	0.023	0.184	28.822	19.982	0.6842	0.029	0.079	0.316	16.2121	3.7909	0.4375	0.113	0.236	0.277	0.7033	0.1681	0.8333	0.006	0.0238	0.1499	28.836	17.399	0.6111	0.033	0.067	0.1555	16.6799	3.547	0.3333	0.074	0.1825	0.2248	19	18
2: time within 2 fold, doses within 10 fold - best from between 1 and 3 TG-RPH exp, median 2	RPH	TGGates	RPH	DM	module:pres. TG liver	Lowest quartile	0.3593	0.1228	0.7	0.0225	0.09	0.2031	21.591	11.841	0.75	0.016	0.0383	0.1299	8.8655	4.9715	0.1538	0.102	0.519	0.68	0.3098	0.1744	0.1	0.0835	0.107	0.2245	24.242	26.386	0.5833	0.019	0.088	0.175	8.768	4.9293	0.2	0.168	0.4345	0.675	10	5
2: time within 2 fold, doses within 10 fold - best from between 1 and 3 TG-RPH exp, median 2	RPH	TGGates	RPH	DM	module:pres. TG liver	Mid quartiles	0.4692	0.2651	0.5385	0.036	0.149	0.3518	32.121	32.754	0.6	0.016	0.1655	0.234	8.5076	5.801	0.4615	0.06	0.093	0.3546	0.5001	0.3155	0.6429	0.014	0.203	0.5407	28.671	32.745	0.4615	0.065	0.198	0.222	8.9389	5.4203	0.3333	0.0705	0.1933	0.3464	13	11
2: time within 2 fold, doses within 10 fold - best from between 1 and 3 TG-RPH exp, median 2	RPH	TGGates	RPH	DM	module:pres. TG liver	Highest quartile	0.7022	0.1932	0.8421	0.008	0.0285	0.1492	26.316	24.785	0.5263	0.05	0.129	0.336	11.7312	2.6206	0.3125	0.088	0.2478	0.3075	0.6805	0.1822	0.7778	0.0075	0.0318	0.1685	25.134	21.924	0.5294	0.036	0.106	0.2846	12.8066	2.6665	0.1333	0.069	0.255	0.302	19	18
2: time within 2 fold, doses within 10 fold - best from between 1 and 3 TG-RPH exp, median 2	RPH	TGGates	RPH	DM	module:pres. TG RPH	Lowest quartile	0.2944	0.1183	0.5	0.066	0.1215	0.2634	20	17.321	0.7778	0.016	0.05	0.202	9.2696	4.8562	0.2308	0.119	0.483	0.64	0.2871	0.1404	0.1	0.099	0.1698	0.3494	15	15.092	0.6	0.0315	0.16	0.1639	8.9069	4.8646	0.1333	0.146	0.421	0.6228	10	5
2: time within 2 fold, doses within 10 fold - best from between 1 and 3 TG-RPH exp, median 2	RPH	TGGates	RPH	DM	module:pres. TG RPH	Mid quartiles	0.4665	0.247	0.5714	0.0405	0.1683	0.3528	32.5	32.352	0.6875	0.01	0.19	0.204	8.9818	5.5664	0.3846	0.081	0.108	0.3562	0.507	0.2851	0.6429	0.022	0.2138	0.4336	32.667	34.942	0.6667	0.024	0.1195	0.2042	9.2458	5.6125	0.4167	0.0705	0.2228	0.3351	14	12
2: time within 2 fold, doses within 10 fold - best from between 1 and 3 TG-RPH exp, median 2	RPH	TGGates	RPH	DM	module:pres. TG RPH	Highest quartile	0.6863	0.218	0.7222	0.0105	0.0535	0.2186	29.412	23.041	0.5294	0.043	0.096	0.2296	12.1275	3.0074	0.4375	0.1235	0.2038	0.358	0.692	0.1987	0.7778	0.0125	0.038	0.2052	26.471	21.778	0.4706	0.065	0.086	0.1236	12.6477	2.9116	0.2667	0.09	0.2375	0.2754	18	17
3: any time or dose ratio - best from between 1 and 9 TG-RPH exp, median 9	RPH	TGGates	RPH	DM	liver exp. genes	Lowest quartile	0.1879	0.161	0.4	0.089	0.145	0.2208	19.626	6.875	0.6	0.03	0.0605	0.2142	11.7404	2.9695	0.1875	0.1205	0.2618	0.5045	0.3257	0.245	0.5	0.0545	0.0908	0.4124	23.63	15.269	0.6	0.025	0.084	0.17	21.038	10.5843	0.2667	0.152	0.2155	0.536	10	5
3: any time or dose ratio - best from between 1 and 9 TG-RPH exp, median 9	RPH	TGGates	RPH	DM	liver exp. genes	Mid quartiles	0.3654	0.1795	0.8182	0.001	0.025	0.118	27.804	10.982	0.8462	0.003	0.033	0.0574	11.3851	2.1984	0.6	0.0085	0.155	0.2682	0.5506	0.243	0.7273	0.001	0.037	0.212	38.481	17.906	0.8462	0.003	0.017	0.1818	22.4522	6.8902	0.4545	0.098	0.2185	0.294	11	9
3: any time or dose ratio - best from between 1 and 9 TG-RPH exp, median 9	RPH	TGGates	RPH	DM	liver exp. genes	Highest quartile	0.5583	0.1369	0.8571	0.003	0.016	0.058	39.681	9.412	0.9	0.004	0.0268	0.0468	16.8541	4.1665	0.4375	0.095	0.2735	0.343	0.6915	0.118	0.8571	0.004	0.009	0.057	48.568	8.457	0.95	0.005	0.0125	0.0346	37.1763	10.6101	0.4375	0.089	0.2733	0.4345	21	20
3: any time or dose ratio - best from between 1 and 9 TG-RPH exp, median 9	RPH	TGGates	RPH	DM	GSA:all	Lowest quartile	0.2346	0.1673	0.2143	0.142	0.243	0.3925	14.855	12.369	0.3333	0.07	0.13	0.1602	80.3211	14.1778	0.2222	0.196	0.3605	0.4714	0.4264	0.1755	0.5	0.055	0.1305	0.2067	24.909	11.748	0.5	0.0455	0.0613	0.2102	97.3114	14.128	0.3571	0.1015	0.1638	0.1667	14	9
3: any time or dose ratio - best from between 1 and 9 TG-RPH exp, median 9	RPH	TGGates	RPH	DM	GSA:all	Mid quartiles	0.4751	0.2115	0.6667	0.0125	0.093	0.192	26.141	25.4	0.5	0.051	0.1095	0.2169	74.6052	11.3384	0.5385	0.037	0.078	0.3168	0.6487	0.211	0.6875	0.0205	0.075	0.104	45.652	30.554	0.7333	0.011	0.051	0.2338	89.2154	20.7047	0.6667	0.022	0.108	0.1458	12	10
3: any time or dose ratio - best from between 1 and 9 TG-RPH exp, median 9	RPH	TGGates	RPH	DM	GSA:all	Highest quartile	0.4834	0.1894	0.375	0.106	0.1358	0.348	33.307	19.466	0.6429	0.031	0.1495	0.2654	86.9629	19.2492	0.3636	0.123	0.2405	0.527	0.6356	0.2035	0.6429	0.027	0.1628	0.2519	48.438	18.162	0.625	0.0155	0.073	0.166	90.6662	24.9425	0.6154	0.026	0.108	0.2618	16	15
3: any time or dose ratio - best from between 1 and 9 TG-RPH exp, median 9	RPH	TGGates	RPH	DM	GSA: REACTOME	Lowest quartile	0.2999	0.1941	0.1667	0.1875	0.2593	0.314	18.75	22.767	0.25	0.121	0.1503	0.2435	24.5956	5.2966	0.2222	0.2675	0.398	0.5323	0.5063	0.1686	0.4615	0.062	0.12	0.1718	33.077	22.871	0.6154	0.04	0.068	0.1218	34.2054	6.5558	0.2778	0.103	0.199	0.2549	12	9
3: any time or dose ratio - best from between 1 and 9 TG-RPH exp, median 9	RPH	TGGates	RPH	DM	GSA: REACTOME	Mid quartiles	0.4687	0.1692	0.4	0.089	0.1295	0.1868	32.308	23.859	0.5385	0.035	0.109	0.1186	23.6917	5.5449	0.2857	0.0905	0.165	0.4722	0.6375	0.2114	0.6	0.021	0.0765	0.1444	45	33.267	0.6875	0.012	0.0913	0.128	28.2252	7.2939	0.6667	0.0085	0.0648	0.1174	15	12
3: any time or dose ratio - best from between 1 and 9 TG-RPH exp, median 9	RPH	TGGates	RPH	DM	GSA: REACTOME	Highest quartile	0.4994	0.1895	0.3333	0.127	0.1685	0.2476	25.714	17.415	0.2857	0.0995	0.107	0.1895	30.0593	10.4193	0.3	0.125	0.2428	0.6215	0.5343	0.2395	0.4286	0.0875	0.1948	0.3264	36.429	24.054	0.4286	0.0565	0.145	0.2416	38.5027	13.9366	0.5	0.078	0.2725	0.6106	15	14
3: any time or dose ratio - best from between 1 and 9 TG-RPH exp, median 9	RPH	TGGates	RPH	DM	module:all	Lowest quartile	0.3275	0.1109	0.7778	0.015	0.048	0.1556	21.769	10.948	0.8571	0.009	0.018	0.066	11.4552	5.9466	0.3125	0.0835	0.3048	0.599	0.3631	0.1123	0.625	0.03	0.082	0.1444	10.884	8.116	0.1429	0.052	0.086	0.115	8.2186	2.8498	0.3846	0.069	0.194	0.2428	9	4
3: any time or dose ratio - best from between 1 and 9 TG-RPH exp, median 9	RPH	TGGates	RPH	DM	module:all	Mid quartiles	0.4911	0.168	0.6923	0.012	0.061	0.1552	24.93	15.57	0.7647	0.01	0.023	0.0704	10.6918	3.6363	0.6364	0.033	0.0975	0.437	0.562	0.1858	0.7333	0.01	0.0435	0.2088	29.323	16.052	0.8421	0.003	0.013	0.0532	12.1352	4.7103	0.4286	0.0915	0.3338	0.4246	13	11
3: any time or dose ratio - best from between 1 and 9 TG-RPH exp, median 9	RPH	TGGates	RPH	DM	module:all	Highest quartile	0.707	0.1574	0.9	0.0055	0.0215	0.0557	30.326	18.862	0.6316	0.038	0.079	0.132	16.9748	5.6584	0.4667	0.076	0.2235	0.287	0.7275	0.1225	0.8947	0.008	0.0215	0.057	31.092	18.064	0.6471	0.015	0.058	0.17	18.2078	5.9153	0.4	0.134	0.2245	0.4918	20	19
3: any time or dose ratio - best from between 1 and 9 TG-RPH exp, median 9	RPH	TGGates	RPH	DM	module:pres. TG liver	Lowest quartile	0.3844	0.1116	0.8333	0.0205	0.0403	0.123	23.864	8.328	0.875	0.016	0.0258	0.052	5.371	1.5738	0.3636	0.055	0.0945	0.139	0.4348	0.1016	0.5714	0.018	0.0765	0.093	29.091	25.281	0.8	0.02	0.024	0.059	5.8134	2.2499	0.3571	0.096	0.184	0.2383	6	3
3: any time or dose ratio - best from between 1 and 9 TG-RPH exp, median 9	RPH	TGGates	RPH	DM	module:pres. TG liver	Mid quartiles	0.5421	0.1795	0.9375	0.0165	0.0368	0.043	35.407	25.694	0.8421	0.016	0.02	0.0814	8.9749	4.496	0.4	0.089	0.449	0.616	0.6063	0.1963	0.8	0.01	0.0235	0.1218	37.576	24.746	0.8667	0.004	0.028	0.0502	9.5549	4.5244	0.2857	0.141	0.4495	0.5772	16	12
3: any time or dose ratio - best from between 1 and 9 TG-RPH exp, median 9	RPH	TGGates	RPH	DM	module:pres. TG liver	Highest quartile	0.7175	0.1767	0.85	0.0055	0.0243	0.0886	31.818	25.713	0.5625	0.05	0.129	0.153	12.2839	3.6373	0.25	0.083	0.2478	0.37	0.6906	0.1507	0.75	0.009	0.039	0.1105	29.293	22.605	0.6111	0.0295	0.1003	0.29	13.3782	3.6957	0.1429	0.0735	0.2898	0.3467	20	19
3: any time or dose ratio - best from between 1 and 9 TG-RPH exp, median 9	RPH	TGGates	RPH	DM	module:pres. TG RPH	Lowest quartile	0.3485	0.0868	0.6667	0.041	0.062	0.129	21.818	14.709	0.9091	0.012	0.049	0.05	7.5559	3.8252	0.3571	0.069	0.2368	0.5285	0.4035	0.0975	0.5	0.045	0.0733	0.1271	20.909	9.439	1	0.019	0.0315	0.044	6.0119	2.1622	0.3571	0.0885	0.1988	0.254	9	4
3: any time or dose ratio - best from between 1 and 9 TG-RPH exp, median 9	RPH	TGGates	RPH	DM	module:pres. TG RPH	Mid quartiles	0.5511	0.187	0.9231	0.02	0.031	0.0414	41.333	26.69	0.9333	0.004	0.0125	0.0384	8.2979	4.415	0.5	0.054	0.1118	0.474	0.5701	0.2047	0.6667	0.035	0.066	0.1172	36.875	30.923	0.75	0.0125	0.0323	0.061	8.8866	3.6946	0.3846	0.118	0.345	0.4474	13	11
3: any time or dose ratio - best from between 1 and 9 TG-RPH exp, median 9	RPH	TGGates	RPH	DM	module:pres. TG RPH	Highest quartile	0.6905	0.2048	0.7	0.0085	0.0623	0.1689	32.353	21.369	0.4706	0.054	0.063	0.144	12.5612	3.8768	0.375	0.0725	0.2038	0.348	0.7194	0.1448	0.8421	0.012	0.034	0.092	31.25	22.174	0.5625	0.032	0.086	0.109	13.7051	4.3264	0.2667	0.118	0.274	0.5366	20	19
3: any time or dose ratio - best from between 1 and 24 TG-liver exp, median 24	rat liver	TGGates	RPH	TGGates	liver exp. genes	Lowest quartile	0.0642	0.0346	0.5548	0.042	0.098	0.1758	11.198	1.69	0.6196	0.027	0.068	0.145	10.6851	2.3395	0.2589	0.153	0.3793	0.67	0.1228	0.0663	0.5409	0.042	0.106	0.186	9.33	3.386	0.3866	0.07	0.133	0.237	18.504	7.2062	0.3908	0.098	0.253	0.654	775	133
3: any time or dose ratio - best from between 1 and 24 TG-liver exp, median 24	rat liver	TGGates	RPH	TGGates	liver exp. genes	Mid quartiles	0.1043	0.0587	0.5833	0.037	0.096	0.1955	12.343	2.803	0.5988	0.039	0.0675	0.116	14.5335	4.65	0.1089	0.5375	0.8028	0.9016	0.169	0.0853	0.5727	0.0345	0.09	0.1557	11.653	4.6	0.5486	0.04	0.11	0.2208	29.7264	13.8843	0.1204	0.371	0.7323	0.894	336	120
3: any time or dose ratio - best from between 1 and 24 TG-liver exp, median 24	rat liver	TGGates	RPH	TGGates	liver exp. genes	Highest quartile	0.2301	0.1158	0.5903	0.027	0.1105	0.1815	15.527	5.245	0.5462	0.043	0.0868	0.1426	21.5494	6.6947	0.0811	0.501	0.754	0.9218	0.2838	0.1409	0.5786	0.0275	0.0935	0.1785	17.835	7.907	0.7597	0.022	0.044	0.155	48.352	18.5334	0.1944	0.4325	0.6293	0.8335	144	64
3: any time or dose ratio - best from between 1 and 24 TG-liver exp, median 24	rat liver	TGGates	RPH	TGGates	GSA:all	Lowest quartile	0.3181	0.142	0.3846	0.073	0.155	0.2412	17.021	9.265	0.5069	0.046	0.089	0.128	64.9796	7.3432	0.584	0.038	0.097	0.243	0.4991	0.1696	0.4462	0.061	0.128	0.211	27.912	14.931	0.5896	0.043	0.089	0.162	88.3862	15.9014	0.5428	0.047	0.1298	0.2648	780	134
3: any time or dose ratio - best from between 1 and 24 TG-liver exp, median 24	rat liver	TGGates	RPH	TGGates	GSA:all	Mid quartiles	0.4127	0.1594	0.4828	0.055	0.1285	0.229	23.443	12.799	0.5152	0.049	0.091	0.141	72.763	12.1698	0.4193	0.075	0.1968	0.4923	0.5381	0.1662	0.5559	0.044	0.104	0.1772	30.862	15.843	0.6038	0.043	0.084	0.137	96.0418	16.1793	0.5043	0.049	0.129	0.253	379	122
3: any time or dose ratio - best from between 1 and 24 TG-liver exp, median 24	rat liver	TGGates	RPH	TGGates	GSA:all	Highest quartile	0.5007	0.1525	0.5417	0.042	0.1075	0.224	30.446	15.307	0.6129	0.033	0.113	0.192	77.1264	9.5499	0.5429	0.0445	0.1078	0.1865	0.6062	0.148	0.7215	0.017	0.06	0.1318	35.082	15.081	0.6125	0.0245	0.071	0.1182	93.1778	17.9843	0.8065	0.0095	0.032	0.1568	96	51
3: any time or dose ratio - best from between 1 and 24 TG-liver exp, median 24	rat liver	TGGates	RPH	TGGates	GSA: REACTOME	Lowest quartile	0.4541	0.1577	0.3779	0.082	0.157	0.235	34.408	15.996	0.5374	0.042	0.091	0.146	17.4318	3.076	0.5559	0.041	0.11	0.2424	0.5685	0.1716	0.4753	0.0565	0.129	0.2181	38.092	19.329	0.599	0.036	0.079	0.161	28.7123	7.0396	0.5574	0.037	0.124	0.2684	786	135
3: any time or dose ratio - best from between 1 and 24 TG-liver exp, median 24	rat liver	TGGates	RPH	TGGates	GSA: REACTOME	Mid quartiles	0.5399	0.1626	0.5193	0.05	0.125	0.1852	40.226	17.922	0.6073	0.037	0.065	0.1129	21.6139	5.8397	0.4274	0.076	0.263	0.52	0.5912	0.1608	0.5	0.0505	0.106	0.1804	38.883	19.407	0.5695	0.036	0.076	0.127	32.5995	8.2472	0.4487	0.069	0.17	0.332	389	124
3: any time or dose ratio - best from between 1 and 24 TG-liver exp, median 24	rat liver	TGGates	RPH	TGGates	GSA: REACTOME	Highest quartile	0.571	0.144	0.4875	0.0525	0.105	0.217	41.781	22.934	0.6027	0.024	0.081	0.1494	23.8663	4.4806	0.5818	0.031	0.0885	0.1998	0.6154	0.146	0.679	0.031	0.062	0.142	42.154	21.028	0.7231	0.014	0.052	0.1052	31.8568	7.0749	0.7333	0.012	0.0583	0.104	80	38
3: any time or dose ratio - best from between 1 and 24 TG-liver exp, median 24	rat liver	TGGates	RPH	TGGates	module:all	Lowest quartile	0.252	0.0985	0.5458	0.041	0.101	0.187	17.866	7.967	0.7801	0.034	0.047	0.111	8.4657	2.1598	0.4541	0.064	0.177	0.3883	0.3051	0.1152	0.5275	0.045	0.116	0.1786	18.912	9.405	0.7522	0.032	0.047	0.098	7.4281	2.8145	0.4578	0.059	0.171	0.4116	786	134
3: any time or dose ratio - best from between 1 and 24 TG-liver exp, median 24	rat liver	TGGates	RPH	TGGates	module:all	Mid quartiles	0.3309	0.1179	0.5471	0.048	0.098	0.198	19.86	9.421	0.7844	0.026	0.047	0.088	13.8606	6.5194	0.205	0.257	0.6045	0.8	0.3703	0.1236	0.5785	0.041	0.09	0.168	20.907	10.545	0.8146	0.025	0.048	0.088	12.8964	5.9324	0.2372	0.228	0.489	0.744	340	120
3: any time or dose ratio - best from between 1 and 24 TG-liver exp, median 24	rat liver	TGGates	RPH	TGGates	module:all	Highest quartile	0.4839	0.1559	0.5349	0.042	0.119	0.216	25.59	15.596	0.729	0.013	0.052	0.0858	23.0263	8.7332	0.2931	0.273	0.562	0.7969	0.512	0.1555	0.5688	0.033	0.106	0.1922	26.19	15.442	0.7717	0.013	0.0403	0.085	22.4956	8.4173	0.2794	0.237	0.5803	0.7502	129	64
3: any time or dose ratio - best from between 1 and 24 TG-liver exp, median 24	rat liver	TGGates	RPH	TGGates	module:pres. TG liver	Lowest quartile	0.3131	0.1216	0.5834	0.039	0.106	0.1932	24.298	12.837	0.8151	0.028	0.041	0.105	5.235	1.5172	0.4447	0.06	0.158	0.4102	0.3425	0.1271	0.5307	0.046	0.107	0.193	25.21	14.186	0.8002	0.044	0.048	0.104	5.0052	2.1212	0.4897	0.051	0.1625	0.4302	797	134
3: any time or dose ratio - best from between 1 and 24 TG-liver exp, median 24	rat liver	TGGates	RPH	TGGates	module:pres. TG liver	Mid quartiles	0.3881	0.1294	0.5526	0.0455	0.0965	0.1638	26.009	14.15	0.8225	0.02	0.048	0.106	9.1858	4.8123	0.2087	0.211	0.5565	0.798	0.4025	0.1365	0.5531	0.046	0.0955	0.1743	26.39	14.734	0.82	0.023	0.048	0.093	8.6327	4.0051	0.2831	0.169	0.4455	0.7478	342	122
3: any time or dose ratio - best from between 1 and 24 TG-liver exp, median 24	rat liver	TGGates	RPH	TGGates	module:pres. TG liver	Highest quartile	0.5376	0.1524	0.5603	0.034	0.1168	0.2225	34.354	17.8	0.8421	0.008	0.0315	0.109	15.1886	5.8047	0.2885	0.2185	0.518	0.6457	0.5395	0.137	0.61	0.024	0.0918	0.1668	31.431	19.119	0.7872	0.017	0.044	0.088	16.2325	5.9205	0.3125	0.335	0.613	0.6829	116	62
3: any time or dose ratio - best from between 1 and 24 TG-liver exp, median 24	rat liver	TGGates	RPH	TGGates	module:pres. TG RPH	Lowest quartile	0.3483	0.1258	0.5678	0.038	0.105	0.196	24.781	13.008	0.7701	0.025	0.034	0.103	5.518	1.7671	0.4216	0.06	0.157	0.411	0.3774	0.136	0.5238	0.047	0.102	0.1732	25.753	14.826	0.7589	0.041	0.044	0.094	4.9465	2.1712	0.4865	0.053	0.1538	0.398	796	134
3: any time or dose ratio - best from between 1 and 24 TG-liver exp, median 24	rat liver	TGGates	RPH	TGGates	module:pres. TG RPH	Mid quartiles	0.4152	0.1346	0.5188	0.046	0.095	0.157	26.518	15.005	0.7857	0.034	0.037	0.092	9.3523	4.9233	0.2545	0.198	0.5155	0.7754	0.4371	0.1362	0.5442	0.045	0.0828	0.1519	26.59	14.524	0.7919	0.02	0.044	0.088	8.75	4.2421	0.2752	0.165	0.4055	0.7113	345	119
3: any time or dose ratio - best from between 1 and 24 TG-liver exp, median 24	rat liver	TGGates	RPH	TGGates	module:pres. TG RPH	Highest quartile	0.5446	0.1687	0.5965	0.0305	0.1168	0.2138	31.753	19.791	0.7423	0.017	0.051	0.093	15.0782	5.9067	0.3448	0.147	0.4085	0.6135	0.574	0.1523	0.6237	0.02	0.089	0.1654	31.63	20.07	0.8152	0.02	0.028	0.069	15.3588	5.8652	0.3043	0.178	0.518	0.6592	114	58
3: any time or dose ratio - best from between 6 and 24 TG-liver exp, median 24	rat liver	TGGates	RPH	DM	liver exp. genes	Lowest quartile	0.069	0.0239	0.3846	0.053	0.083	0.1482	10.602	1.257	0.6	0.032	0.0635	0.1606	13.4618	3.7253	0.1739	0.3095	0.5353	0.6995	0.1314	0.0485	0.6667	0.0245	0.0538	0.1151	9.975	1.955	0.5333	0.029	0.076	0.1218	27.0863	9.9766	0.2381	0.2805	0.486	0.6422	13	7
3: any time or dose ratio - best from between 6 and 24 TG-liver exp, median 24	rat liver	TGGates	RPH	DM	liver exp. genes	Mid quartiles	0.1329	0.0673	0.5135	0.048	0.104	0.1424	12.167	3.974	0.5789	0.025	0.09	0.1257	15.9927	3.9644	0.0213	0.421	0.592	0.6814	0.1959	0.0889	0.7805	0.016	0.043	0.18	12.981	4.858	0.6596	0.023	0.0975	0.2026	37.1602	11.7657	0.0577	0.381	0.6263	0.7599	37	23
3: any time or dose ratio - best from between 6 and 24 TG-liver exp, median 24	rat liver	TGGates	RPH	DM	liver exp. genes	Highest quartile	0.2448	0.1016	0.4219	0.0785	0.2045	0.3901	15.357	5.343	0.5082	0.045	0.166	0.265	19.8018	4.8763	0.1429	0.426	0.756	0.878	0.2904	0.1142	0.4754	0.085	0.196	0.337	17.835	5.769	0.5962	0.022	0.071	0.1669	49.3102	12.7418	0.15	0.3735	0.8218	0.8772	64	32
3: any time or dose ratio - best from between 6 and 24 TG-liver exp, median 24	rat liver	TGGates	RPH	DM	GSA:all	Lowest quartile	0.3147	0.0903	0.4706	0.056	0.083	0.154	14.016	5.446	0.6842	0.031	0.06	0.1312	77.1596	17.0192	0.52	0.036	0.386	0.613	0.4307	0.134	0.4074	0.055	0.0875	0.1614	23.077	11.952	0.6154	0.032	0.097	0.148	101.47	16.5598	0.3793	0.081	0.198	0.3508	17	10
3: any time or dose ratio - best from between 6 and 24 TG-liver exp, median 24	rat liver	TGGates	RPH	DM	GSA:all	Mid quartiles	0.357	0.1422	0.3077	0.0865	0.1713	0.2518	19.122	12.005	0.6481	0.039	0.084	0.1509	81.6636	13.3606	0.3833	0.1115	0.2633	0.4983	0.4642	0.17	0.42	0.0585	0.112	0.1873	31.214	16.1	0.7736	0.02	0.048	0.092	105.474	18.9705	0.4286	0.085	0.2623	0.359	52	35
3: any time or dose ratio - best from between 6 and 24 TG-liver exp, median 24	rat liver	TGGates	RPH	DM	GSA:all	Highest quartile	0.4929	0.1582	0.4	0.057	0.227	0.3218	25.053	12.743	0.4634	0.056	0.15	0.271	85.4595	10.5569	0.4483	0.068	0.23	0.3458	0.6002	0.1444	0.5676	0.036	0.13	0.2872	32.174	15.941	0.5143	0.049	0.132	0.193	107.234	14.4512	0.3793	0.064	0.131	0.324	45	26
3: any time or dose ratio - best from between 6 and 24 TG-liver exp, median 24	rat liver	TGGates	RPH	DM	GSA: REACTOME	Lowest quartile	0.431	0.1855	0.4583	0.0655	0.1298	0.2165	24.643	16.439	0.6429	0.04	0.09	0.0972	23.6172	6.1806	0.3333	0.144	0.398	0.5946	0.4935	0.1687	0.4643	0.0525	0.1083	0.1897	26.905	14.565	0.5714	0.033	0.067	0.132	33.7439	5.6936	0.3429	0.065	0.2365	0.3046	24	16
3: any time or dose ratio - best from between 6 and 24 TG-liver exp, median 24	rat liver	TGGates	RPH	DM	GSA: REACTOME	Mid quartiles	0.4522	0.147	0.5	0.0495	0.1535	0.2498	33.478	22.233	0.6957	0.021	0.0808	0.108	23.1359	4.1554	0.2941	0.108	0.1625	0.24	0.5054	0.1525	0.46	0.0555	0.1115	0.183	36.5	21.189	0.775	0.018	0.041	0.11	35.1041	5.7975	0.375	0.089	0.1788	0.273	48	33
3: any time or dose ratio - best from between 6 and 24 TG-liver exp, median 24	rat liver	TGGates	RPH	DM	GSA: REACTOME	Highest quartile	0.5711	0.1396	0.3571	0.0675	0.2043	0.3901	32.75	16.639	0.525	0.049	0.1108	0.1293	25.964	3.7823	0.4333	0.0595	0.174	0.2503	0.6167	0.1652	0.5278	0.0425	0.1643	0.315	37.5	16.064	0.6875	0.024	0.058	0.07	33.1508	5.17	0.5652	0.042	0.098	0.1732	42	23
3: any time or dose ratio - best from between 6 and 24 TG-liver exp, median 24	rat liver	TGGates	RPH	DM	module:all	Lowest quartile	0.3297	0.0857	0.6667	0.02	0.0855	0.0906	14.921	5.048	0.9333	0.011	0.035	0.035	10.4022	3.4468	0.4333	0.0805	0.2443	0.4687	0.3654	0.1041	0.5714	0.0385	0.079	0.1164	19.048	8.328	0.8889	0.012	0.0233	0.0372	9.7672	3.5555	0.2963	0.074	0.271	0.4382	15	8
3: any time or dose ratio - best from between 6 and 24 TG-liver exp, median 24	rat liver	TGGates	RPH	DM	module:all	Mid quartiles	0.3746	0.1251	0.5814	0.039	0.1265	0.2508	18.44	12.347	0.6809	0.026	0.054	0.089	15.0665	5.3487	0.2979	0.156	0.488	0.6066	0.4153	0.1166	0.4375	0.0675	0.1343	0.2242	17.262	10	0.6458	0.024	0.055	0.0749	14.9611	5.3808	0.1964	0.2045	0.4618	0.567	43	25
3: any time or dose ratio - best from between 6 and 24 TG-liver exp, median 24	rat liver	TGGates	RPH	DM	module:all	Highest quartile	0.5687	0.1497	0.5893	0.0255	0.1735	0.365	23.901	14.593	0.6154	0.017	0.125	0.24	19.3191	5.7683	0.4324	0.116	0.387	0.7904	0.5838	0.1379	0.5769	0.028	0.1375	0.3333	27.579	14.535	0.7708	0.0165	0.044	0.115	19.6099	5.8565	0.1935	0.253	0.455	0.758	56	28
3: any time or dose ratio - best from between 6 and 24 TG-liver exp, median 24	rat liver	TGGates	RPH	DM	module:pres. TG liver	Lowest quartile	0.3743	0.0912	0.6	0.032	0.072	0.1128	21.717	11.303	0.6667	0.017	0.07	0.07	6.248	2.235	0.5217	0.047	0.164	0.313	0.4117	0.1329	0.6	0.033	0.0775	0.1782	24.545	15.068	0.85	0.028	0.029	0.076	5.8662	1.9285	0.4286	0.053	0.204	0.292	15	9
3: any time or dose ratio - best from between 6 and 24 TG-liver exp, median 24	rat liver	TGGates	RPH	DM	module:pres. TG liver	Mid quartiles	0.464	0.1268	0.5682	0.0305	0.0885	0.2011	30.754	21.576	0.8085	0.021	0.023	0.119	10.336	3.7809	0.2679	0.1805	0.386	0.575	0.4695	0.1239	0.5	0.0515	0.1373	0.1955	26.902	21.317	0.7347	0.028	0.068	0.083	10.4293	3.7995	0.1967	0.203	0.378	0.547	44	26
3: any time or dose ratio - best from between 6 and 24 TG-liver exp, median 24	rat liver	TGGates	RPH	DM	module:pres. TG liver	Highest quartile	0.6213	0.1542	0.6	0.033	0.1695	0.3704	31.54	20.756	0.6531	0.024	0.086	0.227	13.5563	4.1284	0.3714	0.165	0.382	0.6884	0.6212	0.1427	0.5094	0.035	0.165	0.3448	34.747	20.355	0.7111	0.016	0.065	0.1504	13.5361	4.043	0.2813	0.1985	0.399	0.6837	55	27
3: any time or dose ratio - best from between 6 and 24 TG-liver exp, median 24	rat liver	TGGates	RPH	DM	module:pres. TG RPH	Lowest quartile	0.3838	0.119	0.6111	0.032	0.066	0.1482	22.5	9.309	0.9375	0.01	0.026	0.044	7.5472	3.684	0.3793	0.063	0.275	0.4716	0.4013	0.1234	0.4737	0.052	0.075	0.188	22.609	11.369	0.6957	0.024	0.061	0.069	6.7173	3.3523	0.375	0.0665	0.2203	0.431	18	10
3: any time or dose ratio - best from between 6 and 24 TG-liver exp, median 24	rat liver	TGGates	RPH	DM	module:pres. TG RPH	Mid quartiles	0.4596	0.1437	0.5366	0.039	0.108	0.188	29.167	22.769	0.7917	0.016	0.03	0.094	10.615	4.0706	0.2979	0.162	0.397	0.5836	0.5119	0.1165	0.5581	0.033	0.0915	0.1276	27.917	22.404	0.7083	0.018	0.053	0.069	10.5028	4.0771	0.2586	0.185	0.416	0.5586	41	24
3: any time or dose ratio - best from between 6 and 24 TG-liver exp, median 24	rat liver	TGGates	RPH	DM	module:pres. TG RPH	Highest quartile	0.6169	0.1543	0.5455	0.036	0.1855	0.3454	29.2	20.883	0.56	0.036	0.1165	0.194	12.9346	4.0146	0.4211	0.127	0.2985	0.4999	0.6252	0.1433	0.5385	0.044	0.14	0.3292	30.93	20.215	0.6279	0.027	0.073	0.131	13.1561	4.2321	0.2813	0.1425	0.3723	0.5269	55	27
1: same time, doses within 5 fold - best from between 1 and 3 TG-RPH exp, median 2	RPH	TGGates	HPH	TGGates	liver exp. genes	Lowest quartile	0.0162	0.0238	0.1131	0.321	0.5303	0.729	9.249	1.739	0.0704	0.343	0.576	0.726	12.5982	1.7778	0.1171	0.2905	0.511	0.689	0.0596	0.0711	0.249	0.19	0.4458	0.7299	6.099	2.893	0.1847	0.191	0.442	0.712	13.9525	6.1506	0.1204	0.235	0.4443	0.6649	504	120
1: same time, doses within 5 fold - best from between 1 and 3 TG-RPH exp, median 2	RPH	TGGates	HPH	TGGates	liver exp. genes	Mid quartiles	0.0582	0.0554	0.3455	0.121	0.383	0.7362	10.155	2.904	0.2113	0.212	0.453	0.6506	15.5632	2.3194	0.0472	0.428	0.62	0.7848	0.1492	0.108	0.4972	0.052	0.2345	0.5592	11.504	5.758	0.5506	0.044	0.181	0.505	25.3343	8.7252	0.0859	0.453	0.6108	0.7531	165	91
1: same time, doses within 5 fold - best from between 1 and 3 TG-RPH exp, median 2	RPH	TGGates	HPH	TGGates	liver exp. genes	Highest quartile	0.1886	0.0934	0.5364	0.035	0.164	0.3377	14.097	4.287	0.2371	0.09	0.2	0.3958	21.3787	4.877	0.0926	0.3285	0.6165	0.75	0.276	0.111	0.6471	0.015	0.1053	0.3166	16.934	5.165	0.5049	0.05	0.1115	0.291	46.5662	15.0432	0.1321	0.384	0.654	0.779	110	56
1: same time, doses within 5 fold - best from between 1 and 3 TG-RPH exp, median 2	RPH	TGGates	HPH	TGGates	GSA:all	Lowest quartile	0.0776	0.2022	0.1004	0.3745	0.605	0.838	7.536	6.656	0.1086	0.293	0.465	0.674	69.0695	11.549	0.1362	0.252	0.482	0.6609	0.2174	0.3813	0.1236	0.2815	0.5803	0.818	16.517	16.524	0.1766	0.253	0.446	0.665	104.601	31.3774	0.1776	0.231	0.4945	0.7352	528	122
1: same time, doses within 5 fold - best from between 1 and 3 TG-RPH exp, median 2	RPH	TGGates	HPH	TGGates	GSA:all	Mid quartiles	0.1521	0.2908	0.1503	0.317	0.584	0.8806	12.465	14.696	0.2013	0.2715	0.509	0.7083	82.3362	19.7156	0.0915	0.318	0.589	0.8197	0.319	0.384	0.236	0.225	0.487	0.771	25.268	22.274	0.2289	0.157	0.317	0.643	119.079	37.3879	0.2102	0.187	0.436	0.8208	153	87
1: same time, doses within 5 fold - best from between 1 and 3 TG-RPH exp, median 2	RPH	TGGates	HPH	TGGates	GSA:all	Highest quartile	0.3642	0.2843	0.2143	0.213	0.4558	0.6156	26.826	22.925	0.21	0.2455	0.4048	0.566	90.7784	24.7268	0.2911	0.13	0.3515	0.7082	0.4328	0.325	0.2826	0.1765	0.399	0.7013	30.057	22.125	0.1848	0.1995	0.3795	0.6145	120.821	39.479	0.3333	0.115	0.367	0.771	98	54
1: same time, doses within 5 fold - best from between 1 and 3 TG-RPH exp, median 2	RPH	TGGates	HPH	TGGates	GSA: REACTOME	Lowest quartile	0.1237	0.2893	0.1115	0.351	0.625	0.8268	12.667	14.985	0.1048	0.207	0.388	0.398	20.4523	5.5221	0.1059	0.279	0.49	0.6854	0.2308	0.4161	0.1208	0.287	0.6025	0.8324	18.847	22.403	0.1664	0.264	0.353	0.353	38.1002	13.7478	0.1375	0.265	0.555	0.72	529	123
1: same time, doses within 5 fold - best from between 1 and 3 TG-RPH exp, median 2	RPH	TGGates	HPH	TGGates	GSA: REACTOME	Mid quartiles	0.2104	0.3833	0.1503	0.28	0.612	0.9068	20.25	23.228	0.1875	0.2135	0.371	0.372	27.0466	10.0753	0.1556	0.327	0.646	0.8388	0.3581	0.4099	0.175	0.266	0.5013	0.7636	27.563	27.558	0.2438	0.195	0.353	0.358	44.7594	17.8941	0.1975	0.217	0.529	0.8202	153	86
1: same time, doses within 5 fold - best from between 1 and 3 TG-RPH exp, median 2	RPH	TGGates	HPH	TGGates	GSA: REACTOME	Highest quartile	0.4867	0.3017	0.2268	0.269	0.488	0.6372	37.34	31.218	0.2766	0.1785	0.455	0.468	31.0188	10.233	0.1839	0.193	0.4555	0.812	0.4951	0.3328	0.1798	0.214	0.483	0.6674	34.444	30.023	0.2333	0.274	0.493	0.511	47.1688	18.4241	0.2747	0.236	0.508	0.767	97	52
1: same time, doses within 5 fold - best from between 1 and 3 TG-RPH exp, median 2	RPH	TGGates	HPH	TGGates	module:all	Lowest quartile	0.0855	0.1195	0.118	0.276	0.555	0.7358	6.282	5.619	0.1373	0.19	0.492	0.492	9.0071	2.937	0.1263	0.2645	0.452	0.626	0.1082	0.1794	0.1583	0.2775	0.5275	0.7724	7.234	6.805	0.2154	0.193	0.473	0.473	8.9003	4.0724	0.1213	0.25	0.498	0.6648	517	122
1: same time, doses within 5 fold - best from between 1 and 3 TG-RPH exp, median 2	RPH	TGGates	HPH	TGGates	module:all	Mid quartiles	0.1689	0.1817	0.2298	0.18	0.43	0.686	10.366	10.403	0.311	0.084	0.197	0.47	14.2534	4.2556	0.1069	0.381	0.634	0.758	0.1928	0.2344	0.3171	0.217	0.5033	0.7738	10.884	11.324	0.2671	0.113	0.21	0.438	15.5895	5.596	0.1333	0.425	0.65	0.786	161	91
1: same time, doses within 5 fold - best from between 1 and 3 TG-RPH exp, median 2	RPH	TGGates	HPH	TGGates	module:all	Highest quartile	0.3759	0.1874	0.4752	0.055	0.273	0.479	19.291	12.334	0.6327	0.04	0.164	0.4083	23.0558	8.1043	0.2097	0.179	0.3933	0.6964	0.3833	0.2026	0.4742	0.056	0.27	0.526	17.881	12.252	0.4796	0.0665	0.176	0.279	25.7479	8.6997	0.2687	0.212	0.4185	0.787	101	51
1: same time, doses within 5 fold - best from between 1 and 3 TG-RPH exp, median 2	RPH	TGGates	HPH	TGGates	module:pres. TG liver	Lowest quartile	0.1162	0.1557	0.1212	0.3	0.534	0.7334	8.266	9.75	0.2201	0.095	0.303	0.346	5.5996	2.2467	0.1394	0.25	0.45	0.635	0.1242	0.2143	0.1448	0.29	0.559	0.7746	9.177	10.414	0.2452	0.12	0.327	0.341	5.8127	3.0902	0.12	0.253	0.471	0.674	520	123
1: same time, doses within 5 fold - best from between 1 and 3 TG-RPH exp, median 2	RPH	TGGates	HPH	TGGates	module:pres. TG liver	Mid quartiles	0.1999	0.2108	0.2438	0.183	0.4683	0.709	13.772	15.867	0.3054	0.111	0.278	0.303	9.0986	2.9728	0.1221	0.357	0.592	0.728	0.2176	0.2558	0.2885	0.2295	0.5118	0.7325	13.809	14.93	0.2848	0.122	0.287	0.327	10.2736	3.956	0.1377	0.39	0.617	0.7696	160	91
1: same time, doses within 5 fold - best from between 1 and 3 TG-RPH exp, median 2	RPH	TGGates	HPH	TGGates	module:pres. TG liver	Highest quartile	0.4104	0.213	0.4343	0.08	0.225	0.5266	25.048	16.201	0.5426	0.041	0.1355	0.25	14.8861	5.2752	0.2388	0.161	0.367	0.6634	0.3999	0.2249	0.4184	0.0695	0.2433	0.5269	22.105	18.596	0.4105	0.09	0.174	0.363	16.9836	6.0224	0.2576	0.185	0.437	0.749	99	51
1: same time, doses within 5 fold - best from between 1 and 3 TG-RPH exp, median 2	RPH	TGGates	HPH	TGGates	module:pres. TG RPH	Lowest quartile	0.1181	0.1743	0.1224	0.314	0.5685	0.7554	7.635	9.372	0.1962	0.293	0.293	0.312	5.9051	2.2793	0.1392	0.266	0.4588	0.6217	0.1279	0.2193	0.1338	0.283	0.546	0.7766	8.26	10.049	0.2103	0.106	0.301	0.319	6.126	3.126	0.1291	0.259	0.484	0.6484	523	123
1: same time, doses within 5 fold - best from between 1 and 3 TG-RPH exp, median 2	RPH	TGGates	HPH	TGGates	module:pres. TG RPH	Mid quartiles	0.2086	0.2333	0.2273	0.218	0.451	0.7343	13.58	16.592	0.3333	0.087	0.277	0.293	9.6155	3.226	0.1094	0.3495	0.6098	0.7241	0.2277	0.2733	0.3063	0.2035	0.5253	0.7461	13.659	15.39	0.3476	0.106	0.269	0.277	10.8906	4.2909	0.1377	0.3985	0.6383	0.7724	154	91
1: same time, doses within 5 fold - best from between 1 and 3 TG-RPH exp, median 2	RPH	TGGates	HPH	TGGates	module:pres. TG RPH	Highest quartile	0.4213	0.2151	0.3922	0.0845	0.2775	0.5134	22.68	17.767	0.4639	0.073	0.21	0.358	15.6538	5.3296	0.2609	0.17	0.37	0.625	0.4316	0.2168	0.4375	0.069	0.2708	0.49	20	17.974	0.3261	0.074	0.1915	0.3406	17.6198	6.1399	0.2647	0.1865	0.396	0.7657	102	51
2: time within 3 fold, doses within 10 fold, best from between 1 and 6 TG-RPH exp, median 4	RPH	TGGates	HPH	TGGates	liver exp. genes	Lowest quartile	0.0184	0.0232	0.1285	0.2705	0.482	0.6945	9.377	1.722	0.0747	0.316	0.533	0.6858	12.5079	1.5437	0.1221	0.292	0.528	0.7024	0.0628	0.0696	0.2636	0.18	0.423	0.68	6.214	2.852	0.1908	0.181	0.4375	0.712	13.4177	5.0062	0.1563	0.226	0.4563	0.67	506	119
2: time within 3 fold, doses within 10 fold, best from between 1 and 6 TG-RPH exp, median 4	RPH	TGGates	HPH	TGGates	liver exp. genes	Mid quartiles	0.0623	0.0544	0.3804	0.093	0.3575	0.65	10.332	2.826	0.2406	0.191	0.442	0.62	15.8727	2.8911	0.0465	0.4575	0.673	0.8225	0.1546	0.1045	0.5167	0.0435	0.1973	0.557	11.73	5.697	0.5531	0.044	0.1635	0.4842	26.4828	9.4041	0.0753	0.505	0.709	0.823	163	91
2: time within 3 fold, doses within 10 fold, best from between 1 and 6 TG-RPH exp, median 4	RPH	TGGates	HPH	TGGates	liver exp. genes	Highest quartile	0.1887	0.0935	0.5364	0.035	0.164	0.3377	14.168	4.257	0.2371	0.086	0.171	0.3958	21.0223	4.3205	0.087	0.363	0.5823	0.704	0.2761	0.1108	0.6471	0.015	0.1053	0.3166	16.94	5.132	0.5196	0.049	0.1123	0.294	44.9614	13.2151	0.1087	0.3715	0.5175	0.723	110	56
2: time within 3 fold, doses within 10 fold, best from between 1 and 6 TG-RPH exp, median 4	RPH	TGGates	HPH	TGGates	GSA:all	Lowest quartile	0.0896	0.2	0.1051	0.347	0.591	0.8158	7.95	6.739	0.1174	0.245	0.465	0.569	64.699	7.7087	0.2418	0.143	0.293	0.5026	0.2379	0.3706	0.1299	0.269	0.543	0.806	17.47	16.651	0.1905	0.217	0.421	0.634	92.9486	22.9265	0.2436	0.1355	0.3218	0.4912	533	121
2: time within 3 fold, doses within 10 fold, best from between 1 and 6 TG-RPH exp, median 4	RPH	TGGates	HPH	TGGates	GSA:all	Mid quartiles	0.1808	0.286	0.1712	0.2585	0.5068	0.8355	13.616	15.289	0.22	0.245	0.465	0.6551	73.9137	12.7437	0.1452	0.228	0.3785	0.5136	0.341	0.3716	0.2564	0.211	0.4658	0.739	26.214	22.472	0.2407	0.1435	0.317	0.5681	105.608	23.2957	0.3041	0.145	0.278	0.439	146	85
2: time within 3 fold, doses within 10 fold, best from between 1 and 6 TG-RPH exp, median 4	RPH	TGGates	HPH	TGGates	GSA:all	Highest quartile	0.3604	0.2862	0.21	0.215	0.456	0.6316	26.83	22.937	0.2079	0.244	0.403	0.566	84.0139	18.559	0.3947	0.0745	0.271	0.4865	0.4312	0.3304	0.2935	0.1795	0.4158	0.7066	30.033	22.579	0.1957	0.1995	0.3848	0.6332	109.815	31.3162	0.3951	0.086	0.16	0.488	100	54
2: time within 3 fold, doses within 10 fold, best from between 1 and 6 TG-RPH exp, median 4	RPH	TGGates	HPH	TGGates	GSA: REACTOME	Lowest quartile	0.1453	0.2838	0.1203	0.334	0.5928	0.7959	13.598	15.088	0.1117	0.207	0.388	0.398	18.4387	4.2719	0.2014	0.178	0.3455	0.538	0.256	0.4058	0.1306	0.2725	0.5493	0.815	20.13	22.699	0.1803	0.264	0.353	0.353	32.9276	10.0225	0.2022	0.154	0.355	0.5482	532	122
2: time within 3 fold, doses within 10 fold, best from between 1 and 6 TG-RPH exp, median 4	RPH	TGGates	HPH	TGGates	GSA: REACTOME	Mid quartiles	0.2398	0.3787	0.1745	0.259	0.602	0.8948	22.372	23.776	0.2179	0.207	0.371	0.372	21.8713	6.7545	0.287	0.145	0.3895	0.5436	0.378	0.3958	0.1818	0.2505	0.485	0.7404	29.073	27.383	0.2517	0.189	0.353	0.358	38.4792	12.6941	0.2639	0.1455	0.343	0.5601	149	85
2: time within 3 fold, doses within 10 fold, best from between 1 and 6 TG-RPH exp, median 4	RPH	TGGates	HPH	TGGates	GSA: REACTOME	Highest quartile	0.4832	0.3107	0.2245	0.269	0.4743	0.6474	37.368	31.155	0.2737	0.212	0.455	0.468	28.7789	9.035	0.2614	0.128	0.4153	0.6461	0.4925	0.3396	0.191	0.219	0.483	0.6674	34.333	30.319	0.2333	0.277	0.493	0.511	42.1041	16.3487	0.3605	0.1105	0.3143	0.6365	98	52
2: time within 3 fold, doses within 10 fold, best from between 1 and 6 TG-RPH exp, median 4	RPH	TGGates	HPH	TGGates	module:all	Lowest quartile	0.0943	0.1156	0.1255	0.254	0.5248	0.6937	6.663	5.692	0.1497	0.187	0.19	0.492	8.6594	2.3559	0.1582	0.229	0.4223	0.6289	0.1201	0.1728	0.1679	0.2565	0.496	0.728	7.641	6.864	0.238	0.193	0.215	0.473	8.2669	3.395	0.1596	0.207	0.4223	0.6342	518	121
2: time within 3 fold, doses within 10 fold, best from between 1 and 6 TG-RPH exp, median 4	RPH	TGGates	HPH	TGGates	module:all	Mid quartiles	0.1821	0.1832	0.2484	0.149	0.404	0.685	11.423	11.067	0.3436	0.084	0.197	0.47	14.4307	4.5395	0.1685	0.317	0.635	0.761	0.2107	0.2315	0.3481	0.1815	0.4598	0.7556	11.577	12.045	0.2813	0.106	0.204	0.438	14.6084	5.5225	0.1456	0.344	0.565	0.7338	161	91
2: time within 3 fold, doses within 10 fold, best from between 1 and 6 TG-RPH exp, median 4	RPH	TGGates	HPH	TGGates	module:all	Highest quartile	0.3761	0.1873	0.47	0.059	0.2733	0.4806	19.398	11.503	0.6526	0.04	0.163	0.3002	22.2194	7.6195	0.2414	0.1555	0.351	0.6	0.3823	0.2034	0.4742	0.056	0.279	0.526	17.493	11.74	0.4796	0.0665	0.184	0.279	24.6947	7.9991	0.3065	0.1775	0.382	0.6404	100	49
2: time within 3 fold, doses within 10 fold, best from between 1 and 6 TG-RPH exp, median 4	RPH	TGGates	HPH	TGGates	module:pres. TG liver	Lowest quartile	0.1284	0.1501	0.1351	0.283	0.5085	0.6876	8.898	9.994	0.2432	0.095	0.303	0.346	5.2803	1.7653	0.1897	0.2105	0.378	0.6326	0.1393	0.207	0.1525	0.261	0.536	0.726	9.626	10.391	0.2619	0.12	0.327	0.341	5.2577	2.3593	0.1757	0.201	0.397	0.631	518	121
2: time within 3 fold, doses within 10 fold, best from between 1 and 6 TG-RPH exp, median 4	RPH	TGGates	HPH	TGGates	module:pres. TG liver	Mid quartiles	0.2152	0.2101	0.2515	0.173	0.4305	0.6776	14.881	16.541	0.3393	0.111	0.278	0.303	8.86	2.9494	0.1648	0.31	0.5725	0.728	0.2397	0.2524	0.3179	0.211	0.4355	0.703	14.845	15.573	0.3038	0.122	0.287	0.317	9.5214	3.7335	0.1635	0.3355	0.5895	0.7607	163	93
2: time within 3 fold, doses within 10 fold, best from between 1 and 6 TG-RPH exp, median 4	RPH	TGGates	HPH	TGGates	module:pres. TG liver	Highest quartile	0.4105	0.2114	0.4286	0.0805	0.226	0.4914	24.536	15.504	0.5376	0.041	0.145	0.25	14.1145	4.8458	0.3485	0.098	0.3125	0.5365	0.4007	0.2244	0.4124	0.069	0.244	0.5274	21.663	17.842	0.4043	0.09	0.174	0.363	16.0784	5.2209	0.303	0.15	0.292	0.5255	98	49
2: time within 3 fold, doses within 10 fold, best from between 1 and 6 TG-RPH exp, median 4	RPH	TGGates	HPH	TGGates	module:pres. TG RPH	Lowest quartile	0.1312	0.1683	0.1317	0.295	0.5243	0.7241	8.321	9.592	0.2176	0.085	0.293	0.312	5.5319	1.8317	0.1712	0.201	0.377	0.6112	0.1456	0.2121	0.145	0.2585	0.517	0.7434	8.812	10.111	0.2261	0.106	0.301	0.319	5.5199	2.4967	0.1697	0.196	0.379	0.6016	524	122
2: time within 3 fold, doses within 10 fold, best from between 1 and 6 TG-RPH exp, median 4	RPH	TGGates	HPH	TGGates	module:pres. TG RPH	Mid quartiles	0.2256	0.2343	0.2516	0.169	0.427	0.7176	14.78	17.315	0.3585	0.087	0.277	0.293	9.3317	3.3463	0.1798	0.265	0.522	0.7284	0.2474	0.2679	0.3208	0.181	0.5175	0.7188	14.207	15.468	0.3537	0.106	0.269	0.277	9.773	4.0021	0.1748	0.259	0.5205	0.7406	155	91
2: time within 3 fold, doses within 10 fold, best from between 1 and 6 TG-RPH exp, median 4	RPH	TGGates	HPH	TGGates	module:pres. TG RPH	Highest quartile	0.4257	0.2111	0.39	0.0845	0.2625	0.4675	22.396	17.091	0.4688	0.073	0.21	0.358	14.8997	4.953	0.3231	0.104	0.246	0.4638	0.4285	0.2184	0.4375	0.073	0.2865	0.49	19.892	17.906	0.3226	0.074	0.163	0.337	16.5154	5.3715	0.3333	0.103	0.287	0.5474	100	49
3: any time or dose ratio - best from between 1 and 9 TG-RPH exp, median 9	RPH	TGGates	HPH	TGGates	liver exp. genes	Lowest quartile	0.0345	0.0185	0.2553	0.11	0.198	0.3156	10.486	1.569	0.1851	0.184	0.302	0.446	12.6971	1.932	0.111	0.341	0.592	0.7779	0.0968	0.0554	0.4035	0.069	0.185	0.2986	7.196	2.59	0.2625	0.097	0.191	0.33	13.8874	6.2358	0.1818	0.2235	0.5613	0.7394	517	121
3: any time or dose ratio - best from between 1 and 9 TG-RPH exp, median 9	RPH	TGGates	HPH	TGGates	liver exp. genes	Mid quartiles	0.0796	0.0443	0.5238	0.0475	0.129	0.2958	11.472	2.507	0.3419	0.091	0.184	0.3896	16.78	3.7973	0.0196	0.635	0.81	0.893	0.1879	0.0762	0.6724	0.023	0.078	0.1878	12.809	5.21	0.6328	0.034	0.095	0.219	30.3864	12.3181	0.0351	0.691	0.838	0.9286	168	91
3: any time or dose ratio - best from between 1 and 9 TG-RPH exp, median 9	RPH	TGGates	HPH	TGGates	liver exp. genes	Highest quartile	0.2016	0.0849	0.5943	0.03	0.1205	0.2105	14.513	3.938	0.2708	0.082	0.1555	0.2985	21.8347	4.3289	0.0625	0.5895	0.69	0.8745	0.2862	0.0984	0.6731	0.015	0.0835	0.2019	17.664	4.551	0.5521	0.0465	0.091	0.194	47.2695	12.6635	0.0556	0.51	0.8238	0.9279	106	54
3: any time or dose ratio - best from between 1 and 9 TG-RPH exp, median 9	RPH	TGGates	HPH	TGGates	GSA:all	Lowest quartile	0.2423	0.1528	0.2442	0.136	0.256	0.362	13.61	7.884	0.3063	0.104	0.188	0.301	62.1206	6.7582	0.3898	0.0815	0.174	0.326	0.4925	0.2098	0.2993	0.108	0.233	0.3426	27.921	15.574	0.3691	0.09	0.196	0.317	83.7051	16.8842	0.3964	0.079	0.1775	0.3326	561	122
3: any time or dose ratio - best from between 1 and 9 TG-RPH exp, median 9	RPH	TGGates	HPH	TGGates	GSA:all	Mid quartiles	0.3632	0.1593	0.3046	0.127	0.217	0.341	21.276	14.444	0.3676	0.0885	0.189	0.256	71.351	12.1445	0.2451	0.1345	0.3303	0.4848	0.5521	0.1904	0.3716	0.095	0.2155	0.3106	35.964	19.2	0.4027	0.068	0.145	0.2394	98.7768	20.7215	0.3644	0.0865	0.204	0.3722	151	76
3: any time or dose ratio - best from between 1 and 9 TG-RPH exp, median 9	RPH	TGGates	HPH	TGGates	GSA:all	Highest quartile	0.5053	0.1703	0.3165	0.098	0.2505	0.3166	35.52	19.925	0.2644	0.121	0.2595	0.359	81.96	13.8603	0.451	0.056	0.2545	0.465	0.6202	0.1683	0.4462	0.068	0.124	0.3008	39.756	19.86	0.3151	0.105	0.211	0.3574	101.796	23.5875	0.4655	0.0625	0.1248	0.2673	79	45
3: any time or dose ratio - best from between 1 and 9 TG-RPH exp, median 9	RPH	TGGates	HPH	TGGates	GSA: REACTOME	Lowest quartile	0.3739	0.1878	0.2852	0.11	0.2303	0.3417	27.077	15.845	0.2993	0.061	0.207	0.207	16.9818	4.0416	0.3679	0.09	0.22	0.3738	0.5523	0.2152	0.291	0.106	0.213	0.337	38.234	22.39	0.4075	0.088	0.189	0.264	28.4649	7.8555	0.3919	0.074	0.1803	0.3869	554	123
3: any time or dose ratio - best from between 1 and 9 TG-RPH exp, median 9	RPH	TGGates	HPH	TGGates	GSA: REACTOME	Mid quartiles	0.4769	0.1816	0.281	0.122	0.231	0.3276	37.574	21.447	0.3971	0.052	0.153	0.232	21.7723	7.5514	0.3431	0.1355	0.3595	0.561	0.606	0.2042	0.2993	0.106	0.242	0.3334	44.672	24.913	0.4161	0.056	0.189	0.265	37.5981	13.6005	0.336	0.105	0.308	0.5526	153	81
3: any time or dose ratio - best from between 1 and 9 TG-RPH exp, median 9	RPH	TGGates	HPH	TGGates	GSA: REACTOME	Highest quartile	0.6297	0.1881	0.3333	0.124	0.2905	0.3802	51.264	24.295	0.3678	0.121	0.232	0.3812	27.1555	8.174	0.3333	0.0945	0.287	0.4464	0.6953	0.1703	0.3968	0.066	0.2285	0.3272	52.462	24.814	0.4	0.088	0.271	0.401	40.7326	16.3495	0.4194	0.098	0.296	0.5635	84	45
3: any time or dose ratio - best from between 1 and 9 TG-RPH exp, median 9	RPH	TGGates	HPH	TGGates	module:all	Lowest quartile	0.1765	0.0893	0.261	0.114	0.212	0.295	10.803	5.213	0.364	0.062	0.062	0.19	8.5997	2.6248	0.2189	0.202	0.466	0.668	0.2546	0.1156	0.3462	0.084	0.181	0.286	13.383	7.355	0.4982	0.086	0.087	0.193	8.0303	3.6549	0.2312	0.164	0.406	0.6286	544	123
3: any time or dose ratio - best from between 1 and 9 TG-RPH exp, median 9	RPH	TGGates	HPH	TGGates	module:all	Mid quartiles	0.29	0.113	0.4675	0.0555	0.1293	0.2305	16.136	10.99	0.5971	0.034	0.084	0.197	15.9096	7.7362	0.125	0.48	0.7323	0.8458	0.3494	0.132	0.5287	0.048	0.12	0.2858	17.279	12.661	0.4714	0.051	0.099	0.204	15.2734	6.3482	0.119	0.3455	0.6623	0.8333	154	85
3: any time or dose ratio - best from between 1 and 9 TG-RPH exp, median 9	RPH	TGGates	HPH	TGGates	module:all	Highest quartile	0.4523	0.1384	0.6559	0.033	0.083	0.221	22.425	10.275	0.7442	0.023	0.074	0.162	21.3119	5.4526	0.359	0.17	0.371	0.5948	0.465	0.1515	0.6591	0.0265	0.0768	0.2117	21.282	11.195	0.6296	0.038	0.097	0.184	24.5779	8.024	0.381	0.147	0.3843	0.6404	93	49
3: any time or dose ratio - best from between 1 and 9 TG-RPH exp, median 9	RPH	TGGates	HPH	TGGates	module:pres. TG liver	Lowest quartile	0.2397	0.1079	0.2683	0.109	0.194	0.3	16.063	9.167	0.5498	0.026	0.095	0.095	5.1607	1.8418	0.2741	0.171	0.3935	0.6427	0.3083	0.135	0.3499	0.084	0.1855	0.289	17.798	11.639	0.5641	0.044	0.12	0.12	4.9989	2.3288	0.2666	0.157	0.385	0.625	559	123
3: any time or dose ratio - best from between 1 and 9 TG-RPH exp, median 9	RPH	TGGates	HPH	TGGates	module:pres. TG liver	Mid quartiles	0.3585	0.1299	0.4966	0.051	0.118	0.2126	21.583	16.074	0.551	0.042	0.111	0.111	9.7405	4.7159	0.1528	0.343	0.6668	0.8189	0.4001	0.1532	0.5563	0.041	0.135	0.2809	23.404	16.771	0.5532	0.044	0.122	0.122	9.9972	4.582	0.1494	0.332	0.6185	0.8146	145	83
3: any time or dose ratio - best from between 1 and 9 TG-RPH exp, median 9	RPH	TGGates	HPH	TGGates	module:pres. TG liver	Highest quartile	0.5053	0.1489	0.6092	0.035	0.093	0.1766	28.714	14.175	0.6463	0.039	0.0983	0.1412	14.0283	3.8451	0.4186	0.091	0.297	0.508	0.5015	0.1573	0.5698	0.0285	0.0858	0.145	28.171	16.045	0.5679	0.04	0.094	0.174	16.6345	4.95	0.2791	0.158	0.3075	0.5282	87	45
3: any time or dose ratio - best from between 1 and 9 TG-RPH exp, median 9	RPH	TGGates	HPH	TGGates	module:pres. TG RPH	Lowest quartile	0.2568	0.1192	0.2482	0.117	0.209	0.323	15.42	9.454	0.4705	0.06	0.085	0.293	5.314	1.8427	0.2598	0.155	0.381	0.6145	0.3123	0.1381	0.3333	0.0885	0.198	0.294	17.518	11.44	0.5264	0.031	0.106	0.1645	5.1663	2.5379	0.2609	0.1465	0.349	0.5841	552	121
3: any time or dose ratio - best from between 1 and 9 TG-RPH exp, median 9	RPH	TGGates	HPH	TGGates	module:pres. TG RPH	Mid quartiles	0.3725	0.138	0.4545	0.059	0.129	0.2541	21.788	16.455	0.6159	0.029	0.087	0.107	10.3022	5.0654	0.1594	0.314	0.657	0.8196	0.4261	0.1536	0.5724	0.036	0.123	0.285	21.4	16.013	0.5533	0.038	0.106	0.269	10.1626	4.5438	0.1685	0.285	0.589	0.7884	154	84
3: any time or dose ratio - best from between 1 and 9 TG-RPH exp, median 9	RPH	TGGates	HPH	TGGates	module:pres. TG RPH	Highest quartile	0.5281	0.1521	0.6	0.039	0.069	0.201	27.407	15.065	0.5679	0.033	0.081	0.16	14.8266	4.0615	0.3864	0.0925	0.2173	0.4434	0.5328	0.1619	0.6341	0.033	0.0838	0.132	26.301	16.792	0.4658	0.057	0.104	0.154	16.7106	5.1305	0.3478	0.103	0.2975	0.5005	85	46
1: same time, doses within 5 fold - best from between 1 and 3 TG-RPH exp, median 2	HPH	TGGates	HEPG2	GEO	liver exp. genes	Lowest quartile	0.0108	0.0316	0.125	0.4155	0.6918	0.8449	11.271	1.169	0	0.196	0.29	0.3522	15.33	1.3861	0.1667	0.2045	0.4823	0.5901	0.0847	0.1404	0.4286	0.419	0.6755	0.7316	5.94	2.73	0.2857	0.284	0.4135	0.5902	23.7903	4.3132	0.1667	0.2735	0.5275	0.5809	8	7
1: same time, doses within 5 fold - best from between 1 and 3 TG-RPH exp, median 2	HPH	TGGates	HEPG2	GEO	liver exp. genes	Mid quartiles	0.1123	0.069	0.6667	0.005	0.1085	0.1706	11.691	4.34	0.5	0.334	0.635	0.635	17.7868	1.0583	0	0.681	0.75	0.7836	0.1367	0.1521	0.5	0.266	0.5193	0.5431	13.882	8.281	0.75	0.03	0.2085	0.4938	31.3683	3.5044	0	0.628	0.752	0.7805	3	3
1: same time, doses within 5 fold - best from between 1 and 3 TG-RPH exp, median 2	HPH	TGGates	HEPG2	GEO	liver exp. genes	Highest quartile	0.1847	0.0985	0.5714	0.023	0.2088	0.3407	14.688	4.649	0.5	0.0515	0.1388	0.2088	22.1852	1.9657	0.125	0.555	0.8055	0.8343	0.2717	0.1294	0.5714	0.0265	0.271	0.3871	16.898	8.564	0.5	0.0505	0.1943	0.4125	48.6573	4.0425	0	0.649	0.803	0.8476	14	9
1: same time, doses within 5 fold - best from between 1 and 3 TG-RPH exp, median 2	HPH	TGGates	HEPG2	GEO	GSA:all	Lowest quartile	0.0325	0.1173	0	0.454	0.6355	0.702	3.804	2.324	0	0.2945	0.441	0.513	75.0392	11.0462	0.2222	0.227	0.307	0.503	0.1303	0.2557	0	0.346	0.416	0.65	7.919	10.306	0	0.545	0.545	0.6166	100.396	10.9075	0	0.275	0.3815	0.4448	7	6
1: same time, doses within 5 fold - best from between 1 and 3 TG-RPH exp, median 2	HPH	TGGates	HEPG2	GEO	GSA:all	Mid quartiles	0.2073	0.257	0.25	0.258	0.4135	0.6196	20.924	23.853	0.25	0.1285	0.2583	0.4405	95.8341	14.3566	0	0.6305	0.7608	0.811	0.3869	0.3395	0.1667	0.0995	0.454	0.605	39.13	29.126	0.5	0.0425	0.1405	0.2962	133.426	31.5182	0.1667	0.752	0.7703	0.7855	4	4
1: same time, doses within 5 fold - best from between 1 and 3 TG-RPH exp, median 2	HPH	TGGates	HEPG2	GEO	GSA:all	Highest quartile	0.3263	0.3033	0.1429	0.4365	0.611	0.7751	25.669	27.686	0.2308	0.496	0.639	0.707	93.5222	16.0221	0.1	0.17	0.5813	0.6673	0.4223	0.3109	0.2308	0.498	0.606	0.6872	35.326	26.645	0.2143	0.2065	0.4683	0.5691	120.567	22.3376	0.0833	0.272	0.4495	0.6064	14	9
1: same time, doses within 5 fold - best from between 1 and 3 TG-RPH exp, median 2	HPH	TGGates	HEPG2	GEO	GSA: REACTOME	Lowest quartile	-0.0372	0.1476	0	0.586	0.6995	0.7494	4.286	7.868	0	0.267	0.267	0.267	24.4032	6.7448	0.25	0.211	0.322	0.5173	0.1189	0.2542	0	0.393	0.6925	0.7108	4.286	7.868	0	0.384	0.384	0.384	39.6775	7.2382	0	0.376	0.4475	0.5861	7	6
1: same time, doses within 5 fold - best from between 1 and 3 TG-RPH exp, median 2	HPH	TGGates	HEPG2	GEO	GSA: REACTOME	Mid quartiles	0.3587	0.2656	0.25	0.2395	0.4393	0.5027	22.5	26.3	0.25	0.199	0.338	0.338	42.3136	7.1647	0	0.794	0.8218	0.874	0.5619	0.3519	0.3333	0.076	0.2775	0.3984	36.667	25.166	0.3333	0.131	0.2275	0.2854	62.1601	19.1662	0	0.631	0.947	0.9566	4	4
1: same time, doses within 5 fold - best from between 1 and 3 TG-RPH exp, median 2	HPH	TGGates	HEPG2	GEO	GSA: REACTOME	Highest quartile	0.4541	0.3345	0.2857	0.3185	0.6548	0.7229	32.857	36.04	0.2857	0.407	0.569	0.569	32.7156	11.6976	0.2727	0.111	0.44	0.847	0.4779	0.3576	0.2667	0.359	0.6525	0.7862	31.333	30.907	0.2667	0.433	0.5225	0.59	47.2226	15.2992	0	0.243	0.5923	0.7211	14	9
1: same time, doses within 5 fold - best from between 1 and 3 TG-RPH exp, median 2	HPH	TGGates	HEPG2	GEO	module:all	Lowest quartile	0.0595	0.1912	0.25	0.344	0.7235	0.7934	9.524	6.734	0.25	0.098	0.289	0.3877	15.8635	3.4266	0.1538	0.288	0.573	0.6988	0.0967	0.3076	0.2857	0.523	0.7455	0.831	10.119	12.057	0.375	0.3395	0.563	0.563	13.9873	3.1023	0.0833	0.335	0.4498	0.6668	8	7
1: same time, doses within 5 fold - best from between 1 and 3 TG-RPH exp, median 2	HPH	TGGates	HEPG2	GEO	module:all	Mid quartiles	0.1085	0.1825	0	0.15	0.4455	0.6228	6.349	10.997	0.3333	0.543	0.543	0.543	20.8971	3.9655	0	0.78	0.8638	0.8723	0.136	0.1729	0	0.246	0.4303	0.6125	7.937	13.746	0.3333	0.525	0.525	0.525	19.3155	2.4514	0	0.747	0.764	0.7754	3	3
1: same time, doses within 5 fold - best from between 1 and 3 TG-RPH exp, median 2	HPH	TGGates	HEPG2	GEO	module:all	Highest quartile	0.3251	0.1536	0.5	0.0515	0.211	0.292	15.306	7.963	0.5714	0.0345	0.107	0.2114	24.2035	3.8727	0.125	0.4365	0.5528	0.6612	0.322	0.1654	0.3571	0.1085	0.3395	0.5354	13.605	10.206	0.2857	0.1375	0.2343	0.291	24.8266	3.7206	0.125	0.4185	0.49	0.5563	14	9
1: same time, doses within 5 fold - best from between 1 and 3 TG-RPH exp, median 2	HPH	TGGates	HEPG2	GEO	module:pres. TG liver	Lowest quartile	0.0407	0.2349	0.25	0.4975	0.6565	0.802	11.364	8.058	0.25	0.102	0.102	0.1806	8.7835	1.914	0.0833	0.3085	0.4778	0.6309	0.1077	0.2849	0.25	0.3895	0.7763	0.78	9.091	9.719	0.5	0.194	0.342	0.342	8.2957	2.06	0.0833	0.337	0.4155	0.6312	8	7
1: same time, doses within 5 fold - best from between 1 and 3 TG-RPH exp, median 2	HPH	TGGates	HEPG2	GEO	module:pres. TG liver	Mid quartiles	0.1336	0.1826	0	0.172	0.4235	0.5744	9.091	15.746	0.3333	0.347	0.347	0.347	13.6913	2.4835	0	0.852	0.879	0.8826	0.1984	0.2329	0	0.137	0.403	0.5626	15.152	26.243	0.3333	0.386	0.386	0.386	11.511	1.1722	0	0.68	0.7085	0.718	3	3
1: same time, doses within 5 fold - best from between 1 and 3 TG-RPH exp, median 2	HPH	TGGates	HEPG2	GEO	module:pres. TG liver	Highest quartile	0.3572	0.1504	0.4286	0.0905	0.176	0.2793	21.429	14.962	0.5	0.056	0.112	0.3135	15.6853	3.206	0.125	0.367	0.5633	0.6435	0.3759	0.1715	0.4286	0.214	0.2615	0.3883	24.026	16.187	0.4286	0.096	0.14	0.2363	16.8472	1.7603	0.1429	0.477	0.5185	0.5698	14	9
1: same time, doses within 5 fold - best from between 1 and 3 TG-RPH exp, median 2	HPH	TGGates	HEPG2	GEO	module:pres. TG RPH	Lowest quartile	0.0844	0.2878	0.25	0.2675	0.7218	0.9073	10	7.559	0.25	0.106	0.1705	0.364	9.9785	2.3659	0.1667	0.278	0.5513	0.6531	0.1381	0.3734	0.2857	0.555	0.6875	0.8308	13.75	18.468	0.375	0.254	0.378	0.378	9.9433	2.6507	0.0833	0.3515	0.4695	0.7221	8	7
1: same time, doses within 5 fold - best from between 1 and 3 TG-RPH exp, median 2	HPH	TGGates	HEPG2	GEO	module:pres. TG RPH	Mid quartiles	0.1078	0.2095	0	0.331	0.5215	0.6358	6.667	11.547	0.3333	0.333	0.333	0.333	15.255	3.0005	0	0.866	0.873	0.8856	0.1738	0.18	0	0.2405	0.366	0.5442	10	17.321	0.3333	0.358	0.358	0.358	13.8126	2.0288	0	0.734	0.753	0.7725	3	3
1: same time, doses within 5 fold - best from between 1 and 3 TG-RPH exp, median 2	HPH	TGGates	HEPG2	GEO	module:pres. TG RPH	Highest quartile	0.3536	0.167	0.3571	0.077	0.158	0.2772	15.714	11.579	0.4286	0.075	0.1478	0.2685	16.7596	3.1787	0.125	0.4145	0.5825	0.6248	0.3535	0.1758	0.3571	0.173	0.2843	0.5127	18.571	16.575	0.2143	0.06	0.128	0.3218	18.3614	2.2472	0.1429	0.421	0.5185	0.5496	14	9
2: time within 3 fold, doses within 10 fold, best from between 1 and 6 TG-RPH exp, median 2	HPH	TGGates	HEPG2	GEO	liver exp. genes	Lowest quartile	0.0163	0.0234	0	0.437	0.446	0.6008	11.559	1.278	0.1	0.1615	0.2745	0.3294	15.2812	1.4787	0.2308	0.213	0.501	0.5322	0.1022	0.1262	0.3333	0.2875	0.464	0.57	5.752	2.23	0.1429	0.284	0.4135	0.5138	22.8709	4.2051	0.1818	0.23	0.374	0.567	5	4
2: time within 3 fold, doses within 10 fold, best from between 1 and 6 TG-RPH exp, median 2	HPH	TGGates	HEPG2	GEO	liver exp. genes	Mid quartiles	0.1018	0.0408	0.625	0.0305	0.0663	0.1159	12.07	3.205	0.5	0.1285	0.362	0.522	17.807	0.9805	0	0.6205	0.6688	0.693	0.1802	0.1053	0.4444	0.072	0.14	0.3414	12.544	6.845	0.5	0.0505	0.1278	0.416	30.7501	4.585	0	0.476	0.662	0.7994	8	7
2: time within 3 fold, doses within 10 fold, best from between 1 and 6 TG-RPH exp, median 2	HPH	TGGates	HEPG2	GEO	liver exp. genes	Highest quartile	0.204	0.0932	0.6667	0.014	0.0613	0.0974	16.227	4.308	0.6667	0.027	0.055	0.1892	22.3553	2.0107	0	0.813	0.8438	0.8535	0.3227	0.1001	0.7	0.009	0.0648	0.0769	18.684	7.889	0.5833	0.043	0.1155	0.1917	49.4899	3.0339	0	0.846	0.85	0.8842	12	9
2: time within 3 fold, doses within 10 fold, best from between 1 and 6 TG-RPH exp, median 2	HPH	TGGates	HEPG2	GEO	GSA:all	Lowest quartile	0.1122	0.1268	0	0.375	0.441	0.5218	6.832	2.324	0	0.154	0.1815	0.255	74.5784	15.4842	0.4	0.1035	0.3903	0.5807	0.265	0.1855	0	0.223	0.383	0.5102	12.092	11.091	0.125	0.328	0.4663	0.5636	100.56	19.986	0.1111	0.259	0.292	0.5532	7	6
2: time within 3 fold, doses within 10 fold, best from between 1 and 6 TG-RPH exp, median 2	HPH	TGGates	HEPG2	GEO	GSA:all	Mid quartiles	0.3643	0.1622	0.4	0.177	0.299	0.3122	21.06	16.728	0.375	0.121	0.167	0.3065	80.9524	15.1187	0.125	0.1855	0.4195	0.7333	0.4031	0.2862	0.1429	0.113	0.3045	0.4612	34.601	24.182	0.3333	0.0675	0.168	0.2985	107.26	27.8926	0.125	0.1005	0.313	0.4942	5	5
2: time within 3 fold, doses within 10 fold, best from between 1 and 6 TG-RPH exp, median 2	HPH	TGGates	HEPG2	GEO	GSA:all	Highest quartile	0.4606	0.2029	0.2308	0.219	0.345	0.5438	38.696	22.732	0.4	0.1405	0.2193	0.3147	88.1507	20.9105	0.2857	0.112	0.385	0.7432	0.6035	0.2217	0.3636	0.151	0.249	0.333	47.134	20.774	0.2727	0.107	0.195	0.2	94.1692	11.5749	0.625	0.041	0.0998	0.1617	13	9
2: time within 3 fold, doses within 10 fold, best from between 1 and 6 TG-RPH exp, median 2	HPH	TGGates	HEPG2	GEO	GSA: REACTOME	Lowest quartile	0.1334	0.0755	0	0.345	0.392	0.47	11.667	16.021	0.1667	0.2075	0.267	0.267	24.3886	9.0527	0.3	0.1205	0.2763	0.7233	0.306	0.1194	0	0.304	0.389	0.3924	11.25	9.91	0	0.291	0.3143	0.384	33.3814	7.0641	0.1	0.1785	0.2518	0.4365	5	4
2: time within 3 fold, doses within 10 fold, best from between 1 and 6 TG-RPH exp, median 2	HPH	TGGates	HEPG2	GEO	GSA: REACTOME	Mid quartiles	0.4449	0.2476	0.3	0.12	0.3915	0.4289	36.667	26.926	0.5556	0.034	0.24	0.338	31.1799	11.6061	0.125	0.2645	0.581	0.8291	0.591	0.1513	0.1667	0.1375	0.167	0.2125	35	18.708	0.1667	0.1695	0.2493	0.2935	38.0153	7.6807	0	0.182	0.2045	0.3736	10	8
2: time within 3 fold, doses within 10 fold, best from between 1 and 6 TG-RPH exp, median 2	HPH	TGGates	HEPG2	GEO	GSA: REACTOME	Highest quartile	0.61	0.216	0.4	0.1575	0.282	0.3874	55	25.495	0.3	0.0665	0.2113	0.3894	30.2269	11.6258	0.2857	0.111	0.2715	0.601	0.6466	0.2647	0.3333	0.1505	0.3553	0.5327	55.455	26.595	0.5455	0.037	0.281	0.288	38.2623	10.681	0.25	0.082	0.1923	0.3931	10	7
2: time within 3 fold, doses within 10 fold, best from between 1 and 6 TG-RPH exp, median 2	HPH	TGGates	HEPG2	GEO	module:all	Lowest quartile	0.0859	0.132	0.1429	0.309	0.4845	0.681	11.31	7.609	0.5	0.062	0.289	0.3877	15.7792	3.8981	0.1818	0.288	0.536	0.699	0.1189	0.2546	0.1429	0.265	0.557	0.798	11.905	10.495	0.375	0.1905	0.265	0.3544	13.5999	3.0094	0.0833	0.282	0.382	0.6385	7	6
2: time within 3 fold, doses within 10 fold, best from between 1 and 6 TG-RPH exp, median 2	HPH	TGGates	HEPG2	GEO	module:all	Mid quartiles	0.3492	0.1034	0.6667	0.008	0.085	0.1068	15.873	7.776	0.6667	0.022	0.0755	0.161	18.1747	5.3811	0.125	0.393	0.6915	0.7962	0.331	0.1519	0.2857	0.08	0.194	0.2846	17.857	10.417	0.5	0.0435	0.114	0.267	17.7155	5.8732	0	0.5085	0.5965	0.7395	9	7
2: time within 3 fold, doses within 10 fold, best from between 1 and 6 TG-RPH exp, median 2	HPH	TGGates	HEPG2	GEO	module:all	Highest quartile	0.4067	0.086	0.7778	0.023	0.035	0.065	18.615	6.192	0.8182	0.018	0.025	0.071	22.5151	3.4342	0	0.563	0.6423	0.715	0.3949	0.1151	0.5455	0.048	0.1215	0.152	17.46	10.648	0.4444	0.055	0.116	0.2614	22.0401	3.5348	0	0.561	0.6775	0.722	9	7
2: time within 3 fold, doses within 10 fold, best from between 1 and 6 TG-RPH exp, median 2	HPH	TGGates	HEPG2	GEO	module:pres. TG liver	Lowest quartile	0.1072	0.2032	0.1667	0.274	0.5555	0.696	15.909	13.528	0.5	0.0655	0.1675	0.364	8.0307	1.9912	0.2222	0.196	0.3	0.4596	0.136	0.2827	0.1667	0.3205	0.6755	0.782	15.584	13.6	0.5714	0.046	0.227	0.342	7.537	1.7688	0.0909	0.164	0.2985	0.528	6	5
2: time within 3 fold, doses within 10 fold, best from between 1 and 6 TG-RPH exp, median 2	HPH	TGGates	HEPG2	GEO	module:pres. TG liver	Mid quartiles	0.4104	0.1661	0.5556	0.031	0.057	0.2	22.078	10.308	0.5714	0.02	0.0815	0.116	11.5866	4.2648	0.1	0.526	0.6963	0.8906	0.446	0.1603	0.5714	0.025	0.135	0.2122	32.468	18.073	0.7143	0.005	0.0465	0.1988	10.9649	3.7308	0.1111	0.425	0.453	0.8044	9	8
2: time within 3 fold, doses within 10 fold, best from between 1 and 6 TG-RPH exp, median 2	HPH	TGGates	HEPG2	GEO	module:pres. TG liver	Highest quartile	0.4283	0.1226	0.7	0.0345	0.1003	0.1539	25.455	12.713	0.7	0.0245	0.062	0.112	14.0987	2.8654	0	0.578	0.6825	0.7645	0.4098	0.1544	0.4167	0.101	0.2293	0.2921	23.967	13.031	0.4545	0.096	0.118	0.14	14.3692	3.0293	0	0.477	0.72	0.7272	10	8
2: time within 3 fold, doses within 10 fold, best from between 1 and 6 TG-RPH exp, median 2	HPH	TGGates	HEPG2	GEO	module:pres. TG RPH	Lowest quartile	0.0944	0.2334	0.1667	0.2885	0.59	0.7625	11.429	6.901	0.2857	0.106	0.106	0.2092	10.1837	3.6092	0.2222	0.353	0.368	0.7664	0.2182	0.3367	0.375	0.23	0.432	0.8256	18.75	15.526	0.5	0.0855	0.13	0.2044	9.6323	2.5519	0.0833	0.2825	0.4245	0.6657	6	5
2: time within 3 fold, doses within 10 fold, best from between 1 and 6 TG-RPH exp, median 2	HPH	TGGates	HEPG2	GEO	module:pres. TG RPH	Mid quartiles	0.4916	0.1335	0.75	0.015	0.0423	0.0793	22.857	7.559	0.8571	0.032	0.032	0.066	11.7612	3.9412	0.1	0.3295	0.6168	0.7648	0.4288	0.1825	0.4286	0.079	0.1535	0.2464	18.333	11.69	0.6667	0.044	0.1085	0.244	12.3963	4.3574	0	0.417	0.5715	0.7272	8	7
2: time within 3 fold, doses within 10 fold, best from between 1 and 6 TG-RPH exp, median 2	HPH	TGGates	HEPG2	GEO	module:pres. TG RPH	Highest quartile	0.4301	0.106	0.5455	0.042	0.0725	0.152	20	11.832	0.6364	0.021	0.082	0.16	15.4614	2.9093	0	0.571	0.7093	0.7755	0.4337	0.1414	0.6	0.037	0.1465	0.2098	25.455	18.091	0.4545	0.054	0.1115	0.128	15.9625	3.006	0	0.4795	0.64	0.7365	11	9
3: any time or dose ratio - best from between 4 and 9 TG-RPH exp, median 9	HPH	TGGates	HEPG2	GEO	liver exp. genes	Lowest quartile	0.0532	0.0123	0.6667	0.032	0.0705	0.0936	12.03	1.179	0.1667	0.1185	0.2028	0.259	15.1944	1.4906	0.2308	0.213	0.476	0.5074	0.1843	0.1348	0.5	0.0605	0.1983	0.3733	6.278	2.296	0.2857	0.214	0.3875	0.491	22.6104	4.283	0.1667	0.241	0.3375	0.528	3	2
3: any time or dose ratio - best from between 4 and 9 TG-RPH exp, median 9	HPH	TGGates	HEPG2	GEO	liver exp. genes	Mid quartiles	0.0931	0.0504	0.6667	0.04	0.054	0.233	12.134	2.661	0.5	0.08	0.362	0.4316	17.807	0.9805	0	0.6205	0.6688	0.693	0.1794	0.1119	0.4286	0.072	0.1925	0.3482	13.202	6.157	0.5	0.046	0.1278	0.2135	31.2647	4.6153	0	0.5245	0.694	0.8041	9	8
3: any time or dose ratio - best from between 4 and 9 TG-RPH exp, median 9	HPH	TGGates	HEPG2	GEO	liver exp. genes	Highest quartile	0.1924	0.0985	0.6154	0.014	0.074	0.3072	16.227	4.308	0.6667	0.027	0.055	0.1892	22.3553	2.0107	0	0.813	0.8438	0.8535	0.3227	0.1001	0.7	0.009	0.0648	0.0769	18.684	7.889	0.5833	0.043	0.1155	0.1917	49.4899	3.0339	0	0.846	0.85	0.8842	13	9
3: any time or dose ratio - best from between 4 and 9 TG-RPH exp, median 9	HPH	TGGates	HEPG2	GEO	GSA:all	Lowest quartile	0.185	0.084	0	0.252	0.257	0.3278	8.424	1.63	0	0.131	0.131	0.131	69.3938	12.4307	0.5556	0.04	0.15	0.3076	0.3812	0.1984	0.1429	0.15	0.265	0.353	15.489	9.4	0.125	0.1885	0.3238	0.4148	91.2823	8.6763	0.2	0.16	0.2473	0.2623	5	4
3: any time or dose ratio - best from between 4 and 9 TG-RPH exp, median 9	HPH	TGGates	HEPG2	GEO	GSA:all	Mid quartiles	0.3506	0.1387	0.25	0.1865	0.2548	0.3056	19.348	14.893	0.3	0.108	0.157	0.2	82.0597	13.2044	0.1	0.332	0.4175	0.7211	0.5291	0.2148	0.2857	0.066	0.192	0.2978	40	22.636	0.4	0.054	0.081	0.1506	109.064	28.7574	0.1429	0.116	0.3245	0.531	8	6
3: any time or dose ratio - best from between 4 and 9 TG-RPH exp, median 9	HPH	TGGates	HEPG2	GEO	GSA:all	Highest quartile	0.477	0.1993	0.25	0.208	0.3263	0.4836	36.759	22.502	0.3636	0.195	0.2185	0.308	83.9528	20.4376	0.3333	0.096	0.124	0.5115	0.5893	0.2292	0.3636	0.151	0.294	0.333	44.746	21.465	0.25	0.134	0.2	0.2603	92.8257	11.5858	0.625	0.033	0.0945	0.147	12	8
3: any time or dose ratio - best from between 4 and 9 TG-RPH exp, median 9	HPH	TGGates	HEPG2	GEO	GSA: REACTOME	Lowest quartile	0.3031	0.1562	0	0.231	0.3285	0.3655	15	12.91	0.25	0.118	0.1778	0.2313	20.9714	8.0476	0.5556	0.039	0.151	0.3498	0.4517	0.1839	0.1667	0.204	0.2418	0.317	18.571	16.762	0.1429	0.291	0.291	0.3282	28.5148	4.4268	0.2222	0.082	0.171	0.2114	6	5
3: any time or dose ratio - best from between 4 and 9 TG-RPH exp, median 9	HPH	TGGates	HEPG2	GEO	GSA: REACTOME	Mid quartiles	0.5051	0.1999	0.3333	0.081	0.247	0.364	36	24.585	0.5	0.047	0.1705	0.2498	31.5055	10.9004	0.1111	0.279	0.56	0.8164	0.6388	0.1636	0.2857	0.109	0.141	0.188	41.25	16.421	0.25	0.131	0.1983	0.2428	35.3408	7.8152	0.3	0.09	0.206	0.2965	9	8
3: any time or dose ratio - best from between 4 and 9 TG-RPH exp, median 9	HPH	TGGates	HEPG2	GEO	GSA: REACTOME	Highest quartile	0.6108	0.2171	0.4	0.1575	0.282	0.3874	56.364	24.606	0.3636	0.062	0.1875	0.385	30.2269	11.6258	0.2857	0.111	0.2715	0.601	0.607	0.2722	0.25	0.232	0.3865	0.5437	58	29.74	0.6	0.026	0.281	0.3039	39.6624	12.0837	0.1667	0.1245	0.2488	0.4705	10	7
3: any time or dose ratio - best from between 4 and 9 TG-RPH exp, median 9	HPH	TGGates	HEPG2	GEO	module:all	Lowest quartile	0.2433	0.1076	0.625	0.0255	0.1418	0.2355	20.238	5.547	1	0.008	0.008	0.0134	15.3052	4.044	0.1818	0.228	0.5045	0.699	0.3248	0.1735	0.3333	0.11	0.1688	0.2175	16.071	7.609	0.75	0.048	0.065	0.149	13.1792	3.2194	0.1538	0.255	0.325	0.642	8	7
3: any time or dose ratio - best from between 4 and 9 TG-RPH exp, median 9	HPH	TGGates	HEPG2	GEO	module:all	Mid quartiles	0.3435	0.1381	0.75	0.0075	0.0503	0.1959	22.024	9.503	0.875	0.011	0.02	0.1049	18.9962	5.424	0.1111	0.583	0.747	0.8102	0.3495	0.1696	0.375	0.066	0.1785	0.3192	20.238	9.089	0.625	0.02	0.063	0.1236	17.4487	6.3165	0	0.443	0.604	0.8074	8	6
3: any time or dose ratio - best from between 4 and 9 TG-RPH exp, median 9	HPH	TGGates	HEPG2	GEO	module:all	Highest quartile	0.4081	0.0862	0.7778	0.023	0.035	0.065	18.519	6.919	0.7778	0.02	0.025	0.0806	22.01	3.5817	0	0.519	0.607	0.7084	0.3971	0.1174	0.5455	0.048	0.1215	0.152	17.46	10.648	0.4444	0.055	0.116	0.2614	21.9353	3.4948	0	0.561	0.6775	0.722	9	7
3: any time or dose ratio - best from between 4 and 9 TG-RPH exp, median 9	HPH	TGGates	HEPG2	GEO	module:pres. TG liver	Lowest quartile	0.2946	0.1304	0.4	0.056	0.147	0.1608	26.263	9.583	0.8889	0.011	0.016	0.0436	8.6689	2.5699	0.1818	0.269	0.519	0.678	0.3768	0.2146	0.5	0.0835	0.1755	0.276	24.242	15.076	0.7778	0.046	0.046	0.1088	7.5304	1.8149	0.1538	0.164	0.343	0.5624	5	4
3: any time or dose ratio - best from between 4 and 9 TG-RPH exp, median 9	HPH	TGGates	HEPG2	GEO	module:pres. TG liver	Mid quartiles	0.3848	0.2182	0.6	0.018	0.1433	0.3375	19.697	15.658	0.5	0.061	0.1283	0.2505	11.9101	4.328	0.1	0.5485	0.7325	0.8928	0.5004	0.1317	0.75	0.016	0.0355	0.1147	36.364	12.856	0.8	0.005	0.019	0.052	11.3348	3.7437	0.125	0.426	0.6948	0.8302	10	9
3: any time or dose ratio - best from between 4 and 9 TG-RPH exp, median 9	HPH	TGGates	HEPG2	GEO	module:pres. TG liver	Highest quartile	0.4138	0.1254	0.6	0.044	0.1275	0.1539	25.455	12.713	0.7	0.0245	0.062	0.112	13.9462	3.5377	0	0.541	0.7378	0.7859	0.3773	0.1473	0.2727	0.121	0.2325	0.298	24.793	14.137	0.4545	0.096	0.118	0.14	14.127	3.4416	0	0.595	0.723	0.7284	10	8
3: any time or dose ratio - best from between 4 and 9 TG-RPH exp, median 9	HPH	TGGates	HEPG2	GEO	module:pres. TG RPH	Lowest quartile	0.3439	0.1385	0.5714	0.025	0.137	0.1862	21.25	13.562	0.625	0.028	0.106	0.106	9.9755	3.4072	0.1818	0.276	0.417	0.737	0.3785	0.2273	0.4286	0.166	0.259	0.2988	23.333	15.811	0.6667	0.041	0.13	0.1704	9.0604	2.3497	0.1538	0.264	0.334	0.6234	7	6
3: any time or dose ratio - best from between 4 and 9 TG-RPH exp, median 9	HPH	TGGates	HEPG2	GEO	module:pres. TG RPH	Mid quartiles	0.4751	0.1692	0.75	0.007	0.0448	0.1322	27.778	13.017	0.8889	0.01	0.032	0.0984	12.5247	4.4521	0.1111	0.523	0.747	0.7962	0.4991	0.1675	0.5714	0.033	0.086	0.1414	21.667	7.528	0.8333	0.044	0.044	0.087	12.4565	4.5256	0	0.471	0.5948	0.7825	8	7
3: any time or dose ratio - best from between 4 and 9 TG-RPH exp, median 9	HPH	TGGates	HEPG2	GEO	module:pres. TG RPH	Highest quartile	0.4277	0.1114	0.5	0.0515	0.0743	0.1531	20	10.69	0.625	0.03	0.082	0.1054	15.1259	3.1203	0	0.537	0.744	0.7818	0.435	0.1342	0.6364	0.035	0.138	0.191	28	16.865	0.5	0.0305	0.0863	0.128	15.9551	3.0047	0	0.478	0.64	0.7365	10	9
