# Supplementary material for: Assessing Concordance of Drug-Induced Transcriptional Response in Rodent Liver and Cultured Hepatocytes
Source: PLoS Comput Biol. 2016 Mar 30;12(3):e1004847. doi: 10.1371/journal.pcbi.1004847 (PMC4814051; doi:10.1371/journal.pcbi.1004847)
Supplement: S3 Dataset — (XLS) [file pcbi.1004847.s024.xls]

## Sheet: Dataset S3
Dataset S3. Pairwise similarity of expression profiles using modules and 9071 liver expressed genes; module data was used to generate Figure 6
Experiment 1	Experiment 2	R-modules	R-9071 genes on log10FC MAS5
48hrs RPH vs 0hrs RPH	48hrs RPH vs rat liver	0.957272	0.926741
48hrs RPH vs rat liver	48hrs RPH vs 0hrs RPH	0.957272	0.926741
24hrs RPH vs rat liver	48hrs RPH vs rat liver	0.966476	0.923948
48hrs RPH vs rat liver	24hrs RPH vs rat liver	0.966476	0.923948
24hrs RPH vs 0hrs RPH	24hrs RPH vs rat liver	0.954841	0.921587
24hrs RPH vs rat liver	24hrs RPH vs 0hrs RPH	0.954841	0.921587
24hrs RPH vs 0hrs RPH	48hrs RPH vs 0hrs RPH	0.963	0.91282
48hrs RPH vs 0hrs RPH	24hrs RPH vs 0hrs RPH	0.963	0.91282
DM RPH vs DM rat liver	TG RPH vs TG rat liver	0.954822	0.908327
TG RPH vs TG rat liver	DM RPH vs DM rat liver	0.954822	0.908327
4hrs RPH vs rat liver	4hrs RPH vs 0hrs RPH	0.941123	0.896729
4hrs RPH vs 0hrs RPH	4hrs RPH vs rat liver	0.941123	0.896729
24hrs RPH vs 0hrs RPH	48hrs RPH vs rat liver	0.938449	0.857666
48hrs RPH vs rat liver	24hrs RPH vs 0hrs RPH	0.938449	0.857666
24hrs RPH vs rat liver	48hrs RPH vs 0hrs RPH	0.90444	0.827952
48hrs RPH vs 0hrs RPH	24hrs RPH vs rat liver	0.90444	0.827952
48hrs RPH vs rat liver	DM RPH vs DM rat liver	0.834264	0.775724
DM RPH vs DM rat liver	48hrs RPH vs rat liver	0.834264	0.775724
24hrs RPH vs rat liver	DM RPH vs DM rat liver	0.832898	0.76379
DM RPH vs DM rat liver	24hrs RPH vs rat liver	0.832898	0.76379
48hrs RPH vs 0hrs RPH	DM RPH vs DM rat liver	0.836688	0.761178
DM RPH vs DM rat liver	48hrs RPH vs 0hrs RPH	0.836688	0.761178
24hrs RPH vs 0hrs RPH	DM RPH vs DM rat liver	0.846736	0.760955
DM RPH vs DM rat liver	24hrs RPH vs 0hrs RPH	0.846736	0.760955
24hrs RPH vs 0hrs RPH	TG RPH vs TG rat liver	0.853356	0.74024
TG RPH vs TG rat liver	24hrs RPH vs 0hrs RPH	0.853356	0.74024
1mg/kg bortezomib @ 1 day	TG RPH vs TG rat liver	0.895644	0.725875
TG RPH vs TG rat liver	1mg/kg bortezomib @ 1 day	0.895644	0.725875
24hrs RPH vs rat liver	TG RPH vs TG rat liver	0.823459	0.716523
TG RPH vs TG rat liver	24hrs RPH vs rat liver	0.823459	0.716523
1mg/kg bortezomib @ 1 day	DM RPH vs DM rat liver	0.89001	0.68888
DM RPH vs DM rat liver	1mg/kg bortezomib @ 1 day	0.89001	0.68888
48hrs RPH vs 0hrs RPH	TG RPH vs TG rat liver	0.798677	0.688016
TG RPH vs TG rat liver	48hrs RPH vs 0hrs RPH	0.798677	0.688016
48hrs RPH vs rat liver	TG RPH vs TG rat liver	0.783305	0.679753
TG RPH vs TG rat liver	48hrs RPH vs rat liver	0.783305	0.679753
HepG2 vs human liver	HPH vs human liver	0.898625	0.675387
HPH vs human liver	HepG2 vs human liver	0.898625	0.675387
24hrs RPH vs rat liver	4hrs RPH vs rat liver	0.739405	0.673068
4hrs RPH vs rat liver	24hrs RPH vs rat liver	0.739405	0.673068
1mg/kg bortezomib @ 1 day	24hrs RPH vs 0hrs RPH	0.86436	0.665893
24hrs RPH vs 0hrs RPH	1mg/kg bortezomib @ 1 day	0.86436	0.665893
24hrs RPH vs rat liver	1mg/kg bortezomib @ 1 day	0.847153	0.624023
1mg/kg bortezomib @ 1 day	24hrs RPH vs rat liver	0.847153	0.624023
1mg/kg bortezomib @ 1 day	48hrs RPH vs 0hrs RPH	0.838172	0.623299
48hrs RPH vs 0hrs RPH	1mg/kg bortezomib @ 1 day	0.838172	0.623299
24hrs RPH vs 0hrs RPH	4hrs RPH vs 0hrs RPH	0.705223	0.600494
4hrs RPH vs 0hrs RPH	24hrs RPH vs 0hrs RPH	0.705223	0.600494
1mg/kg bortezomib @ 1 day	48hrs RPH vs rat liver	0.832167	0.595713
48hrs RPH vs rat liver	1mg/kg bortezomib @ 1 day	0.832167	0.595713
24hrs RPH vs rat liver	4hrs RPH vs 0hrs RPH	0.696219	0.572335
4hrs RPH vs 0hrs RPH	24hrs RPH vs rat liver	0.696219	0.572335
DM RPH vs DM rat liver	HPH vs human liver	0.807484	0.56197
HPH vs human liver	DM RPH vs DM rat liver	0.807484	0.56197
48hrs RPH vs rat liver	4hrs RPH vs rat liver	0.618424	0.549918
4hrs RPH vs rat liver	48hrs RPH vs rat liver	0.618424	0.549918
4hrs RPH vs 0hrs RPH	TG RPH vs TG rat liver	0.644571	0.54538
TG RPH vs TG rat liver	4hrs RPH vs 0hrs RPH	0.644571	0.54538
DM RPH vs DM rat liver	MPH vs mouse liver	0.788404	0.539219
MPH vs mouse liver	DM RPH vs DM rat liver	0.788404	0.539219
TG RPH vs TG rat liver	HPH vs human liver	0.776302	0.538961
HPH vs human liver	TG RPH vs TG rat liver	0.776302	0.538961
24hrs RPH vs 0hrs RPH	4hrs RPH vs rat liver	0.646978	0.52857
4hrs RPH vs rat liver	24hrs RPH vs 0hrs RPH	0.646978	0.52857
4hrs RPH vs rat liver	TG RPH vs TG rat liver	0.601008	0.517981
TG RPH vs TG rat liver	4hrs RPH vs rat liver	0.601008	0.517981
TG RPH vs TG rat liver	MPH vs mouse liver	0.738664	0.514239
MPH vs mouse liver	TG RPH vs TG rat liver	0.738664	0.514239
0hrs RPH vs rat liver	4hrs RPH vs rat liver	0.415818	0.489093
4hrs RPH vs rat liver	0hrs RPH vs rat liver	0.415818	0.489093
48hrs RPH vs rat liver	HPH vs human liver	0.673262	0.478394
HPH vs human liver	48hrs RPH vs rat liver	0.673262	0.478394
48hrs RPH vs rat liver	MPH vs mouse liver	0.729893	0.478371
MPH vs mouse liver	48hrs RPH vs rat liver	0.729893	0.478371
24hrs RPH vs rat liver	HPH vs human liver	0.711501	0.476748
HPH vs human liver	24hrs RPH vs rat liver	0.711501	0.476748
48hrs RPH vs 0hrs RPH	MPH vs mouse liver	0.732996	0.473355
MPH vs mouse liver	48hrs RPH vs 0hrs RPH	0.732996	0.473355
4hrs RPH vs rat liver	DM RPH vs DM rat liver	0.502182	0.46636
DM RPH vs DM rat liver	4hrs RPH vs rat liver	0.502182	0.46636
48hrs RPH vs 0hrs RPH	4hrs RPH vs 0hrs RPH	0.575087	0.463691
4hrs RPH vs 0hrs RPH	48hrs RPH vs 0hrs RPH	0.575087	0.463691
24hrs RPH vs 0hrs RPH	MPH vs mouse liver	0.727336	0.455334
MPH vs mouse liver	24hrs RPH vs 0hrs RPH	0.727336	0.455334
24hrs RPH vs rat liver	MPH vs mouse liver	0.708905	0.454138
MPH vs mouse liver	24hrs RPH vs rat liver	0.708905	0.454138
4hrs RPH vs 0hrs RPH	48hrs RPH vs rat liver	0.586082	0.454074
48hrs RPH vs rat liver	4hrs RPH vs 0hrs RPH	0.586082	0.454074
4hrs RPH vs 0hrs RPH	DM RPH vs DM rat liver	0.516595	0.45027
DM RPH vs DM rat liver	4hrs RPH vs 0hrs RPH	0.516595	0.45027
MPH vs mouse liver	HPH vs human liver	0.670359	0.443405
HPH vs human liver	MPH vs mouse liver	0.670359	0.443405
24hrs RPH vs 0hrs RPH	HPH vs human liver	0.658573	0.441573
HPH vs human liver	24hrs RPH vs 0hrs RPH	0.658573	0.441573
48hrs RPH vs 0hrs RPH	HPH vs human liver	0.61751	0.436505
HPH vs human liver	48hrs RPH vs 0hrs RPH	0.61751	0.436505
DM RPH vs DM rat liver	HepG2 vs human liver	0.720043	0.431282
HepG2 vs human liver	DM RPH vs DM rat liver	0.720043	0.431282
1mg/kg bortezomib @ 1 day	HPH vs human liver	0.763169	0.413057
HPH vs human liver	1mg/kg bortezomib @ 1 day	0.763169	0.413057
1mg/kg bortezomib @ 1 day	4hrs RPH vs 0hrs RPH	0.565512	0.411192
4hrs RPH vs 0hrs RPH	1mg/kg bortezomib @ 1 day	0.565512	0.411192
HepG2 vs human liver	TG RPH vs TG rat liver	0.698026	0.40576
TG RPH vs TG rat liver	HepG2 vs human liver	0.698026	0.40576
48hrs RPH vs 0hrs RPH	4hrs RPH vs rat liver	0.518923	0.394521
4hrs RPH vs rat liver	48hrs RPH vs 0hrs RPH	0.518923	0.394521
0hrs RPH vs rat liver	24hrs RPH vs rat liver	0.306431	0.39066
24hrs RPH vs rat liver	0hrs RPH vs rat liver	0.306431	0.39066
1mg/kg bortezomib @ 1 day	MPH vs mouse liver	0.699572	0.388909
MPH vs mouse liver	1mg/kg bortezomib @ 1 day	0.699572	0.388909
1mg/kg bortezomib @ 1 day	4hrs RPH vs rat liver	0.543911	0.372456
4hrs RPH vs rat liver	1mg/kg bortezomib @ 1 day	0.543911	0.372456
HepG2 vs human liver	MPH vs mouse liver	0.573164	0.348789
MPH vs mouse liver	HepG2 vs human liver	0.573164	0.348789
0hrs RPH vs rat liver	48hrs RPH vs rat liver	0.246114	0.346317
48hrs RPH vs rat liver	0hrs RPH vs rat liver	0.246114	0.346317
48hrs RPH vs rat liver	HepG2 vs human liver	0.554843	0.345455
HepG2 vs human liver	48hrs RPH vs rat liver	0.554843	0.345455
24hrs RPH vs rat liver	HepG2 vs human liver	0.598087	0.333299
HepG2 vs human liver	24hrs RPH vs rat liver	0.598087	0.333299
4hrs RPH vs rat liver	HPH vs human liver	0.481028	0.327721
HPH vs human liver	4hrs RPH vs rat liver	0.481028	0.327721
48hrs RPH vs 0hrs RPH	HepG2 vs human liver	0.514353	0.320472
HepG2 vs human liver	48hrs RPH vs 0hrs RPH	0.514353	0.320472
24hrs RPH vs 0hrs RPH	HepG2 vs human liver	0.555628	0.31237
HepG2 vs human liver	24hrs RPH vs 0hrs RPH	0.555628	0.31237
1mg/kg bortezomib @ 1 day	HepG2 vs human liver	0.648312	0.296181
HepG2 vs human liver	1mg/kg bortezomib @ 1 day	0.648312	0.296181
4hrs RPH vs rat liver	MPH vs mouse liver	0.418257	0.296119
MPH vs mouse liver	4hrs RPH vs rat liver	0.418257	0.296119
4hrs RPH vs 0hrs RPH	MPH vs mouse liver	0.437546	0.293318
MPH vs mouse liver	4hrs RPH vs 0hrs RPH	0.437546	0.293318
4hrs RPH vs 0hrs RPH	HPH vs human liver	0.421238	0.285101
HPH vs human liver	4hrs RPH vs 0hrs RPH	0.421238	0.285101
4hrs RPH vs rat liver	HepG2 vs human liver	0.401804	0.207835
HepG2 vs human liver	4hrs RPH vs rat liver	0.401804	0.207835
4hrs RPH vs 0hrs RPH	HepG2 vs human liver	0.354337	0.179256
HepG2 vs human liver	4hrs RPH vs 0hrs RPH	0.354337	0.179256
24hrs RPH vs rat liver	mouse liver vs TG rat liver	0.421336	0.178726
mouse liver vs TG rat liver	24hrs RPH vs rat liver	0.421336	0.178726
0hrs RPH vs rat liver	HPH vs human liver	0.284613	0.178491
HPH vs human liver	0hrs RPH vs rat liver	0.284613	0.178491
4hrs RPH vs rat liver	mouse liver vs TG rat liver	0.339453	0.171636
mouse liver vs TG rat liver	4hrs RPH vs rat liver	0.339453	0.171636
0hrs RPH vs rat liver	DM RPH vs DM rat liver	0.0904504	0.163077
DM RPH vs DM rat liver	0hrs RPH vs rat liver	0.0904504	0.163077
DM RPH vs DM rat liver	mouse liver vs TG rat liver	0.418826	0.159609
mouse liver vs TG rat liver	DM RPH vs DM rat liver	0.418826	0.159609
48hrs RPH vs rat liver	mouse liver vs TG rat liver	0.39085	0.151627
mouse liver vs TG rat liver	48hrs RPH vs rat liver	0.39085	0.151627
TG RPH vs TG rat liver	mouse liver vs TG rat liver	0.378591	0.148822
mouse liver vs TG rat liver	TG RPH vs TG rat liver	0.378591	0.148822
24hrs RPH vs 0hrs RPH	mouse liver vs TG rat liver	0.394304	0.138697
mouse liver vs TG rat liver	24hrs RPH vs 0hrs RPH	0.394304	0.138697
1mg/kg bortezomib @ 1 day	mouse liver vs TG rat liver	0.4164	0.136358
mouse liver vs TG rat liver	1mg/kg bortezomib @ 1 day	0.4164	0.136358
4hrs RPH vs 0hrs RPH	mouse liver vs TG rat liver	0.314453	0.13088
mouse liver vs TG rat liver	4hrs RPH vs 0hrs RPH	0.314453	0.13088
0hrs RPH vs rat liver	mouse liver vs TG rat liver	0.154915	0.130536
mouse liver vs TG rat liver	0hrs RPH vs rat liver	0.154915	0.130536
0hrs RPH vs rat liver	HepG2 vs human liver	0.230132	0.116025
HepG2 vs human liver	0hrs RPH vs rat liver	0.230132	0.116025
48hrs RPH vs 0hrs RPH	mouse liver vs TG rat liver	0.374371	0.108667
mouse liver vs TG rat liver	48hrs RPH vs 0hrs RPH	0.374371	0.108667
mouse liver vs TG rat liver	HPH vs human liver	0.371176	0.0941877
HPH vs human liver	mouse liver vs TG rat liver	0.371176	0.0941877
0hrs RPH vs rat liver	TG RPH vs TG rat liver	0.0374803	0.0904122
TG RPH vs TG rat liver	0hrs RPH vs rat liver	0.0374803	0.0904122
0hrs RPH vs rat liver	MPH vs mouse liver	0.0556508	0.0864768
MPH vs mouse liver	0hrs RPH vs rat liver	0.0556508	0.0864768
HepG2 vs human liver	mouse liver vs TG rat liver	0.354021	0.0632199
mouse liver vs TG rat liver	HepG2 vs human liver	0.354021	0.0632199
0hrs RPH vs rat liver	4hrs RPH vs 0hrs RPH	0.0838837	0.0525554
4hrs RPH vs 0hrs RPH	0hrs RPH vs rat liver	0.0838837	0.0525554
0hrs RPH vs rat liver	1mg/kg bortezomib @ 1 day	0.0818928	0.030033
1mg/kg bortezomib @ 1 day	0hrs RPH vs rat liver	0.0818928	0.030033
0hrs RPH vs rat liver	24hrs RPH vs 0hrs RPH	0.00976898	0.00919572
24hrs RPH vs 0hrs RPH	0hrs RPH vs rat liver	0.00976898	0.00919572
0hrs RPH vs rat liver	48hrs RPH vs 0hrs RPH	-0.0120638	-0.0236581
48hrs RPH vs 0hrs RPH	0hrs RPH vs rat liver	-0.0120638	-0.0236581
MPH vs mouse liver	mouse liver vs TG rat liver	0.216861	-0.0669972
mouse liver vs TG rat liver	MPH vs mouse liver	0.216861	-0.0669972
