# Supplementary material for: Assessing Concordance of Drug-Induced Transcriptional Response in Rodent Liver and Cultured Hepatocytes
Source: PLoS Comput Biol. 2016 Mar 30;12(3):e1004847. doi: 10.1371/journal.pcbi.1004847 (PMC4814051; doi:10.1371/journal.pcbi.1004847)
Supplement: S4 Dataset — (XLS) [file pcbi.1004847.s025.xls]

## Sheet: Dataset S4
Dataset S4. Parametric enrichment of gene set enrichment analysis on rat primary hepatocyte timecourse experiment
category	gene set ID	gene set name	PAGE Z-score normalized to rat liver				PAGE Z-score normalized to 0hr timepoint			PAGE p-adj (Benjamini-Hockberg) normalized to rat liver				PAGE p-adj (Benjamini-Hockberg) normalized to 0hr
			0hr	4hr	24hr	48hr	4hr	24hr	48hr	0hr	4hr	24hr	48hr	4hr	24hr	48hr
CP:BIOCARTA	BIOCARTA_ARENRF2_PATHWAY	BIOCARTA_ARENRF2_PATHWAY	4.92	3.28	1.44	0.78	0.81	-0.89	-1.47	1.34896e-05	0.00537032	0.354813	0.776247	0.524807	0.40738	0.18197
CP:BIOCARTA	BIOCARTA_BLYMPHOCYTE_PATHWAY	BIOCARTA_BLYMPHOCYTE_PATHWAY	-1.92	-0.52	-2.17	-3.64	0.55	-1.4	-2.97	0.0851138	0.758578	0.0416869	0.000691831	0.645654	0.213796	0.00851138
CP:BIOCARTA	BIOCARTA_CASPASE_PATHWAY	BIOCARTA_CASPASE_PATHWAY	0.02	0.48	0.03	0.14	0.54	0.02	0.15	1	0.794328	1	1	0.660693	1	1
CP:BIOCARTA	BIOCARTA_CCR5_PATHWAY	BIOCARTA_CCR5_PATHWAY	3.31	0.78	-1.18	-1.2	-1.08	-2.94	-2.82	0.00398107	0.630957	0.245471	0.234423	0.776247	0.0109648	0.0123027
CP:BIOCARTA	BIOCARTA_CDMAC_PATHWAY	BIOCARTA_CDMAC_PATHWAY	4.5	2.13	1.17	0.8	-0.26	-0.97	-1.26	7.07946e-05	0.0912011	0.501187	0.758578	1	0.371535	0.239883
CP:BIOCARTA	BIOCARTA_CELLCYCLE_PATHWAY	BIOCARTA_CELLCYCLE_PATHWAY	0.55	-0.48	-0.35	0.33	-0.87	-0.66	0.09	0.758578	0.758578	0.60256	1	0.891251	0.489779	1
CP:BIOCARTA	BIOCARTA_CLASSIC_PATHWAY	BIOCARTA_CLASSIC_PATHWAY	0.71	-0.78	-2.92	-3.96	-1.31	-3.55	-4.54	0.645654	0.630957	0.00676083	0.000223872	0.676083	0.00194984	4.7863e-05
CP:BIOCARTA	BIOCARTA_COMP_PATHWAY	BIOCARTA_COMP_PATHWAY	0.47	-1.12	-3.64	-4.7	-1.55	-4.21	-5.21	0.794328	0.47863	0.000851138	1.38038e-05	0.57544	0.000229087	2.51189e-06
CP:BIOCARTA	BIOCARTA_CYTOKINE_PATHWAY	BIOCARTA_CYTOKINE_PATHWAY	-0.86	0.8	-1.71	-2.4	1.42	-1.44	-2.15	0.436516	0.616595	0.102329	0.0234423	0.269153	0.204174	0.0562341
CP:BIOCARTA	BIOCARTA_DC_PATHWAY	BIOCARTA_DC_PATHWAY	-1.77	-0.55	-3.13	-3.82	0.42	-2.53	-3.23	0.114815	0.724436	0.00389045	0.000389045	0.707946	0.0288403	0.0040738
CP:BIOCARTA	BIOCARTA_DNAFRAGMENT_PATHWAY	BIOCARTA_DNAFRAGMENT_PATHWAY	1.11	0.84	-0.3	-0.24	0.3	-0.88	-0.77	0.416869	0.60256	0.630957	0.660693	0.758578	0.40738	0.446684
CP:BIOCARTA	BIOCARTA_G2_PATHWAY	BIOCARTA_G2_PATHWAY	-0.81	0.55	-0.33	0.92	1.11	0.05	1.35	0.457088	0.758578	0.616595	0.676083	0.389045	1	0.446684
CP:BIOCARTA	BIOCARTA_GRANULOCYTES_PATHWAY	BIOCARTA_GRANULOCYTES_PATHWAY	-0.06	0.4	-1.74	-3.34	0.49	-1.87	-3.51	0.870964	0.831764	0.0977237	0.0018197	0.676083	0.104713	0.00177828
CP:BIOCARTA	BIOCARTA_HSP27_PATHWAY	BIOCARTA_HSP27_PATHWAY	-0.59	2.11	3.6	4.27	2.75	4.22	4.81	0.57544	0.0933254	0.00169824	0.000190546	0.0263027	0.000660693	6.30957e-05
CP:BIOCARTA	BIOCARTA_IL1R_PATHWAY	BIOCARTA_IL1R_PATHWAY	1.73	5.35	2.6	1.67	5.06	1.97	0.96	0.165959	1.7378e-06	0.0323594	0.229087	1.31826e-05	0.162181	0.691831
CP:BIOCARTA	BIOCARTA_INFLAM_PATHWAY	BIOCARTA_INFLAM_PATHWAY	-2.75	0.13	-1.77	-2.58	1.78	-0.55	-1.45	0.0123027	0.954993	0.0912011	0.0151356	0.169824	0.524807	0.186209
CP:BIOCARTA	BIOCARTA_LAIR_PATHWAY	BIOCARTA_LAIR_PATHWAY	0.61	2.11	-0.83	-1.92	2.05	-1.21	-2.32	0.707946	0.0933254	0.380189	0.0676083	0.109648	0.275423	0.0398107
CP:BIOCARTA	BIOCARTA_MAPK_PATHWAY	BIOCARTA_MAPK_PATHWAY	2.04	2.68	2.52	2.65	1.84	1.73	1.85	0.0933254	0.0269153	0.0389045	0.030903	0.158489	0.251189	0.229087
CP:BIOCARTA	BIOCARTA_MCM_PATHWAY	BIOCARTA_MCM_PATHWAY	0.62	0.91	0.82	0.84	0.67	0.58	0.6	0.707946	0.562341	0.776247	0.74131	0.60256	1	0.954993
CP:BIOCARTA	BIOCARTA_MONOCYTE_PATHWAY	BIOCARTA_MONOCYTE_PATHWAY	-0.87	0.23	-0.73	-1.46	0.78	-0.36	-1.14	0.436516	0.912011	0.42658	0.154882	0.537032	0.616595	0.288403
CP:BIOCARTA	BIOCARTA_NEUROTRANSMITTERS_PATHWAY	BIOCARTA_NEUROTRANSMITTERS_PATHWAY	-1.66	-1.07	-0.96	-1.01	-0.23	-0.22	-0.29	0.138038	0.501187	0.323594	0.301995	1	0.691831	0.660693
CP:BIOCARTA	BIOCARTA_NFKB_PATHWAY	BIOCARTA_NFKB_PATHWAY	1.83	2.82	1.51	0.31	2.12	0.73	-0.52	0.141254	0.0194984	0.316228	1	0.0977237	0.891251	0.549541
CP:BIOCARTA	BIOCARTA_NKT_PATHWAY	BIOCARTA_NKT_PATHWAY	-2.81	-0.75	-1.34	-1.55	0.82	-0.06	-0.33	0.0107152	0.630957	0.190546	0.134896	0.524807	0.758578	0.645654
CP:BIOCARTA	BIOCARTA_NUCLEARRS_PATHWAY	BIOCARTA_NUCLEARRS_PATHWAY	1.89	-1.89	-2.35	-4.23	-3.28	-3.52	-5.37	0.125893	0.190546	0.0281838	8.70964e-05	0.0398107	0.00218776	1.1749e-06
CP:BIOCARTA	BIOCARTA_P38MAPK_PATHWAY	BIOCARTA_P38MAPK_PATHWAY	0.34	0.51	1.36	1.31	0.38	1.31	1.23	0.891251	0.758578	0.398107	0.398107	0.74131	0.47863	0.512861
CP:BIOCARTA	BIOCARTA_P53_PATHWAY	BIOCARTA_P53_PATHWAY	0.67	1.56	1.46	1.81	1.38	1.25	1.61	0.676083	0.239883	0.346737	0.18197	0.281838	0.524807	0.30903
CP:BIOCARTA	BIOCARTA_P53HYPOXIA_PATHWAY	BIOCARTA_P53HYPOXIA_PATHWAY	1.15	2.39	2	1.4	2.03	1.61	0.95	0.398107	0.0537032	0.128825	0.338844	0.114815	0.301995	0.707946
CP:BIOCARTA	BIOCARTA_PPARA_PATHWAY	BIOCARTA_PPARA_PATHWAY	2.84	2.77	0.7	-0.4	1.46	-0.66	-1.76	0.0147911	0.0213796	0.870964	0.588844	0.25704	0.489779	0.112202
CP:BIOCARTA	BIOCARTA_PROTEASOME_PATHWAY	BIOCARTA_PROTEASOME_PATHWAY	3.35	2.88	4.01	3.11	1.29	2.7	1.74	0.00354813	0.0158489	0.000380189	0.00954993	0.316228	0.0354813	0.269153
CP:BIOCARTA	BIOCARTA_PTC1_PATHWAY	BIOCARTA_PTC1_PATHWAY	-1.58	-1.36	-1.44	-0.3	-0.61	-0.78	0.42	0.158489	0.380189	0.162181	0.645654	1	0.446684	1
CP:BIOCARTA	BIOCARTA_SRCRPTP_PATHWAY	BIOCARTA_SRCRPTP_PATHWAY	-3.44	-3.93	-3.5	-2.09	-2.42	-2.1	-0.61	0.00165959	0.00331131	0.00128825	0.047863	0.263027	0.0707946	0.512861
CP:BIOCARTA	BIOCARTA_STRESS_PATHWAY	BIOCARTA_STRESS_PATHWAY	2.82	3.93	2.57	2.14	2.8	1.39	0.95	0.0158489	0.000645654	0.0346737	0.1	0.0239883	0.42658	0.707946
CP:BIOCARTA	BIOCARTA_TCYTOTOXIC_PATHWAY	BIOCARTA_TCYTOTOXIC_PATHWAY	-2.47	-1.52	-2.35	-2.82	-0.26	-1.33	-1.84	0.0245471	0.316228	0.0281838	0.00794328	1	0.234423	0.0977237
CP:BIOCARTA	BIOCARTA_TH1TH2_PATHWAY	BIOCARTA_TH1TH2_PATHWAY	-2.13	-0.28	-1.79	-2.15	0.95	-0.88	-1.29	0.0549541	0.851138	0.0891251	0.040738	0.457088	0.40738	0.234423
CP:BIOCARTA	BIOCARTA_TNFR2_PATHWAY	BIOCARTA_TNFR2_PATHWAY	1.8	2.58	1.95	1.74	1.87	1.22	1.01	0.147911	0.0346737	0.141254	0.204174	0.154882	0.537032	0.660693
CP:KEGG	KEGG_ALLOGRAFT_REJECTION	KEGG_ALLOGRAFT_REJECTION	-2.55	0.62	-2.24	-2.91	2.22	-1.17	-1.9	0.0204174	0.724436	0.0363078	0.00630957	0.0812831	0.295121	0.0891251
CP:KEGG	KEGG_AMINOACYL_TRNA_BIOSYNTHESIS	KEGG_AMINOACYL_TRNA_BIOSYNTHESIS	3.48	2.94	3.23	1.95	1.27	1.78	0.44	0.00251189	0.0138038	0.00549541	0.138038	0.323594	0.229087	1
CP:KEGG	KEGG_ANTIGEN_PROCESSING_AND_PRESENTATION	KEGG_ANTIGEN_PROCESSING_AND_PRESENTATION	-0.79	0.14	-0.9	-1.14	0.62	-0.59	-0.84	0.47863	0.954993	0.346737	0.25704	0.616595	0.512861	0.40738
CP:KEGG	KEGG_APOPTOSIS	KEGG_APOPTOSIS	0.78	3.78	3.28	2.74	3.84	3.19	2.54	0.616595	0.00107152	0.0047863	0.0245471	0.00131826	0.0138038	0.0707946
CP:KEGG	KEGG_ARGININE_AND_PROLINE_METABOLISM	KEGG_ARGININE_AND_PROLINE_METABOLISM	1.18	0.41	-2.78	-2.84	-0.24	-3.63	-3.57	0.380189	0.831764	0.00977237	0.00776247	1	0.00154882	0.00147911
CP:KEGG	KEGG_ASTHMA	KEGG_ASTHMA	-4.85	-1.01	-3.77	-4.64	1.73	-1.69	-2.66	9.77237e-06	0.537032	0.000549541	1.8197e-05	0.186209	0.141254	0.0190546
CP:KEGG	KEGG_AUTOIMMUNE_THYROID_DISEASE	KEGG_AUTOIMMUNE_THYROID_DISEASE	-3.44	-0.31	-3.1	-3.16	1.69	-1.67	-1.75	0.00165959	0.831764	0.00416869	0.0030903	0.194984	0.144544	0.114815
CP:KEGG	KEGG_BETA_ALANINE_METABOLISM	KEGG_BETA_ALANINE_METABOLISM	2.24	-0.37	-3.82	-2.52	-1.74	-5.29	-3.72	0.0630957	0.812831	0.000467735	0.018197	0.512861	1.8197e-06	0.000933254
CP:KEGG	KEGG_BIOSYNTHESIS_OF_UNSATURATED_FATTY_ACIDS	KEGG_BIOSYNTHESIS_OF_UNSATURATED_FATTY_ACIDS	2.07	-0.1	-1.83	-1.31	-1.35	-3.04	-2.36	0.0891251	0.933254	0.0812831	0.194984	0.660693	0.00851138	0.0363078
CP:KEGG	KEGG_BUTANOATE_METABOLISM	KEGG_BUTANOATE_METABOLISM	2.68	-0.33	-4.17	-3.15	-1.97	-5.89	-4.6	0.0223872	0.831764	0.000138038	0.00316228	0.446684	7.76247e-08	3.80189e-05
CP:KEGG	KEGG_CALCIUM_SIGNALING_PATHWAY	KEGG_CALCIUM_SIGNALING_PATHWAY	-4.55	-3.05	-4.11	-3.33	-0.77	-2.21	-1.4	3.46737e-05	0.0275423	0.000165959	0.00186209	0.933254	0.0562341	0.199526
CP:KEGG	KEGG_CELL_ADHESION_MOLECULES_CAMS	KEGG_CELL_ADHESION_MOLECULES_CAMS	-3.49	-2.31	-4.22	-3.79	-0.55	-2.86	-2.39	0.00144544	0.0977237	0.000112202	0.000416869	1	0.0134896	0.0338844
CP:KEGG	KEGG_CELL_CYCLE	KEGG_CELL_CYCLE	2.64	0.36	1.1	2.76	-1.16	-0.13	1.7	0.0251189	0.831764	0.549541	0.0229087	0.758578	0.724436	0.281838
CP:KEGG	KEGG_CHEMOKINE_SIGNALING_PATHWAY	KEGG_CHEMOKINE_SIGNALING_PATHWAY	-3.37	1.05	-1.84	-2.69	3.2	-0.32	-1.28	0.0020893	0.489779	0.0812831	0.0114815	0.00831764	0.645654	0.234423
CP:KEGG	KEGG_COMPLEMENT_AND_COAGULATION_CASCADES	KEGG_COMPLEMENT_AND_COAGULATION_CASCADES	-0.03	1.4	-3.4	-5.47	1.61	-3.7	-5.79	0.891251	0.30903	0.00177828	4.89779e-07	0.20893	0.00128825	1.34896e-07
CP:KEGG	KEGG_CYSTEINE_AND_METHIONINE_METABOLISM	KEGG_CYSTEINE_AND_METHIONINE_METABOLISM	1.66	2.08	-0.73	-0.63	1.39	-1.63	-1.45	0.186209	0.0977237	0.42658	0.467735	0.281838	0.151356	0.186209
CP:KEGG	KEGG_CYTOKINE_CYTOKINE_RECEPTOR_INTERACTION	KEGG_CYTOKINE_CYTOKINE_RECEPTOR_INTERACTION	-4.69	0.92	-4.96	-5.86	3.84	-3.07	-4.03	1.86209e-05	0.549541	6.45654e-06	6.45654e-08	0.00131826	0.00794328	0.000316228
CP:KEGG	KEGG_CYTOSOLIC_DNA_SENSING_PATHWAY	KEGG_CYTOSOLIC_DNA_SENSING_PATHWAY	-0.59	1.97	-0.71	-1.69	2.59	-0.48	-1.52	0.57544	0.123027	0.436516	0.104713	0.0380189	0.562341	0.165959
CP:KEGG	KEGG_DNA_REPLICATION	KEGG_DNA_REPLICATION	0.67	-1.75	1.21	0.99	-2.4	0.99	0.74	0.676083	0.234423	0.47863	0.60256	0.269153	0.707946	0.870964
CP:KEGG	KEGG_DRUG_METABOLISM_CYTOCHROME_P450	KEGG_DRUG_METABOLISM_CYTOCHROME_P450	1.84	-2.17	-6.33	-6.83	-3.56	-7.83	-8.12	0.138038	0.125893	7.4131e-09	3.31131e-10	0.018197	2.81838e-13	3.71535e-14
CP:KEGG	KEGG_ECM_RECEPTOR_INTERACTION	KEGG_ECM_RECEPTOR_INTERACTION	-8.46	-5.17	-4.01	-1.97	-0.85	-0.14	1.88	1e-17	3.0903e-05	0.000245471	0.0616595	0.891251	0.724436	0.223872
CP:KEGG	KEGG_FATTY_ACID_METABOLISM	KEGG_FATTY_ACID_METABOLISM	2.88	-1.15	-5.15	-4.14	-3.01	-7.06	-5.74	0.0134896	0.467735	2.5704e-06	0.000120226	0.074131	5.12861e-11	1.65959e-07
CP:KEGG	KEGG_FOCAL_ADHESION	KEGG_FOCAL_ADHESION	-6.86	-4.16	-1.68	-0.84	-0.66	1.6	2.33	2.18776e-10	0.00162181	0.107152	0.371535	0.977237	0.30903	0.104713
CP:KEGG	KEGG_GLUTATHIONE_METABOLISM	KEGG_GLUTATHIONE_METABOLISM	0.15	-0.24	-0.94	0.33	-0.36	-1.1	0.28	1	0.870964	0.338844	1	1	0.316228	1
CP:KEGG	KEGG_GLYCINE_SERINE_AND_THREONINE_METABOLISM	KEGG_GLYCINE_SERINE_AND_THREONINE_METABOLISM	0.74	-1.74	-4.95	-4.79	-2.41	-5.78	-5.43	0.630957	0.239883	6.45654e-06	9.77237e-06	0.263027	1.47911e-07	8.70964e-07
CP:KEGG	KEGG_GRAFT_VERSUS_HOST_DISEASE	KEGG_GRAFT_VERSUS_HOST_DISEASE	-3.69	0.17	-3.44	-3.95	2.38	-1.91	-2.46	0.00074131	0.933254	0.00154882	0.000239883	0.0588844	0.0977237	0.0295121
CP:KEGG	KEGG_HEMATOPOIETIC_CELL_LINEAGE	KEGG_HEMATOPOIETIC_CELL_LINEAGE	-4.47	-0.83	-3.54	-4.17	1.72	-1.63	-2.34	4.7863e-05	0.616595	0.0011749	0.000107152	0.186209	0.151356	0.0380189
CP:KEGG	KEGG_HOMOLOGOUS_RECOMBINATION	KEGG_HOMOLOGOUS_RECOMBINATION	0.49	-0.51	1.97	1.51	-0.88	1.9	1.38	0.794328	0.758578	0.138038	0.295121	0.891251	0.18197	0.436516
CP:KEGG	KEGG_INTESTINAL_IMMUNE_NETWORK_FOR_IGA_PRODUCTION	KEGG_INTESTINAL_IMMUNE_NETWORK_FOR_IGA_PRODUCTION	-2.74	-0.82	-3.99	-4.66	0.69	-2.99	-3.67	0.0128825	0.616595	0.000263027	1.65959e-05	0.588844	0.01	0.00107152
CP:KEGG	KEGG_LEISHMANIA_INFECTION	KEGG_LEISHMANIA_INFECTION	-0.81	-0.6	-2.8	-4.06	-0.2	-2.65	-3.93	0.467735	0.707946	0.00933254	0.000162181	1	0.0223872	0.000457088
CP:KEGG	KEGG_MAPK_SIGNALING_PATHWAY	KEGG_MAPK_SIGNALING_PATHWAY	0.16	2.4	0.92	1.21	2.63	0.93	1.21	1	0.0524807	0.676083	0.446684	0.0354813	0.74131	0.524807
CP:KEGG	KEGG_MATURITY_ONSET_DIABETES_OF_THE_YOUNG	KEGG_MATURITY_ONSET_DIABETES_OF_THE_YOUNG	0.61	-0.02	-0.19	-0.88	-0.39	-0.52	-1.23	0.707946	0.977237	0.676083	0.354813	1	0.549541	0.25704
CP:KEGG	KEGG_METABOLISM_OF_XENOBIOTICS_BY_CYTOCHROME_P450	KEGG_METABOLISM_OF_XENOBIOTICS_BY_CYTOCHROME_P450	1.68	-1.18	-5.67	-6.8	-2.35	-7.04	-8.01	0.18197	0.457088	2.23872e-07	3.89045e-10	0.288403	6.0256e-11	8.51138e-14
CP:KEGG	KEGG_MISMATCH_REPAIR	KEGG_MISMATCH_REPAIR	1.47	-1.72	0.6	0.35	-2.83	-0.08	-0.32	0.251189	0.245471	0.933254	1	0.109648	0.758578	0.645654
CP:KEGG	KEGG_NATURAL_KILLER_CELL_MEDIATED_CYTOTOXICITY	KEGG_NATURAL_KILLER_CELL_MEDIATED_CYTOTOXICITY	-4.53	-1.85	-2.7	-3.81	0.6	-0.68	-1.92	3.63078e-05	0.20893	0.0123027	0.000398107	0.630957	0.489779	0.0870964
CP:KEGG	KEGG_NEUROACTIVE_LIGAND_RECEPTOR_INTERACTION	KEGG_NEUROACTIVE_LIGAND_RECEPTOR_INTERACTION	-8.01	-3.37	-6.03	-6.19	0.93	-2.57	-2.81	6.45654e-14	0.0138038	3.80189e-08	1.09648e-08	0.467735	0.0263027	0.0125893
CP:KEGG	KEGG_NITROGEN_METABOLISM	KEGG_NITROGEN_METABOLISM	1.12	0.08	-1.48	-1.34	-0.58	-2.18	-1.95	0.40738	0.977237	0.154882	0.186209	1	0.060256	0.0812831
CP:KEGG	KEGG_NOD_LIKE_RECEPTOR_SIGNALING_PATHWAY	KEGG_NOD_LIKE_RECEPTOR_SIGNALING_PATHWAY	0.03	2.79	1.08	0.69	3.16	1.16	0.72	1	0.020893	0.562341	0.851138	0.00933254	0.57544	0.870964
CP:KEGG	KEGG_NUCLEOTIDE_EXCISION_REPAIR	KEGG_NUCLEOTIDE_EXCISION_REPAIR	3.24	-0.14	2.13	1.75	-2.09	0.7	0.34	0.0047863	0.912011	0.0977237	0.204174	0.389045	0.912011	1
CP:KEGG	KEGG_OLFACTORY_TRANSDUCTION	KEGG_OLFACTORY_TRANSDUCTION	-1.74	-1.24	-3.43	-3.11	-0.38	-2.88	-2.49	0.120226	0.42658	0.00158489	0.00363078	1	0.0131826	0.0275423
CP:KEGG	KEGG_OOCYTE_MEIOSIS	KEGG_OOCYTE_MEIOSIS	-0.69	-0.51	0.34	1.29	-0.17	0.72	1.7	0.524807	0.758578	1	0.398107	1	0.912011	0.281838
CP:KEGG	KEGG_OXIDATIVE_PHOSPHORYLATION	KEGG_OXIDATIVE_PHOSPHORYLATION	3.1	0.79	0.32	0.72	-0.95	-1.2	-0.69	0.00724436	0.616595	1	0.831764	0.851138	0.281838	0.47863
CP:KEGG	KEGG_P53_SIGNALING_PATHWAY	KEGG_P53_SIGNALING_PATHWAY	3.04	2.17	1.08	2.16	0.67	-0.34	0.87	0.00870964	0.0831764	0.562341	0.0954993	0.60256	0.630957	0.776247
CP:KEGG	KEGG_PARKINSONS_DISEASE	KEGG_PARKINSONS_DISEASE	2.36	0.61	-0.07	-0.06	-0.71	-1.26	-1.17	0.0489779	0.724436	0.74131	0.758578	0.954993	0.263027	0.275423
CP:KEGG	KEGG_PENTOSE_AND_GLUCURONATE_INTERCONVERSIONS	KEGG_PENTOSE_AND_GLUCURONATE_INTERCONVERSIONS	1.58	-0.85	-1.95	-1.31	-1.9	-2.91	-2.13	0.213796	0.60256	0.0660693	0.194984	0.446684	0.0120226	0.057544
CP:KEGG	KEGG_PEROXISOME	KEGG_PEROXISOME	4.32	-1.28	-3.86	-3.54	-4.02	-6.38	-5.78	0.000144544	0.40738	0.00040738	0.000977237	0.00380189	4.2658e-09	1.38038e-07
CP:KEGG	KEGG_PPAR_SIGNALING_PATHWAY	KEGG_PPAR_SIGNALING_PATHWAY	0.3	-0.4	-5.59	-5	-0.63	-6.26	-5.45	0.933254	0.794328	3.31131e-07	3.98107e-06	0.977237	8.70964e-09	8.12831e-07
CP:KEGG	KEGG_PRIMARY_BILE_ACID_BIOSYNTHESIS	KEGG_PRIMARY_BILE_ACID_BIOSYNTHESIS	2.27	-1.65	-5.48	-5.3	-3.23	-7.12	-6.69	0.0588844	0.263027	5.49541e-07	1.02329e-06	0.0457088	3.80189e-11	6.60693e-10
CP:KEGG	KEGG_PROGESTERONE_MEDIATED_OOCYTE_MATURATION	KEGG_PROGESTERONE_MEDIATED_OOCYTE_MATURATION	-2.65	-1.74	-0.9	-0.29	-0.41	0.35	0.94	0.0158489	0.239883	0.354813	0.645654	1	1	0.707946
CP:KEGG	KEGG_PROPANOATE_METABOLISM	KEGG_PROPANOATE_METABOLISM	2.79	-0.21	-3.51	-2.22	-1.9	-5.23	-3.67	0.0165959	0.891251	0.00123027	0.0346737	0.446684	2.51189e-06	0.00107152
CP:KEGG	KEGG_PROTEASOME	KEGG_PROTEASOME	3.4	2.81	4.13	3.52	1.18	2.81	2.14	0.0030903	0.0194984	0.000245471	0.0025704	0.363078	0.0288403	0.144544
CP:KEGG	KEGG_PYRIMIDINE_METABOLISM	KEGG_PYRIMIDINE_METABOLISM	3.14	2.55	3.28	3.81	1.04	2.01	2.57	0.00660693	0.0371535	0.0047863	0.000954993	0.416869	0.151356	0.0676083
CP:KEGG	KEGG_PYRUVATE_METABOLISM	KEGG_PYRUVATE_METABOLISM	1.44	-0.57	-2.35	-1.45	-1.5	-3.29	-2.21	0.263027	0.724436	0.0281838	0.158489	0.60256	0.00446684	0.0489779
CP:KEGG	KEGG_REGULATION_OF_ACTIN_CYTOSKELETON	KEGG_REGULATION_OF_ACTIN_CYTOSKELETON	-2.74	-1.46	0.74	1.42	-0.03	2.18	2.79	0.0128825	0.338844	0.831764	0.331131	1	0.109648	0.0436516
CP:KEGG	KEGG_RETINOL_METABOLISM	KEGG_RETINOL_METABOLISM	1.45	-0.6	-4.21	-5.87	-1.55	-5.32	-6.91	0.25704	0.707946	0.00011749	6.45654e-08	0.57544	1.54882e-06	1.69824e-10
CP:KEGG	KEGG_RIBOSOME	KEGG_RIBOSOME	1.6	2.78	3.39	1.96	2.21	2.9	1.33	0.20893	0.020893	0.00338844	0.134896	0.0812831	0.0239883	0.446684
CP:KEGG	KEGG_RNA_DEGRADATION	KEGG_RNA_DEGRADATION	3.86	3.79	3.49	2.52	2.01	1.88	0.87	0.000776247	0.00107152	0.00245471	0.0416869	0.11749	0.190546	0.776247
CP:KEGG	KEGG_SPLICEOSOME	KEGG_SPLICEOSOME	4.74	6.36	5.24	4.06	4.42	3.35	2.09	2.81838e-05	7.94328e-09	2.69153e-06	0.000380189	0.000169824	0.00954993	0.158489
CP:KEGG	KEGG_STEROID_BIOSYNTHESIS	KEGG_STEROID_BIOSYNTHESIS	1.75	1.43	0.24	-0.84	0.58	-0.61	-1.71	0.158489	0.295121	1	0.371535	0.645654	0.512861	0.123027
CP:KEGG	KEGG_STEROID_HORMONE_BIOSYNTHESIS	KEGG_STEROID_HORMONE_BIOSYNTHESIS	1.11	-0.33	-4.47	-4.8	-1.03	-5.43	-5.62	0.416869	0.831764	4.46684e-05	9.54993e-06	0.812831	8.91251e-07	3.31131e-07
CP:KEGG	KEGG_SYSTEMIC_LUPUS_ERYTHEMATOSUS	KEGG_SYSTEMIC_LUPUS_ERYTHEMATOSUS	-0.04	1.37	-1.5	-2.75	1.59	-1.61	-2.9	0.870964	0.323594	0.147911	0.00977237	0.218776	0.154882	0.0104713
CP:KEGG	KEGG_TERPENOID_BACKBONE_BIOSYNTHESIS	KEGG_TERPENOID_BACKBONE_BIOSYNTHESIS	1.33	0.46	0.16	-0.06	-0.27	-0.5	-0.69	0.30903	0.794328	1	0.758578	1	0.562341	0.47863
CP:KEGG	KEGG_TOLL_LIKE_RECEPTOR_SIGNALING_PATHWAY	KEGG_TOLL_LIKE_RECEPTOR_SIGNALING_PATHWAY	0.98	3.31	-0.46	-1.84	3.18	-1	-2.41	0.489779	0.00489779	0.549541	0.0794328	0.00870964	0.363078	0.0331131
CP:KEGG	KEGG_TRYPTOPHAN_METABOLISM	KEGG_TRYPTOPHAN_METABOLISM	2.98	0.35	-5.15	-4.31	-1.36	-7.11	-5.97	0.0102329	0.851138	2.5704e-06	6.30957e-05	0.645654	3.89045e-11	4.89779e-08
CP:KEGG	KEGG_TYPE_I_DIABETES_MELLITUS	KEGG_TYPE_I_DIABETES_MELLITUS	-2.84	-0.3	-2.16	-2.65	1.34	-0.95	-1.49	0.01	0.851138	0.0416869	0.0128825	0.295121	0.380189	0.177828
CP:KEGG	KEGG_UBIQUITIN_MEDIATED_PROTEOLYSIS	KEGG_UBIQUITIN_MEDIATED_PROTEOLYSIS	3.51	3.11	4.09	4.07	1.45	2.71	2.67	0.00234423	0.00851138	0.000288403	0.000380189	0.263027	0.0354813	0.0562341
CP:KEGG	KEGG_VALINE_LEUCINE_AND_ISOLEUCINE_DEGRADATION	KEGG_VALINE_LEUCINE_AND_ISOLEUCINE_DEGRADATION	3.81	0.3	-3.37	-2.29	-1.93	-5.59	-4.22	0.000870964	0.870964	0.00190546	0.0301995	0.446684	3.98107e-07	0.000158489
CP:KEGG	KEGG_VIRAL_MYOCARDITIS	KEGG_VIRAL_MYOCARDITIS	-2.83	-0.72	-0.24	-0.34	0.86	1.15	0.97	0.0102329	0.645654	0.645654	0.616595	0.501187	0.57544	0.691831
CP:REACTOME	REACTOME_3_UTR_MEDIATED_TRANSLATIONAL_REGULATION	REACTOME_3_UTR_MEDIATED_TRANSLATIONAL_REGULATION	2.75	4.62	4.76	3.04	3.63	3.82	1.94	0.0190546	4.89779e-05	2.34423e-05	0.0114815	0.00269153	0.00245471	0.204174
CP:REACTOME	REACTOME_ACETYLCHOLINE_BINDING_AND_DOWNSTREAM_EVENTS	REACTOME_ACETYLCHOLINE_BINDING_AND_DOWNSTREAM_EVENTS	-1.86	-0.79	-1.6	-1.62	0.21	-0.82	-0.85	0.0954993	0.630957	0.125893	0.11749	0.794328	0.436516	0.40738
CP:REACTOME	REACTOME_ACTIVATED_POINT_MUTANTS_OF_FGFR2	REACTOME_ACTIVATED_POINT_MUTANTS_OF_FGFR2	0.83	1.45	-0.8	-0.23	1.16	-1.29	-0.63	0.588844	0.288403	0.398107	0.660693	0.363078	0.251189	0.501187
CP:REACTOME	REACTOME_ACTIVATED_TAK1_MEDIATES_P38_MAPK_ACTIVATION	REACTOME_ACTIVATED_TAK1_MEDIATES_P38_MAPK_ACTIVATION	0.18	2.23	1.02	0.88	2.43	1.02	0.85	1	0.0758578	0.616595	0.707946	0.0537032	0.676083	0.776247
CP:REACTOME	REACTOME_ACTIVATION_OF_ATR_IN_RESPONSE_TO_REPLICATION_STRESS	REACTOME_ACTIVATION_OF_ATR_IN_RESPONSE_TO_REPLICATION_STRESS	1.38	0.12	0.51	0.39	-0.68	-0.13	-0.23	0.281838	0.954993	1	1	0.977237	0.724436	0.691831
CP:REACTOME	REACTOME_ACTIVATION_OF_GENES_BY_ATF4	REACTOME_ACTIVATION_OF_GENES_BY_ATF4	5.05	4.27	3.05	2.47	1.86	0.81	0.25	7.94328e-06	0.00018197	0.00912011	0.047863	0.154882	0.831764	1
CP:REACTOME	REACTOME_ACTIVATION_OF_NF_KAPPAB_IN_B_CELLS	REACTOME_ACTIVATION_OF_NF_KAPPAB_IN_B_CELLS	3.92	3.78	4.59	3.92	1.97	3.05	2.33	0.000630957	0.00109648	4.67735e-05	0.000645654	0.128825	0.018197	0.104713
CP:REACTOME	REACTOME_ACTIVATION_OF_THE_MRNA_UPON_BINDING_OF_THE_CAP_BINDING_COMPLEX_AND_EIFS_AND_SUBSEQUENT_BINDING_TO_43S	REACTOME_ACTIVATION_OF_THE_MRNA_UPON_BINDING_OF_THE_CAP_BINDING_COMPLEX_AND_EIFS_AND_SUBSEQUENT_BINDING_TO_43S	2.8	4.48	4.37	3.02	3.43	3.37	1.9	0.0165959	8.70964e-05	0.000102329	0.011749	0.00457088	0.00912011	0.218776
CP:REACTOME	REACTOME_ACTIVATION_OF_THE_PRE_REPLICATIVE_COMPLEX	REACTOME_ACTIVATION_OF_THE_PRE_REPLICATIVE_COMPLEX	1.13	-0.8	0.6	0.51	-1.58	0.09	0.01	0.40738	0.630957	0.933254	1	0.562341	1	1
CP:REACTOME	REACTOME_ADAPTIVE_IMMUNE_SYSTEM	REACTOME_ADAPTIVE_IMMUNE_SYSTEM	0.94	1.35	3.1	2.28	0.98	2.91	1.98	0.512861	0.331131	0.00794328	0.0724436	0.446684	0.0239883	0.190546
CP:REACTOME	REACTOME_ALPHA_LINOLENIC_ACID_ALA_METABOLISM	REACTOME_ALPHA_LINOLENIC_ACID_ALA_METABOLISM	1.83	-0.42	-3.53	-3.16	-1.56	-4.77	-4.21	0.141254	0.794328	0.00120226	0.0030903	0.57544	2.29087e-05	0.000165959
CP:REACTOME	REACTOME_AMINE_LIGAND_BINDING_RECEPTORS	REACTOME_AMINE_LIGAND_BINDING_RECEPTORS	-2	-1.38	-1.73	-1.74	-0.38	-0.88	-0.9	0.0724436	0.371535	0.1	0.0954993	1	0.40738	0.380189
CP:REACTOME	REACTOME_ANTIGEN_PROCESSING_CROSS_PRESENTATION	REACTOME_ANTIGEN_PROCESSING_CROSS_PRESENTATION	2.43	1.6	2.89	2.21	0.38	1.94	1.21	0.040738	0.229087	0.0147911	0.0851138	0.74131	0.17378	0.524807
CP:REACTOME	REACTOME_ANTIGEN_PROCESSING_UBIQUITINATION_PROTEASOME_DEGRADATION	REACTOME_ANTIGEN_PROCESSING_UBIQUITINATION_PROTEASOME_DEGRADATION	4.8	3.69	5.28	4.97	1.35	3.36	3.03	2.29087e-05	0.00144544	2.29087e-06	1.25893e-05	0.295121	0.00933254	0.0245471
CP:REACTOME	REACTOME_ANTIVIRAL_MECHANISM_BY_IFN_STIMULATED_GENES	REACTOME_ANTIVIRAL_MECHANISM_BY_IFN_STIMULATED_GENES	2.96	3.96	3.38	2.82	2.75	2.21	1.61	0.0107152	0.000588844	0.00346737	0.0194984	0.0263027	0.104713	0.30903
CP:REACTOME	REACTOME_APC_C_CDC20_MEDIATED_DEGRADATION_OF_CYCLIN_B	REACTOME_APC_C_CDC20_MEDIATED_DEGRADATION_OF_CYCLIN_B	0.95	-0.99	0.05	1.49	-1.69	-0.42	1.13	0.501187	0.537032	1	0.301995	0.537032	0.588844	0.57544
CP:REACTOME	REACTOME_APC_C_CDC20_MEDIATED_DEGRADATION_OF_MITOTIC_PROTEINS	REACTOME_APC_C_CDC20_MEDIATED_DEGRADATION_OF_MITOTIC_PROTEINS	3.79	1.72	3.29	3.96	-0.3	1.69	2.42	0.000933254	0.186209	0.00467735	0.000562341	1	0.263027	0.0870964
CP:REACTOME	REACTOME_APC_C_CDH1_MEDIATED_DEGRADATION_OF_CDC20_AND_OTHER_APC_C_CDH1_TARGETED_PROTEINS_IN_LATE_MITOSIS_EARLY_G1	REACTOME_APC_C_CDH1_MEDIATED_DEGRADATION_OF_CDC20_AND_OTHER_APC_C_CDH1_TARGETED_PROTEINS_IN_LATE_MITOSIS_EARLY_G1	3.78	1.78	3.41	3.74	-0.22	1.83	2.19	0.000977237	0.169824	0.00316228	0.00120226	1	0.20893	0.131826
CP:REACTOME	REACTOME_APC_CDC20_MEDIATED_DEGRADATION_OF_NEK2A	REACTOME_APC_CDC20_MEDIATED_DEGRADATION_OF_NEK2A	1.18	-0.66	0.76	1.73	-1.46	0.24	1.28	0.380189	0.676083	0.812831	0.20893	0.616595	1	0.47863
CP:REACTOME	REACTOME_APOPTOSIS	REACTOME_APOPTOSIS	3.09	3.96	5.66	5.27	2.67	4.63	4.15	0.00758578	0.000588844	3.46737e-07	3.46737e-06	0.0323594	0.000125893	0.0011749
CP:REACTOME	REACTOME_APOPTOTIC_CLEAVAGE_OF_CELLULAR_PROTEINS	REACTOME_APOPTOTIC_CLEAVAGE_OF_CELLULAR_PROTEINS	-0.03	1.39	2.45	2.99	1.6	2.69	3.19	0.891251	0.316228	0.0467735	0.0128825	0.213796	0.0363078	0.0186209
CP:REACTOME	REACTOME_APOPTOTIC_EXECUTION_PHASE	REACTOME_APOPTOTIC_EXECUTION_PHASE	1.13	2.02	2.74	2.95	1.63	2.43	2.61	0.40738	0.112202	0.0223872	0.0141254	0.20893	0.0645654	0.0630957
CP:REACTOME	REACTOME_ASSEMBLY_OF_THE_PRE_REPLICATIVE_COMPLEX	REACTOME_ASSEMBLY_OF_THE_PRE_REPLICATIVE_COMPLEX	3.65	2.84	4.57	4.08	1.06	3.15	2.62	0.00151356	0.018197	5.01187e-05	0.000354813	0.40738	0.0147911	0.0630957
CP:REACTOME	REACTOME_ASSOCIATION_OF_LICENSING_FACTORS_WITH_THE_PRE_REPLICATIVE_COMPLEX	REACTOME_ASSOCIATION_OF_LICENSING_FACTORS_WITH_THE_PRE_REPLICATIVE_COMPLEX	1.36	1.01	1.55	1.53	0.34	1.01	0.98	0.295121	0.512861	0.295121	0.288403	0.74131	0.676083	0.676083
CP:REACTOME	REACTOME_ASSOCIATION_OF_TRIC_CCT_WITH_TARGET_PROTEINS_DURING_BIOSYNTHESIS	REACTOME_ASSOCIATION_OF_TRIC_CCT_WITH_TARGET_PROTEINS_DURING_BIOSYNTHESIS	2.01	3.13	3.52	3.42	2.37	2.84	2.69	0.102329	0.00812831	0.00223872	0.00363078	0.0616595	0.0269153	0.0537032
CP:REACTOME	REACTOME_AUTODEGRADATION_OF_CDH1_BY_CDH1_APC_C	REACTOME_AUTODEGRADATION_OF_CDH1_BY_CDH1_APC_C	3.97	2.61	4.42	4.22	0.61	2.83	2.62	0.000501187	0.0323594	8.70964e-05	0.000229087	0.630957	0.0269153	0.0630957
CP:REACTOME	REACTOME_AUTODEGRADATION_OF_THE_E3_UBIQUITIN_LIGASE_COP1	REACTOME_AUTODEGRADATION_OF_THE_E3_UBIQUITIN_LIGASE_COP1	4.02	3.35	4.62	3.97	1.42	3.03	2.33	0.000436516	0.0042658	4.0738e-05	0.000537032	0.269153	0.0186209	0.104713
CP:REACTOME	REACTOME_BILE_ACID_AND_BILE_SALT_METABOLISM	REACTOME_BILE_ACID_AND_BILE_SALT_METABOLISM	2.56	-0.86	-6.16	-5.47	-2.51	-8	-7.01	0.0301995	0.60256	1.99526e-08	4.67735e-07	0.229087	9.33254e-14	9.12011e-11
CP:REACTOME	REACTOME_BILE_SALT_AND_ORGANIC_ANION_SLC_TRANSPORTERS	REACTOME_BILE_SALT_AND_ORGANIC_ANION_SLC_TRANSPORTERS	1.26	2.21	0.66	-0.24	1.77	0.1	-0.84	0.338844	0.0776247	0.891251	0.660693	0.177828	1	0.40738
CP:REACTOME	REACTOME_BIOLOGICAL_OXIDATIONS	REACTOME_BIOLOGICAL_OXIDATIONS	1.81	-0.74	-5.81	-6.43	-1.92	-7.25	-7.67	0.144544	0.630957	1.14815e-07	3.46737e-09	0.446684	1.65959e-11	1.09648e-12
CP:REACTOME	REACTOME_CDC6_ASSOCIATION_WITH_THE_ORC_ORIGIN_COMPLEX	REACTOME_CDC6_ASSOCIATION_WITH_THE_ORC_ORIGIN_COMPLEX	1.43	0.53	1.13	1.67	-0.25	0.52	1.1	0.263027	0.758578	0.537032	0.229087	1	1	0.588844
CP:REACTOME	REACTOME_CDK_MEDIATED_PHOSPHORYLATION_AND_REMOVAL_OF_CDC6	REACTOME_CDK_MEDIATED_PHOSPHORYLATION_AND_REMOVAL_OF_CDC6	3.89	3.11	4.43	3.74	1.22	2.89	2.15	0.000691831	0.00851138	8.12831e-05	0.00120226	0.346737	0.0245471	0.141254
CP:REACTOME	REACTOME_CDT1_ASSOCIATION_WITH_THE_CDC6_ORC_ORIGIN_COMPLEX	REACTOME_CDT1_ASSOCIATION_WITH_THE_CDC6_ORC_ORIGIN_COMPLEX	4.2	3.44	4.72	4.13	1.42	3.05	2.41	0.000229087	0.00323594	2.5704e-05	0.000295121	0.269153	0.018197	0.0870964
CP:REACTOME	REACTOME_CELL_CYCLE	REACTOME_CELL_CYCLE	5.14	1.73	4.33	5.02	-1.08	2.16	2.92	5.49541e-06	0.18197	0.000120226	1.04713e-05	0.776247	0.114815	0.030903
CP:REACTOME	REACTOME_CELL_CYCLE_CHECKPOINTS	REACTOME_CELL_CYCLE_CHECKPOINTS	4.09	2.21	3.77	4.17	0.08	2.06	2.51	0.000346737	0.0776247	0.000912011	0.00025704	0.851138	0.138038	0.074131
CP:REACTOME	REACTOME_CELL_CYCLE_MITOTIC	REACTOME_CELL_CYCLE_MITOTIC	4.71	0.65	4.22	4.86	-2.06	2.25	2.95	3.01995e-05	0.707946	0.000177828	1.86209e-05	0.40738	0.0954993	0.0288403
CP:REACTOME	REACTOME_CELL_SURFACE_INTERACTIONS_AT_THE_VASCULAR_WALL	REACTOME_CELL_SURFACE_INTERACTIONS_AT_THE_VASCULAR_WALL	-3.84	-0.71	-1.85	-2.71	1.47	-0.1	-1.08	0.000489779	0.645654	0.0794328	0.0109648	0.25704	0.74131	0.30903
CP:REACTOME	REACTOME_CHEMOKINE_RECEPTORS_BIND_CHEMOKINES	REACTOME_CHEMOKINE_RECEPTORS_BIND_CHEMOKINES	-3.92	0.64	-5.23	-5.37	3.06	-3.74	-3.87	0.000371535	0.707946	1.8197e-06	7.58578e-07	0.011749	0.00109648	0.000549541
CP:REACTOME	REACTOME_CHOLESTEROL_BIOSYNTHESIS	REACTOME_CHOLESTEROL_BIOSYNTHESIS	2.64	1.82	1.31	-0.03	0.5	0.11	-1.27	0.0251189	0.158489	0.42658	0.776247	0.676083	1	0.239883
CP:REACTOME	REACTOME_CHROMOSOME_MAINTENANCE	REACTOME_CHROMOSOME_MAINTENANCE	2.09	0.34	0.67	0.88	-0.86	-0.32	-0.04	0.0851138	0.851138	0.891251	0.707946	0.891251	0.645654	0.794328
CP:REACTOME	REACTOME_CLASS_A1_RHODOPSIN_LIKE_RECEPTORS	REACTOME_CLASS_A1_RHODOPSIN_LIKE_RECEPTORS	-7.43	-2.01	-6.94	-7.33	2.13	-3.86	-4.31	5.12861e-12	0.162181	2.18776e-10	1.7378e-11	0.0954993	0.000758578	0.00011749
CP:REACTOME	REACTOME_CLASS_C_3_METABOTROPIC_GLUTAMATE_PHEROMONE_RECEPTORS	REACTOME_CLASS_C_3_METABOTROPIC_GLUTAMATE_PHEROMONE_RECEPTORS	-1.51	-0.87	-0.62	-0.55	-0.09	0.08	0.13	0.18197	0.60256	0.47863	0.512861	1	1	1
CP:REACTOME	REACTOME_CLASS_I_MHC_MEDIATED_ANTIGEN_PROCESSING_PRESENTATION	REACTOME_CLASS_I_MHC_MEDIATED_ANTIGEN_PROCESSING_PRESENTATION	4.54	3.14	4.66	4.24	0.87	2.81	2.37	6.0256e-05	0.00794328	3.38844e-05	0.000213796	0.489779	0.0288403	0.0954993
CP:REACTOME	REACTOME_CLEAVAGE_OF_GROWING_TRANSCRIPT_IN_THE_TERMINATION_REGION_	REACTOME_CLEAVAGE_OF_GROWING_TRANSCRIPT_IN_THE_TERMINATION_REGION_	2.87	4.36	3.15	2.26	3.26	2	1.05	0.0141254	0.000138038	0.00676083	0.0758578	0.00691831	0.151356	0.616595
CP:REACTOME	REACTOME_COMPLEMENT_CASCADE	REACTOME_COMPLEMENT_CASCADE	1.09	-0.71	-3.51	-5.02	-1.46	-4.38	-5.84	0.42658	0.645654	0.00123027	3.54813e-06	0.616595	0.00011749	1e-07
CP:REACTOME	REACTOME_CROSS_PRESENTATION_OF_SOLUBLE_EXOGENOUS_ANTIGENS_ENDOSOMES	REACTOME_CROSS_PRESENTATION_OF_SOLUBLE_EXOGENOUS_ANTIGENS_ENDOSOMES	3.53	2.43	3.94	3.25	0.67	2.54	1.8	0.00218776	0.0489779	0.00047863	0.00616595	0.60256	0.0512861	0.245471
CP:REACTOME	REACTOME_CYCLIN_A_B1_ASSOCIATED_EVENTS_DURING_G2_M_TRANSITION	REACTOME_CYCLIN_A_B1_ASSOCIATED_EVENTS_DURING_G2_M_TRANSITION	-0.8	-1.17	-1.54	0.27	-0.86	-1.28	0.66	0.467735	0.457088	0.138038	1	0.891251	0.251189	0.912011
CP:REACTOME	REACTOME_CYCLIN_E_ASSOCIATED_EVENTS_DURING_G1_S_TRANSITION_	REACTOME_CYCLIN_E_ASSOCIATED_EVENTS_DURING_G1_S_TRANSITION_	4.38	4.08	4.73	4.22	2.04	2.97	2.43	0.000114815	0.000380189	2.51189e-05	0.000229087	0.112202	0.020893	0.0870964
CP:REACTOME	REACTOME_CYTOCHROME_P450_ARRANGED_BY_SUBSTRATE_TYPE	REACTOME_CYTOCHROME_P450_ARRANGED_BY_SUBSTRATE_TYPE	1.13	-0.72	-5.13	-6.97	-1.49	-6.17	-7.93	0.40738	0.645654	2.75423e-06	1.54882e-10	0.60256	1.47911e-08	1.58489e-13
CP:REACTOME	REACTOME_CYTOKINE_SIGNALING_IN_IMMUNE_SYSTEM	REACTOME_CYTOKINE_SIGNALING_IN_IMMUNE_SYSTEM	0.7	4.58	0.79	-0.57	4.79	0.5	-0.94	0.660693	5.62341e-05	0.794328	0.501187	3.71535e-05	1	0.371535
CP:REACTOME	REACTOME_CYTOSOLIC_TRNA_AMINOACYLATION	REACTOME_CYTOSOLIC_TRNA_AMINOACYLATION	3.37	5.53	4.37	2.76	4.28	3.08	1.35	0.00331131	7.24436e-07	0.000102329	0.0234423	0.000295121	0.0169824	0.446684
CP:REACTOME	REACTOME_DEGRADATION_OF_THE_EXTRACELLULAR_MATRIX	REACTOME_DEGRADATION_OF_THE_EXTRACELLULAR_MATRIX	-4.2	-0.95	-3.24	-2.26	1.41	-1.44	-0.43	0.000131826	0.549541	0.00275423	0.0323594	0.269153	0.204174	0.588844
CP:REACTOME	REACTOME_DEPOSITION_OF_NEW_CENPA_CONTAINING_NUCLEOSOMES_AT_THE_CENTROMERE	REACTOME_DEPOSITION_OF_NEW_CENPA_CONTAINING_NUCLEOSOMES_AT_THE_CENTROMERE	1.89	0.94	0.27	1.13	-0.05	-0.65	0.31	0.125893	0.549541	1	0.501187	1	0.489779	1
CP:REACTOME	REACTOME_DESTABILIZATION_OF_MRNA_BY_AUF1_HNRNP_D0	REACTOME_DESTABILIZATION_OF_MRNA_BY_AUF1_HNRNP_D0	4.81	3.7	5.17	4.42	1.35	3.24	2.44	2.18776e-05	0.00144544	3.63078e-06	0.000112202	0.295121	0.0120226	0.0851138
CP:REACTOME	REACTOME_DNA_REPAIR	REACTOME_DNA_REPAIR	3.46	0.4	2.78	3	-1.61	1.3	1.56	0.00263027	0.831764	0.0204174	0.0125893	0.562341	0.489779	0.331131
CP:REACTOME	REACTOME_DNA_REPLICATION	REACTOME_DNA_REPLICATION	3.81	0.51	3.58	3.66	-1.69	2	2.1	0.000870964	0.776247	0.00177828	0.00162181	0.537032	0.151356	0.154882
CP:REACTOME	REACTOME_DNA_STRAND_ELONGATION	REACTOME_DNA_STRAND_ELONGATION	-0.15	-2.27	0.6	0.33	-2.49	0.73	0.42	0.812831	0.104713	0.954993	1	0.229087	0.891251	1
CP:REACTOME	REACTOME_DOWNSTREAM_SIGNALING_EVENTS_OF_B_CELL_RECEPTOR_BCR	REACTOME_DOWNSTREAM_SIGNALING_EVENTS_OF_B_CELL_RECEPTOR_BCR	3.16	3.46	4.4	3.66	2.06	3.22	2.4	0.00616595	0.0030903	9.33254e-05	0.00162181	0.109648	0.0128825	0.0891251
CP:REACTOME	REACTOME_E2F_ENABLED_INHIBITION_OF_PRE_REPLICATION_COMPLEX_FORMATION	REACTOME_E2F_ENABLED_INHIBITION_OF_PRE_REPLICATION_COMPLEX_FORMATION	1.29	0.36	-0.23	1.11	-0.35	-0.89	0.57	0.331131	0.831764	0.660693	0.512861	1	0.40738	0.977237
CP:REACTOME	REACTOME_E2F_MEDIATED_REGULATION_OF_DNA_REPLICATION	REACTOME_E2F_MEDIATED_REGULATION_OF_DNA_REPLICATION	1.84	0.55	0.82	1.99	-0.47	-0.02	1.25	0.138038	0.758578	0.776247	0.131826	1	0.776247	0.501187
CP:REACTOME	REACTOME_ER_PHAGOSOME_PATHWAY	REACTOME_ER_PHAGOSOME_PATHWAY	3.58	2.77	3.98	3.47	1.03	2.55	2	0.00186209	0.0213796	0.000416869	0.0030903	0.42658	0.0489779	0.18197
CP:REACTOME	REACTOME_ETHANOL_OXIDATION	REACTOME_ETHANOL_OXIDATION	0.19	-2.25	-3.51	-3.19	-2.68	-3.93	-3.47	1	0.107152	0.00123027	0.00281838	0.162181	0.000616595	0.00194984
CP:REACTOME	REACTOME_EXTENSION_OF_TELOMERES	REACTOME_EXTENSION_OF_TELOMERES	0.99	-0.85	0.94	0.64	-1.55	0.53	0.21	0.47863	0.60256	0.660693	0.891251	0.57544	1	1
CP:REACTOME	REACTOME_EXTRACELLULAR_MATRIX_ORGANIZATION	REACTOME_EXTRACELLULAR_MATRIX_ORGANIZATION	-8.03	-5.87	-5.5	-3.38	-1.91	-1.99	0.17	6.45654e-14	6.76083e-07	4.89779e-07	0.00154882	0.446684	0.0851138	1
CP:REACTOME	REACTOME_EXTRINSIC_PATHWAY_FOR_APOPTOSIS	REACTOME_EXTRINSIC_PATHWAY_FOR_APOPTOSIS	-0.09	1.51	1.36	1.15	1.76	1.52	1.26	0.851138	0.263027	0.398107	0.489779	0.177828	0.346737	0.489779
CP:REACTOME	REACTOME_FACTORS_INVOLVED_IN_MEGAKARYOCYTE_DEVELOPMENT_AND_PLATELET_PRODUCTION	REACTOME_FACTORS_INVOLVED_IN_MEGAKARYOCYTE_DEVELOPMENT_AND_PLATELET_PRODUCTION	0.47	0.38	1.23	1.96	0.14	1.1	1.86	0.794328	0.831764	0.467735	0.134896	0.831764	0.60256	0.223872
CP:REACTOME	REACTOME_FANCONI_ANEMIA_PATHWAY	REACTOME_FANCONI_ANEMIA_PATHWAY	-0.42	-0.68	-1.23	-0.13	-0.53	-1.13	0.06	0.676083	0.660693	0.229087	0.724436	1	0.301995	1
CP:REACTOME	REACTOME_FATTY_ACID_TRIACYLGLYCEROL_AND_KETONE_BODY_METABOLISM	REACTOME_FATTY_ACID_TRIACYLGLYCEROL_AND_KETONE_BODY_METABOLISM	3.47	1.85	-0.03	-0.02	0.05	-1.77	-1.65	0.00263027	0.151356	0.758578	0.776247	0.870964	0.123027	0.138038
CP:REACTOME	REACTOME_FATTY_ACYL_COA_BIOSYNTHESIS	REACTOME_FATTY_ACYL_COA_BIOSYNTHESIS	1.73	2.34	0.04	-0.52	1.63	-0.82	-1.37	0.165959	0.060256	1	0.524807	0.20893	0.436516	0.20893
CP:REACTOME	REACTOME_FGFR_LIGAND_BINDING_AND_ACTIVATION	REACTOME_FGFR_LIGAND_BINDING_AND_ACTIVATION	-0.47	0.09	-1.64	-0.91	0.39	-1.56	-0.74	0.645654	0.977237	0.11749	0.346737	0.724436	0.169824	0.457088
CP:REACTOME	REACTOME_FGFR1_LIGAND_BINDING_AND_ACTIVATION	REACTOME_FGFR1_LIGAND_BINDING_AND_ACTIVATION	0.3	-0.01	-1.41	-0.63	-0.19	-1.69	-0.81	0.933254	0.977237	0.169824	0.467735	1	0.141254	0.42658
CP:REACTOME	REACTOME_FORMATION_OF_THE_TERNARY_COMPLEX_AND_SUBSEQUENTLY_THE_43S_COMPLEX	REACTOME_FORMATION_OF_THE_TERNARY_COMPLEX_AND_SUBSEQUENTLY_THE_43S_COMPLEX	2.44	3.49	3.6	2.35	2.53	2.71	1.35	0.0398107	0.00281838	0.00169824	0.0630957	0.0446684	0.0354813	0.446684
CP:REACTOME	REACTOME_FORMATION_OF_TUBULIN_FOLDING_INTERMEDIATES_BY_CCT_TRIC	REACTOME_FORMATION_OF_TUBULIN_FOLDING_INTERMEDIATES_BY_CCT_TRIC	1.23	3.56	3.78	2.74	3.32	3.51	2.33	0.354813	0.00229087	0.000891251	0.0239883	0.00616595	0.0060256	0.104713
CP:REACTOME	REACTOME_G_ALPHA_I_SIGNALLING_EVENTS	REACTOME_G_ALPHA_I_SIGNALLING_EVENTS	-6.23	-1.81	-4.16	-5.13	1.64	-1.43	-2.53	1.04713e-08	0.218776	0.000141254	2.23872e-06	0.204174	0.20893	0.0245471
CP:REACTOME	REACTOME_G_ALPHA_Q_SIGNALLING_EVENTS	REACTOME_G_ALPHA_Q_SIGNALLING_EVENTS	-4.21	-1.94	-3.41	-3.35	0.3	-1.61	-1.58	0.000125893	0.177828	0.00169824	0.0017378	0.758578	0.154882	0.151356
CP:REACTOME	REACTOME_G_ALPHA_S_SIGNALLING_EVENTS	REACTOME_G_ALPHA_S_SIGNALLING_EVENTS	-5.45	-3	-3.28	-3.5	-0.17	-0.86	-1.17	6.91831e-07	0.030903	0.00245471	0.00109648	1	0.416869	0.275423
CP:REACTOME	REACTOME_G0_AND_EARLY_G1	REACTOME_G0_AND_EARLY_G1	1.63	0.63	0.46	1.34	-0.26	-0.32	0.66	0.194984	0.724436	1	0.371535	1	0.645654	0.912011
CP:REACTOME	REACTOME_G1_S_SPECIFIC_TRANSCRIPTION	REACTOME_G1_S_SPECIFIC_TRANSCRIPTION	1.16	0.3	-0.81	0.69	-0.35	-1.46	0.19	0.389045	0.870964	0.389045	0.851138	1	0.199526	1
CP:REACTOME	REACTOME_G1_S_TRANSITION	REACTOME_G1_S_TRANSITION	4.48	3.2	4.16	4.38	0.98	2.3	2.55	7.76247e-05	0.00676083	0.000223872	0.000128825	0.446684	0.0851138	0.0707946
CP:REACTOME	REACTOME_G2_M_CHECKPOINTS	REACTOME_G2_M_CHECKPOINTS	1.44	-0.11	0.05	0.71	-0.98	-0.67	0.08	0.25704	0.933254	1	0.831764	0.831764	0.489779	1
CP:REACTOME	REACTOME_G2_M_DNA_DAMAGE_CHECKPOINT	REACTOME_G2_M_DNA_DAMAGE_CHECKPOINT	0.29	-0.37	-0.85	0.56	-0.59	-1.07	0.46	0.933254	0.812831	0.371535	0.954993	1	0.331131	1
CP:REACTOME	REACTOME_GABA_A_RECEPTOR_ACTIVATION	REACTOME_GABA_A_RECEPTOR_ACTIVATION	-0.35	0.09	-0.68	-0.31	0.31	-0.56	-0.16	0.707946	0.977237	0.446684	0.630957	0.758578	0.524807	0.724436
CP:REACTOME	REACTOME_GABA_RECEPTOR_ACTIVATION	REACTOME_GABA_RECEPTOR_ACTIVATION	-3.33	-1.25	-0.98	-1.39	0.56	0.6	0.09	0.00234423	0.416869	0.316228	0.17378	0.645654	1	1
CP:REACTOME	REACTOME_GASTRIN_CREB_SIGNALLING_PATHWAY_VIA_PKC_AND_MAPK	REACTOME_GASTRIN_CREB_SIGNALLING_PATHWAY_VIA_PKC_AND_MAPK	-3.46	-1.16	-2.58	-2.61	0.74	-1.08	-1.15	0.00162181	0.467735	0.0165959	0.0141254	0.562341	0.323594	0.281838
CP:REACTOME	REACTOME_GLOBAL_GENOMIC_NER_GG_NER	REACTOME_GLOBAL_GENOMIC_NER_GG_NER	2.42	-0.18	2.13	1.76	-1.64	1.12	0.73	0.0416869	0.891251	0.0977237	0.199526	0.549541	0.588844	0.870964
CP:REACTOME	REACTOME_GLUCURONIDATION	REACTOME_GLUCURONIDATION	1.89	0.88	-0.04	0.03	-0.12	-0.99	-0.85	0.125893	0.57544	0.758578	1	1	0.363078	0.40738
CP:REACTOME	REACTOME_GLUTATHIONE_CONJUGATION	REACTOME_GLUTATHIONE_CONJUGATION	0.01	-0.53	-0.52	0.06	-0.61	-0.58	0.06	1	0.74131	0.524807	1	1	0.524807	1
CP:REACTOME	REACTOME_GPCR_DOWNSTREAM_SIGNALING	REACTOME_GPCR_DOWNSTREAM_SIGNALING	-8.3	-3.2	-6.49	-7.36	1.3	-2.94	-3.92	1e-17	0.0194984	3.16228e-09	1.58489e-11	0.316228	0.0112202	0.000467735
CP:REACTOME	REACTOME_GPCR_LIGAND_BINDING	REACTOME_GPCR_LIGAND_BINDING	-8.44	-3.63	-7.81	-7.97	0.89	-4.31	-4.5	1e-17	0.00630957	8.51138e-13	2.39883e-13	0.489779	0.000158489	5.37032e-05
CP:REACTOME	REACTOME_HEMOSTASIS	REACTOME_HEMOSTASIS	-3.97	-0.25	-0.7	-1.19	2.07	1.22	0.6	0.00030903	0.870964	0.436516	0.239883	0.107152	0.537032	0.954993
CP:REACTOME	REACTOME_HIGHLY_CALCIUM_PERMEABLE_POSTSYNAPTIC_NICOTINIC_ACETYLCHOLINE_RECEPTORS	REACTOME_HIGHLY_CALCIUM_PERMEABLE_POSTSYNAPTIC_NICOTINIC_ACETYLCHOLINE_RECEPTORS	-1.49	-0.24	-1.24	-1.25	0.62	-0.6	-0.63	0.186209	0.870964	0.223872	0.213796	0.630957	0.512861	0.501187
CP:REACTOME	REACTOME_HIV_INFECTION	REACTOME_HIV_INFECTION	5.93	5.92	6.86	5.58	3.21	4.52	3.14	1.09648e-07	1e-07	4.2658e-10	7.94328e-07	0.00812831	0.000199526	0.0199526
CP:REACTOME	REACTOME_HIV_LIFE_CYCLE	REACTOME_HIV_LIFE_CYCLE	4.92	5.32	5.27	3.96	3.13	3.29	1.9	1.34896e-05	1.94984e-06	2.39883e-06	0.000562341	0.01	0.0107152	0.218776
CP:REACTOME	REACTOME_HOST_INTERACTIONS_OF_HIV_FACTORS	REACTOME_HOST_INTERACTIONS_OF_HIV_FACTORS	4.03	4.47	5.43	4.58	2.69	3.91	2.97	0.00042658	8.91251e-05	1.12202e-06	5.7544e-05	0.030903	0.0018197	0.0281838
CP:REACTOME	REACTOME_IMMUNE_SYSTEM	REACTOME_IMMUNE_SYSTEM	1.65	3.06	1.61	0.37	2.5	0.93	-0.39	0.190546	0.01	0.269153	1	0.0467735	0.74131	0.616595
CP:REACTOME	REACTOME_IMMUNOREGULATORY_INTERACTIONS_BETWEEN_A_LYMPHOID_AND_A_NON_LYMPHOID_CELL	REACTOME_IMMUNOREGULATORY_INTERACTIONS_BETWEEN_A_LYMPHOID_AND_A_NON_LYMPHOID_CELL	-3.77	-1.99	-2.59	-3.5	-0.02	-0.94	-1.95	0.000588844	0.165959	0.0162181	0.00109648	1	0.389045	0.0812831
CP:REACTOME	REACTOME_INFLUENZA_LIFE_CYCLE	REACTOME_INFLUENZA_LIFE_CYCLE	3.99	5.17	5.36	3.73	3.5	3.85	2.09	0.000467735	3.89045e-06	1.62181e-06	0.00123027	0.00371535	0.00223872	0.158489
CP:REACTOME	REACTOME_INFLUENZA_VIRAL_RNA_TRANSCRIPTION_AND_REPLICATION	REACTOME_INFLUENZA_VIRAL_RNA_TRANSCRIPTION_AND_REPLICATION	2.45	3.54	3.99	2.6	2.57	3.13	1.61	0.0389045	0.00239883	0.00040738	0.0346737	0.0398107	0.0158489	0.30903
CP:REACTOME	REACTOME_INHIBITION_OF_THE_PROTEOLYTIC_ACTIVITY_OF_APC_C_REQUIRED_FOR_THE_ONSET_OF_ANAPHASE_BY_MITOTIC_SPINDLE_CHECKPOINT_COMPONENTS	REACTOME_INHIBITION_OF_THE_PROTEOLYTIC_ACTIVITY_OF_APC_C_REQUIRED_FOR_THE_ONSET_OF_ANAPHASE_BY_MITOTIC_SPINDLE_CHECKPOINT_COMPONENTS	1.2	-0.79	0.69	1.78	-1.62	0.15	1.32	0.371535	0.630957	0.870964	0.194984	0.562341	1	0.457088
CP:REACTOME	REACTOME_INNATE_IMMUNE_SYSTEM	REACTOME_INNATE_IMMUNE_SYSTEM	1.93	1.46	-0.94	-1.64	0.51	-2	-2.65	0.11749	0.288403	0.338844	0.114815	0.676083	0.0831764	0.0190546
CP:REACTOME	REACTOME_INTERACTIONS_OF_VPR_WITH_HOST_CELLULAR_PROTEINS	REACTOME_INTERACTIONS_OF_VPR_WITH_HOST_CELLULAR_PROTEINS	2.06	3.18	2.9	2.62	2.39	2.14	1.82	0.0912011	0.00707946	0.0141254	0.0323594	0.0588844	0.120226	0.234423
CP:REACTOME	REACTOME_INTERFERON_ALPHA_BETA_SIGNALING	REACTOME_INTERFERON_ALPHA_BETA_SIGNALING	-0.15	-0.43	-2.57	-1.93	-0.4	-2.73	-1.98	0.812831	0.776247	0.0169824	0.0660693	1	0.0186209	0.0776247
CP:REACTOME	REACTOME_INTERFERON_GAMMA_SIGNALING	REACTOME_INTERFERON_GAMMA_SIGNALING	-1.74	0.67	-2.22	-2.55	1.79	-1.55	-1.89	0.120226	0.707946	0.0371535	0.0165959	0.169824	0.169824	0.0912011
CP:REACTOME	REACTOME_INTERFERON_SIGNALING	REACTOME_INTERFERON_SIGNALING	1.04	2.91	0.39	-0.19	2.7	-0.09	-0.69	0.457088	0.0151356	1	0.691831	0.0301995	0.74131	0.47863
CP:REACTOME	REACTOME_ION_CHANNEL_TRANSPORT	REACTOME_ION_CHANNEL_TRANSPORT	-1.45	-0.45	-1.29	-1.29	0.35	-0.68	-0.68	0.199526	0.776247	0.20893	0.204174	0.74131	0.489779	0.47863
CP:REACTOME	REACTOME_KINESINS	REACTOME_KINESINS	-0.92	-2.32	0.02	1.51	-2.09	0.48	2.03	0.40738	0.0977237	1	0.295121	0.389045	1	0.17378
CP:REACTOME	REACTOME_LAGGING_STRAND_SYNTHESIS	REACTOME_LAGGING_STRAND_SYNTHESIS	0.13	-1.79	0.69	0.3	-2.11	0.68	0.26	1	0.223872	0.870964	1	0.389045	0.933254	1
CP:REACTOME	REACTOME_LATE_PHASE_OF_HIV_LIFE_CYCLE	REACTOME_LATE_PHASE_OF_HIV_LIFE_CYCLE	4.95	5.72	5.43	4.33	3.56	3.45	2.28	1.23027e-05	2.63027e-07	1.12202e-06	0.000151356	0.00323594	0.00691831	0.112202
CP:REACTOME	REACTOME_LIGAND_GATED_ION_CHANNEL_TRANSPORT	REACTOME_LIGAND_GATED_ION_CHANNEL_TRANSPORT	-0.73	0.14	-1.14	-0.94	0.59	-0.88	-0.66	0.501187	0.954993	0.25704	0.331131	0.630957	0.40738	0.489779
CP:REACTOME	REACTOME_LOSS_OF_NLP_FROM_MITOTIC_CENTROSOMES	REACTOME_LOSS_OF_NLP_FROM_MITOTIC_CENTROSOMES	2.17	0.11	3.45	3.11	-1.16	2.68	2.29	0.0724436	0.954993	0.00281838	0.00954993	0.758578	0.0371535	0.112202
CP:REACTOME	REACTOME_M_G1_TRANSITION	REACTOME_M_G1_TRANSITION	3.65	1.92	4.15	3.61	0.02	2.71	2.12	0.00151356	0.131826	0.000229087	0.00190546	0.870964	0.0354813	0.147911
CP:REACTOME	REACTOME_MAPK_TARGETS_NUCLEAR_EVENTS_MEDIATED_BY_MAP_KINASES	REACTOME_MAPK_TARGETS_NUCLEAR_EVENTS_MEDIATED_BY_MAP_KINASES	3.32	0.78	0.46	0.81	-1.09	-1.15	-0.69	0.00389045	0.630957	1	0.758578	0.776247	0.301995	0.47863
CP:REACTOME	REACTOME_METABOLISM_OF_AMINO_ACIDS_AND_DERIVATIVES	REACTOME_METABOLISM_OF_AMINO_ACIDS_AND_DERIVATIVES	5.81	4.33	-0.26	-1.25	1.48	-3.2	-4.06	2.23872e-07	0.000147911	0.645654	0.213796	0.251189	0.0057544	0.000295121
CP:REACTOME	REACTOME_METABOLISM_OF_LIPIDS_AND_LIPOPROTEINS	REACTOME_METABOLISM_OF_LIPIDS_AND_LIPOPROTEINS	3.65	1.83	-1.87	-1.8	-0.08	-3.87	-3.62	0.00151356	0.154882	0.0758578	0.0851138	1	0.00074131	0.00125893
CP:REACTOME	REACTOME_METABOLISM_OF_MRNA	REACTOME_METABOLISM_OF_MRNA	6.21	6.56	7.1	5.35	3.78	4.65	2.77	2.45471e-08	2.45471e-09	7.94328e-11	2.51189e-06	0.00162181	0.00011749	0.0457088
CP:REACTOME	REACTOME_METABOLISM_OF_NON_CODING_RNA	REACTOME_METABOLISM_OF_NON_CODING_RNA	3.03	5.25	4.44	3.76	4.17	3.33	2.57	0.00891251	2.81838e-06	8.12831e-05	0.00112202	0.00040738	0.01	0.0676083
CP:REACTOME	REACTOME_METABOLISM_OF_NUCLEOTIDES	REACTOME_METABOLISM_OF_NUCLEOTIDES	2.56	2.69	2.3	2.88	1.54	1.23	1.85	0.0301995	0.0269153	0.0660693	0.017378	0.234423	0.537032	0.229087
CP:REACTOME	REACTOME_METABOLISM_OF_PROTEINS	REACTOME_METABOLISM_OF_PROTEINS	6.07	6.93	7.22	5.01	4.27	4.85	2.48	5.37032e-08	2.34423e-10	3.63078e-11	1.07152e-05	0.000301995	5.01187e-05	0.0794328
CP:REACTOME	REACTOME_METABOLISM_OF_RNA	REACTOME_METABOLISM_OF_RNA	6.88	8.13	8.28	6.41	5.16	5.59	3.58	5.49541e-10	6.76083e-14	3.38844e-14	1.07152e-08	8.31764e-06	1.47911e-06	0.00691831
CP:REACTOME	REACTOME_MHC_CLASS_II_ANTIGEN_PRESENTATION	REACTOME_MHC_CLASS_II_ANTIGEN_PRESENTATION	0.24	-0.56	1.52	1.74	-0.78	1.54	1.73	0.954993	0.724436	0.30903	0.204174	0.912011	0.338844	0.269153
CP:REACTOME	REACTOME_MITOCHONDRIAL_FATTY_ACID_BETA_OXIDATION	REACTOME_MITOCHONDRIAL_FATTY_ACID_BETA_OXIDATION	2.39	-0.31	-2.28	-1.22	-1.78	-3.68	-2.41	0.0446684	0.831764	0.0331131	0.229087	0.501187	0.00134896	0.0323594
CP:REACTOME	REACTOME_MITOCHONDRIAL_PROTEIN_IMPORT	REACTOME_MITOCHONDRIAL_PROTEIN_IMPORT	3.64	2.77	2.7	2.11	0.99	1.12	0.53	0.00154882	0.0213796	0.0251189	0.104713	0.446684	0.588844	1
CP:REACTOME	REACTOME_MITOTIC_G1_G1_S_PHASES	REACTOME_MITOTIC_G1_G1_S_PHASES	4.69	2.93	3.91	4.22	0.55	1.93	2.28	3.38844e-05	0.0141254	0.000537032	0.000229087	0.645654	0.17378	0.112202
CP:REACTOME	REACTOME_MITOTIC_G2_G2_M_PHASES	REACTOME_MITOTIC_G2_G2_M_PHASES	1.52	-0.37	2.7	3.02	-1.32	2.19	2.5	0.234423	0.812831	0.0251189	0.011749	0.676083	0.109648	0.0758578
CP:REACTOME	REACTOME_MITOTIC_M_M_G1_PHASES	REACTOME_MITOTIC_M_M_G1_PHASES	4.01	1.14	3.78	3.83	-1.08	2.12	2.19	0.000446684	0.446684	0.000870964	0.000891251	0.776247	0.123027	0.131826
CP:REACTOME	REACTOME_MITOTIC_PROMETAPHASE	REACTOME_MITOTIC_PROMETAPHASE	2.5	0.05	1.6	1.92	-1.43	0.5	0.87	0.0346737	0.977237	0.275423	0.147911	0.630957	1	0.776247
CP:REACTOME	REACTOME_MRNA_PROCESSING	REACTOME_MRNA_PROCESSING	6.14	7.62	6.49	5.13	5.01	4.02	2.57	3.54813e-08	2.18776e-12	3.46737e-09	6.45654e-06	1.62181e-05	0.00131826	0.0676083
CP:REACTOME	REACTOME_MRNA_SPLICING	REACTOME_MRNA_SPLICING	5.28	6.34	5.23	4.12	4.08	3.07	1.9	2.95121e-06	8.70964e-09	2.88403e-06	0.000301995	0.000562341	0.017378	0.213796
CP:REACTOME	REACTOME_NEP_NS2_INTERACTS_WITH_THE_CELLULAR_EXPORT_MACHINERY	REACTOME_NEP_NS2_INTERACTS_WITH_THE_CELLULAR_EXPORT_MACHINERY	2.28	3.69	3.27	2.56	2.85	2.44	1.65	0.0588844	0.00144544	0.00489779	0.0380189	0.0213796	0.0630957	0.295121
CP:REACTOME	REACTOME_NEURONAL_SYSTEM	REACTOME_NEURONAL_SYSTEM	-4.46	-2.22	-2.63	-3	0.12	-0.64	-1.09	4.89779e-05	0.112202	0.0147911	0.00501187	0.831764	0.501187	0.30903
CP:REACTOME	REACTOME_NEUROTRANSMITTER_RECEPTOR_BINDING_AND_DOWNSTREAM_TRANSMISSION_IN_THE_POSTSYNAPTIC_CELL	REACTOME_NEUROTRANSMITTER_RECEPTOR_BINDING_AND_DOWNSTREAM_TRANSMISSION_IN_THE_POSTSYNAPTIC_CELL	-4.69	-2.15	-1.13	-1.43	0.34	1.12	0.68	1.86209e-05	0.125893	0.263027	0.162181	0.74131	0.588844	0.912011
CP:REACTOME	REACTOME_NFKB_AND_MAP_KINASES_ACTIVATION_MEDIATED_BY_TLR4_SIGNALING_REPERTOIRE	REACTOME_NFKB_AND_MAP_KINASES_ACTIVATION_MEDIATED_BY_TLR4_SIGNALING_REPERTOIRE	3.27	2.61	1.58	1.63	1.03	0.09	0.19	0.00446684	0.0323594	0.281838	0.245471	0.42658	1	1
CP:REACTOME	REACTOME_NONSENSE_MEDIATED_DECAY_ENHANCED_BY_THE_EXON_JUNCTION_COMPLEX	REACTOME_NONSENSE_MEDIATED_DECAY_ENHANCED_BY_THE_EXON_JUNCTION_COMPLEX	2.73	4.36	4.44	2.89	3.33	3.48	1.79	0.0199526	0.000141254	8.12831e-05	0.0165959	0.00588844	0.00660693	0.245471
CP:REACTOME	REACTOME_NUCLEOTIDE_EXCISION_REPAIR	REACTOME_NUCLEOTIDE_EXCISION_REPAIR	3.16	0.62	2.48	2.2	-1.18	1.13	0.86	0.00616595	0.724436	0.0436516	0.0870964	0.74131	0.588844	0.776247
CP:REACTOME	REACTOME_ORC1_REMOVAL_FROM_CHROMATIN	REACTOME_ORC1_REMOVAL_FROM_CHROMATIN	3.8	2.67	4.02	3.58	0.78	2.48	2.02	0.000891251	0.0281838	0.000371535	0.0020893	0.537032	0.057544	0.177828
CP:REACTOME	REACTOME_P38MAPK_EVENTS	REACTOME_P38MAPK_EVENTS	-2.38	-0.23	-0.08	0.53	1.15	1.11	1.68	0.030903	0.870964	0.74131	0.977237	0.371535	0.60256	0.288403
CP:REACTOME	REACTOME_P53_DEPENDENT_G1_DNA_DAMAGE_RESPONSE	REACTOME_P53_DEPENDENT_G1_DNA_DAMAGE_RESPONSE	3.84	3.82	4.79	4.13	2.06	3.31	2.59	0.000812831	0.000954993	2.0893e-05	0.000295121	0.107152	0.0102329	0.0660693
CP:REACTOME	REACTOME_P53_INDEPENDENT_G1_S_DNA_DAMAGE_CHECKPOINT	REACTOME_P53_INDEPENDENT_G1_S_DNA_DAMAGE_CHECKPOINT	3.86	3	4.24	3.74	1.12	2.69	2.16	0.000776247	0.0114815	0.000169824	0.00120226	0.380189	0.0363078	0.141254
CP:REACTOME	REACTOME_PEPTIDE_CHAIN_ELONGATION	REACTOME_PEPTIDE_CHAIN_ELONGATION	1.37	2.66	3.24	1.82	2.21	2.85	1.3	0.288403	0.0288403	0.00537032	0.177828	0.0831764	0.0269153	0.467735
CP:REACTOME	REACTOME_PEPTIDE_LIGAND_BINDING_RECEPTORS	REACTOME_PEPTIDE_LIGAND_BINDING_RECEPTORS	-6.47	-0.94	-5.69	-6.19	2.78	-2.98	-3.54	2.51189e-09	0.562341	2.04174e-07	1.07152e-08	0.0245471	0.0102329	0.00162181
CP:REACTOME	REACTOME_PERK_REGULATED_GENE_EXPRESSION	REACTOME_PERK_REGULATED_GENE_EXPRESSION	5.05	4.6	3.16	2.54	2.23	0.92	0.33	7.94328e-06	5.37032e-05	0.00660693	0.0398107	0.0794328	0.74131	1
CP:REACTOME	REACTOME_PEROXISOMAL_LIPID_METABOLISM	REACTOME_PEROXISOMAL_LIPID_METABOLISM	2.46	-0.17	-2.21	-2.23	-1.66	-3.65	-3.53	0.0380189	0.891251	0.0380189	0.0338844	0.549541	0.00144544	0.00169824
CP:REACTOME	REACTOME_PHASE_II_CONJUGATION	REACTOME_PHASE_II_CONJUGATION	1.7	0.13	-1.98	-1.99	-0.86	-3.02	-2.91	0.177828	0.954993	0.0616595	0.0588844	0.891251	0.00912011	0.0102329
CP:REACTOME	REACTOME_PHASE1_FUNCTIONALIZATION_OF_COMPOUNDS	REACTOME_PHASE1_FUNCTIONALIZATION_OF_COMPOUNDS	0.9	-1.15	-6.36	-7.59	-1.84	-7.4	-8.48	0.537032	0.467735	6.0256e-09	3.80189e-12	0.467735	6.30957e-12	1e-17
CP:REACTOME	REACTOME_PHOSPHORYLATION_OF_THE_APC_C	REACTOME_PHOSPHORYLATION_OF_THE_APC_C	1	-1.16	-0.17	1.35	-1.91	-0.68	0.96	0.47863	0.467735	0.691831	0.371535	0.446684	0.489779	0.691831
CP:REACTOME	REACTOME_POL_SWITCHING	REACTOME_POL_SWITCHING	0.66	-2.06	1.29	0.92	-2.74	1.08	0.67	0.676083	0.147911	0.436516	0.676083	0.138038	0.616595	0.912011
CP:REACTOME	REACTOME_POTASSIUM_CHANNELS	REACTOME_POTASSIUM_CHANNELS	-1.94	-1	-1.35	-2.64	0.01	-0.5	-1.89	0.0812831	0.537032	0.186209	0.0131826	0.870964	0.549541	0.0912011
CP:REACTOME	REACTOME_PPARA_ACTIVATES_GENE_EXPRESSION	REACTOME_PPARA_ACTIVATES_GENE_EXPRESSION	2.79	1.15	0.92	0.56	-0.35	-0.39	-0.71	0.0169824	0.436516	0.676083	0.954993	1	0.60256	0.467735
CP:REACTOME	REACTOME_PREFOLDIN_MEDIATED_TRANSFER_OF_SUBSTRATE_TO_CCT_TRIC	REACTOME_PREFOLDIN_MEDIATED_TRANSFER_OF_SUBSTRATE_TO_CCT_TRIC	1.56	3.7	4.07	3.31	3.28	3.66	2.78	0.218776	0.00141254	0.000316228	0.00512861	0.00676083	0.00436516	0.0446684
CP:REACTOME	REACTOME_PRESYNAPTIC_NICOTINIC_ACETYLCHOLINE_RECEPTORS	REACTOME_PRESYNAPTIC_NICOTINIC_ACETYLCHOLINE_RECEPTORS	-1.41	-0.86	-1.4	-1.35	-0.14	-0.83	-0.77	0.20893	0.60256	0.17378	0.186209	1	0.436516	0.446684
CP:REACTOME	REACTOME_PROCESSING_OF_CAPPED_INTRON_CONTAINING_PRE_MRNA	REACTOME_PROCESSING_OF_CAPPED_INTRON_CONTAINING_PRE_MRNA	5.64	7.28	5.93	4.67	4.93	3.65	2.32	5.49541e-07	2.34423e-11	7.4131e-08	3.89045e-05	2.29087e-05	0.00436516	0.104713
CP:REACTOME	REACTOME_PROCESSIVE_SYNTHESIS_ON_THE_LAGGING_STRAND	REACTOME_PROCESSIVE_SYNTHESIS_ON_THE_LAGGING_STRAND	-0.13	-1.41	0.73	0.37	-1.52	0.86	0.46	0.831764	0.363078	0.851138	1	0.60256	0.794328	1
CP:REACTOME	REACTOME_PROTEIN_FOLDING	REACTOME_PROTEIN_FOLDING	2.04	4.08	4.57	4.18	3.43	3.97	3.48	0.0933254	0.000371535	4.89779e-05	0.00025704	0.00457088	0.00151356	0.00891251
CP:REACTOME	REACTOME_RECEPTOR_LIGAND_BINDING_INITIATES_THE_SECOND_PROTEOLYTIC_CLEAVAGE_OF_NOTCH_RECEPTOR	REACTOME_RECEPTOR_LIGAND_BINDING_INITIATES_THE_SECOND_PROTEOLYTIC_CLEAVAGE_OF_NOTCH_RECEPTOR	-0.59	-0.89	-1.17	-0.89	-0.67	-0.99	-0.67	0.57544	0.588844	0.245471	0.354813	0.977237	0.363078	0.47863
CP:REACTOME	REACTOME_RECRUITMENT_OF_MITOTIC_CENTROSOME_PROTEINS_AND_COMPLEXES	REACTOME_RECRUITMENT_OF_MITOTIC_CENTROSOME_PROTEINS_AND_COMPLEXES	2.01	-0.22	3.02	2.92	-1.44	2.29	2.16	0.1	0.870964	0.01	0.0158489	0.630957	0.0870964	0.141254
CP:REACTOME	REACTOME_RECRUITMENT_OF_NUMA_TO_MITOTIC_CENTROSOMES	REACTOME_RECRUITMENT_OF_NUMA_TO_MITOTIC_CENTROSOMES	0.54	-1.37	-0.51	0.31	-1.88	-0.83	0.08	0.758578	0.371535	0.524807	1	0.446684	0.436516	1
CP:REACTOME	REACTOME_RECYCLING_OF_BILE_ACIDS_AND_SALTS	REACTOME_RECYCLING_OF_BILE_ACIDS_AND_SALTS	1.24	0.42	-3.45	-2.98	-0.26	-4.38	-3.75	0.354813	0.831764	0.00151356	0.00524807	1	0.00011749	0.000831764
CP:REACTOME	REACTOME_REGULATION_OF_APOPTOSIS	REACTOME_REGULATION_OF_APOPTOSIS	3.44	3.46	4.75	4.07	1.89	3.46	2.7	0.00275423	0.0030903	2.39883e-05	0.000380189	0.144544	0.00691831	0.0524807
CP:REACTOME	REACTOME_REGULATION_OF_MITOTIC_CELL_CYCLE	REACTOME_REGULATION_OF_MITOTIC_CELL_CYCLE	3.77	1.1	2.57	3.54	-0.99	0.92	1.99	0.001	0.457088	0.0346737	0.00234423	0.831764	0.758578	0.186209
CP:REACTOME	REACTOME_REGULATION_OF_MRNA_STABILITY_BY_PROTEINS_THAT_BIND_AU_RICH_ELEMENTS	REACTOME_REGULATION_OF_MRNA_STABILITY_BY_PROTEINS_THAT_BIND_AU_RICH_ELEMENTS	5.6	4.24	5.29	4.29	1.5	2.97	1.93	6.30957e-07	0.00020893	2.23872e-06	0.00018197	0.251189	0.020893	0.20893
CP:REACTOME	REACTOME_REGULATION_OF_ORNITHINE_DECARBOXYLASE_ODC	REACTOME_REGULATION_OF_ORNITHINE_DECARBOXYLASE_ODC	4.06	3.39	4.53	3.88	1.45	2.91	2.22	0.000389045	0.00380189	5.7544e-05	0.00074131	0.263027	0.0239883	0.125893
CP:REACTOME	REACTOME_REMOVAL_OF_THE_FLAP_INTERMEDIATE_FROM_THE_C_STRAND	REACTOME_REMOVAL_OF_THE_FLAP_INTERMEDIATE_FROM_THE_C_STRAND	-0.23	-0.56	0.29	-0.03	-0.51	0.43	0.08	0.776247	0.724436	1	0.776247	1	1	1
CP:REACTOME	REACTOME_REPAIR_SYNTHESIS_FOR_GAP_FILLING_BY_DNA_POL_IN_TC_NER	REACTOME_REPAIR_SYNTHESIS_FOR_GAP_FILLING_BY_DNA_POL_IN_TC_NER	1.28	-1.03	0.87	0.41	-1.94	0.31	-0.17	0.331131	0.524807	0.724436	1	0.446684	1	0.724436
CP:REACTOME	REACTOME_RESPIRATORY_ELECTRON_TRANSPORT	REACTOME_RESPIRATORY_ELECTRON_TRANSPORT	3.12	0.38	-0.4	-0.78	-1.43	-2	-2.29	0.00691831	0.831764	0.57544	0.398107	0.630957	0.0831764	0.042658
CP:REACTOME	REACTOME_RESPIRATORY_ELECTRON_TRANSPORT_ATP_SYNTHESIS_BY_CHEMIOSMOTIC_COUPLING_AND_HEAT_PRODUCTION_BY_UNCOUPLING_PROTEINS_	REACTOME_RESPIRATORY_ELECTRON_TRANSPORT_ATP_SYNTHESIS_BY_CHEMIOSMOTIC_COUPLING_AND_HEAT_PRODUCTION_BY_UNCOUPLING_PROTEINS_	2.75	0.2	-0.61	-0.91	-1.42	-2.04	-2.26	0.0186209	0.933254	0.47863	0.346737	0.630957	0.0776247	0.0446684
CP:REACTOME	REACTOME_REVERSIBLE_HYDRATION_OF_CARBON_DIOXIDE	REACTOME_REVERSIBLE_HYDRATION_OF_CARBON_DIOXIDE	0.18	-0.61	-1.43	-1.01	-0.81	-1.65	-1.16	1	0.707946	0.165959	0.301995	0.891251	0.147911	0.281838
CP:REACTOME	REACTOME_RNA_POL_II_TRANSCRIPTION	REACTOME_RNA_POL_II_TRANSCRIPTION	5.17	5.61	4.91	3.82	3.31	2.77	1.64	4.89779e-06	4.67735e-07	1.28825e-05	0.000912011	0.00630957	0.030903	0.301995
CP:REACTOME	REACTOME_S_PHASE	REACTOME_S_PHASE	3.13	1.81	3.74	3.38	0.2	2.52	2.13	0.00676083	0.162181	0.001	0.0040738	0.812831	0.0524807	0.147911
CP:REACTOME	REACTOME_SCF_BETA_TRCP_MEDIATED_DEGRADATION_OF_EMI1	REACTOME_SCF_BETA_TRCP_MEDIATED_DEGRADATION_OF_EMI1	3.84	2.87	4.19	3.79	0.98	2.65	2.22	0.000812831	0.0165959	0.000199526	0.00102329	0.446684	0.0389045	0.125893
CP:REACTOME	REACTOME_SCFSKP2_MEDIATED_DEGRADATION_OF_P27_P21	REACTOME_SCFSKP2_MEDIATED_DEGRADATION_OF_P27_P21	3.89	3.52	4.3	3.83	1.69	2.74	2.24	0.000691831	0.00263027	0.000138038	0.000891251	0.194984	0.0331131	0.120226
CP:REACTOME	REACTOME_SEROTONIN_RECEPTORS	REACTOME_SEROTONIN_RECEPTORS	-3.64	-1.47	-1.6	-1.43	0.48	0.07	0.19	0.000891251	0.331131	0.125893	0.162181	0.691831	1	1
CP:REACTOME	REACTOME_SIGNALING_BY_ACTIVATED_POINT_MUTANTS_OF_FGFR1	REACTOME_SIGNALING_BY_ACTIVATED_POINT_MUTANTS_OF_FGFR1	0.06	0.02	-1.65	-0.92	-0.02	-1.83	-1	1	1	0.114815	0.338844	1	0.109648	0.338844
CP:REACTOME	REACTOME_SIGNALING_BY_FGFR3_MUTANTS	REACTOME_SIGNALING_BY_FGFR3_MUTANTS	0.2	0.63	-0.81	0.32	0.61	-0.98	0.25	1	0.724436	0.389045	1	0.630957	0.371535	1
CP:REACTOME	REACTOME_SIGNALING_BY_GPCR	REACTOME_SIGNALING_BY_GPCR	-8.17	-3.01	-6.65	-7.05	1.43	-3.17	-3.66	1.44544e-14	0.0295121	1.25893e-09	9.54993e-11	0.269153	0.00616595	0.00109648
CP:REACTOME	REACTOME_SIGNALING_BY_ILS	REACTOME_SIGNALING_BY_ILS	0.12	3.46	1.71	0.36	3.86	1.8	0.32	1	0.0030903	0.229087	1	0.00120226	0.223872	1
CP:REACTOME	REACTOME_SIGNALING_BY_THE_B_CELL_RECEPTOR_BCR	REACTOME_SIGNALING_BY_THE_B_CELL_RECEPTOR_BCR	1.67	2.29	2.89	2.05	1.61	2.32	1.39	0.186209	0.0676083	0.0147911	0.114815	0.213796	0.0831764	0.42658
CP:REACTOME	REACTOME_SIGNALING_BY_WNT	REACTOME_SIGNALING_BY_WNT	4.02	3.72	4.84	4.14	1.85	3.27	2.51	0.000446684	0.00131826	1.7378e-05	0.000288403	0.158489	0.0112202	0.074131
CP:REACTOME	REACTOME_SRP_DEPENDENT_COTRANSLATIONAL_PROTEIN_TARGETING_TO_MEMBRANE	REACTOME_SRP_DEPENDENT_COTRANSLATIONAL_PROTEIN_TARGETING_TO_MEMBRANE	2.59	3.21	3.69	1.81	2.12	2.73	0.71	0.0281838	0.00630957	0.00120226	0.18197	0.0977237	0.0331131	0.891251
CP:REACTOME	REACTOME_SULFUR_AMINO_ACID_METABOLISM	REACTOME_SULFUR_AMINO_ACID_METABOLISM	2.54	2.12	-0.32	-0.32	0.91	-1.62	-1.53	0.0316228	0.0912011	0.616595	0.630957	0.47863	0.154882	0.165959
CP:REACTOME	REACTOME_SYNTHESIS_AND_INTERCONVERSION_OF_NUCLEOTIDE_DI_AND_TRIPHOSPHATES	REACTOME_SYNTHESIS_AND_INTERCONVERSION_OF_NUCLEOTIDE_DI_AND_TRIPHOSPHATES	1.77	2.17	2.41	2.85	1.42	1.74	2.19	0.154882	0.0851138	0.0512861	0.0186209	0.269153	0.245471	0.131826
CP:REACTOME	REACTOME_SYNTHESIS_OF_BILE_ACIDS_AND_BILE_SALTS	REACTOME_SYNTHESIS_OF_BILE_ACIDS_AND_BILE_SALTS	2.44	-1.49	-5.66	-5.29	-3.15	-7.4	-6.76	0.0398107	0.323594	2.39883e-07	1.04713e-06	0.0537032	6.30957e-12	4.2658e-10
CP:REACTOME	REACTOME_SYNTHESIS_OF_BILE_ACIDS_AND_BILE_SALTS_VIA_24_HYDROXYCHOLESTEROL	REACTOME_SYNTHESIS_OF_BILE_ACIDS_AND_BILE_SALTS_VIA_24_HYDROXYCHOLESTEROL	1.79	-1.09	-5.54	-5.11	-2.31	-6.94	-6.26	0.151356	0.501187	3.98107e-07	2.39883e-06	0.30903	1.07152e-10	9.33254e-09
CP:REACTOME	REACTOME_SYNTHESIS_OF_BILE_ACIDS_AND_BILE_SALTS_VIA_7ALPHA_HYDROXYCHOLESTEROL	REACTOME_SYNTHESIS_OF_BILE_ACIDS_AND_BILE_SALTS_VIA_7ALPHA_HYDROXYCHOLESTEROL	2.65	-2.16	-6.13	-5.74	-4.04	-8.01	-7.34	0.0245471	0.125893	2.39883e-08	1.20226e-07	0.00380189	8.51138e-14	1.02329e-11
CP:REACTOME	REACTOME_SYNTHESIS_OF_DNA	REACTOME_SYNTHESIS_OF_DNA	3.41	1.21	3.74	3.22	-0.65	2.38	1.82	0.00301995	0.40738	0.001	0.00676083	0.977237	0.0724436	0.234423
CP:REACTOME	REACTOME_TCA_CYCLE_AND_RESPIRATORY_ELECTRON_TRANSPORT	REACTOME_TCA_CYCLE_AND_RESPIRATORY_ELECTRON_TRANSPORT	4.34	1.14	-0.23	-0.4	-1.29	-2.42	-2.46	0.000131826	0.446684	0.660693	0.588844	0.691831	0.0363078	0.0295121
CP:REACTOME	REACTOME_TELOMERE_MAINTENANCE	REACTOME_TELOMERE_MAINTENANCE	1.88	0.23	1.08	1.06	-0.86	0.23	0.24	0.128825	0.912011	0.562341	0.562341	0.891251	1	1
CP:REACTOME	REACTOME_TOLL_RECEPTOR_CASCADES	REACTOME_TOLL_RECEPTOR_CASCADES	2.23	2.44	1.02	0.51	1.45	0	-0.51	0.0645654	0.0489779	0.616595	1	0.263027	0.776247	0.549541
CP:REACTOME	REACTOME_TRAF6_MEDIATED_INDUCTION_OF_NFKB_AND_MAP_KINASES_UPON_TLR7_8_OR_9_ACTIVATION	REACTOME_TRAF6_MEDIATED_INDUCTION_OF_NFKB_AND_MAP_KINASES_UPON_TLR7_8_OR_9_ACTIVATION	2.92	2.74	1.44	1.35	1.38	0.11	0.06	0.011749	0.0234423	0.354813	0.371535	0.281838	1	1
CP:REACTOME	REACTOME_TRANSCRIPTION	REACTOME_TRANSCRIPTION	5.97	6.4	5.38	4.27	3.74	2.89	1.74	9.33254e-08	6.30957e-09	1.47911e-06	0.000194984	0.00177828	0.0245471	0.269153
CP:REACTOME	REACTOME_TRANSCRIPTION_COUPLED_NER_TC_NER	REACTOME_TRANSCRIPTION_COUPLED_NER_TC_NER	2.88	0.86	2.42	2.05	-0.73	1.19	0.82	0.0134896	0.588844	0.0501187	0.11749	0.933254	0.549541	0.794328
CP:REACTOME	REACTOME_TRANSLATION	REACTOME_TRANSLATION	4.28	5.85	5.96	3.65	4.12	4.37	1.87	0.000169824	1.31826e-07	6.30957e-08	0.00162181	0.000489779	0.000354813	0.223872
CP:REACTOME	REACTOME_TRANSMISSION_ACROSS_CHEMICAL_SYNAPSES	REACTOME_TRANSMISSION_ACROSS_CHEMICAL_SYNAPSES	-4.39	-1.94	-2.45	-2.26	0.41	-0.47	-0.34	6.30957e-05	0.18197	0.0234423	0.0323594	0.724436	0.562341	0.630957
CP:REACTOME	REACTOME_TRANSPORT_OF_GLUCOSE_AND_OTHER_SUGARS_BILE_SALTS_AND_ORGANIC_ACIDS_METAL_IONS_AND_AMINE_COMPOUNDS	REACTOME_TRANSPORT_OF_GLUCOSE_AND_OTHER_SUGARS_BILE_SALTS_AND_ORGANIC_ACIDS_METAL_IONS_AND_AMINE_COMPOUNDS	-1.32	0.11	-0.85	-1.2	0.91	-0.27	-0.66	0.245471	0.977237	0.371535	0.234423	0.47863	0.660693	0.489779
CP:REACTOME	REACTOME_TRANSPORT_OF_MATURE_MRNA_DERIVED_FROM_AN_INTRONLESS_TRANSCRIPT	REACTOME_TRANSPORT_OF_MATURE_MRNA_DERIVED_FROM_AN_INTRONLESS_TRANSCRIPT	2.56	4.2	3.22	2.55	3.26	2.24	1.5	0.0301995	0.000239883	0.00562341	0.0398107	0.00691831	0.1	0.354813
CP:REACTOME	REACTOME_TRANSPORT_OF_MATURE_TRANSCRIPT_TO_CYTOPLASM	REACTOME_TRANSPORT_OF_MATURE_TRANSCRIPT_TO_CYTOPLASM	3.19	4.95	3.4	2.54	3.74	2.11	1.2	0.00562341	1.07152e-05	0.00331131	0.0398107	0.00177828	0.123027	0.524807
CP:REACTOME	REACTOME_TRIGLYCERIDE_BIOSYNTHESIS	REACTOME_TRIGLYCERIDE_BIOSYNTHESIS	1.03	2.17	0.05	-0.22	1.86	-0.46	-0.72	0.457088	0.0851138	1	0.676083	0.154882	0.57544	0.467735
CP:REACTOME	REACTOME_TRNA_AMINOACYLATION	REACTOME_TRNA_AMINOACYLATION	3.61	4.1	3.62	2.27	2.52	2.14	0.71	0.00169824	0.000354813	0.00158489	0.0758578	0.0446684	0.11749	0.891251
CP:REACTOME	REACTOME_UNFOLDED_PROTEIN_RESPONSE	REACTOME_UNFOLDED_PROTEIN_RESPONSE	3.6	3.39	3.16	2.18	1.72	1.65	0.63	0.0017378	0.00380189	0.00676083	0.0912011	0.186209	0.288403	0.933254
CP:REACTOME	REACTOME_UNWINDING_OF_DNA	REACTOME_UNWINDING_OF_DNA	-0.42	-1.4	0.08	0.14	-1.34	0.3	0.35	0.676083	0.363078	1	1	0.660693	1	1
CP:REACTOME	REACTOME_VIF_MEDIATED_DEGRADATION_OF_APOBEC3G	REACTOME_VIF_MEDIATED_DEGRADATION_OF_APOBEC3G	4	3.24	4.72	3.95	1.31	3.15	2.32	0.000467735	0.0060256	2.5704e-05	0.00057544	0.30903	0.0147911	0.104713
CP:REACTOME	REACTOME_VOLTAGE_GATED_POTASSIUM_CHANNELS	REACTOME_VOLTAGE_GATED_POTASSIUM_CHANNELS	-1.08	-1.02	-1.35	-2.28	-0.52	-0.94	-1.91	0.331131	0.537032	0.186209	0.030903	1	0.389045	0.0870964
CP:REACTOME	REACTOME_XENOBIOTICS	REACTOME_XENOBIOTICS	1.78	1.66	-3.22	-6.24	0.83	-4.41	-7.46	0.151356	0.20893	0.00295121	8.91251e-09	0.512861	0.000104713	4.2658e-12
CP	PID_AMB2_NEUTROPHILS_PATHWAY	PID_AMB2_NEUTROPHILS_PATHWAY	-2.47	0.64	0.37	-0.63	2.2	1.63	0.49	0.0251189	0.707946	1	0.467735	0.0831764	0.295121	1
CP	PID_AP1_PATHWAY	PID_AP1_PATHWAY	3.83	4.66	1.23	0.68	3.02	-0.57	-1.07	0.000831764	4.36516e-05	0.467735	0.851138	0.0131826	0.524807	0.30903
CP	PID_ATF2_PATHWAY	PID_ATF2_PATHWAY	4.56	2.44	0.46	0.81	0.06	-1.78	-1.28	5.49541e-05	0.047863	1	0.758578	0.851138	0.123027	0.234423
CP	PID_ATR_PATHWAY	PID_ATR_PATHWAY	1.34	0.17	0.88	1.3	-0.6	0.29	0.75	0.301995	0.933254	0.724436	0.398107	1	1	0.851138
CP	PID_AURORA_A_PATHWAY	PID_AURORA_A_PATHWAY	-0.66	-0.42	0.58	1.28	-0.09	0.96	1.67	0.537032	0.794328	0.954993	0.40738	1	0.724436	0.288403
CP	PID_AURORA_B_PATHWAY	PID_AURORA_B_PATHWAY	0.35	-2.52	-0.43	0.83	-3.07	-0.65	0.72	0.891251	0.0676083	0.562341	0.74131	0.0676083	0.489779	0.891251
CP	PID_BARD1PATHWAY	PID_BARD1PATHWAY	1.67	2.13	2.32	2.33	1.43	1.7	1.68	0.186209	0.0912011	0.0630957	0.0660693	0.269153	0.263027	0.281838
CP	PID_CASPASE_PATHWAY	PID_CASPASE_PATHWAY	-0.22	1.21	2.45	2.99	1.52	2.79	3.28	0.794328	0.40738	0.0467735	0.0128825	0.245471	0.0295121	0.0141254
CP	PID_CD8TCRDOWNSTREAMPATHWAY	PID_CD8TCRDOWNSTREAMPATHWAY	0.65	0.27	-1.75	-2.13	-0.08	-2.23	-2.56	0.691831	0.891251	0.0954993	0.0436516	1	0.0537032	0.0229087
CP	PID_E2F_PATHWAY	PID_E2F_PATHWAY	2.25	1.55	0.68	1.41	0.43	-0.38	0.44	0.0616595	0.245471	0.870964	0.338844	0.707946	0.60256	1
CP	PID_FANCONI_PATHWAY	PID_FANCONI_PATHWAY	1.39	0.39	-0.14	0.3	-0.38	-0.85	-0.33	0.281838	0.831764	0.707946	1	1	0.42658	0.630957
CP	PID_FOXM1PATHWAY	PID_FOXM1PATHWAY	0.79	-2.76	-4.65	-2.36	-3.61	-5.47	-2.88	0.60256	0.0446684	2.18776e-05	0.0263027	0.0154882	7.24436e-07	0.0109648
CP	PID_FRA_PATHWAY	PID_FRA_PATHWAY	-1.59	1.67	-1.15	-1.4	2.85	-0.46	-0.75	0.158489	0.204174	0.251189	0.169824	0.0213796	0.57544	0.457088
CP	PID_HIF1_TFPATHWAY	PID_HIF1_TFPATHWAY	3.15	7.18	2.44	1.44	6.29	1.09	0.05	0.00630957	4.46684e-11	0.047863	0.323594	2.88403e-08	0.616595	1
CP	PID_HNF3BPATHWAY	PID_HNF3BPATHWAY	1.4	-0.96	-2.96	-3.03	-1.92	-3.93	-3.88	0.275423	0.549541	0.0060256	0.00446684	0.446684	0.000616595	0.000537032
CP	PID_IL12_2PATHWAY	PID_IL12_2PATHWAY	-0.2	0.62	-2.66	-3.13	0.82	-2.81	-3.23	0.794328	0.724436	0.0134896	0.00331131	0.524807	0.0154882	0.0040738
CP	PID_IL12_STAT4PATHWAY	PID_IL12_STAT4PATHWAY	-0.62	-0.77	-3.01	-2.77	-0.52	-2.98	-2.66	0.562341	0.630957	0.00537032	0.00912011	1	0.0102329	0.0186209
CP	PID_IL23PATHWAY	PID_IL23PATHWAY	-0.75	3.2	0.35	-0.59	4.1	0.75	-0.27	0.489779	0.00660693	1	0.489779	0.000537032	0.870964	0.676083
CP	PID_IL6_7PATHWAY	PID_IL6_7PATHWAY	3.25	4.19	1.35	0.17	2.83	-0.15	-1.35	0.0047863	0.000251189	0.398107	1	0.0218776	0.724436	0.213796
CP	PID_INTEGRIN1_PATHWAY	PID_INTEGRIN1_PATHWAY	-6.24	-3.83	-3.57	-2.01	-0.65	-0.77	0.79	1e-08	0.00380189	0.00107152	0.057544	0.977237	0.446684	0.812831
CP	PID_MYC_ACTIVPATHWAY	PID_MYC_ACTIVPATHWAY	2.34	5.2	3.57	2.99	4.52	2.73	2.08	0.0501187	3.46737e-06	0.0018197	0.0128825	0.000112202	0.0331131	0.158489
CP	PID_NFAT_TFPATHWAY	PID_NFAT_TFPATHWAY	1.97	2.19	-1.5	-1.78	1.32	-2.62	-2.82	0.107152	0.0812831	0.147911	0.0891251	0.30903	0.0239883	0.0125893
CP	PID_NFKAPPABCANONICALPATHWAY	PID_NFKAPPABCANONICALPATHWAY	2.24	4.22	3.46	2.45	3.47	2.66	1.56	0.0630957	0.000223872	0.00275423	0.0489779	0.0040738	0.0380189	0.338844
CP	PID_P38_MK2PATHWAY	PID_P38_MK2PATHWAY	-1.73	0.49	1.54	1.54	1.59	2.55	2.44	0.123027	0.776247	0.295121	0.281838	0.218776	0.0489779	0.0851138
CP	PID_P38_MKK3_6PATHWAY	PID_P38_MKK3_6PATHWAY	2.28	2.79	1.92	1.68	1.82	0.96	0.72	0.0588844	0.0204174	0.147911	0.223872	0.165959	0.724436	0.870964
CP	PID_P38ALPHABETADOWNSTREAMPATHWAY	PID_P38ALPHABETADOWNSTREAMPATHWAY	2.3	2.59	1.33	1.24	1.58	0.3	0.24	0.0562341	0.0338844	0.40738	0.436516	0.218776	1	1
CP	PID_P38GAMMADELTAPATHWAY	PID_P38GAMMADELTAPATHWAY	-1.17	-2.92	-1.38	-0.54	-2.63	-0.92	-0.02	0.295121	0.0346737	0.18197	0.512861	0.18197	0.398107	0.794328
CP	PID_P53DOWNSTREAMPATHWAY	PID_P53DOWNSTREAMPATHWAY	2.15	2.89	1.12	1.17	2.01	0.15	0.24	0.0758578	0.0158489	0.537032	0.47863	0.11749	1	1
CP	PID_P53REGULATIONPATHWAY	PID_P53REGULATIONPATHWAY	2.72	3.59	3.04	3.03	2.47	1.96	1.95	0.0204174	0.00204174	0.00933254	0.011749	0.0501187	0.165959	0.204174
CP	PID_P73PATHWAY	PID_P73PATHWAY	1.57	1.77	0.48	1.18	1.08	-0.26	0.52	0.213796	0.17378	1	0.467735	0.398107	0.660693	1
CP	PID_PDGFRBPATHWAY	PID_PDGFRBPATHWAY	0.78	1.74	2.6	2.71	1.52	2.45	2.52	0.616595	0.18197	0.0323594	0.025704	0.245471	0.0630957	0.074131
CP	PID_PLK1_PATHWAY	PID_PLK1_PATHWAY	-0.75	-2.08	-1.3	0.33	-1.93	-1.04	0.7	0.501187	0.144544	0.204174	1	0.446684	0.338844	0.891251
CP	PID_TAP63PATHWAY	PID_TAP63PATHWAY	1.93	1.68	1.3	2.08	0.77	0.46	1.3	0.11749	0.199526	0.42658	0.112202	0.549541	1	0.467735
CP	PID_TCRJNKPATHWAY	PID_TCRJNKPATHWAY	0.64	1.62	0.58	-0.12	1.46	0.31	-0.42	0.691831	0.223872	0.954993	0.724436	0.263027	1	0.60256
CP	PID_TNFPATHWAY	PID_TNFPATHWAY	1.01	1.21	1.94	2.12	0.77	1.61	1.78	0.467735	0.40738	0.144544	0.102329	0.549541	0.301995	0.251189
CP	PID_TOLL_ENDOGENOUS_PATHWAY	PID_TOLL_ENDOGENOUS_PATHWAY	-1.33	-0.39	-1.06	-1.76	0.34	-0.49	-1.25	0.239883	0.794328	0.288403	0.0912011	0.74131	0.562341	0.245471
CP	SA_CASPASE_CASCADE	SA_CASPASE_CASCADE	-0.25	0.03	-0.31	0.1	0.18	-0.21	0.22	0.776247	1	0.616595	1	0.812831	0.691831	1
CP	SA_MMP_CYTOKINE_CONNECTION	SA_MMP_CYTOKINE_CONNECTION	-2.92	-0.06	-1.74	-2.29	1.66	-0.44	-1.07	0.00794328	0.954993	0.0977237	0.0301995	0.199526	0.57544	0.316228
CP	SA_REG_CASCADE_OF_CYCLIN_EXPR	SA_REG_CASCADE_OF_CYCLIN_EXPR	1.21	0.02	-0.14	0.74	-0.7	-0.76	0.22	0.363078	1	0.707946	0.812831	0.954993	0.446684	1
CP	ST_JNK_MAPK_PATHWAY	ST_JNK_MAPK_PATHWAY	2.52	3.92	2.76	2.86	2.96	1.74	1.85	0.0323594	0.000676083	0.0213796	0.018197	0.0158489	0.245471	0.229087
CP	ST_P38_MAPK_PATHWAY	ST_P38_MAPK_PATHWAY	1.03	2.53	3.13	2.89	2.26	2.9	2.58	0.457088	0.0389045	0.0074131	0.0169824	0.074131	0.0239883	0.0676083
biological_process	GO:0000003	reproduction	-0.85	0.87	-1.03	-0.87	1.5	-0.7	-0.53	0.436516	0.57544	0.295121	0.363078	0.245471	0.47863	0.549541
biological_process	GO:0000038	very long-chain fatty acid metabolic process	0.51	-0.81	-1.7	-2	-1.23	-2.11	-2.36	0.776247	0.616595	0.104713	0.057544	0.724436	0.0691831	0.0363078
biological_process	GO:0000055	ribosomal large subunit export from nucleus	1.71	3.55	3.23	2.38	3.03	2.68	1.73	0.17378	0.00234423	0.00549541	0.0588844	0.0128825	0.0371535	0.269153
biological_process	GO:0000070	mitotic sister chromatid segregation	2.3	-0.63	0.46	1.19	-2.08	-0.65	0.18	0.0549541	0.691831	1	0.467735	0.389045	0.489779	1
biological_process	GO:0000075	cell cycle checkpoint	1.16	1.05	2.47	2.78	0.51	2.12	2.4	0.389045	0.489779	0.0436516	0.0218776	0.676083	0.123027	0.0891251
biological_process	GO:0000079	regulation of cyclin-dependent protein serine/threonine kinase activity	0.21	-0.86	-1.05	-0.34	-1.1	-1.25	-0.46	0.977237	0.60256	0.295121	0.616595	0.776247	0.263027	0.57544
biological_process	GO:0000086	G2/M transition of mitotic cell cycle	0.19	-0.49	0.55	1.5	-0.67	0.51	1.51	1	0.758578	0.977237	0.301995	0.977237	1	0.354813
biological_process	GO:0000096	sulfur amino acid metabolic process	3.08	1.37	-1.71	-1.47	-0.27	-3.4	-3.01	0.00776247	0.323594	0.102329	0.151356	1	0.00316228	0.00776247
biological_process	GO:0000165	MAPK cascade	-2.76	1.03	-1.8	-1.97	2.81	-0.59	-0.8	0.0120226	0.501187	0.0870964	0.0616595	0.0234423	0.512861	0.436516
biological_process	GO:0000185	activation of MAPKKK activity	1.46	2.71	1.72	1.44	2.22	1.15	0.85	0.251189	0.0251189	0.223872	0.323594	0.0812831	0.57544	0.776247
biological_process	GO:0000209	protein polyubiquitination	3.61	2.12	2.78	2.98	0.27	1.23	1.47	0.00169824	0.0933254	0.0204174	0.0131826	0.776247	0.537032	0.371535
biological_process	GO:0000226	microtubule cytoskeleton organization	0.76	-0.68	3.71	5.15	-1.23	3.67	5.11	0.616595	0.660693	0.00112202	6.0256e-06	0.724436	0.0042658	1.8197e-05
biological_process	GO:0000278	mitotic cell cycle	2.72	0.61	2.85	4.2	-0.92	1.75	3.19	0.0199526	0.724436	0.0165959	0.000239883	0.851138	0.239883	0.0186209
biological_process	GO:0000280	nuclear division	1.06	0.25	1.25	2.13	-0.35	0.83	1.76	0.446684	0.891251	0.457088	0.1	1	0.812831	0.25704
biological_process	GO:0000281	mitotic cytokinesis	0.54	-1.51	0.7	1.39	-2.04	0.49	1.23	0.758578	0.323594	0.870964	0.346737	0.40738	1	0.512861
biological_process	GO:0000302	response to reactive oxygen species	-1.11	2.12	-0.43	-0.61	3.07	0.09	-0.13	0.323594	0.0933254	0.562341	0.47863	0.0114815	1	0.74131
biological_process	GO:0000375	RNA splicing, via transesterification reactions	3.45	5.48	4.4	3.26	4.19	3.08	1.84	0.00269153	8.70964e-07	9.33254e-05	0.0060256	0.000389045	0.0169824	0.229087
biological_process	GO:0000377	RNA splicing, via transesterification reactions with bulged adenosine as nucleophile	3.45	5.48	4.4	3.26	4.19	3.08	1.84	0.00269153	8.70964e-07	9.33254e-05	0.0060256	0.000389045	0.0169824	0.229087
biological_process	GO:0000398	mRNA splicing, via spliceosome	3.45	5.48	4.4	3.26	4.19	3.08	1.84	0.00269153	8.70964e-07	9.33254e-05	0.0060256	0.000389045	0.0169824	0.229087
biological_process	GO:0000724	double-strand break repair via homologous recombination	2.11	0.34	1.35	1.5	-0.87	0.42	0.61	0.0831764	0.851138	0.398107	0.301995	0.891251	1	0.954993
biological_process	GO:0000725	recombinational repair	2.12	0.3	1.34	1.48	-0.92	0.4	0.58	0.0812831	0.870964	0.40738	0.30903	0.851138	1	0.977237
biological_process	GO:0000819	sister chromatid segregation	2.02	-1.01	0.24	0.9	-2.35	-0.75	0.01	0.1	0.537032	1	0.691831	0.288403	0.457088	1
biological_process	GO:0000902	cell morphogenesis	-3.79	-4.17	-0.19	1.97	-2.49	1.69	3.86	0.000562341	0.00162181	0.676083	0.134896	0.229087	0.263027	0.00295121
biological_process	GO:0000904	cell morphogenesis involved in differentiation	-4.01	-3.54	-2.26	-0.36	-1.65	-0.46	1.5	0.000275423	0.00870964	0.0346737	0.616595	0.549541	0.57544	0.363078
biological_process	GO:0000910	cytokinesis	-0.33	-1.36	0.27	1.42	-1.36	0.47	1.67	0.724436	0.371535	1	0.331131	0.645654	1	0.288403
biological_process	GO:0001101	response to acid chemical	-3.31	-1.79	-5.3	-5.52	-0.07	-4.13	-4.31	0.00251189	0.223872	1.34896e-06	3.80189e-07	1	0.00030903	0.00011749
biological_process	GO:0001501	skeletal system development	-5.38	-4.16	-5.1	-4.84	-1.53	-2.88	-2.62	9.54993e-07	0.00162181	3.0903e-06	7.94328e-06	0.57544	0.0128825	0.0204174
biological_process	GO:0001503	ossification	-4.41	-1.14	-3.83	-3.58	1.33	-1.97	-1.73	5.7544e-05	0.47863	0.000457088	0.000831764	0.301995	0.0870964	0.11749
biological_process	GO:0001505	regulation of neurotransmitter levels	-2.8	-1.34	-3.26	-2.64	0.14	-2.16	-1.49	0.0109648	0.380189	0.00263027	0.0131826	0.831764	0.0616595	0.17378
biological_process	GO:0001510	RNA methylation	2.25	4.96	3.77	2.51	4.31	2.99	1.61	0.0616595	1.04713e-05	0.000933254	0.042658	0.000269153	0.0204174	0.30903
biological_process	GO:0001523	retinoid metabolic process	-0.63	-1.18	-4.85	-5.35	-0.97	-4.99	-5.39	0.562341	0.457088	9.33254e-06	8.31764e-07	0.831764	8.31764e-06	1.09648e-06
biological_process	GO:0001525	angiogenesis	-4.81	-2.65	-5.33	-6.15	-0.17	-3.42	-4.28	1.1749e-05	0.0549541	1.14815e-06	1.28825e-08	1	0.00301995	0.000128825
biological_process	GO:0001556	oocyte maturation	-4.24	-2.23	-2.65	-1.83	-0.02	-0.77	0.04	0.000114815	0.109648	0.0138038	0.0794328	1	0.446684	1
biological_process	GO:0001562	response to protozoan	-1.03	1.23	-1.85	-2.55	2.02	-1.5	-2.22	0.354813	0.389045	0.0794328	0.0165959	0.11749	0.186209	0.047863
biological_process	GO:0001568	blood vessel development	-5.69	-3.71	-6.91	-6.91	-0.84	-4.69	-4.66	1.90546e-07	0.00512861	2.51189e-10	2.13796e-10	0.891251	3.0903e-05	2.95121e-05
biological_process	GO:0001656	metanephros development	-1.17	-1.92	-2.81	-2.42	-1.49	-2.48	-2.02	0.295121	0.18197	0.00912011	0.0223872	0.60256	0.0316228	0.0707946
biological_process	GO:0001659	temperature homeostasis	-0.4	1.32	-0.53	-1.5	1.75	-0.37	-1.4	0.691831	0.346737	0.524807	0.144544	0.18197	0.616595	0.199526
biological_process	GO:0001660	fever generation	-1.28	0.9	-2.48	-4.21	1.79	-2.06	-3.87	0.25704	0.562341	0.0213796	9.33254e-05	0.169824	0.074131	0.000549541
biological_process	GO:0001661	conditioned taste aversion	3.76	2	-0.48	0.2	0.04	-2.4	-1.55	0.00102329	0.11749	0.549541	1	0.870964	0.0380189	0.162181
biological_process	GO:0001666	response to hypoxia	-2.12	2.46	0.59	0.54	4.06	1.71	1.57	0.0562341	0.0457088	0.954993	0.977237	0.00060256	0.25704	0.331131
biological_process	GO:0001676	long-chain fatty acid metabolic process	-1.82	-1.85	-3.65	-3.26	-1.03	-3.08	-2.61	0.104713	0.20893	0.000812831	0.00229087	0.812831	0.00776247	0.020893
biological_process	GO:0001696	gastric acid secretion	0.07	-0.28	-1.27	-1.29	-0.36	-1.43	-1.4	1	0.851138	0.213796	0.204174	1	0.20893	0.199526
biological_process	GO:0001773	myeloid dendritic cell activation	-1.01	0.41	-1.72	-2.38	1.06	-1.37	-2.05	0.363078	0.831764	0.1	0.0251189	0.40738	0.229087	0.0660693
biological_process	GO:0001775	cell activation	-7.57	-3.78	-5.24	-6.16	0.2	-1.94	-2.99	2.04174e-12	0.0042658	1.7378e-06	1.28825e-08	0.812831	0.0933254	0.00812831
biological_process	GO:0001776	leukocyte homeostasis	-2.55	-0.99	-1.86	-2.21	0.39	-0.76	-1.15	0.0204174	0.537032	0.0776247	0.0363078	0.724436	0.457088	0.281838
biological_process	GO:0001816	cytokine production	-4.42	0.97	-2.78	-3.64	3.74	-0.83	-1.79	5.7544e-05	0.537032	0.00977237	0.000691831	0.00177828	0.436516	0.107152
biological_process	GO:0001817	regulation of cytokine production	-3.95	0.55	-2.88	-3.52	2.97	-1.18	-1.89	0.000331131	0.758578	0.0074131	0.00104713	0.0151356	0.295121	0.0912011
biological_process	GO:0001818	negative regulation of cytokine production	-3.73	-0.32	-1.16	-1.98	1.85	0.6	-0.36	0.000660693	0.831764	0.251189	0.060256	0.154882	1	0.630957
biological_process	GO:0001819	positive regulation of cytokine production	-3.15	0.06	-3.46	-3.77	1.94	-2.21	-2.53	0.0040738	0.977237	0.00141254	0.000446684	0.134896	0.0562341	0.0245471
biological_process	GO:0001889	liver development	0.57	-0.28	-3.09	-3.56	-0.66	-3.65	-4.05	0.74131	0.851138	0.00436516	0.000891251	0.977237	0.00144544	0.000295121
biological_process	GO:0001906	cell killing	-1.21	-2.15	-2.31	-1.69	-1.73	-1.92	-1.22	0.281838	0.125893	0.030903	0.104713	0.512861	0.0954993	0.25704
biological_process	GO:0001909	leukocyte mediated cytotoxicity	-0.45	-1.66	-1.39	-0.74	-1.63	-1.29	-0.58	0.660693	0.263027	0.177828	0.416869	0.562341	0.251189	0.524807
biological_process	GO:0001910	regulation of leukocyte mediated cytotoxicity	-0.34	-0.25	-0.91	-0.31	-0.09	-0.82	-0.17	0.724436	0.870964	0.346737	0.630957	1	0.436516	0.724436
biological_process	GO:0001944	vasculature development	-5.8	-4.09	-7	-6.95	-1.21	-4.74	-4.66	1.14815e-07	0.00204174	1.65959e-10	1.69824e-10	0.724436	2.51189e-05	3.01995e-05
biological_process	GO:0002138	retinoic acid biosynthetic process	-0.84	-0.24	-2.98	-2.33	0.23	-2.83	-2.07	0.446684	0.870964	0.0057544	0.0281838	0.794328	0.0147911	0.0630957
biological_process	GO:0002218	activation of innate immune response	-3.3	-0.9	-0.88	-1.08	0.94	0.69	0.4	0.00263027	0.588844	0.363078	0.275423	0.467735	0.933254	1
biological_process	GO:0002220	innate immune response activating cell surface receptor signaling pathway	-2.89	-1.31	-2.93	-3.31	0.22	-1.76	-2.16	0.00870964	0.398107	0.00660693	0.00194984	0.794328	0.123027	0.0537032
biological_process	GO:0002221	pattern recognition receptor signaling pathway	-2.06	0.03	-0.19	-0.71	1.26	0.83	0.21	0.0630957	1	0.676083	0.42658	0.331131	0.812831	1
biological_process	GO:0002224	toll-like receptor signaling pathway	-2.3	1.1	0.07	-0.64	2.62	1.23	0.4	0.0371535	0.467735	1	0.467735	0.0363078	0.537032	1
biological_process	GO:0002237	response to molecule of bacterial origin	-0.22	5.84	-0.48	-1.63	6.78	-0.41	-1.63	0.776247	1.38038e-07	0.549541	0.11749	1.58489e-09	0.60256	0.141254
biological_process	GO:0002250	adaptive immune response	-2.61	-1.73	-3.72	-4.71	-0.41	-2.75	-3.78	0.0177828	0.239883	0.000660693	1.31826e-05	1	0.0177828	0.000724436
biological_process	GO:0002252	immune effector process	-3.15	-1.32	-3.78	-4.11	0.37	-2.55	-2.89	0.00416869	0.389045	0.000537032	0.000134896	0.74131	0.0275423	0.0107152
biological_process	GO:0002253	activation of immune response	-4.21	-2.18	-3.5	-4.56	0.02	-1.72	-2.87	0.000125893	0.120226	0.00128825	2.34423e-05	0.870964	0.134896	0.0109648
biological_process	GO:0002263	cell activation involved in immune response	-2.91	-0.51	-0.8	-1.01	1.15	0.59	0.29	0.00812831	0.758578	0.398107	0.301995	0.371535	1	1
biological_process	GO:0002274	myeloid leukocyte activation	-4.51	-0.89	-3.55	-4.79	1.67	-1.62	-2.98	4.0738e-05	0.588844	0.00112202	9.77237e-06	0.199526	0.154882	0.00851138
biological_process	GO:0002275	myeloid cell activation involved in immune response	-2.54	-0.45	-1.15	-1.17	1	0.02	-0.06	0.020893	0.776247	0.25704	0.239883	0.436516	1	0.776247
biological_process	GO:0002285	lymphocyte activation involved in immune response	-1.8	-0.32	-0.08	-0.33	0.71	0.82	0.49	0.107152	0.831764	0.74131	0.616595	0.57544	0.831764	1
biological_process	GO:0002286	T cell activation involved in immune response	-2.33	0.32	-0.31	-0.77	1.75	0.83	0.28	0.0346737	0.870964	0.616595	0.40738	0.177828	0.812831	1
biological_process	GO:0002287	alpha-beta T cell activation involved in immune response	-2.26	0.12	-0.41	-0.76	1.48	0.68	0.25	0.0416869	0.954993	0.57544	0.40738	0.251189	0.933254	1
biological_process	GO:0002292	T cell differentiation involved in immune response	-1.98	0.27	-0.5	-0.8	1.48	0.45	0.08	0.0776247	0.891251	0.537032	0.389045	0.251189	1	1
biological_process	GO:0002293	alpha-beta T cell differentiation involved in immune response	-2.12	0.32	-0.55	-1.06	1.63	0.46	-0.14	0.0562341	0.870964	0.512861	0.281838	0.20893	1	0.74131
biological_process	GO:0002294	CD4-positive, alpha-beta T cell differentiation involved in immune response	-1.91	0.41	-0.35	-0.76	1.61	0.57	0.09	0.0870964	0.831764	0.60256	0.40738	0.213796	1	1
biological_process	GO:0002295	T-helper cell lineage commitment	-0.56	1.14	-0.28	-0.86	1.63	-0.03	-0.65	0.60256	0.446684	0.630957	0.363078	0.20893	0.776247	0.489779
biological_process	GO:0002360	T cell lineage commitment	-1.05	0.97	-0.19	-0.56	1.74	0.33	-0.1	0.346737	0.537032	0.676083	0.501187	0.18197	1	0.758578
biological_process	GO:0002363	alpha-beta T cell lineage commitment	-1.08	0.9	-0.58	-0.89	1.67	-0.09	-0.44	0.331131	0.562341	0.501187	0.354813	0.199526	0.74131	0.588844
biological_process	GO:0002366	leukocyte activation involved in immune response	-2.91	-0.51	-0.8	-1.01	1.15	0.59	0.29	0.00812831	0.758578	0.398107	0.301995	0.371535	1	1
biological_process	GO:0002367	cytokine production involved in immune response	-3.19	-0.64	-2.36	-3.16	1.17	-0.97	-1.86	0.00363078	0.691831	0.0281838	0.0030903	0.363078	0.371535	0.0954993
biological_process	GO:0002429	immune response-activating cell surface receptor signaling pathway	-4.63	-2.52	-3.39	-3.99	-0.12	-1.38	-2.07	2.34423e-05	0.0660693	0.00177828	0.000204174	1	0.223872	0.0645654
biological_process	GO:0002437	inflammatory response to antigenic stimulus	-1.16	1.08	-0.21	-0.77	1.92	0.34	-0.27	0.301995	0.47863	0.660693	0.40738	0.141254	1	0.660693
biological_process	GO:0002439	chronic inflammatory response to antigenic stimulus	2.07	4.71	1.28	0.03	4.13	0.36	-0.94	0.0912011	3.38844e-05	0.436516	1	0.000467735	1	0.371535
biological_process	GO:0002440	production of molecular mediator of immune response	-2.24	0.1	-2.03	-2.96	1.45	-1.1	-2.1	0.0436516	0.977237	0.0549541	0.00549541	0.263027	0.316228	0.0616595
biological_process	GO:0002443	leukocyte mediated immunity	-1.48	-1.1	-3.26	-3.38	-0.37	-2.82	-2.89	0.186209	0.489779	0.00263027	0.00158489	1	0.0151356	0.0104713
biological_process	GO:0002449	lymphocyte mediated immunity	-1.1	-1.5	-3.17	-3.72	-1.05	-2.91	-3.43	0.331131	0.323594	0.00338844	0.000537032	0.794328	0.0120226	0.00218776
biological_process	GO:0002455	humoral immune response mediated by circulating immunoglobulin	-0.11	-0.13	-3.36	-5.2	-0.08	-3.61	-5.46	0.831764	0.912011	0.00194984	1.65959e-06	1	0.00162181	7.76247e-07
biological_process	GO:0002456	T cell mediated immunity	-0.88	-1.55	-1.22	-0.83	-1.24	-0.89	-0.46	0.42658	0.30903	0.229087	0.380189	0.724436	0.40738	0.57544
biological_process	GO:0002460	adaptive immune response based on somatic recombination of immune receptors built from immunoglobulin superfamily domains	-1.83	-1.73	-3.69	-4.5	-0.87	-3.11	-3.92	0.1	0.239883	0.000724436	3.0903e-05	0.891251	0.00707946	0.000467735
biological_process	GO:0002478	antigen processing and presentation of exogenous peptide antigen	-2.6	-2.56	-2.62	-2.5	-1.37	-1.56	-1.44	0.018197	0.0630957	0.0147911	0.0186209	0.645654	0.169824	0.190546
biological_process	GO:0002495	antigen processing and presentation of peptide antigen via MHC class II	-3.39	-2.59	-3.4	-4.05	-0.94	-2.01	-2.71	0.00194984	0.060256	0.00177828	0.000169824	0.851138	0.0812831	0.0165959
biological_process	GO:0002504	antigen processing and presentation of peptide or polysaccharide antigen via MHC class II	-3.45	-2.87	-3.41	-4.21	-1.23	-1.99	-2.85	0.00165959	0.0363078	0.00169824	9.33254e-05	0.724436	0.0831764	0.0114815
biological_process	GO:0002520	immune system development	-4.14	-1.68	-3.55	-4.43	0.55	-1.81	-2.77	0.000162181	0.25704	0.00112202	4.0738e-05	0.645654	0.114815	0.0144544
biological_process	GO:0002521	leukocyte differentiation	-3.37	-1.69	-2.77	-3.47	0.08	-1.34	-2.11	0.0020893	0.251189	0.0102329	0.00120226	0.851138	0.234423	0.060256
biological_process	GO:0002523	leukocyte migration involved in inflammatory response	-3.19	-1.33	-2.2	-1.19	0.39	-0.8	0.23	0.00363078	0.389045	0.0398107	0.239883	0.724436	0.446684	1
biological_process	GO:0002526	acute inflammatory response	-0.78	2.36	-0.17	-2.43	3.16	0.21	-2.21	0.47863	0.0562341	0.691831	0.0223872	0.00933254	1	0.0489779
biological_process	GO:0002544	chronic inflammatory response	-3.16	-0.14	-2.19	-3.02	1.71	-0.81	-1.73	0.00398107	0.912011	0.0398107	0.00457088	0.186209	0.436516	0.120226
biological_process	GO:0002548	monocyte chemotaxis	-2.38	1.94	-1.92	-1.39	3.62	-0.91	-0.36	0.030903	0.131826	0.0691831	0.17378	0.00269153	0.398107	0.630957
biological_process	GO:0002573	myeloid leukocyte differentiation	-0.6	0.59	-0.82	-2.26	1.03	-0.59	-2.12	0.57544	0.74131	0.389045	0.0323594	0.42658	0.512861	0.0588844
biological_process	GO:0002577	regulation of antigen processing and presentation	-1.59	-0.79	-1.96	-1.97	0.03	-1.35	-1.35	0.158489	0.630957	0.0645654	0.0616595	0.870964	0.234423	0.213796
biological_process	GO:0002579	positive regulation of antigen processing and presentation	-1.59	-0.79	-1.96	-1.97	0.03	-1.35	-1.35	0.158489	0.630957	0.0645654	0.0616595	0.870964	0.234423	0.213796
biological_process	GO:0002637	regulation of immunoglobulin production	-1.18	0.95	-1.4	-2.22	1.79	-0.93	-1.81	0.295121	0.537032	0.17378	0.0346737	0.169824	0.389045	0.104713
biological_process	GO:0002673	regulation of acute inflammatory response	-2.76	-0.38	-2.89	-4.6	1.21	-1.78	-3.59	0.0123027	0.812831	0.00724436	2.13796e-05	0.346737	0.123027	0.00141254
biological_process	GO:0002675	positive regulation of acute inflammatory response	-4.68	-1.04	-3.82	-5.29	1.6	-1.82	-3.42	1.86209e-05	0.524807	0.000467735	1.04713e-06	0.213796	0.112202	0.00229087
biological_process	GO:0002682	regulation of immune system process	-5.78	-3.26	-6.46	-7.38	-0.28	-4.16	-5.12	1.23027e-07	0.0177828	3.71535e-09	1.58489e-11	1	0.000288403	3.71535e-06
biological_process	GO:0002683	negative regulation of immune system process	-3.73	-1.51	-3.31	-4.12	0.5	-1.75	-2.62	0.000660693	0.323594	0.00229087	0.000128825	0.676083	0.125893	0.0204174
biological_process	GO:0002684	positive regulation of immune system process	-5.71	-2.9	-6.17	-6.68	0.09	-3.88	-4.42	1.7378e-07	0.0354813	1.90546e-08	7.4131e-10	0.851138	0.000724436	7.58578e-05
biological_process	GO:0002685	regulation of leukocyte migration	-6.18	-0.73	-4.89	-4.9	2.84	-2.25	-2.31	1.38038e-08	0.645654	8.31764e-06	6.0256e-06	0.0218776	0.0524807	0.0398107
biological_process	GO:0002687	positive regulation of leukocyte migration	-4.81	-0.01	-4.3	-4.59	2.85	-2.29	-2.62	1.1749e-05	0.977237	8.31764e-05	2.18776e-05	0.0213796	0.0489779	0.0204174
biological_process	GO:0002688	regulation of leukocyte chemotaxis	-3.79	1.1	-3.28	-2.91	3.51	-1.69	-1.31	0.000562341	0.457088	0.00245471	0.00645654	0.00371535	0.141254	0.229087
biological_process	GO:0002689	negative regulation of leukocyte chemotaxis	-2.62	-0.94	-1.6	0.35	0.49	-0.43	1.6	0.017378	0.562341	0.125893	1	0.676083	0.588844	0.30903
biological_process	GO:0002690	positive regulation of leukocyte chemotaxis	-3.37	1.52	-3.08	-3.22	3.73	-1.68	-1.84	0.00204174	0.25704	0.00436516	0.0025704	0.00177828	0.141254	0.1
biological_process	GO:0002691	regulation of cellular extravasation	-3.34	-0.77	-3.51	-2.11	1.12	-2.16	-0.67	0.00223872	0.630957	0.00123027	0.0457088	0.389045	0.0616595	0.47863
biological_process	GO:0002693	positive regulation of cellular extravasation	-1.07	0.89	-1	0.56	1.65	-0.55	1.1	0.338844	0.57544	0.30903	0.954993	0.204174	0.524807	0.588844
biological_process	GO:0002694	regulation of leukocyte activation	-5.07	-3.88	-4.57	-5.18	-1.41	-2.46	-3.12	3.80189e-06	0.00331131	3.01995e-05	1.8197e-06	0.630957	0.0338844	0.00549541
biological_process	GO:0002695	negative regulation of leukocyte activation	-3.8	-2.73	-4.22	-4.66	-0.84	-2.7	-3.16	0.000549541	0.0489779	0.000112202	1.69824e-05	0.891251	0.0199526	0.00501187
biological_process	GO:0002696	positive regulation of leukocyte activation	-3.72	-3.31	-4.16	-4.47	-1.55	-2.68	-3	0.000676083	0.0165959	0.000141254	3.46737e-05	0.57544	0.020893	0.00776247
biological_process	GO:0002697	regulation of immune effector process	-2.18	-0.91	-1.85	-1.83	0.26	-0.93	-0.92	0.0501187	0.57544	0.0794328	0.0794328	0.776247	0.389045	0.371535
biological_process	GO:0002698	negative regulation of immune effector process	-1.32	0.46	-0.55	-1.18	1.31	0.06	-0.64	0.245471	0.794328	0.512861	0.239883	0.30903	1	0.501187
biological_process	GO:0002699	positive regulation of immune effector process	-2.43	-0.93	-2.76	-2.47	0.39	-1.79	-1.48	0.0269153	0.57544	0.0104713	0.0199526	0.724436	0.11749	0.177828
biological_process	GO:0002700	regulation of production of molecular mediator of immune response	-2.98	0.17	-2.56	-3.73	1.97	-1.3	-2.57	0.00660693	0.933254	0.017378	0.000512861	0.128825	0.245471	0.0223872
biological_process	GO:0002701	negative regulation of production of molecular mediator of immune response	-1.56	1.63	-0.61	-1.06	2.78	0.11	-0.4	0.169824	0.218776	0.47863	0.281838	0.0245471	1	0.60256
biological_process	GO:0002702	positive regulation of production of molecular mediator of immune response	-2.49	-0.89	-3.06	-4.38	0.46	-2.1	-3.48	0.0239883	0.588844	0.00457088	5.01187e-05	0.691831	0.0691831	0.00190546
biological_process	GO:0002703	regulation of leukocyte mediated immunity	-1.88	-0.58	-1.93	-1.84	0.46	-1.17	-1.07	0.0912011	0.724436	0.0676083	0.0794328	0.691831	0.295121	0.316228
biological_process	GO:0002705	positive regulation of leukocyte mediated immunity	-1.67	-0.85	-1.37	-1.01	0.03	-0.66	-0.29	0.138038	0.60256	0.18197	0.301995	0.870964	0.489779	0.660693
biological_process	GO:0002706	regulation of lymphocyte mediated immunity	-1.42	-0.73	-1.87	-2.19	0.02	-1.33	-1.66	0.20893	0.645654	0.0776247	0.0371535	0.870964	0.239883	0.131826
biological_process	GO:0002714	positive regulation of B cell mediated immunity	-1.96	-0.71	-2.09	-2.77	0.35	-1.31	-2.02	0.0794328	0.645654	0.0489779	0.00933254	0.74131	0.245471	0.0707946
biological_process	GO:0002718	regulation of cytokine production involved in immune response	-3.12	-0.83	-2.72	-3.61	0.91	-1.41	-2.37	0.00446684	0.616595	0.0114815	0.000758578	0.47863	0.213796	0.0354813
biological_process	GO:0002719	negative regulation of cytokine production involved in immune response	-2	1.39	-0.95	-1.33	2.77	-0.03	-0.47	0.074131	0.316228	0.331131	0.190546	0.0251189	0.776247	0.57544
biological_process	GO:0002757	immune response-activating signal transduction	-4.88	-1.96	-2.41	-2.88	0.67	-0.19	-0.77	8.70964e-06	0.17378	0.0251189	0.00691831	0.588844	0.707946	0.446684
biological_process	GO:0002758	innate immune response-activating signal transduction	-3	-0.29	-0.63	-0.8	1.45	0.81	0.56	0.00630957	0.851138	0.47863	0.389045	0.263027	0.831764	1
biological_process	GO:0002764	immune response-regulating signaling pathway	-5.06	-2.31	-2.97	-3.31	0.38	-0.71	-1.15	3.98107e-06	0.0977237	0.00588844	0.00190546	0.74131	0.47863	0.281838
biological_process	GO:0002768	immune response-regulating cell surface receptor signaling pathway	-5.07	-3.01	-3.95	-4.38	-0.42	-1.77	-2.28	3.80189e-06	0.0295121	0.00030903	4.89779e-05	1	0.123027	0.042658
biological_process	GO:0002790	peptide secretion	-1.43	-0.24	-2.84	-3.82	0.58	-2.38	-3.38	0.204174	0.870964	0.00851138	0.000389045	0.645654	0.0398107	0.0025704
biological_process	GO:0002819	regulation of adaptive immune response	-2.61	-1.23	-2.69	-3.27	0.15	-1.63	-2.24	0.0177828	0.42658	0.0128825	0.00223872	0.831764	0.154882	0.0457088
biological_process	GO:0002821	positive regulation of adaptive immune response	-1.42	-0.73	-2.09	-2.22	0.02	-1.57	-1.68	0.20893	0.645654	0.0489779	0.0354813	0.870964	0.165959	0.128825
biological_process	GO:0002822	regulation of adaptive immune response based on somatic recombination of immune receptors built from immunoglobulin superfamily domains	-1.34	-0.74	-2.27	-2.83	-0.05	-1.81	-2.37	0.234423	0.630957	0.0338844	0.00794328	1	0.114815	0.0354813
biological_process	GO:0002824	positive regulation of adaptive immune response based on somatic recombination of immune receptors built from immunoglobulin superfamily domains	-1.2	-0.48	-2.02	-2.09	0.17	-1.61	-1.65	0.288403	0.758578	0.0562341	0.047863	0.812831	0.158489	0.134896
biological_process	GO:0002825	regulation of T-helper 1 type immune response	-1.72	-0.65	-1.77	-1.43	0.29	-1.07	-0.71	0.125893	0.676083	0.0912011	0.162181	0.776247	0.331131	0.467735
biological_process	GO:0002827	positive regulation of T-helper 1 type immune response	-1.07	-0.57	-2	-1.57	-0.01	-1.65	-1.17	0.338844	0.724436	0.0588844	0.128825	1	0.147911	0.275423
biological_process	GO:0002891	positive regulation of immunoglobulin mediated immune response	-1.96	-0.71	-2.09	-2.77	0.35	-1.31	-2.02	0.0794328	0.645654	0.0489779	0.00933254	0.74131	0.245471	0.0707946
biological_process	GO:0003012	muscle system process	-1.71	-0.33	0.67	0.87	0.65	1.59	1.73	0.125893	0.831764	0.891251	0.707946	0.616595	0.30903	0.269153
biological_process	GO:0003013	circulatory system process	-2.74	-0.17	-2.88	-3.36	1.44	-1.77	-2.28	0.0128825	0.891251	0.0074131	0.00165959	0.263027	0.123027	0.042658
biological_process	GO:0003018	vascular process in circulatory system	-1.18	0.06	-3.03	-3.8	0.77	-2.71	-3.48	0.295121	0.977237	0.00501187	0.00040738	0.549541	0.0194984	0.00190546
biological_process	GO:0003096	renal sodium ion transport	-0.71	0.68	0.05	-1.68	1.19	0.41	-1.44	0.512861	0.691831	1	0.107152	0.354813	1	0.186209
biological_process	GO:0003310	pancreatic A cell differentiation	0.89	0.35	0.25	0.4	-0.12	-0.17	0.01	0.549541	0.851138	1	1	1	0.707946	1
biological_process	GO:0005975	carbohydrate metabolic process	2.68	0.97	-1.64	-2.07	-0.49	-3.13	-3.45	0.0223872	0.537032	0.11749	0.0489779	1	0.00676083	0.0020893
biological_process	GO:0005996	monosaccharide metabolic process	3.45	1.61	-2.9	-3.36	-0.22	-4.89	-5.19	0.00269153	0.223872	0.00724436	0.00165959	1	1.31826e-05	2.81838e-06
biological_process	GO:0006006	glucose metabolic process	3.36	1.13	-2.69	-3.52	-0.71	-4.62	-5.31	0.00338844	0.446684	0.0125893	0.00102329	0.954993	4.2658e-05	1.54882e-06
biological_process	GO:0006063	uronic acid metabolic process	0.74	-0.09	-0.25	-0.14	-0.54	-0.65	-0.5	0.630957	0.933254	0.645654	0.707946	1	0.489779	0.562341
biological_process	GO:0006066	alcohol metabolic process	1.35	-0.34	-5.81	-6.28	-1.18	-7.01	-7.3	0.301995	0.831764	1.14815e-07	7.24436e-09	0.74131	6.60693e-11	1.28825e-11
biological_process	GO:0006067	ethanol metabolic process	0.99	-1.67	-3.1	-2.47	-2.49	-3.87	-3.09	0.47863	0.263027	0.0042658	0.0199526	0.229087	0.00074131	0.0060256
biological_process	GO:0006068	ethanol catabolic process	0.76	-1.28	-3.21	-2.63	-1.91	-3.89	-3.15	0.630957	0.398107	0.00301995	0.0134896	0.446684	0.000724436	0.00512861
biological_process	GO:0006082	organic acid metabolic process	2.57	0.53	-6.24	-6.77	-0.93	-8.1	-8.39	0.0301995	0.758578	1.23027e-08	4.67735e-10	0.851138	4.0738e-14	1e-17
biological_process	GO:0006084	acetyl-CoA metabolic process	2.99	1.15	-0.47	-0.75	-0.47	-2	-2.2	0.01	0.436516	0.549541	0.40738	1	0.0831764	0.0501187
biological_process	GO:0006091	generation of precursor metabolites and energy	3.75	2.22	0.73	-0.13	0.29	-1.07	-1.89	0.00107152	0.0776247	0.831764	0.724436	0.758578	0.331131	0.0912011
biological_process	GO:0006109	regulation of carbohydrate metabolic process	1.28	-0.42	-2.49	-3.21	-1.24	-3.36	-4.01	0.331131	0.794328	0.020893	0.00263027	0.724436	0.00354813	0.000338844
biological_process	GO:0006152	purine nucleoside catabolic process	3.61	2.22	4.48	5.02	0.38	3.08	3.63	0.00165959	0.0776247	7.07946e-05	1.04713e-05	0.74131	0.0169824	0.0060256
biological_process	GO:0006171	cAMP biosynthetic process	-3.82	-2.27	-2.82	-3.38	-0.3	-1.17	-1.8	0.000501187	0.104713	0.00870964	0.00158489	1	0.295121	0.107152
biological_process	GO:0006195	purine nucleotide catabolic process	3.41	1.87	4.1	4.65	0.1	2.78	3.34	0.00301995	0.144544	0.000275423	4.2658e-05	0.831764	0.0301995	0.0125893
biological_process	GO:0006200	ATP catabolic process	3.45	1.17	2.43	2.84	-0.72	0.93	1.4	0.00269153	0.436516	0.0489779	0.0186209	0.933254	0.74131	0.416869
biological_process	GO:0006259	DNA metabolic process	5.15	0.71	3.58	3.38	-2.26	1.33	1.17	5.12861e-06	0.676083	0.0018197	0.0040738	0.323594	0.467735	0.549541
biological_process	GO:0006260	DNA replication	2.76	1.36	1.93	1.84	-0.09	0.72	0.66	0.018197	0.331131	0.147911	0.17378	1	0.912011	0.912011
biological_process	GO:0006261	DNA-dependent DNA replication	2.36	0.97	2.28	1.62	-0.3	1.31	0.62	0.047863	0.537032	0.0691831	0.251189	1	0.47863	0.954993
biological_process	GO:0006268	DNA unwinding involved in DNA replication	-0.15	-0.35	-0.47	-0.38	-0.32	-0.44	-0.34	0.812831	0.812831	0.549541	0.60256	1	0.57544	0.630957
biological_process	GO:0006270	DNA replication initiation	-0.46	-0.23	0.9	0.69	0.01	1.21	0.95	0.645654	0.870964	0.707946	0.851138	0.870964	0.537032	0.707946
biological_process	GO:0006271	DNA strand elongation involved in DNA replication	-0.16	-0.72	-0.37	-0.42	-0.72	-0.32	-0.37	0.812831	0.645654	0.60256	0.57544	0.933254	0.645654	0.616595
biological_process	GO:0006281	DNA repair	5.58	1.07	4.5	4.24	-2.1	2.13	1.88	6.60693e-07	0.47863	6.45654e-05	0.000213796	0.389045	0.123027	0.223872
biological_process	GO:0006302	double-strand break repair	2.99	-0.03	2.44	2.54	-1.82	1.16	1.29	0.00977237	0.977237	0.047863	0.0398107	0.489779	0.57544	0.467735
biological_process	GO:0006310	DNA recombination	2.06	0.82	1.95	1.76	-0.29	1.1	0.9	0.0912011	0.60256	0.141254	0.199526	1	0.60256	0.74131
biological_process	GO:0006323	DNA packaging	2.03	0.4	0.62	0.37	-0.75	-0.34	-0.56	0.0954993	0.831764	0.933254	1	0.933254	0.630957	0.524807
biological_process	GO:0006325	chromatin organization	3.77	2.49	3.21	1.88	0.6	1.61	0.23	0.001	0.042658	0.0057544	0.158489	0.630957	0.301995	1
biological_process	GO:0006335	DNA replication-dependent nucleosome assembly	1.38	0.82	0.59	0.77	0.11	-0.05	0.17	0.281838	0.60256	0.954993	0.776247	0.831764	0.758578	1
biological_process	GO:0006364	rRNA processing	3.34	6.97	4.79	3.21	5.94	3.56	1.85	0.00363078	1.86209e-10	2.0893e-05	0.00691831	1.7378e-07	0.00549541	0.229087
biological_process	GO:0006396	RNA processing	6.79	10.19	8.67	6.2	7.56	6.08	3.41	9.54993e-10	1e-17	1e-17	3.01995e-08	9.12011e-12	1.12202e-07	0.0104713
biological_process	GO:0006397	mRNA processing	5.61	7.29	6.38	4.83	4.97	4.16	2.5	6.16595e-07	2.34423e-11	6.60693e-09	2.0893e-05	2.04174e-05	0.000794328	0.074131
biological_process	GO:0006399	tRNA metabolic process	3.76	5	4.77	3.09	3.46	3.33	1.52	0.00102329	8.51138e-06	2.23872e-05	0.01	0.0042658	0.01	0.354813
biological_process	GO:0006400	tRNA modification	0.63	2.49	2.82	1.8	2.46	2.77	1.62	0.691831	0.042658	0.0177828	0.18197	0.0501187	0.030903	0.30903
biological_process	GO:0006403	RNA localization	3.08	4.3	3.18	1.99	3.07	1.93	0.67	0.00758578	0.000162181	0.00616595	0.131826	0.011749	0.17378	0.912011
biological_process	GO:0006412	translation	7.55	8.09	8.75	6.29	4.72	5.78	3.14	6.76083e-12	8.70964e-14	1e-17	1.86209e-08	5.12861e-05	5.7544e-07	0.0199526
biological_process	GO:0006413	translational initiation	4.11	5.88	5.54	3.98	4.25	3.99	2.3	0.000323594	1.1749e-07	6.45654e-07	0.000537032	0.000323594	0.00147911	0.109648
biological_process	GO:0006417	regulation of translation	4.51	6.29	6.04	4.44	4.49	4.34	2.6	6.91831e-05	1.09648e-08	4.2658e-08	0.000104713	0.000131826	0.000398107	0.0645654
biological_process	GO:0006418	tRNA aminoacylation for protein translation	3.49	3.23	3.38	2.08	1.6	1.95	0.57	0.00239883	0.0060256	0.00346737	0.109648	0.213796	0.169824	0.977237
biological_process	GO:0006446	regulation of translational initiation	2.82	4.57	4.06	2.86	3.52	3.02	1.71	0.0154882	6.0256e-05	0.000316228	0.0177828	0.00371535	0.0186209	0.275423
biological_process	GO:0006457	protein folding	4.26	4.2	4.09	3.06	2.24	2.33	1.24	0.000177828	0.000239883	0.000288403	0.0112202	0.0776247	0.0812831	0.501187
biological_process	GO:0006461	protein complex assembly	-2.27	0.07	1.4	1.95	1.42	2.66	3.13	0.0398107	0.977237	0.380189	0.138038	0.269153	0.0380189	0.0199526
biological_process	GO:0006511	ubiquitin-dependent protein catabolic process	6.22	4.5	6.12	5.6	1.42	3.57	3.03	2.45471e-08	8.12831e-05	2.81838e-08	7.4131e-07	0.269153	0.00537032	0.0251189
biological_process	GO:0006513	protein monoubiquitination	2.87	1.63	2.07	1.68	0.15	0.82	0.43	0.0138038	0.218776	0.112202	0.229087	0.831764	0.812831	1
biological_process	GO:0006520	cellular amino acid metabolic process	1.51	1.79	-2.44	-3.31	1.14	-3.42	-4.22	0.239883	0.165959	0.0234423	0.00190546	0.371535	0.00301995	0.000158489
biological_process	GO:0006575	cellular modified amino acid metabolic process	1.94	2.09	-1.62	-2.19	1.23	-2.74	-3.23	0.11749	0.0977237	0.120226	0.0380189	0.338844	0.018197	0.0040738
biological_process	GO:0006576	cellular biogenic amine metabolic process	2.31	2.53	-1.66	-2.21	1.5	-2.97	-3.43	0.0549541	0.0389045	0.112202	0.0354813	0.245471	0.0104713	0.00218776
biological_process	GO:0006577	amino-acid betaine metabolic process	1.87	-0.55	-2.65	-1.45	-1.74	-3.84	-2.42	0.128825	0.724436	0.0138038	0.158489	0.512861	0.000831764	0.0323594
biological_process	GO:0006629	lipid metabolic process	0.82	-2.13	-7.79	-7.71	-2.91	-8.91	-8.56	0.588844	0.131826	8.70964e-13	1.69824e-12	0.0954993	1e-17	1e-17
biological_process	GO:0006631	fatty acid metabolic process	0.66	-2.57	-6.46	-5.94	-3.32	-7.39	-6.62	0.676083	0.0630957	3.71535e-09	4.2658e-08	0.0363078	6.60693e-12	1.04713e-09
biological_process	GO:0006633	fatty acid biosynthetic process	-0.7	-0.37	-2.41	-3.07	0	-2.28	-2.93	0.512861	0.812831	0.0251189	0.00398107	0.870964	0.0489779	0.00954993
biological_process	GO:0006635	fatty acid beta-oxidation	2.62	-2.23	-5.38	-3.85	-4.1	-7.19	-5.31	0.0263027	0.109648	9.12011e-07	0.000346737	0.00380189	2.45471e-11	1.54882e-06
biological_process	GO:0006637	acyl-CoA metabolic process	2.1	-0.54	-1.95	-1.51	-1.87	-3.18	-2.59	0.0831764	0.724436	0.0645654	0.141254	0.446684	0.00588844	0.0213796
biological_process	GO:0006638	neutral lipid metabolic process	1.14	0.4	-3.67	-4.85	-0.22	-4.58	-5.68	0.398107	0.831764	0.000758578	7.58578e-06	1	5.01187e-05	2.29087e-07
biological_process	GO:0006639	acylglycerol metabolic process	1.84	0.87	-3.32	-4.53	-0.1	-4.54	-5.67	0.138038	0.57544	0.00218776	2.75423e-05	1	5.7544e-05	2.51189e-07
biological_process	GO:0006641	triglyceride metabolic process	1.61	0.41	-3.39	-4.14	-0.48	-4.51	-5.15	0.204174	0.831764	0.00177828	0.000120226	1	6.76083e-05	3.23594e-06
biological_process	GO:0006690	icosanoid metabolic process	-3.22	-2.53	-4.57	-4.78	-0.96	-3.38	-3.56	0.00331131	0.0660693	3.01995e-05	1.02329e-05	0.831764	0.00338844	0.00151356
biological_process	GO:0006694	steroid biosynthetic process	1.01	-0.22	-3.72	-3.96	-0.84	-4.56	-4.67	0.467735	0.870964	0.000660693	0.000234423	0.891251	5.24807e-05	2.88403e-05
biological_process	GO:0006695	cholesterol biosynthetic process	2.82	1.15	0.8	-0.18	-0.37	-0.54	-1.51	0.0158489	0.436516	0.794328	0.691831	1	0.537032	0.17378
biological_process	GO:0006699	bile acid biosynthetic process	2.1	-2.69	-4.52	-4.17	-4.31	-5.99	-5.41	0.0851138	0.0512861	3.71535e-05	0.000107152	0.00186209	4.2658e-08	9.77237e-07
biological_process	GO:0006720	isoprenoid metabolic process	0.69	-0.46	-4.87	-6.21	-0.93	-5.66	-6.91	0.660693	0.776247	8.91251e-06	9.77237e-09	0.851138	2.75423e-07	1.69824e-10
biological_process	GO:0006721	terpenoid metabolic process	0.23	-0.44	-5.54	-7.1	-0.64	-6.17	-7.65	0.977237	0.776247	3.98107e-07	7.76247e-11	0.977237	1.47911e-08	1.23027e-12
biological_process	GO:0006732	coenzyme metabolic process	5.03	1.67	-1.34	-1.5	-1.09	-3.98	-3.95	8.31764e-06	0.204174	0.190546	0.144544	0.776247	0.000512861	0.00042658
biological_process	GO:0006733	oxidoreduction coenzyme metabolic process	3.38	1.65	-0.47	-0.45	-0.13	-2.2	-2.07	0.00323594	0.20893	0.549541	0.562341	1	0.0562341	0.0645654
biological_process	GO:0006749	glutathione metabolic process	-0.42	-1.13	-2.52	-2.31	-1.04	-2.55	-2.26	0.676083	0.47863	0.0190546	0.0288403	0.794328	0.0275423	0.0446684
biological_process	GO:0006753	nucleoside phosphate metabolic process	2.99	1.73	2.43	2.99	0.19	1.15	1.77	0.00977237	0.18197	0.0489779	0.0128825	0.812831	0.57544	0.251189
biological_process	GO:0006778	porphyrin-containing compound metabolic process	-0.3	-0.3	-0.96	-0.99	-0.17	-0.9	-0.9	0.74131	0.831764	0.323594	0.30903	1	0.40738	0.380189
biological_process	GO:0006790	sulfur compound metabolic process	1.16	-1.3	-4.65	-4.41	-2.17	-5.66	-5.22	0.389045	0.398107	2.13796e-05	4.46684e-05	0.380189	2.75423e-07	2.39883e-06
biological_process	GO:0006805	xenobiotic metabolic process	1.3	0.23	-3.14	-3.68	-0.52	-4.09	-4.52	0.323594	0.912011	0.00371535	0.00060256	1	0.000346737	5.12861e-05
biological_process	GO:0006812	cation transport	-5.37	-0.74	-3.81	-4.38	2.35	-1.47	-2.13	9.54993e-07	0.630957	0.00047863	5.01187e-05	0.0630957	0.194984	0.057544
biological_process	GO:0006813	potassium ion transport	-2.51	-0.99	-1.59	-2.56	0.36	-0.48	-1.54	0.0223872	0.537032	0.125893	0.0162181	0.74131	0.562341	0.162181
biological_process	GO:0006814	sodium ion transport	-1	1.17	-1.79	-2.96	1.93	-1.46	-2.67	0.363078	0.42658	0.0891251	0.00549541	0.134896	0.199526	0.018197
biological_process	GO:0006816	calcium ion transport	-5.72	-1.72	-4.3	-4.35	1.45	-1.83	-1.93	1.65959e-07	0.245471	8.31764e-05	5.49541e-05	0.263027	0.109648	0.0851138
biological_process	GO:0006820	anion transport	-3.12	-0.57	-4.93	-4.98	1.2	-3.82	-3.82	0.00446684	0.724436	7.07946e-06	4.36516e-06	0.354813	0.000851138	0.000645654
biological_process	GO:0006836	neurotransmitter transport	-3.8	-1.46	-3.05	-2.81	0.6	-1.43	-1.2	0.000562341	0.338844	0.0047863	0.00831764	0.630957	0.20893	0.263027
biological_process	GO:0006869	lipid transport	0.06	-0.36	-3.38	-3.44	-0.45	-3.72	-3.68	1	0.812831	0.0018197	0.00131826	1	0.0011749	0.00102329
biological_process	GO:0006873	cellular ion homeostasis	-3.8	-0.94	-4.32	-4.21	1.19	-2.81	-2.69	0.000549541	0.562341	7.94328e-05	9.33254e-05	0.354813	0.0151356	0.017378
biological_process	GO:0006874	cellular calcium ion homeostasis	-4.34	-1.33	-4.81	-4.64	1.07	-3.08	-2.89	7.58578e-05	0.389045	1.09648e-05	1.8197e-05	0.40738	0.00776247	0.0107152
biological_process	GO:0006875	cellular metal ion homeostasis	-4.16	-0.73	-4.03	-4.27	1.65	-2.32	-2.58	0.000144544	0.645654	0.000229087	7.4131e-05	0.204174	0.0457088	0.0218776
biological_process	GO:0006897	endocytosis	-3.92	-1.2	-0.94	-0.62	0.96	0.93	1.18	0.000371535	0.446684	0.331131	0.47863	0.457088	0.74131	0.537032
biological_process	GO:0006909	phagocytosis	-3.29	-3.64	-2.97	-3.22	-2.19	-1.6	-1.88	0.00269153	0.00630957	0.00588844	0.0025704	0.371535	0.158489	0.0912011
biological_process	GO:0006913	nucleocytoplasmic transport	1.55	3.64	3.25	2.46	3.23	2.77	1.88	0.218776	0.00165959	0.00524807	0.047863	0.00758578	0.030903	0.223872
biological_process	GO:0006919	activation of cysteine-type endopeptidase activity involved in apoptotic process	-1.31	0.74	0.69	0.08	1.62	1.42	0.7	0.245471	0.660693	0.870964	1	0.20893	0.416869	0.891251
biological_process	GO:0006925	inflammatory cell apoptotic process	-3.69	-0.25	-2.45	-2.3	1.91	-0.82	-0.71	0.00074131	0.870964	0.0234423	0.0295121	0.141254	0.436516	0.467735
biological_process	GO:0006927	transformed cell apoptotic process	1.29	3.27	3.35	2.9	2.95	3.01	2.47	0.323594	0.00549541	0.00380189	0.0165959	0.0158489	0.0194984	0.0812831
biological_process	GO:0006935	chemotaxis	-7.04	-3.25	-6.93	-6.4	0.49	-4.04	-3.49	6.45654e-11	0.0177828	2.34423e-10	4.16869e-09	0.676083	0.000416869	0.00186209
biological_process	GO:0006936	muscle contraction	-1.79	0.57	0.93	0.98	1.72	1.92	1.88	0.109648	0.74131	0.676083	0.616595	0.186209	0.177828	0.223872
biological_process	GO:0006939	smooth muscle contraction	-2.35	-0.08	-1.59	-1.04	1.3	-0.55	0	0.0331131	0.933254	0.128825	0.288403	0.316228	0.524807	0.812831
biological_process	GO:0006952	defense response	-5.72	1.09	-4.97	-6.67	4.64	-2.57	-4.4	1.65959e-07	0.467735	6.0256e-06	8.12831e-10	6.91831e-05	0.0263027	8.12831e-05
biological_process	GO:0006953	acute-phase response	-0.31	3.24	-0.33	-2.25	3.87	-0.2	-2.24	0.74131	0.0060256	0.616595	0.0331131	0.0011749	0.691831	0.0457088
biological_process	GO:0006954	inflammatory response	-3.63	2.37	-3.51	-5.07	4.86	-2.02	-3.68	0.000933254	0.0549541	0.00123027	2.81838e-06	2.95121e-05	0.0794328	0.00102329
biological_process	GO:0006955	immune response	-7.53	-2.62	-7.25	-7.98	1.49	-4.15	-4.95	2.5704e-12	0.057544	2.95121e-11	2.39883e-13	0.251189	0.000288403	8.12831e-06
biological_process	GO:0006956	complement activation	0.38	-0.4	-3.1	-4.77	-0.68	-3.57	-5.24	0.870964	0.794328	0.00416869	1.04713e-05	0.977237	0.0018197	2.29087e-06
biological_process	GO:0006958	complement activation, classical pathway	1.26	-0.28	-2.68	-4.32	-1.07	-3.56	-5.18	0.338844	0.851138	0.0128825	6.0256e-05	0.794328	0.00186209	2.81838e-06
biological_process	GO:0006959	humoral immune response	-2.15	-1.5	-4.61	-5.83	-0.43	-3.95	-5.18	0.0537032	0.323594	2.63027e-05	7.4131e-08	1	0.000562341	2.81838e-06
biological_process	GO:0006974	cellular response to DNA damage stimulus	4.82	3.05	5.2	4.68	0.6	3.27	2.7	2.0893e-05	0.0102329	3.16228e-06	3.89045e-05	0.630957	0.0112202	0.0524807
biological_process	GO:0006979	response to oxidative stress	0.38	3.08	0.4	0.2	3.28	0.25	0.04	0.870964	0.00933254	1	1	0.00676083	1	1
biological_process	GO:0006986	response to unfolded protein	3.25	2.74	1.93	1.13	1.19	0.48	-0.32	0.0047863	0.0234423	0.144544	0.501187	0.354813	1	0.645654
biological_process	GO:0007005	mitochondrion organization	4.85	4.01	4.22	3.56	1.68	2.18	1.51	1.86209e-05	0.000489779	0.000177828	0.00223872	0.194984	0.109648	0.354813
biological_process	GO:0007010	cytoskeleton organization	-3.66	-1.57	3.83	5.35	0.39	6.02	7.4	0.000831764	0.295121	0.00074131	2.51189e-06	0.724436	1.47911e-07	1.58489e-11
biological_process	GO:0007017	microtubule-based process	1.65	-0.73	5.64	7.16	-1.81	5.33	6.82	0.190546	0.645654	3.71535e-07	1.51356e-10	0.489779	5.24807e-06	9.12011e-10
biological_process	GO:0007018	microtubule-based movement	1.47	-1.49	4.29	5.9	-2.56	3.95	5.58	0.251189	0.331131	0.000138038	1.65959e-07	0.218776	0.00158489	1.7378e-06
biological_process	GO:0007019	microtubule depolymerization	0.47	0.63	1.28	2.25	0.44	1.17	2.17	0.794328	0.724436	0.436516	0.0776247	0.707946	0.57544	0.138038
biological_process	GO:0007026	negative regulation of microtubule depolymerization	0.02	0.52	1.97	2.86	0.58	2.15	3.02	1	0.758578	0.138038	0.018197	0.645654	0.11749	0.0251189
biological_process	GO:0007049	cell cycle	3.3	1.3	3.64	4.45	-0.48	2.32	3.18	0.00398107	0.363078	0.00147911	9.77237e-05	1	0.0831764	0.0186209
biological_process	GO:0007051	spindle organization	1.04	-0.7	1.31	3.05	-1.42	0.91	2.75	0.457088	0.645654	0.42658	0.0112202	0.630957	0.758578	0.0467735
biological_process	GO:0007052	mitotic spindle organization	0.56	-0.91	0.78	2.13	-1.36	0.57	2	0.74131	0.57544	0.812831	0.1	0.645654	1	0.18197
biological_process	GO:0007059	chromosome segregation	2.3	-0.79	-0.01	1.44	-2.28	-1.16	0.45	0.0549541	0.630957	0.776247	0.323594	0.323594	0.295121	1
biological_process	GO:0007067	mitotic nuclear division	2.14	0.63	1.56	2.69	-0.55	0.64	1.85	0.0776247	0.724436	0.295121	0.0275423	1	0.977237	0.229087
biological_process	GO:0007076	mitotic chromosome condensation	0.26	-1.1	-0.52	-0.13	-1.4	-0.7	-0.25	0.954993	0.489779	0.524807	0.724436	0.630957	0.47863	0.676083
biological_process	GO:0007080	mitotic metaphase plate congression	1.8	0.74	0.7	0.95	-0.24	-0.14	0.16	0.144544	0.660693	0.870964	0.645654	1	0.724436	1
biological_process	GO:0007088	regulation of mitosis	1.24	-0.57	-0.64	-0.15	-1.39	-1.32	-0.74	0.346737	0.724436	0.467735	0.707946	0.645654	0.239883	0.457088
biological_process	GO:0007091	metaphase/anaphase transition of mitotic cell cycle	1.59	-0.9	0.16	0.49	-1.96	-0.62	-0.23	0.20893	0.588844	1	1	0.446684	0.512861	0.691831
biological_process	GO:0007093	mitotic cell cycle checkpoint	1.23	0.77	2.05	2.44	0.15	1.63	2.01	0.354813	0.630957	0.114815	0.0501187	0.831764	0.295121	0.177828
biological_process	GO:0007098	centrosome cycle	1.59	0.18	1.96	1.69	-0.74	1.35	1.06	0.20893	0.933254	0.141254	0.223872	0.933254	0.457088	0.616595
biological_process	GO:0007126	meiotic nuclear division	-1.93	-1.71	-1.42	-1.05	-0.8	-0.59	-0.21	0.0851138	0.245471	0.165959	0.288403	0.891251	0.512861	0.691831
biological_process	GO:0007127	meiosis I	-0.75	-1.41	-0.9	-0.2	-1.15	-0.61	0.14	0.489779	0.354813	0.346737	0.691831	0.758578	0.512861	1
biological_process	GO:0007143	female meiotic division	-4.25	-2.67	-2.02	-1.3	-0.51	-0.08	0.61	0.000109648	0.0524807	0.057544	0.199526	1	0.758578	0.954993
biological_process	GO:0007144	female meiosis I	-4	-3.16	-2.33	-1.5	-1.22	-0.54	0.28	0.000281838	0.020893	0.0295121	0.144544	0.724436	0.537032	1
biological_process	GO:0007155	cell adhesion	-9.89	-5.05	-5.55	-5.15	0.13	-1.11	-0.84	1e-17	4.46684e-05	3.98107e-07	1.99526e-06	0.831764	0.30903	0.40738
biological_process	GO:0007156	homophilic cell adhesion via plasma membrane adhesion molecules	-1.79	-1.4	-2.31	-1.65	-0.53	-1.62	-0.91	0.109648	0.363078	0.030903	0.112202	1	0.154882	0.380189
biological_process	GO:0007158	neuron cell-cell adhesion	-2.53	-1.58	-1.91	-2.17	-0.29	-0.82	-1.12	0.0213796	0.295121	0.0707946	0.0389045	1	0.436516	0.295121
biological_process	GO:0007159	leukocyte cell-cell adhesion	-6.18	-2.72	-4.53	-4.85	0.58	-1.85	-2.26	1.38038e-08	0.0489779	3.54813e-05	7.58578e-06	0.645654	0.107152	0.0446684
biological_process	GO:0007162	negative regulation of cell adhesion	-3.47	-1.02	-2.56	-2.96	0.9	-1.06	-1.51	0.00154882	0.537032	0.017378	0.00562341	0.47863	0.331131	0.169824
biological_process	GO:0007167	enzyme linked receptor protein signaling pathway	-3.67	-3.79	-3.75	-2.84	-2.13	-2.26	-1.3	0.000794328	0.0042658	0.00060256	0.00758578	0.389045	0.0512861	0.229087
biological_process	GO:0007169	transmembrane receptor protein tyrosine kinase signaling pathway	-2.56	-2.43	-3.28	-2.97	-1.25	-2.3	-1.96	0.0199526	0.0794328	0.00245471	0.00537032	0.707946	0.047863	0.0812831
biological_process	GO:0007171	activation of transmembrane receptor protein tyrosine kinase activity	-2.95	-0.78	-1.35	-0.56	0.87	0	0.79	0.00724436	0.630957	0.186209	0.501187	0.489779	0.776247	0.812831
biological_process	GO:0007186	G-protein coupled receptor signaling pathway	-8.57	-3.88	-7.52	-8.09	0.69	-3.92	-4.58	1e-17	0.00331131	5.62341e-12	1.54882e-13	0.588844	0.000630957	4.16869e-05
biological_process	GO:0007187	G-protein coupled receptor signaling pathway, coupled to cyclic nucleotide second messenger	-4.92	-2.27	-3.2	-3.42	0.35	-1.03	-1.33	7.4131e-06	0.104713	0.00316228	0.00141254	0.74131	0.346737	0.223872
biological_process	GO:0007188	adenylate cyclase-modulating G-protein coupled receptor signaling pathway	-4.69	-2.19	-3.06	-3.57	0.3	-1	-1.59	1.86209e-05	0.120226	0.00457088	0.000870964	0.758578	0.363078	0.151356
biological_process	GO:0007193	adenylate cyclase-inhibiting G-protein coupled receptor signaling pathway	-4.43	-2.88	-3.05	-3.47	-0.64	-1.12	-1.61	5.49541e-05	0.0363078	0.00467735	0.00120226	0.977237	0.30903	0.144544
biological_process	GO:0007196	adenylate cyclase-inhibiting G-protein coupled glutamate receptor signaling pathway	-2.07	-1.1	-1.33	-1.55	-0.02	-0.41	-0.67	0.0630957	0.489779	0.194984	0.134896	1	0.588844	0.47863
biological_process	GO:0007199	G-protein coupled receptor signaling pathway coupled to cGMP nucleotide second messenger	0.39	0.27	-0.1	0.83	0.08	-0.3	0.69	0.870964	0.891251	0.724436	0.74131	0.851138	0.645654	0.891251
biological_process	GO:0007200	phospholipase C-activating G-protein coupled receptor signaling pathway	-1.1	-0.84	-1.29	-1.08	-0.3	-0.86	-0.63	0.331131	0.616595	0.204174	0.275423	1	0.416869	0.501187
biological_process	GO:0007204	positive regulation of cytosolic calcium ion concentration	-5.24	-1.92	-4.51	-4.42	0.94	-2.3	-2.23	1.77828e-06	0.18197	3.80189e-05	4.36516e-05	0.467735	0.047863	0.0467735
biological_process	GO:0007210	serotonin receptor signaling pathway	-3.79	-1.32	-1.8	-1.68	0.75	-0.07	0	0.000562341	0.389045	0.0870964	0.107152	0.562341	0.758578	0.812831
biological_process	GO:0007214	gamma-aminobutyric acid signaling pathway	-0.64	-0.03	-0.83	-0.21	0.34	-0.59	0.08	0.549541	0.977237	0.380189	0.676083	0.74131	0.512861	1
biological_process	GO:0007215	glutamate receptor signaling pathway	-4.54	-2.06	-2.62	-3.14	0.36	-0.58	-1.2	3.54813e-05	0.147911	0.0151356	0.00331131	0.74131	0.524807	0.263027
biological_process	GO:0007216	G-protein coupled glutamate receptor signaling pathway	-1.04	-0.69	-0.46	-0.84	-0.16	0.02	-0.4	0.354813	0.660693	0.549541	0.371535	1	1	0.60256
biological_process	GO:0007218	neuropeptide signaling pathway	-5.4	-2.43	-3.03	-4.21	0.44	-0.61	-1.94	8.91251e-07	0.0794328	0.00501187	9.33254e-05	0.707946	0.512861	0.0831764
biological_process	GO:0007249	I-kappaB kinase/NF-kappaB signaling	-1.26	0.89	0.76	0.66	1.76	1.46	1.29	0.263027	0.57544	0.812831	0.870964	0.177828	0.389045	0.467735
biological_process	GO:0007264	small GTPase mediated signal transduction	-0.8	-0.76	1.7	3.4	-0.39	2.26	3.99	0.467735	0.630957	0.229087	0.00380189	1	0.0954993	0.00204174
biological_process	GO:0007265	Ras protein signal transduction	-1.52	-1.65	0.14	1.79	-0.98	0.91	2.61	0.177828	0.263027	1	0.186209	0.831764	0.758578	0.0630957
biological_process	GO:0007267	cell-cell signaling	-5.43	-2.88	-6.38	-6.21	-0.04	-4.25	-4.05	7.4131e-07	0.0363078	5.49541e-09	9.77237e-09	1	0.000194984	0.000295121
biological_process	GO:0007268	synaptic transmission	-5.25	-2.56	-4.28	-3.79	0.21	-2.04	-1.56	1.65959e-06	0.0630957	9.12011e-05	0.000416869	0.794328	0.0776247	0.158489
biological_process	GO:0007269	neurotransmitter secretion	-3.4	-1.33	-2.78	-2.92	0.51	-1.34	-1.51	0.00186209	0.389045	0.00977237	0.00616595	0.676083	0.234423	0.17378
biological_process	GO:0007270	neuron-neuron synaptic transmission	-4.18	-1.56	-3.54	-3.43	0.72	-1.77	-1.68	0.000134896	0.301995	0.00114815	0.00138038	0.57544	0.123027	0.128825
biological_process	GO:0007271	synaptic transmission, cholinergic	-3.3	-1.95	-3.12	-2.85	-0.26	-1.75	-1.48	0.0025704	0.17378	0.00398107	0.0074131	1	0.125893	0.177828
biological_process	GO:0007346	regulation of mitotic cell cycle	1.62	0.48	1.33	1.97	-0.42	0.65	1.33	0.199526	0.794328	0.40738	0.134896	1	0.954993	0.446684
biological_process	GO:0007389	pattern specification process	-2.6	-4.37	-4.36	-4.13	-3.43	-3.46	-3.16	0.018197	0.000870964	6.76083e-05	0.000125893	0.0263027	0.00263027	0.00501187
biological_process	GO:0007409	axonogenesis	-2.95	-1.76	-1.96	0.02	-0.25	-0.67	1.4	0.00724436	0.234423	0.0645654	1	1	0.489779	0.42658
biological_process	GO:0007411	axon guidance	-3.98	-2.52	-4.13	-2.85	-0.51	-2.52	-1.17	0.000301995	0.0660693	0.000154882	0.0074131	1	0.0288403	0.275423
biological_process	GO:0007417	central nervous system development	-2.46	-2.28	-3.61	-2.86	-1.13	-2.71	-1.89	0.0251189	0.104713	0.000933254	0.00724436	0.758578	0.0194984	0.0912011
biological_process	GO:0007420	brain development	-1.59	-2.42	-3.43	-2.92	-1.81	-2.95	-2.36	0.158489	0.0812831	0.00158489	0.00616595	0.489779	0.0109648	0.0363078
biological_process	GO:0007423	sensory organ development	-3.75	-3.06	-3.53	-3.55	-1.25	-1.98	-2.01	0.000630957	0.0275423	0.00120226	0.000933254	0.707946	0.0851138	0.0724436
biological_process	GO:0007567	parturition	-0.92	1.86	-0.93	-0.4	2.67	-0.55	0.01	0.40738	0.147911	0.338844	0.588844	0.0323594	0.524807	1
biological_process	GO:0007584	response to nutrient	-1.8	1.28	-3.53	-3.63	2.52	-2.96	-3	0.107152	0.371535	0.00120226	0.000724436	0.0446684	0.0107152	0.00776247
biological_process	GO:0007586	digestion	-1.03	-0.97	-3.93	-4.37	-0.49	-3.78	-4.15	0.354813	0.549541	0.000316228	5.01187e-05	1	0.001	0.00020893
biological_process	GO:0007588	excretion	-1.12	-0.81	-3.86	-3.03	-0.25	-3.65	-2.69	0.323594	0.616595	0.000416869	0.00446684	1	0.00144544	0.017378
biological_process	GO:0007596	blood coagulation	-4.21	-2.69	-2.82	-3.33	-0.56	-0.98	-1.56	0.000125893	0.0512861	0.00870964	0.0018197	1	0.371535	0.158489
biological_process	GO:0007599	hemostasis	-4.19	-2.7	-2.62	-3.13	-0.59	-0.76	-1.36	0.000134896	0.0501187	0.0151356	0.00338844	1	0.446684	0.20893
biological_process	GO:0007600	sensory perception	-2.47	-0.86	-4.69	-5.21	0.49	-3.88	-4.37	0.0251189	0.60256	1.86209e-05	1.58489e-06	0.676083	0.000724436	9.12011e-05
biological_process	GO:0007601	visual perception	-1.11	-1.06	-1.85	-1.96	-0.55	-1.46	-1.56	0.323594	0.512861	0.0794328	0.0616595	1	0.199526	0.158489
biological_process	GO:0007602	phototransduction	-0.23	-1.05	-1.34	-1.97	-1.07	-1.35	-1.98	0.776247	0.512861	0.190546	0.0616595	0.794328	0.234423	0.0758578
biological_process	GO:0007606	sensory perception of chemical stimulus	-1.8	-2.15	-3.25	-3.45	-1.38	-2.65	-2.82	0.107152	0.125893	0.00269153	0.00125893	0.645654	0.0223872	0.0123027
biological_process	GO:0007608	sensory perception of smell	-0.36	-1.09	-2.3	-2.25	-1.02	-2.33	-2.22	0.707946	0.501187	0.0316228	0.0331131	0.812831	0.0446684	0.047863
biological_process	GO:0007610	behavior	-4.35	-2.41	-5.18	-4.9	-0.16	-3.48	-3.16	7.24436e-05	0.0812831	2.23872e-06	6.16595e-06	1	0.00251189	0.00501187
biological_process	GO:0007611	learning or memory	0.02	-0.26	-1.8	-2.08	-0.3	-1.98	-2.22	1	0.870964	0.0870964	0.047863	1	0.0851138	0.047863
biological_process	GO:0007612	learning	-1.18	-0.45	-1.76	-1.74	0.2	-1.33	-1.29	0.295121	0.776247	0.0954993	0.0954993	0.812831	0.239883	0.229087
biological_process	GO:0007613	memory	-0.66	-0.7	-2.18	-2.68	-0.4	-2.05	-2.53	0.537032	0.645654	0.040738	0.0120226	1	0.0758578	0.0245471
biological_process	GO:0007626	locomotory behavior	-3.13	-3.17	-4.09	-3.54	-1.74	-2.9	-2.29	0.0042658	0.020893	0.000177828	0.000977237	0.512861	0.0123027	0.042658
biological_process	GO:0007631	feeding behavior	-1.54	0.05	-0.42	-1.17	0.98	0.31	-0.52	0.169824	0.977237	0.57544	0.245471	0.446684	1	0.549541
biological_process	GO:0008015	blood circulation	-2.68	-0.21	-2.92	-3.39	1.35	-1.85	-2.34	0.0147911	0.870964	0.00676083	0.00154882	0.295121	0.107152	0.0380189
biological_process	GO:0008033	tRNA processing	2.15	3.85	3.59	2.37	3.1	2.85	1.51	0.0758578	0.000891251	0.0017378	0.0588844	0.0107152	0.0269153	0.354813
biological_process	GO:0008202	steroid metabolic process	2.66	0.66	-4.81	-5.92	-0.82	-6.58	-7.53	0.0239883	0.707946	1.09648e-05	4.67735e-08	0.891251	1.23027e-09	2.51189e-12
biological_process	GO:0008203	cholesterol metabolic process	2.93	1.22	-1.51	-2.53	-0.35	-3.11	-4.06	0.0114815	0.398107	0.147911	0.017378	1	0.00707946	0.000288403
biological_process	GO:0008206	bile acid metabolic process	1.91	-1.64	-3.56	-3.4	-3	-4.85	-4.5	0.123027	0.269153	0.00107152	0.00151356	0.074131	1.54882e-05	5.37032e-05
biological_process	GO:0008284	positive regulation of cell proliferation	-2.94	-0.5	-4.1	-4.57	1.18	-3.01	-3.47	0.00758578	0.758578	0.000169824	2.34423e-05	0.363078	0.00933254	0.00194984
biological_process	GO:0008285	negative regulation of cell proliferation	-1.67	-0.83	-2.38	-1.95	0.05	-1.76	-1.28	0.138038	0.616595	0.0269153	0.0645654	0.851138	0.123027	0.234423
biological_process	GO:0008299	isoprenoid biosynthetic process	0.86	0.37	-1.69	-1.39	-0.09	-2.27	-1.87	0.562341	0.831764	0.107152	0.17378	1	0.0501187	0.0933254
biological_process	GO:0008360	regulation of cell shape	-2.56	-1.48	-0.13	0.69	-0.17	1.14	1.93	0.0199526	0.331131	0.707946	0.851138	1	0.588844	0.20893
biological_process	GO:0008380	RNA splicing	4.74	6.52	5.8	4.39	4.6	3.96	2.44	2.81838e-05	3.16228e-09	1.58489e-07	0.000125893	7.76247e-05	0.00158489	0.0851138
biological_process	GO:0008608	attachment of spindle microtubules to kinetochore	-0.15	-1.88	-1.78	-0.13	-2.05	-1.86	-0.07	0.812831	0.194984	0.0912011	0.724436	0.40738	0.104713	0.776247
biological_process	GO:0008610	lipid biosynthetic process	1.5	0.52	-3.35	-3.76	-0.29	-4.4	-4.7	0.239883	0.758578	0.00204174	0.000457088	1	0.000107152	2.63027e-05
biological_process	GO:0008630	intrinsic apoptotic signaling pathway in response to DNA damage	-0.35	2.01	0.27	-0.28	2.49	0.47	-0.13	0.707946	0.114815	1	0.645654	0.0467735	1	0.74131
biological_process	GO:0008631	intrinsic apoptotic signaling pathway in response to oxidative stress	1.82	1.48	1.13	1.37	0.6	0.33	0.6	0.141254	0.275423	0.537032	0.354813	0.630957	1	0.954993
biological_process	GO:0008637	apoptotic mitochondrial changes	2.16	2.28	1.73	1.54	1.32	0.81	0.62	0.0758578	0.0676083	0.218776	0.281838	0.30903	0.831764	0.954993
biological_process	GO:0008652	cellular amino acid biosynthetic process	2.65	3.37	0.26	-0.35	2.26	-1.04	-1.61	0.0245471	0.0040738	1	0.616595	0.0758578	0.338844	0.144544
biological_process	GO:0009057	macromolecule catabolic process	6.42	5.52	6.65	5.38	2.47	4.06	2.7	8.51138e-09	7.24436e-07	1.44544e-09	2.34423e-06	0.0501187	0.00120226	0.0524807
biological_process	GO:0009062	fatty acid catabolic process	3.13	-2.23	-5.69	-4.32	-4.41	-7.78	-6.05	0.00660693	0.109648	2.04174e-07	6.16595e-05	0.00138038	3.98107e-13	3.31131e-08
biological_process	GO:0009063	cellular amino acid catabolic process	3.57	-0.26	-4.8	-4.93	-2.43	-7.02	-6.91	0.00190546	0.851138	1.14815e-05	5.49541e-06	0.263027	6.45654e-11	1.69824e-10
biological_process	GO:0009064	glutamine family amino acid metabolic process	1.9	1.04	-1.52	-1.7	0.05	-2.61	-2.7	0.125893	0.489779	0.144544	0.102329	0.851138	0.0245471	0.0169824
biological_process	GO:0009069	serine family amino acid metabolic process	3.12	1.25	-2.35	-2.63	-0.43	-4.13	-4.26	0.00676083	0.380189	0.0281838	0.0134896	1	0.00030903	0.000138038
biological_process	GO:0009071	serine family amino acid catabolic process	2.19	-0.48	-2.59	-2.41	-1.84	-3.92	-3.58	0.0707946	0.758578	0.0162181	0.0234423	0.467735	0.000630957	0.00141254
biological_process	GO:0009072	aromatic amino acid family metabolic process	1.89	0.24	-3.61	-3.32	-0.85	-4.88	-4.41	0.125893	0.912011	0.000933254	0.00190546	0.891251	1.34896e-05	7.76247e-05
biological_process	GO:0009074	aromatic amino acid family catabolic process	2.43	-0.12	-4.12	-3.83	-1.58	-5.71	-5.21	0.040738	0.933254	0.000158489	0.000363078	0.562341	2.0893e-07	2.51189e-06
biological_process	GO:0009108	coenzyme biosynthetic process	3.1	0.6	-0.42	-0.63	-1.16	-2.01	-2.12	0.00724436	0.724436	0.57544	0.467735	0.758578	0.0812831	0.0588844
biological_process	GO:0009116	nucleoside metabolic process	4.76	3.23	4.75	5.02	0.84	2.8	3.1	2.63027e-05	0.00616595	2.39883e-05	1.04713e-05	0.512861	0.0295121	0.020893
biological_process	GO:0009119	ribonucleoside metabolic process	4.61	3.21	4.72	5	0.91	2.85	3.14	4.57088e-05	0.00630957	2.5704e-05	1.14815e-05	0.47863	0.0269153	0.0199526
biological_process	GO:0009123	nucleoside monophosphate metabolic process	4.04	2.02	2.97	3.32	-0.11	1.22	1.63	0.00042658	0.112202	0.011749	0.00501187	1	0.537032	0.301995
biological_process	GO:0009125	nucleoside monophosphate catabolic process	3.5	1.09	2.66	3.13	-0.84	1.16	1.68	0.00234423	0.467735	0.0275423	0.00891251	0.891251	0.57544	0.281838
biological_process	GO:0009126	purine nucleoside monophosphate metabolic process	3.99	1.88	2.71	3.06	-0.24	0.96	1.37	0.000467735	0.144544	0.0239883	0.0112202	1	0.724436	0.436516
biological_process	GO:0009128	purine nucleoside monophosphate catabolic process	3.43	1.15	2.56	3.05	-0.74	1.08	1.63	0.00281838	0.436516	0.0346737	0.0112202	0.933254	0.616595	0.301995
biological_process	GO:0009141	nucleoside triphosphate metabolic process	3.87	2.4	4.63	5.17	0.42	3.12	3.67	0.000724436	0.0524807	3.89045e-05	5.62341e-06	0.707946	0.0158489	0.00549541
biological_process	GO:0009143	nucleoside triphosphate catabolic process	3.55	2.23	4.35	4.81	0.43	2.97	3.44	0.00204174	0.0758578	0.000109648	2.23872e-05	0.707946	0.020893	0.00954993
biological_process	GO:0009144	purine nucleoside triphosphate metabolic process	3.77	2.14	4.28	4.8	0.2	2.79	3.32	0.001	0.0891251	0.000144544	2.34423e-05	0.812831	0.0295121	0.0125893
biological_process	GO:0009146	purine nucleoside triphosphate catabolic process	3.52	2.29	4.35	4.8	0.51	2.99	3.44	0.00218776	0.0660693	0.000109648	2.34423e-05	0.676083	0.0199526	0.00954993
biological_process	GO:0009154	purine ribonucleotide catabolic process	3.43	1.92	4.16	4.7	0.14	2.82	3.38	0.00281838	0.131826	0.000229087	3.54813e-05	0.831764	0.0281838	0.0109648
biological_process	GO:0009158	ribonucleoside monophosphate catabolic process	3.43	1.15	2.56	3.05	-0.74	1.08	1.63	0.00281838	0.436516	0.0346737	0.0112202	0.933254	0.616595	0.301995
biological_process	GO:0009161	ribonucleoside monophosphate metabolic process	3.88	2.17	2.82	3.11	0.16	1.14	1.48	0.000724436	0.0851138	0.0177828	0.00954993	0.812831	0.57544	0.371535
biological_process	GO:0009164	nucleoside catabolic process	3.68	2.07	4.3	4.87	0.17	2.85	3.44	0.00138038	0.102329	0.000134896	1.86209e-05	0.812831	0.0269153	0.00954993
biological_process	GO:0009166	nucleotide catabolic process	3.35	1.61	3.84	4.53	-0.16	2.52	3.24	0.00363078	0.223872	0.000707946	7.07946e-05	1	0.0524807	0.0158489
biological_process	GO:0009167	purine ribonucleoside monophosphate metabolic process	3.99	1.88	2.71	3.06	-0.24	0.96	1.37	0.000467735	0.144544	0.0239883	0.0112202	1	0.724436	0.436516
biological_process	GO:0009169	purine ribonucleoside monophosphate catabolic process	3.43	1.15	2.56	3.05	-0.74	1.08	1.63	0.00281838	0.436516	0.0346737	0.0112202	0.933254	0.616595	0.301995
biological_process	GO:0009187	cyclic nucleotide metabolic process	-4.77	-3.2	-4.76	-4.58	-0.81	-2.81	-2.62	1.38038e-05	0.0194984	1.38038e-05	2.23872e-05	0.891251	0.0154882	0.0204174
biological_process	GO:0009190	cyclic nucleotide biosynthetic process	-4.85	-3.24	-4.3	-4.41	-0.81	-2.27	-2.4	9.77237e-06	0.0177828	8.31764e-05	4.46684e-05	0.891251	0.0501187	0.0331131
biological_process	GO:0009199	ribonucleoside triphosphate metabolic process	3.72	2.5	4.54	5.03	0.64	3.1	3.59	0.0011749	0.0416869	5.49541e-05	1.04713e-05	0.616595	0.0165959	0.00676083
biological_process	GO:0009203	ribonucleoside triphosphate catabolic process	3.58	2.4	4.43	4.88	0.61	3.05	3.5	0.00186209	0.0524807	8.12831e-05	1.77828e-05	0.630957	0.018197	0.00851138
biological_process	GO:0009205	purine ribonucleoside triphosphate metabolic process	3.72	2.22	4.26	4.78	0.31	2.79	3.33	0.0011749	0.0776247	0.000151356	2.51189e-05	0.758578	0.0295121	0.0125893
biological_process	GO:0009207	purine ribonucleoside triphosphate catabolic process	3.58	2.4	4.43	4.88	0.61	3.05	3.5	0.00186209	0.0524807	8.12831e-05	1.77828e-05	0.630957	0.018197	0.00851138
biological_process	GO:0009261	ribonucleotide catabolic process	3.42	1.92	4.16	4.72	0.15	2.83	3.4	0.00288403	0.134896	0.000223872	3.31131e-05	0.831764	0.0269153	0.0107152
biological_process	GO:0009263	deoxyribonucleotide biosynthetic process	1.12	0.15	-0.12	0.91	-0.49	-0.69	0.44	0.40738	0.954993	0.707946	0.676083	1	0.47863	1
biological_process	GO:0009266	response to temperature stimulus	2.56	4.32	0.53	-0.08	3.39	-0.7	-1.28	0.0301995	0.000158489	1	0.74131	0.00501187	0.47863	0.234423
biological_process	GO:0009306	protein secretion	-2.58	-0.65	-2.91	-4.19	0.79	-1.88	-3.24	0.0190546	0.676083	0.00707946	0.0001	0.537032	0.102329	0.00398107
biological_process	GO:0009314	response to radiation	2.93	4.05	0.77	0.28	2.86	-0.63	-1.08	0.0114815	0.000436516	0.812831	1	0.020893	0.501187	0.30903
biological_process	GO:0009404	toxin metabolic process	0.76	0.85	-2.11	-1.84	0.52	-2.69	-2.3	0.630957	0.588844	0.0467735	0.0794328	0.660693	0.0204174	0.040738
biological_process	GO:0009408	response to heat	2.99	3.83	0.52	0	2.58	-0.93	-1.4	0.01	0.000933254	1	0.776247	0.0389045	0.389045	0.199526
biological_process	GO:0009410	response to xenobiotic stimulus	1.79	0.51	-2.33	-2.97	-0.48	-3.44	-3.99	0.151356	0.758578	0.0295121	0.00537032	1	0.00281838	0.000363078
biological_process	GO:0009437	carnitine metabolic process	1.33	-0.81	-1.69	-0.55	-1.71	-2.52	-1.21	0.30903	0.616595	0.104713	0.512861	0.524807	0.0295121	0.263027
biological_process	GO:0009451	RNA modification	1.91	4.43	4.21	2.8	3.9	3.64	2.08	0.120226	0.000107152	0.00018197	0.020893	0.00109648	0.00436516	0.158489
biological_process	GO:0009581	detection of external stimulus	-1.62	-0.78	-2.15	-2.45	0.08	-1.53	-1.84	0.151356	0.630957	0.0436516	0.0213796	0.851138	0.177828	0.0977237
biological_process	GO:0009582	detection of abiotic stimulus	-1.42	-0.79	-2.05	-2.45	-0.05	-1.53	-1.94	0.20893	0.630957	0.0537032	0.020893	1	0.177828	0.0831764
biological_process	GO:0009583	detection of light stimulus	-0.04	-0.9	-1.08	-1.32	-1	-1.16	-1.38	0.870964	0.588844	0.281838	0.194984	0.831764	0.295121	0.204174
biological_process	GO:0009584	detection of visible light	0.2	-0.13	-0.46	-0.54	-0.27	-0.6	-0.67	1	0.912011	0.549541	0.512861	1	0.512861	0.47863
biological_process	GO:0009593	detection of chemical stimulus	-1.79	-1.09	-2.28	-2.85	-0.18	-1.6	-2.19	0.109648	0.501187	0.0331131	0.0074131	1	0.158489	0.0512861
biological_process	GO:0009607	response to biotic stimulus	-2.8	3.17	-2.06	-3.09	5.27	-0.85	-1.97	0.0109648	0.00724436	0.0524807	0.00380189	4.89779e-06	0.416869	0.0776247
biological_process	GO:0009611	response to wounding	-6.38	-1.06	-3.1	-3.21	2.58	-0.19	-0.42	4.0738e-09	0.512861	0.00416869	0.00263027	0.0389045	0.707946	0.60256
biological_process	GO:0009612	response to mechanical stimulus	-1.23	1.41	-0.85	-1.41	2.34	-0.31	-0.92	0.275423	0.301995	0.371535	0.169824	0.0645654	0.645654	0.380189
biological_process	GO:0009615	response to virus	-2.31	1.58	-0.8	-1.36	3.17	0.28	-0.36	0.0371535	0.234423	0.389045	0.18197	0.00912011	1	0.630957
biological_process	GO:0009617	response to bacterium	-2.22	3.6	-2.09	-3.06	5.42	-1.17	-2.21	0.0446684	0.00194984	0.0489779	0.00416869	2.29087e-06	0.295121	0.0489779
biological_process	GO:0009620	response to fungus	-3.78	-0.91	-3.08	-3.14	1.21	-1.47	-1.56	0.00057544	0.57544	0.00436516	0.00331131	0.346737	0.194984	0.158489
biological_process	GO:0009624	response to nematode	-2.12	0.76	-0.16	0.05	2.12	0.89	1.05	0.0562341	0.645654	0.691831	1	0.0977237	0.776247	0.630957
biological_process	GO:0009628	response to abiotic stimulus	-0.6	3.84	-0.14	-0.74	4.73	0.15	-0.5	0.57544	0.000912011	0.707946	0.416869	5.01187e-05	1	0.562341
biological_process	GO:0009635	response to herbicide	-2.13	2.07	0.63	1.56	3.62	1.75	2.66	0.0549541	0.102329	0.933254	0.275423	0.00269153	0.245471	0.057544
biological_process	GO:0009636	response to toxic substance	0.84	2.47	-1.11	-0.68	2.31	-1.63	-1.12	0.57544	0.0457088	0.269153	0.446684	0.0691831	0.151356	0.295121
biological_process	GO:0009698	phenylpropanoid metabolic process	1.07	0.92	-1.49	-1.12	0.41	-2.16	-1.69	0.436516	0.562341	0.151356	0.25704	0.724436	0.0616595	0.125893
biological_process	GO:0009725	response to hormone	-1.24	0.45	-3.65	-3.69	1.25	-3.36	-3.34	0.269153	0.812831	0.000831764	0.00057544	0.331131	0.00354813	0.00295121
biological_process	GO:0009790	embryo development	-3.07	-3.25	-4.13	-3.65	-1.87	-2.97	-2.44	0.00524807	0.0177828	0.000154882	0.000660693	0.446684	0.0102329	0.030903
biological_process	GO:0009812	flavonoid metabolic process	2.33	3.68	2.57	2.74	2.81	1.64	1.82	0.0524807	0.00147911	0.0346737	0.0245471	0.0234423	0.288403	0.234423
biological_process	GO:0009820	alkaloid metabolic process	1.33	0.32	-2.66	-4.16	-0.42	-3.57	-5.04	0.30903	0.870964	0.0134896	0.000109648	1	0.0018197	5.37032e-06
biological_process	GO:0009887	organ morphogenesis	-5.39	-3.71	-4.75	-4.27	-1.02	-2.49	-2.01	9.12011e-07	0.00512861	1.41254e-05	7.4131e-05	0.812831	0.030903	0.0724436
biological_process	GO:0009890	negative regulation of biosynthetic process	1.68	0.82	0.12	-0.65	-0.06	-0.7	-1.47	0.18197	0.60256	1	0.457088	1	0.47863	0.177828
biological_process	GO:0009914	hormone transport	-1.55	-0.8	-3.58	-3.97	0.01	-3.13	-3.49	0.169824	0.630957	0.00102329	0.000223872	0.870964	0.00676083	0.00190546
biological_process	GO:0009967	positive regulation of signal transduction	-5.04	-2	-3.54	-2.91	0.72	-1.34	-0.73	4.2658e-06	0.165959	0.0011749	0.00630957	0.57544	0.234423	0.457088
biological_process	GO:0009991	response to extracellular stimulus	0.43	3.31	-1.88	-2.42	3.51	-2.27	-2.77	0.831764	0.00489779	0.0758578	0.0223872	0.00371535	0.0501187	0.0141254
biological_process	GO:0010035	response to inorganic substance	-2.53	1.03	-2.34	-2.6	2.68	-1.29	-1.57	0.0213796	0.501187	0.0295121	0.0147911	0.0316228	0.251189	0.154882
biological_process	GO:0010038	response to metal ion	-1.19	0.6	-2.53	-2.82	1.39	-2.17	-2.44	0.295121	0.724436	0.0186209	0.00812831	0.281838	0.0616595	0.030903
biological_process	GO:0010041	response to iron(III) ion	-0.92	2.4	1.42	2.02	3.28	2.02	2.58	0.40738	0.0524807	0.363078	0.123027	0.00676083	0.147911	0.0676083
biological_process	GO:0010046	response to mycotoxin	-1.61	3.38	4.13	3.48	4.8	5.32	4.45	0.154882	0.00389045	0.000245471	0.00288403	3.71535e-05	5.37032e-06	0.000331131
biological_process	GO:0010212	response to ionizing radiation	2.41	3.75	1.52	1.3	2.83	0.45	0.25	0.0416869	0.00120226	0.30903	0.398107	0.0218776	1	1
biological_process	GO:0010243	response to organonitrogen compound	0.28	2.06	-3.63	-3.69	2.18	-4.11	-4.05	0.933254	0.102329	0.000851138	0.000588844	0.0851138	0.000331131	0.000295121
biological_process	GO:0010332	response to gamma radiation	2.42	3.48	1.62	1.43	2.52	0.56	0.38	0.0416869	0.00295121	0.269153	0.331131	0.0446684	1	1
biological_process	GO:0010466	negative regulation of peptidase activity	-1.88	-0.42	-3.39	-4.11	0.64	-2.75	-3.48	0.0912011	0.794328	0.0018197	0.000131826	0.616595	0.0177828	0.00190546
biological_process	GO:0010498	proteasomal protein catabolic process	4.58	3.69	4.8	4.68	1.48	2.95	2.82	5.12861e-05	0.00144544	2.04174e-05	3.80189e-05	0.251189	0.0213796	0.0398107
biological_process	GO:0010558	negative regulation of macromolecule biosynthetic process	1.95	0.96	0.74	0.03	-0.06	-0.17	-0.88	0.112202	0.537032	0.831764	1	1	0.707946	0.389045
biological_process	GO:0010562	positive regulation of phosphorus metabolic process	-3.78	-0.78	-3.8	-3.7	1.36	-2.26	-2.16	0.00057544	0.630957	0.000489779	0.000562341	0.288403	0.0512861	0.0537032
biological_process	GO:0010564	regulation of cell cycle process	0.9	-0.05	1.27	1.85	-0.59	0.94	1.54	0.537032	0.954993	0.446684	0.169824	1	0.74131	0.338844
biological_process	GO:0010608	posttranscriptional regulation of gene expression	4.42	5.18	5.35	4	3.27	3.63	2.18	0.0001	3.71535e-06	1.69824e-06	0.000489779	0.00691831	0.00457088	0.138038
biological_process	GO:0010629	negative regulation of gene expression	2.41	1.57	1.24	0.68	0.35	0.15	-0.4	0.0416869	0.239883	0.457088	0.851138	0.74131	1	0.60256
biological_process	GO:0010720	positive regulation of cell development	-2.18	-0.83	-0.45	0.75	0.36	0.6	1.82	0.0489779	0.616595	0.549541	0.812831	0.74131	1	0.234423
biological_process	GO:0010817	regulation of hormone levels	-1.86	-0.5	-5.33	-6.39	0.53	-4.89	-5.91	0.0954993	0.758578	1.14815e-06	4.16869e-09	0.660693	1.31826e-05	6.91831e-08
biological_process	GO:0010818	T cell chemotaxis	-0.57	1.51	-3.93	-4.33	2.06	-4.01	-4.33	0.588844	0.25704	0.000316228	5.7544e-05	0.109648	0.000467735	0.000104713
biological_process	GO:0010838	positive regulation of keratinocyte proliferation	-1.23	-0.19	-0.42	-0.99	0.51	0.15	-0.47	0.275423	0.891251	0.57544	0.30903	0.676083	1	0.57544
biological_process	GO:0010873	positive regulation of cholesterol esterification	0.82	0.4	-0.39	-1.65	-0.03	-0.83	-2.14	0.588844	0.831764	0.588844	0.112202	1	0.436516	0.0562341
biological_process	GO:0010876	lipid localization	0.4	0.19	-2.97	-3.07	-0.02	-3.44	-3.45	0.851138	0.933254	0.00588844	0.00398107	1	0.00281838	0.0020893
biological_process	GO:0010906	regulation of glucose metabolic process	1.7	-0.39	-2.3	-2.57	-1.45	-3.37	-3.52	0.177828	0.794328	0.0316228	0.0158489	0.616595	0.00346737	0.00169824
biological_process	GO:0010942	positive regulation of cell death	-0.72	1.6	0.09	0.64	2.25	0.46	1.02	0.512861	0.229087	1	0.891251	0.0776247	1	0.645654
biological_process	GO:0010948	negative regulation of cell cycle process	0.77	-0.44	1.53	1.45	-0.96	1.29	1.18	0.616595	0.776247	0.30903	0.323594	0.831764	0.501187	0.549541
biological_process	GO:0010951	negative regulation of endopeptidase activity	-1.57	-0.34	-3.19	-4.11	0.54	-2.7	-3.63	0.162181	0.831764	0.00316228	0.000131826	0.660693	0.0199526	0.00123027
biological_process	GO:0010955	negative regulation of protein processing	-0.49	0.11	-1.95	-2.67	0.41	-1.88	-2.61	0.645654	0.977237	0.0660693	0.0120226	0.724436	0.102329	0.0204174
biological_process	GO:0010959	regulation of metal ion transport	-3	0.4	-2.17	-2.16	2.23	-0.86	-0.89	0.00630957	0.831764	0.0416869	0.040738	0.0794328	0.416869	0.389045
biological_process	GO:0010965	regulation of mitotic sister chromatid separation	1.66	-0.79	0.16	0.52	-1.88	-0.65	-0.23	0.186209	0.630957	1	0.977237	0.446684	0.489779	0.691831
biological_process	GO:0014050	negative regulation of glutamate secretion	-0.82	1.66	0.18	-0.92	2.37	0.6	-0.59	0.457088	0.20893	1	0.338844	0.060256	1	0.512861
biological_process	GO:0014051	gamma-aminobutyric acid secretion	-2.76	-1.45	-1.6	-1.55	-0.02	-0.37	-0.35	0.0123027	0.338844	0.125893	0.134896	1	0.616595	0.630957
biological_process	GO:0014054	positive regulation of gamma-aminobutyric acid secretion	-3.58	-1.07	-1.45	-1.36	0.91	0.2	0.24	0.00109648	0.501187	0.158489	0.18197	0.47863	1	1
biological_process	GO:0014055	acetylcholine secretion, neurotransmission	-4.31	-1.29	-2.65	-2.62	1.1	-0.73	-0.75	8.51138e-05	0.398107	0.0138038	0.0141254	0.398107	0.467735	0.446684
biological_process	GO:0014056	regulation of acetylcholine secretion, neurotransmission	-4.31	-1.29	-2.65	-2.62	1.1	-0.73	-0.75	8.51138e-05	0.398107	0.0138038	0.0141254	0.398107	0.467735	0.446684
biological_process	GO:0014070	response to organic cyclic compound	-0.31	2	-4.22	-3.81	2.47	-4.45	-3.9	0.74131	0.114815	0.000112202	0.000389045	0.0501187	8.70964e-05	0.000501187
biological_process	GO:0015669	gas transport	-11.87	-7.29	-7.93	-8.34	-1.24	-2.72	-3.29	1e-17	5.7544e-11	4.0738e-13	1e-17	0.724436	0.0190546	0.00338844
biological_process	GO:0015672	monovalent inorganic cation transport	-3.12	-0.67	-3.19	-4.01	1.09	-1.93	-2.8	0.00446684	0.676083	0.00316228	0.000190546	0.398107	0.0933254	0.0131826
biological_process	GO:0015698	inorganic anion transport	-4.45	-2.6	-5.23	-5.4	-0.32	-3.48	-3.65	5.01187e-05	0.060256	1.8197e-06	6.60693e-07	1	0.00251189	0.00114815
biological_process	GO:0015711	organic anion transport	-1.76	0.7	-2.66	-2.73	1.84	-2.02	-2.07	0.114815	0.676083	0.0134896	0.0102329	0.158489	0.0794328	0.0645654
biological_process	GO:0015718	monocarboxylic acid transport	-1.38	-1.06	-3.94	-3.32	-0.38	-3.61	-2.87	0.223872	0.512861	0.00030903	0.00190546	1	0.00162181	0.0109648
biological_process	GO:0015721	bile acid and bile salt transport	1.06	0.32	-2.96	-3.02	-0.27	-3.76	-3.71	0.446684	0.870964	0.0060256	0.00457088	1	0.00104713	0.000977237
biological_process	GO:0015722	canalicular bile acid transport	0.84	-0.2	-1.25	-1.74	-0.73	-1.79	-2.25	0.57544	0.891251	0.218776	0.0954993	0.933254	0.120226	0.0457088
biological_process	GO:0015812	gamma-aminobutyric acid transport	-3.38	-1.66	-2.34	-2.12	0.12	-0.87	-0.67	0.00204174	0.263027	0.0288403	0.0436516	0.831764	0.416869	0.47863
biological_process	GO:0015833	peptide transport	-1.96	0.56	-2.76	-3.73	1.8	-2.03	-3.05	0.0794328	0.74131	0.0104713	0.000512861	0.169824	0.0794328	0.00691831
biological_process	GO:0015837	amine transport	-3.55	-0.76	-3.6	-4.04	1.25	-2.16	-2.63	0.00120226	0.630957	0.000954993	0.000169824	0.331131	0.0616595	0.0199526
biological_process	GO:0015840	urea transport	-1.31	0.44	-0.5	-0.49	1.28	0.11	0.09	0.245471	0.812831	0.537032	0.537032	0.323594	1	1
biological_process	GO:0015844	monoamine transport	-4.2	-2.85	-4.84	-5.49	-0.74	-3.18	-3.86	0.000131826	0.0389045	1e-05	4.36516e-07	0.933254	0.00588844	0.000549541
biological_process	GO:0015849	organic acid transport	-1.84	0.53	-2.41	-2.49	1.7	-1.72	-1.78	0.1	0.758578	0.0251189	0.0190546	0.194984	0.134896	0.109648
biological_process	GO:0015850	organic hydroxy compound transport	-2.42	-1.82	-5.36	-6.24	-0.63	-4.64	-5.49	0.0281838	0.213796	1.02329e-06	8.70964e-09	0.977237	3.98107e-05	6.60693e-07
biological_process	GO:0015936	coenzyme A metabolic process	2.58	0.61	0.4	0.62	-0.84	-0.86	-0.56	0.0288403	0.724436	1	0.891251	0.891251	0.416869	0.537032
biological_process	GO:0016032	viral process	0.47	2.15	0.64	0.39	2.17	0.46	0.19	0.794328	0.0870964	0.912011	1	0.0891251	1	1
biological_process	GO:0016042	lipid catabolic process	1.49	-1.75	-5.88	-5.61	-2.88	-7.16	-6.66	0.239883	0.234423	8.12831e-08	2.23872e-07	0.102329	2.95121e-11	8.31764e-10
biological_process	GO:0016053	organic acid biosynthetic process	1.94	0.93	-4.9	-5.11	-0.11	-6.32	-6.34	0.114815	0.549541	7.94328e-06	2.34423e-06	1	5.88844e-09	5.88844e-09
biological_process	GO:0016054	organic acid catabolic process	4.39	-2.24	-7.33	-6.74	-5.16	-10.2	-9.21	0.000112202	0.109648	1.7378e-11	5.37032e-10	7.58578e-05	1e-17	1e-17
biological_process	GO:0016064	immunoglobulin mediated immune response	-0.52	-0.72	-3.52	-4.96	-0.5	-3.58	-5.01	0.616595	0.645654	0.00123027	4.7863e-06	1	0.00177828	6.0256e-06
biological_process	GO:0016071	mRNA metabolic process	6.6	7.65	6.71	4.92	4.78	4.02	2.13	3.16228e-09	1.86209e-12	1.07152e-09	1.58489e-05	3.89045e-05	0.00131826	0.144544
biological_process	GO:0016072	rRNA metabolic process	3.43	6.7	4.9	3.28	5.58	3.63	1.88	0.00281838	1.04713e-09	1.31826e-05	0.00562341	1.34896e-06	0.00457088	0.223872
biological_process	GO:0016101	diterpenoid metabolic process	-0.3	-0.9	-5.22	-5.75	-0.85	-5.55	-5.96	0.74131	0.588844	1.8197e-06	1.20226e-07	0.891251	4.7863e-07	5.12861e-08
biological_process	GO:0016102	diterpenoid biosynthetic process	-0.84	-0.24	-2.98	-2.33	0.23	-2.83	-2.07	0.446684	0.870964	0.0057544	0.0281838	0.794328	0.0147911	0.0630957
biological_process	GO:0016114	terpenoid biosynthetic process	-0.31	0.62	-2.23	-1.79	0.89	-2.28	-1.75	0.74131	0.724436	0.0363078	0.0870964	0.489779	0.0501187	0.114815
biological_process	GO:0016125	sterol metabolic process	3.09	1.27	-1.31	-2.3	-0.39	-2.97	-3.88	0.00758578	0.380189	0.199526	0.0301995	1	0.0102329	0.000537032
biological_process	GO:0016126	sterol biosynthetic process	2.84	1.55	1.12	0.25	0.07	-0.2	-1.07	0.0147911	0.245471	0.537032	1	0.851138	0.691831	0.316228
biological_process	GO:0016337	single organismal cell-cell adhesion	-6.84	-2.96	-3.84	-4.37	0.7	-0.77	-1.43	2.34423e-10	0.0331131	0.000436516	5.01187e-05	0.57544	0.446684	0.190546
biological_process	GO:0016477	cell migration	-5.5	-1.52	-4.26	-3.74	1.55	-1.89	-1.39	5.12861e-07	0.316228	0.0001	0.000501187	0.234423	0.1	0.199526
biological_process	GO:0016482	cytoplasmic transport	3.25	3.79	4.05	3.7	2.39	2.79	2.41	0.0047863	0.00104713	0.000331131	0.00138038	0.0588844	0.0295121	0.0891251
biological_process	GO:0016485	protein processing	0.25	0.99	-0.51	-1.27	0.98	-0.68	-1.47	0.954993	0.524807	0.537032	0.20893	0.446684	0.489779	0.18197
biological_process	GO:0016567	protein ubiquitination	5.04	4.6	4.92	4.62	2.25	2.85	2.54	8.12831e-06	5.24807e-05	1.28825e-05	4.89779e-05	0.0776247	0.0269153	0.0707946
biological_process	GO:0016568	chromatin modification	3.64	3.02	3.12	1.96	1.28	1.59	0.38	0.00158489	0.0109648	0.0074131	0.134896	0.323594	0.30903	1
biological_process	GO:0016569	covalent chromatin modification	2.84	2.66	2.67	1.82	1.34	1.5	0.6	0.0147911	0.0288403	0.0269153	0.177828	0.295121	0.363078	0.954993
biological_process	GO:0016570	histone modification	2.84	2.68	2.62	1.84	1.36	1.44	0.62	0.0147911	0.0275423	0.0301995	0.17378	0.295121	0.398107	0.954993
biological_process	GO:0016572	histone phosphorylation	1.1	-0.43	-0.32	0.32	-1.14	-0.9	-0.18	0.416869	0.794328	0.616595	1	0.758578	0.398107	0.724436
biological_process	GO:0016579	protein deubiquitination	3.37	2.59	3.8	3.08	0.94	2.47	1.69	0.00338844	0.0338844	0.000812831	0.0104713	0.467735	0.0588844	0.281838
biological_process	GO:0017085	response to insecticide	-0.32	0.79	-1.17	-0.06	1.09	-1.11	0.08	0.724436	0.630957	0.245471	0.758578	0.398107	0.30903	1
biological_process	GO:0017144	drug metabolic process	1.19	0.41	-2.22	-4.26	-0.25	-3.02	-5.08	0.380189	0.831764	0.0371535	7.58578e-05	1	0.00912011	4.46684e-06
biological_process	GO:0018108	peptidyl-tyrosine phosphorylation	-5.17	-3.24	-4.68	-5.23	-0.61	-2.53	-3.13	2.51189e-06	0.0177828	1.90546e-05	1.41254e-06	1	0.0288403	0.00537032
biological_process	GO:0018212	peptidyl-tyrosine modification	-5.06	-3.21	-4.71	-5.24	-0.64	-2.61	-3.2	3.89045e-06	0.0194984	1.69824e-05	1.31826e-06	0.977237	0.0239883	0.00457088
biological_process	GO:0018894	dibenzo-p-dioxin metabolic process	-1.48	0.75	-2.39	-2.43	1.73	-1.87	-1.88	0.190546	0.645654	0.0263027	0.0223872	0.186209	0.104713	0.0912011
biological_process	GO:0018958	phenol-containing compound metabolic process	-1.91	-1.72	-3.38	-3.09	-0.81	-2.73	-2.39	0.0870964	0.245471	0.00186209	0.00380189	0.891251	0.0186209	0.0338844
biological_process	GO:0019058	viral life cycle	0.38	2.19	0.24	0.38	2.27	0.08	0.22	0.870964	0.0812831	1	1	0.074131	1	1
biological_process	GO:0019079	viral genome replication	-0.96	0.31	-1.74	-1.05	0.92	-1.42	-0.67	0.389045	0.870964	0.0977237	0.288403	0.47863	0.20893	0.47863
biological_process	GO:0019216	regulation of lipid metabolic process	-0.2	-4.07	-5.63	-5.52	-4.51	-6.04	-5.77	0.794328	0.00204174	2.75423e-07	3.80189e-07	0.0011749	3.0903e-08	1.47911e-07
biological_process	GO:0019217	regulation of fatty acid metabolic process	0.52	-2.69	-3.44	-2.97	-3.37	-4.02	-3.4	0.776247	0.0512861	0.00154882	0.00537032	0.0316228	0.000457088	0.00239883
biological_process	GO:0019218	regulation of steroid metabolic process	0.86	-2.04	-3.28	-3.38	-2.83	-4.01	-3.99	0.562341	0.154882	0.00245471	0.00158489	0.109648	0.000467735	0.000371535
biological_process	GO:0019221	cytokine-mediated signaling pathway	-3.44	2.32	-2.17	-3.66	4.69	-0.65	-2.28	0.00165959	0.0616595	0.0416869	0.000645654	5.7544e-05	0.489779	0.042658
biological_process	GO:0019233	sensory perception of pain	-0.57	1.14	-2.11	-2.69	1.64	-2.02	-2.58	0.588844	0.446684	0.0467735	0.0114815	0.204174	0.0812831	0.0218776
biological_process	GO:0019236	response to pheromone	0.9	0.15	-0.91	-0.49	-0.35	-1.45	-0.94	0.537032	0.954993	0.346737	0.537032	1	0.204174	0.371535
biological_process	GO:0019318	hexose metabolic process	3.31	1.61	-2.28	-2.81	-0.13	-4.15	-4.53	0.00398107	0.223872	0.0331131	0.00831764	1	0.000288403	4.7863e-05
biological_process	GO:0019362	pyridine nucleotide metabolic process	3.19	1.65	-0.77	-0.85	-0.02	-2.43	-2.4	0.00562341	0.213796	0.40738	0.371535	1	0.0354813	0.0331131
biological_process	GO:0019395	fatty acid oxidation	2.27	-2.36	-6.38	-4.65	-4.04	-8.11	-6	0.0588844	0.0891251	5.49541e-09	1.77828e-05	0.00380189	4.0738e-14	4.36516e-08
biological_process	GO:0019439	aromatic compound catabolic process	5.5	2.56	3.99	4.14	-0.35	1.61	1.81	1e-06	0.0363078	0.00040738	0.000288403	1	0.301995	0.234423
biological_process	GO:0019585	glucuronate metabolic process	0.74	-0.09	-0.25	-0.14	-0.54	-0.65	-0.5	0.630957	0.933254	0.645654	0.707946	1	0.489779	0.562341
biological_process	GO:0019724	B cell mediated immunity	-0.56	-0.61	-3.26	-4.72	-0.36	-3.28	-4.75	0.60256	0.707946	0.00263027	1.31826e-05	1	0.00446684	2.0893e-05
biological_process	GO:0019725	cellular homeostasis	-2.56	-0.22	-3.53	-3.65	1.27	-2.57	-2.67	0.0199526	0.870964	0.00120226	0.000676083	0.323594	0.0263027	0.018197
biological_process	GO:0019731	antibacterial humoral response	-1.24	-0.92	-1.53	-0.26	-0.31	-1.05	0.31	0.269153	0.57544	0.141254	0.660693	1	0.338844	1
biological_process	GO:0019748	secondary metabolic process	0.91	-0.38	-4.08	-4.01	-0.97	-4.9	-4.67	0.537032	0.812831	0.000190546	0.000194984	0.831764	1.23027e-05	2.88403e-05
biological_process	GO:0019752	carboxylic acid metabolic process	2.95	1.03	-5.86	-6.38	-0.59	-7.87	-8.15	0.0109648	0.501187	8.91251e-08	4.2658e-09	1	2.04174e-13	3.71535e-14
biological_process	GO:0019835	cytolysis	-2.15	-0.92	-3.95	-4.63	0.23	-3.24	-3.91	0.0524807	0.57544	0.00030903	1.86209e-05	0.794328	0.00512861	0.000489779
biological_process	GO:0019882	antigen processing and presentation	-2.06	-2.49	-2.02	-1.56	-1.6	-1.17	-0.69	0.0630957	0.0707946	0.0562341	0.131826	0.562341	0.295121	0.47863
biological_process	GO:0019884	antigen processing and presentation of exogenous antigen	-2.14	-2.28	-2.11	-2.02	-1.32	-1.23	-1.14	0.0537032	0.102329	0.0467735	0.0562341	0.676083	0.269153	0.288403
biological_process	GO:0019886	antigen processing and presentation of exogenous peptide antigen via MHC class II	-2.6	-1.98	-3.06	-3.29	-0.71	-2.05	-2.28	0.018197	0.169824	0.00457088	0.00204174	0.954993	0.0776247	0.042658
biological_process	GO:0019932	second-messenger-mediated signaling	-3.88	-0.61	-4.4	-4.39	1.62	-2.86	-2.84	0.00042658	0.707946	5.7544e-05	4.7863e-05	0.20893	0.0134896	0.011749
biological_process	GO:0019941	modification-dependent protein catabolic process	6.33	4.61	6.14	5.62	1.49	3.54	3	1.28825e-08	5.01187e-05	2.5704e-08	7.07946e-07	0.251189	0.0057544	0.025704
biological_process	GO:0021520	spinal cord motor neuron cell fate specification	0.86	0.52	-0.59	0.16	0.09	-1.07	-0.23	0.562341	0.758578	0.489779	1	0.851138	0.331131	0.691831
biological_process	GO:0021521	ventral spinal cord interneuron specification	1.16	0.37	0.09	0.51	-0.27	-0.48	-0.01	0.389045	0.831764	1	1	1	0.562341	0.812831
biological_process	GO:0021536	diencephalon development	-0.55	-0.04	-3.09	-3.01	0.29	-3.1	-2.93	0.60256	0.977237	0.0042658	0.0047863	0.758578	0.00724436	0.00954993
biological_process	GO:0021778	oligodendrocyte cell fate specification	-0.69	-0.31	-0.36	-0.08	0.06	-0.05	0.24	0.524807	0.831764	0.60256	0.74131	0.851138	0.758578	1
biological_process	GO:0021779	oligodendrocyte cell fate commitment	-0.69	-0.31	-0.36	-0.08	0.06	-0.05	0.24	0.524807	0.831764	0.60256	0.74131	0.851138	0.758578	1
biological_process	GO:0021780	glial cell fate specification	-0.69	-0.31	-0.36	-0.08	0.06	-0.05	0.24	0.524807	0.831764	0.60256	0.74131	0.851138	0.758578	1
biological_process	GO:0021796	cerebral cortex regionalization	-1.11	-1.43	-1.14	-2.09	-0.97	-0.7	-1.7	0.323594	0.346737	0.25704	0.047863	0.831764	0.47863	0.125893
biological_process	GO:0021798	forebrain dorsal/ventral pattern formation	-0.18	0.55	-0.73	0.22	0.73	-0.71	0.32	0.812831	0.758578	0.42658	1	0.562341	0.47863	1
biological_process	GO:0021830	interneuron migration from the subpallium to the cortex	-1	-1.29	-0.42	-0.93	-0.87	0.04	-0.52	0.363078	0.398107	0.57544	0.331131	0.891251	1	0.549541
biological_process	GO:0021853	cerebral cortex GABAergic interneuron migration	-1.12	-0.98	-0.53	-1.1	-0.45	-0.02	-0.64	0.323594	0.537032	0.524807	0.269153	1	0.776247	0.489779
biological_process	GO:0021892	cerebral cortex GABAergic interneuron differentiation	-2.37	-0.8	-1.08	-1.14	0.51	0.01	-0.1	0.030903	0.630957	0.281838	0.251189	0.676083	1	0.758578
biological_process	GO:0021894	cerebral cortex GABAergic interneuron development	-1.12	-0.98	-0.53	-1.1	-0.45	-0.02	-0.64	0.323594	0.537032	0.524807	0.269153	1	0.776247	0.489779
biological_process	GO:0021953	central nervous system neuron differentiation	-0.7	-0.12	-1.25	-1.08	0.28	-1.02	-0.82	0.512861	0.933254	0.218776	0.275423	0.776247	0.354813	0.42658
biological_process	GO:0022402	cell cycle process	2.71	1.07	3.94	4.78	-0.4	2.95	3.8	0.0204174	0.47863	0.00047863	2.51189e-05	1	0.0213796	0.00363078
biological_process	GO:0022407	regulation of cell-cell adhesion	-4.77	-2	-3.36	-4.07	0.56	-1.28	-2.08	1.38038e-05	0.165959	0.00194984	0.000154882	0.645654	0.251189	0.0630957
biological_process	GO:0022408	negative regulation of cell-cell adhesion	-2.67	-1.6	-2.6	-3.07	-0.24	-1.5	-2	0.0151356	0.288403	0.0158489	0.0040738	1	0.186209	0.0724436
biological_process	GO:0022409	positive regulation of cell-cell adhesion	-4.93	-2.19	-3.71	-4.36	0.44	-1.59	-2.31	7.07946e-06	0.120226	0.000676083	5.24807e-05	0.707946	0.162181	0.0398107
biological_process	GO:0022410	circadian sleep/wake cycle process	-2.18	0.06	-1.35	-1.69	1.37	-0.39	-0.77	0.0501187	0.977237	0.186209	0.104713	0.288403	0.60256	0.446684
biological_process	GO:0022411	cellular component disassembly	-0.04	1.35	2.73	3.49	1.57	3.01	3.72	0.870964	0.331131	0.0229087	0.00288403	0.223872	0.0194984	0.00489779
biological_process	GO:0022414	reproductive process	-1.85	0.92	-3.48	-3.3	2.16	-2.87	-2.63	0.0977237	0.549541	0.00138038	0.00199526	0.0912011	0.0134896	0.0199526
biological_process	GO:0022600	digestive system process	-0.48	-1.23	-3.45	-4.26	-1.11	-3.53	-4.3	0.645654	0.42658	0.00151356	7.58578e-05	0.776247	0.0020893	0.000120226
biological_process	GO:0022603	regulation of anatomical structure morphogenesis	-5.2	-2.37	-2.92	-1.98	0.39	-0.58	0.33	2.18776e-06	0.0891251	0.00676083	0.060256	0.724436	0.524807	1
biological_process	GO:0022610	biological adhesion	-9.93	-5.07	-5.75	-5.31	0.13	-1.32	-0.99	1e-17	4.46684e-05	1.51356e-07	9.77237e-07	0.831764	0.239883	0.346737
biological_process	GO:0022613	ribonucleoprotein complex biogenesis	6.01	10.17	7.76	5.61	8	5.47	3.14	7.4131e-08	1e-17	9.77237e-13	7.24436e-07	4.0738e-13	2.63027e-06	0.0199526
biological_process	GO:0022618	ribonucleoprotein complex assembly	4.13	5.14	4.78	3.77	3.39	3.15	2.07	0.00030903	4.36516e-06	2.18776e-05	0.00107152	0.00501187	0.0147911	0.158489
biological_process	GO:0023014	signal transduction by phosphorylation	-2.68	0.9	-1.75	-1.98	2.62	-0.57	-0.85	0.0147911	0.562341	0.0954993	0.060256	0.0363078	0.524807	0.40738
biological_process	GO:0023056	positive regulation of signaling	-5.74	-2.31	-4.54	-4	0.78	-2.09	-1.56	1.54882e-07	0.0977237	3.38844e-05	0.000194984	0.537032	0.0707946	0.158489
biological_process	GO:0023061	signal release	-2.9	-1.29	-4.12	-4.57	0.26	-3.04	-3.49	0.00831764	0.398107	0.000162181	2.34423e-05	0.776247	0.00851138	0.00190546
biological_process	GO:0030001	metal ion transport	-4.76	-0.43	-3.89	-4.92	2.35	-1.86	-2.99	1.38038e-05	0.776247	0.000371535	5.62341e-06	0.0630957	0.104713	0.00812831
biological_process	GO:0030003	cellular cation homeostasis	-3.87	-0.75	-4.07	-4.05	1.45	-2.5	-2.49	0.000436516	0.630957	0.000199526	0.000165959	0.263027	0.030903	0.0275423
biological_process	GO:0030029	actin filament-based process	-5.45	-1.4	2.11	2.82	1.65	5.03	5.55	6.76083e-07	0.363078	0.102329	0.0194984	0.204174	2.13796e-05	1.77828e-06
biological_process	GO:0030030	cell projection organization	-2.65	-2.67	1.49	3.37	-1.47	2.95	4.82	0.0158489	0.0524807	0.323594	0.00416869	0.616595	0.0213796	6.30957e-05
biological_process	GO:0030036	actin cytoskeleton organization	-5.53	-1.59	2.17	2.79	1.47	5.13	5.55	4.57088e-07	0.295121	0.0912011	0.0218776	0.25704	1.31826e-05	1.77828e-06
biological_process	GO:0030071	regulation of mitotic metaphase/anaphase transition	1.62	-0.55	0.57	0.64	-1.59	-0.19	-0.08	0.199526	0.724436	0.954993	0.891251	0.562341	0.707946	0.758578
biological_process	GO:0030097	hemopoiesis	-4.1	-1.98	-3.48	-4.32	0.18	-1.75	-2.66	0.000186209	0.169824	0.00134896	6.16595e-05	0.812831	0.125893	0.0186209
biological_process	GO:0030098	lymphocyte differentiation	-4.38	-2.95	-3.19	-3.27	-0.75	-1.29	-1.42	6.60693e-05	0.0331131	0.00323594	0.00218776	0.933254	0.251189	0.194984
biological_process	GO:0030099	myeloid cell differentiation	-1.54	0.68	-0.51	-2	1.69	0.21	-1.4	0.17378	0.691831	0.524807	0.057544	0.194984	1	0.199526
biological_process	GO:0030155	regulation of cell adhesion	-6.62	-2.8	-3.79	-3.83	0.75	-0.82	-0.96	9.33254e-10	0.0416869	0.000524807	0.000371535	0.549541	0.436516	0.363078
biological_process	GO:0030163	protein catabolic process	5.07	5.46	5.88	4.9	3.21	3.88	2.83	7.4131e-06	9.33254e-07	1e-07	1.69824e-05	0.00812831	0.00199526	0.0398107
biological_process	GO:0030182	neuron differentiation	-3.65	-2.76	-2.59	-0.83	-0.97	-1	0.83	0.000870964	0.0457088	0.0162181	0.371535	0.831764	0.363078	0.794328
biological_process	GO:0030198	extracellular matrix organization	-7.2	-4.24	-4.8	-3.1	-0.55	-1.63	0.09	2.45471e-11	0.00144544	1.14815e-05	0.00371535	1	0.151356	1
biological_process	GO:0030217	T cell differentiation	-3.73	-2.35	-3.67	-4.01	-0.46	-2.14	-2.51	0.000660693	0.0912011	0.000758578	0.000190546	1	0.0630957	0.025704
biological_process	GO:0030258	lipid modification	1.9	-2.12	-4.83	-3.96	-3.54	-6.22	-5.1	0.125893	0.131826	1.04713e-05	0.000223872	0.018197	1.09648e-08	4.16869e-06
biological_process	GO:0030261	chromosome condensation	1.14	-0.76	-0.96	-0.55	-1.54	-1.62	-1.12	0.398107	0.630957	0.323594	0.512861	0.57544	0.154882	0.295121
biological_process	GO:0030299	intestinal cholesterol absorption	0.24	0.2	-2.52	-3.6	0.09	-2.87	-3.93	0.954993	0.933254	0.0190546	0.000794328	0.851138	0.0131826	0.000446684
biological_process	GO:0030300	regulation of intestinal cholesterol absorption	0.12	-0.34	-3.27	-4.43	-0.46	-3.63	-4.76	1	0.831764	0.0025704	4.16869e-05	1	0.00154882	2.04174e-05
biological_process	GO:0030316	osteoclast differentiation	0.76	2.61	1.22	-0.02	2.52	0.95	-0.38	0.616595	0.0323594	0.47863	0.776247	0.0446684	0.724436	0.616595
biological_process	GO:0030334	regulation of cell migration	-5.3	-1.59	-3.95	-3.42	1.34	-1.66	-1.15	1.34896e-06	0.295121	0.000301995	0.00141254	0.295121	0.144544	0.281838
biological_process	GO:0030335	positive regulation of cell migration	-4.41	-1.37	-3.91	-3.77	1.07	-2.07	-1.93	5.88844e-05	0.371535	0.000338844	0.000457088	0.40738	0.074131	0.0851138
biological_process	GO:0030431	sleep	0.04	1.2	-1.3	-1.38	1.34	-1.44	-1.48	1	0.40738	0.204174	0.177828	0.295121	0.204174	0.177828
biological_process	GO:0030433	ER-associated ubiquitin-dependent protein catabolic process	2.49	2.03	2.56	1.88	0.83	1.55	0.83	0.0354813	0.109648	0.0346737	0.158489	0.512861	0.331131	0.794328
biological_process	GO:0030534	adult behavior	-2.84	-2.98	-2.65	-1.8	-1.71	-1.47	-0.58	0.01	0.030903	0.0138038	0.0851138	0.524807	0.194984	0.524807
biological_process	GO:0030593	neutrophil chemotaxis	-4.4	-0.45	-2.29	-3.19	2.11	-0.29	-1.32	6.16595e-05	0.776247	0.0323594	0.00281838	0.1	0.645654	0.223872
biological_process	GO:0030595	leukocyte chemotaxis	-5.81	-0.14	-3.81	-4.29	3.3	-1.25	-1.83	1.09648e-07	0.912011	0.00047863	6.76083e-05	0.00645654	0.263027	0.1
biological_process	GO:0030799	regulation of cyclic nucleotide metabolic process	-3.57	-1.73	-3.25	-3.27	0.15	-1.76	-1.8	0.00112202	0.239883	0.00275423	0.00218776	0.812831	0.125893	0.107152
biological_process	GO:0030802	regulation of cyclic nucleotide biosynthetic process	-3.15	-2.11	-2.83	-2.98	-0.52	-1.52	-1.68	0.0040738	0.134896	0.00851138	0.00524807	1	0.18197	0.128825
biological_process	GO:0030808	regulation of nucleotide biosynthetic process	-2.51	-1.51	-2.39	-2.5	-0.22	-1.35	-1.48	0.0223872	0.323594	0.0263027	0.0186209	1	0.234423	0.177828
biological_process	GO:0030814	regulation of cAMP metabolic process	-2.79	-0.5	-2.05	-2.46	1.1	-0.84	-1.3	0.0109648	0.758578	0.0537032	0.0204174	0.398107	0.42658	0.229087
biological_process	GO:0030817	regulation of cAMP biosynthetic process	-2.44	-1.07	-1.72	-2.04	0.24	-0.65	-1.01	0.0263027	0.512861	0.1	0.0537032	0.794328	0.489779	0.338844
biological_process	GO:0030878	thyroid gland development	-3.01	-0.82	-0.82	-0.72	0.85	0.61	0.64	0.00616595	0.616595	0.389045	0.42658	0.501187	1	0.933254
biological_process	GO:0030888	regulation of B cell proliferation	-2.64	-1.2	-3.55	-4.25	0.2	-2.56	-3.27	0.0165959	0.446684	0.00112202	7.94328e-05	0.794328	0.0269153	0.00354813
biological_process	GO:0030916	otic vesicle formation	1.53	1.6	-0.17	-0.7	0.91	-0.96	-1.45	0.229087	0.229087	0.691831	0.436516	0.47863	0.380189	0.186209
biological_process	GO:0030968	endoplasmic reticulum unfolded protein response	2.05	2.61	1.57	1.05	1.75	0.69	0.15	0.0933254	0.0323594	0.288403	0.562341	0.177828	0.933254	1
biological_process	GO:0031023	microtubule organizing center organization	1.98	-0.32	2.12	2.06	-1.54	1.33	1.26	0.107152	0.831764	0.0977237	0.114815	0.57544	0.467735	0.489779
biological_process	GO:0031098	stress-activated protein kinase signaling cascade	-0.7	1.82	0.96	0.71	2.49	1.4	1.09	0.512861	0.158489	0.660693	0.831764	0.047863	0.42658	0.588844
biological_process	GO:0031099	regeneration	-3.05	-1.38	-3.17	-2.29	0.25	-1.94	-1	0.00549541	0.371535	0.00338844	0.0301995	0.776247	0.0933254	0.338844
biological_process	GO:0031109	microtubule polymerization or depolymerization	-0.83	-0.17	1.55	2.55	0.3	2.11	3.1	0.457088	0.891251	0.295121	0.0389045	0.758578	0.123027	0.020893
biological_process	GO:0031110	regulation of microtubule polymerization or depolymerization	-1.01	-0.24	1.08	1.82	0.34	1.68	2.4	0.363078	0.870964	0.562341	0.18197	0.74131	0.269153	0.0891251
biological_process	GO:0031111	negative regulation of microtubule polymerization or depolymerization	-0.41	0.09	1.49	2.17	0.35	1.84	2.5	0.676083	0.977237	0.323594	0.0933254	0.74131	0.204174	0.0758578
biological_process	GO:0031114	regulation of microtubule depolymerization	-0.08	0.37	1.99	2.78	0.47	2.22	2.99	0.851138	0.831764	0.131826	0.0218776	0.691831	0.102329	0.0263027
biological_process	GO:0031145	anaphase-promoting complex-dependent proteasomal ubiquitin-dependent protein catabolic process	1.19	-1.41	-0.41	0.29	-2.31	-1.04	-0.25	0.380189	0.354813	0.57544	1	0.30903	0.338844	0.676083
biological_process	GO:0031175	neuron projection development	-3.01	-1.92	-1.44	0.39	-0.4	-0.07	1.83	0.00616595	0.18197	0.162181	1	1	0.758578	0.234423
biological_process	GO:0031279	regulation of cyclase activity	-2.4	-1.54	-1.59	-1.22	-0.33	-0.54	-0.17	0.0295121	0.30903	0.128825	0.229087	1	0.537032	0.724436
biological_process	GO:0031327	negative regulation of cellular biosynthetic process	1.82	0.93	0.22	-0.59	-0.02	-0.66	-1.48	0.141254	0.549541	1	0.489779	1	0.489779	0.177828
biological_process	GO:0031341	regulation of cell killing	-0.53	-0.49	-1	-0.59	-0.24	-0.83	-0.38	0.616595	0.758578	0.30903	0.489779	1	0.436516	0.616595
biological_process	GO:0031343	positive regulation of cell killing	-0.47	-0.61	-0.98	-0.28	-0.41	-0.83	-0.08	0.645654	0.707946	0.316228	0.645654	1	0.42658	0.758578
biological_process	GO:0031347	regulation of defense response	-4.54	0.28	-2.67	-4.17	3.02	-0.65	-2.3	3.63078e-05	0.891251	0.0131826	0.000104713	0.0134896	0.489779	0.040738
biological_process	GO:0031349	positive regulation of defense response	-6.08	-0.2	-2.75	-3.78	3.39	0.04	-1.16	2.34423e-08	0.891251	0.0104713	0.000436516	0.00501187	1	0.281838
biological_process	GO:0031396	regulation of protein ubiquitination	2.57	3.65	3.45	3.28	2.63	2.48	2.28	0.0301995	0.00165959	0.00275423	0.00562341	0.0354813	0.057544	0.112202
biological_process	GO:0031398	positive regulation of protein ubiquitination	1.51	2.51	1.99	1.95	1.96	1.42	1.37	0.239883	0.040738	0.131826	0.138038	0.128825	0.416869	0.436516
biological_process	GO:0031570	DNA integrity checkpoint	0.66	1.63	2.37	2.44	1.46	2.26	2.27	0.676083	0.218776	0.0562341	0.0501187	0.263027	0.0954993	0.112202
biological_process	GO:0031577	spindle checkpoint	0.07	-1.17	-0.28	0.2	-1.38	-0.34	0.18	1	0.457088	0.630957	1	0.645654	0.630957	1
biological_process	GO:0031589	cell-substrate adhesion	-7.4	-2.99	-2.03	-1.87	0.99	1.49	1.48	6.0256e-12	0.030903	0.0562341	0.074131	0.436516	0.371535	0.371535
biological_process	GO:0031620	regulation of fever generation	-3.32	-0.83	-3.85	-5.37	1.04	-2.54	-4.14	0.00239883	0.616595	0.00042658	7.58578e-07	0.42658	0.0281838	0.000213796
biological_process	GO:0031622	positive regulation of fever generation	-3.23	-0.6	-3.51	-4.81	1.23	-2.22	-3.59	0.00323594	0.707946	0.00123027	9.33254e-06	0.338844	0.0562341	0.00138038
biological_process	GO:0031640	killing of cells of other organism	-1.9	-1.35	-2.67	-2.49	-0.4	-1.96	-1.75	0.0891251	0.380189	0.0134896	0.0190546	1	0.0891251	0.114815
biological_process	GO:0031649	heat generation	-1.08	0.62	-2.11	-3.5	1.35	-1.76	-3.21	0.331131	0.724436	0.0467735	0.00109648	0.295121	0.125893	0.00436516
biological_process	GO:0031650	regulation of heat generation	-3.34	-1.18	-3.92	-5.12	0.64	-2.6	-3.87	0.00229087	0.457088	0.000338844	2.34423e-06	0.616595	0.0245471	0.000549541
biological_process	GO:0031652	positive regulation of heat generation	-3.24	-0.99	-3.6	-4.57	0.79	-2.31	-3.34	0.00316228	0.537032	0.000977237	2.34423e-05	0.537032	0.047863	0.00295121
biological_process	GO:0031663	lipopolysaccharide-mediated signaling pathway	-0.09	1.03	-1.22	-2.28	1.22	-1.29	-2.38	0.851138	0.501187	0.229087	0.030903	0.346737	0.251189	0.0346737
biological_process	GO:0031667	response to nutrient levels	0.03	3.14	-2.05	-2.71	3.55	-2.26	-2.9	1	0.00794328	0.0537032	0.0109648	0.00338844	0.0512861	0.0104713
biological_process	GO:0031915	positive regulation of synaptic plasticity	-0.45	1.52	0.72	1.35	1.99	1.02	1.65	0.660693	0.25704	0.851138	0.371535	0.123027	0.676083	0.301995
biological_process	GO:0031960	response to corticosteroid	-0.94	1.97	-3.7	-4.24	2.8	-3.57	-4.06	0.398107	0.123027	0.000707946	8.31764e-05	0.0239883	0.0018197	0.000295121
biological_process	GO:0032020	ISG15-protein conjugation	0.73	0.92	-0.8	-0.5	0.62	-1.24	-0.87	0.645654	0.549541	0.389045	0.537032	0.630957	0.269153	0.398107
biological_process	GO:0032101	regulation of response to external stimulus	-5.1	-2.11	-5.45	-6.53	0.63	-3.4	-4.54	3.38844e-06	0.134896	6.30957e-07	1.94984e-09	0.616595	0.00316228	4.7863e-05
biological_process	GO:0032103	positive regulation of response to external stimulus	-5.39	-0.82	-4.85	-5.96	2.27	-2.6	-3.8	9.12011e-07	0.616595	9.54993e-06	3.98107e-08	0.074131	0.0245471	0.000691831
biological_process	GO:0032259	methylation	4.36	5.14	3.26	2.04	3.26	1.38	0.13	0.000120226	4.36516e-06	0.00512861	0.11749	0.00691831	0.436516	1
biological_process	GO:0032274	gonadotropin secretion	0.07	1.06	-0.24	-1.17	1.17	-0.3	-1.27	1	0.489779	0.660693	0.245471	0.363078	0.645654	0.239883
biological_process	GO:0032275	luteinizing hormone secretion	-0.69	-0.75	-1.47	-1.63	-0.44	-1.26	-1.4	0.524807	0.630957	0.154882	0.11749	1	0.263027	0.199526
biological_process	GO:0032276	regulation of gonadotropin secretion	-0.21	1.26	0.08	-1	1.56	0.2	-0.97	0.794328	0.380189	1	0.301995	0.223872	1	0.354813
biological_process	GO:0032277	negative regulation of gonadotropin secretion	-0.84	1.93	0.34	-0.76	2.7	0.79	-0.41	0.446684	0.131826	1	0.40738	0.0301995	0.831764	0.60256
biological_process	GO:0032321	positive regulation of Rho GTPase activity	-2.81	-3.67	-0.84	0.4	-2.51	0.48	1.74	0.0107152	0.0057544	0.371535	1	0.229087	1	0.269153
biological_process	GO:0032371	regulation of sterol transport	-0.03	-1.55	-3.06	-4.3	-1.74	-3.33	-4.55	0.891251	0.30903	0.00457088	6.60693e-05	0.512861	0.00389045	4.67735e-05
biological_process	GO:0032372	negative regulation of sterol transport	-0.24	-0.97	-3.49	-4.79	-0.96	-3.7	-4.98	0.776247	0.549541	0.00131826	9.77237e-06	0.831764	0.00128825	6.91831e-06
biological_process	GO:0032374	regulation of cholesterol transport	-0.03	-1.55	-3.06	-4.3	-1.74	-3.33	-4.55	0.891251	0.30903	0.00457088	6.60693e-05	0.512861	0.00389045	4.67735e-05
biological_process	GO:0032375	negative regulation of cholesterol transport	-0.24	-0.97	-3.49	-4.79	-0.96	-3.7	-4.98	0.776247	0.549541	0.00131826	9.77237e-06	0.831764	0.00128825	6.91831e-06
biological_process	GO:0032392	DNA geometric change	0.5	-0.01	1.3	1.3	-0.31	1.17	1.15	0.776247	0.977237	0.42658	0.398107	1	0.57544	0.562341
biological_process	GO:0032434	regulation of proteasomal ubiquitin-dependent protein catabolic process	3.19	1.98	3.28	3.56	0.36	1.99	2.28	0.00562341	0.120226	0.0047863	0.00229087	0.74131	0.158489	0.112202
biological_process	GO:0032435	negative regulation of proteasomal ubiquitin-dependent protein catabolic process	0.74	0.17	0.84	1.15	-0.25	0.54	0.87	0.630957	0.933254	0.758578	0.489779	1	1	0.758578
biological_process	GO:0032436	positive regulation of proteasomal ubiquitin-dependent protein catabolic process	2.77	1.53	2.35	2.71	0.1	1.18	1.58	0.0177828	0.251189	0.0588844	0.0263027	0.851138	0.562341	0.323594
biological_process	GO:0032446	protein modification by small protein conjugation	5.67	5.27	5.32	4.89	2.63	2.97	2.54	4.7863e-07	2.5704e-06	1.94984e-06	1.7378e-05	0.0354813	0.020893	0.0707946
biological_process	GO:0032496	response to lipopolysaccharide	-0.17	6.09	-0.3	-1.65	7.04	-0.25	-1.67	0.812831	3.80189e-08	0.616595	0.112202	3.63078e-10	0.676083	0.131826
biological_process	GO:0032507	maintenance of protein location in cell	-0.13	-1.55	1.95	2.89	-1.69	2.2	3.13	0.831764	0.30903	0.141254	0.0165959	0.537032	0.109648	0.0199526
biological_process	GO:0032508	DNA duplex unwinding	0.29	-0.05	1.42	1.48	-0.22	1.41	1.44	0.933254	0.954993	0.363078	0.30903	1	0.416869	0.389045
biological_process	GO:0032570	response to progesterone	0.15	0.95	-1.15	-1.2	0.99	-1.33	-1.34	1	0.549541	0.251189	0.234423	0.446684	0.234423	0.213796
biological_process	GO:0032602	chemokine production	-1.44	-0.32	-2.2	-3.87	0.49	-1.68	-3.43	0.199526	0.831764	0.0389045	0.000331131	0.676083	0.141254	0.00218776
biological_process	GO:0032609	interferon-gamma production	-3.57	-0.97	-1.57	-2.4	1.02	0.08	-0.87	0.00112202	0.549541	0.131826	0.0239883	0.42658	1	0.398107
biological_process	GO:0032611	interleukin-1 beta production	-3.04	0.34	-1.75	-2.39	2.2	-0.4	-1.11	0.00562341	0.851138	0.0954993	0.0239883	0.0831764	0.60256	0.295121
biological_process	GO:0032612	interleukin-1 production	-2.74	0.14	-1.38	-1.93	1.79	-0.14	-0.77	0.0128825	0.954993	0.177828	0.0660693	0.169824	0.724436	0.446684
biological_process	GO:0032613	interleukin-10 production	-2.77	-1.54	-1.75	-3.22	-0.11	-0.52	-2.12	0.011749	0.30903	0.0954993	0.0025704	1	0.549541	0.057544
biological_process	GO:0032615	interleukin-12 production	-1.38	0.4	-0.25	-1.46	1.27	0.42	-0.9	0.223872	0.831764	0.645654	0.154882	0.323594	1	0.380189
biological_process	GO:0032635	interleukin-6 production	-1.43	0.78	-1.18	-2.04	1.73	-0.57	-1.5	0.204174	0.630957	0.245471	0.0524807	0.18197	0.524807	0.17378
biological_process	GO:0032637	interleukin-8 production	-1.37	0.88	-0.62	-1.52	1.81	0.01	-0.97	0.223872	0.57544	0.47863	0.141254	0.165959	1	0.354813
biological_process	GO:0032640	tumor necrosis factor production	-0.64	1.37	-0.43	-1.23	1.94	-0.15	-1.01	0.549541	0.323594	0.562341	0.223872	0.134896	0.724436	0.338844
biological_process	GO:0032642	regulation of chemokine production	-1.21	-0.18	-2.06	-3.75	0.51	-1.64	-3.41	0.281838	0.891251	0.0524807	0.00047863	0.676083	0.151356	0.00234423
biological_process	GO:0032649	regulation of interferon-gamma production	-3.51	-1.44	-1.95	-2.85	0.44	-0.38	-1.39	0.00138038	0.338844	0.0645654	0.0074131	0.707946	0.616595	0.204174
biological_process	GO:0032653	regulation of interleukin-10 production	-2.62	-1.58	-1.93	-3.44	-0.25	-0.8	-2.42	0.017378	0.295121	0.0676083	0.00131826	1	0.436516	0.0316228
biological_process	GO:0032655	regulation of interleukin-12 production	-1.38	0.4	-0.25	-1.46	1.27	0.42	-0.9	0.223872	0.831764	0.645654	0.154882	0.323594	1	0.380189
biological_process	GO:0032675	regulation of interleukin-6 production	-1.49	0.7	-1.27	-2.15	1.68	-0.64	-1.59	0.186209	0.676083	0.213796	0.040738	0.199526	0.501187	0.151356
biological_process	GO:0032677	regulation of interleukin-8 production	-1.29	1.03	-0.56	-1.43	1.94	0.04	-0.92	0.25704	0.501187	0.512861	0.162181	0.134896	1	0.380189
biological_process	GO:0032680	regulation of tumor necrosis factor production	-0.69	1.29	-0.52	-1.34	1.88	-0.22	-1.1	0.524807	0.363078	0.524807	0.190546	0.151356	0.691831	0.301995
biological_process	GO:0032693	negative regulation of interleukin-10 production	-1.45	0.18	0.12	-0.45	1.07	0.86	0.2	0.199526	0.933254	1	0.562341	0.40738	0.794328	1
biological_process	GO:0032695	negative regulation of interleukin-12 production	-0.94	2.22	0.86	0.01	3.08	1.41	0.45	0.398107	0.0776247	0.724436	1	0.0114815	0.416869	1
biological_process	GO:0032722	positive regulation of chemokine production	-0.77	0.72	-1.44	-3.41	1.27	-1.19	-3.26	0.489779	0.660693	0.162181	0.00144544	0.323594	0.288403	0.00371535
biological_process	GO:0032729	positive regulation of interferon-gamma production	-3.02	-1.29	-2.24	-2.89	0.34	-0.93	-1.65	0.0060256	0.398107	0.0363078	0.00676083	0.74131	0.389045	0.138038
biological_process	GO:0032733	positive regulation of interleukin-10 production	-1.83	-1.83	-1.87	-3.26	-0.99	-1.12	-2.6	0.1	0.213796	0.0758578	0.00229087	0.831764	0.30903	0.0213796
biological_process	GO:0032755	positive regulation of interleukin-6 production	-1.67	0.85	-0.65	-1.7	1.96	0.13	-1.02	0.138038	0.588844	0.467735	0.104713	0.128825	1	0.338844
biological_process	GO:0032757	positive regulation of interleukin-8 production	-1.49	0.18	-1.09	-2.27	1.09	-0.44	-1.71	0.186209	0.933254	0.275423	0.0316228	0.398107	0.57544	0.123027
biological_process	GO:0032760	positive regulation of tumor necrosis factor production	-0.81	0.58	-1.52	-2.46	1.14	-1.26	-2.23	0.467735	0.74131	0.144544	0.020893	0.371535	0.263027	0.0467735
biological_process	GO:0032782	bile acid secretion	0.94	0.15	-1.34	-1.71	-0.39	-1.93	-2.26	0.512861	0.954993	0.190546	0.1	1	0.0933254	0.0446684
biological_process	GO:0032787	monocarboxylic acid metabolic process	1.62	-1.01	-6.75	-6.39	-2.11	-8.18	-7.55	0.199526	0.537032	6.76083e-10	4.16869e-09	0.389045	2.5704e-14	2.39883e-12
biological_process	GO:0032868	response to insulin	1.58	0.72	-1.96	-2.54	-0.11	-2.93	-3.44	0.213796	0.660693	0.0645654	0.0169824	1	0.0114815	0.00218776
biological_process	GO:0032870	cellular response to hormone stimulus	1.12	0.05	-2.99	-3.46	-0.61	-3.82	-4.2	0.40738	0.977237	0.00562341	0.00125893	1	0.000851138	0.00017378
biological_process	GO:0032872	regulation of stress-activated MAPK cascade	-0.57	1.43	0.5	0.37	1.96	0.83	0.66	0.588844	0.295121	1	1	0.128825	0.812831	0.912011
biological_process	GO:0032874	positive regulation of stress-activated MAPK cascade	-0.35	1.77	0.25	-0.29	2.23	0.45	-0.14	0.707946	0.17378	1	0.645654	0.0794328	1	0.74131
biological_process	GO:0032886	regulation of microtubule-based process	-1.11	-0.76	1.49	2.44	-0.2	2.18	3.11	0.323594	0.630957	0.323594	0.0501187	1	0.109648	0.0204174
biological_process	GO:0032940	secretion by cell	-4.4	-2.55	-4.03	-4.54	-0.29	-2.2	-2.75	6.16595e-05	0.0645654	0.000229087	2.69153e-05	1	0.057544	0.0147911
biological_process	GO:0032943	mononuclear cell proliferation	-3.85	-2.92	-5.26	-6.22	-1.04	-3.81	-4.8	0.00047863	0.0346737	1.62181e-06	9.77237e-09	0.794328	0.000870964	1.69824e-05
biological_process	GO:0032944	regulation of mononuclear cell proliferation	-3.49	-2.86	-4.95	-5.72	-1.19	-3.66	-4.43	0.00144544	0.0371535	6.45654e-06	1.31826e-07	0.74131	0.00141254	7.07946e-05
biological_process	GO:0032945	negative regulation of mononuclear cell proliferation	-2.67	-1.82	-3	-2.87	-0.48	-1.94	-1.8	0.0151356	0.213796	0.00537032	0.00707946	1	0.0912011	0.107152
biological_process	GO:0032946	positive regulation of mononuclear cell proliferation	-3.01	-2.13	-4.3	-4.98	-0.64	-3.18	-3.87	0.00616595	0.131826	8.51138e-05	4.36516e-06	0.977237	0.00588844	0.000537032
biological_process	GO:0032984	macromolecular complex disassembly	0.06	1.46	3.38	3.85	1.63	3.66	4.06	1	0.288403	0.00346737	0.000831764	0.20893	0.00436516	0.00162181
biological_process	GO:0032989	cellular component morphogenesis	-4.21	-4	0.33	2.65	-2.05	2.47	4.78	0.000125893	0.00269153	1	0.030903	0.40738	0.0588844	6.91831e-05
biological_process	GO:0033013	tetrapyrrole metabolic process	0.06	0.2	-0.69	-0.77	0.19	-0.78	-0.84	1	0.933254	0.446684	0.40738	0.812831	0.446684	0.40738
biological_process	GO:0033043	regulation of organelle organization	-0.87	-0.81	1.76	2.07	-0.41	2.37	2.61	0.436516	0.616595	0.204174	0.112202	1	0.074131	0.0630957
biological_process	GO:0033045	regulation of sister chromatid segregation	1.66	-0.79	0.16	0.52	-1.88	-0.65	-0.23	0.186209	0.630957	1	0.977237	0.446684	0.489779	0.691831
biological_process	GO:0033046	negative regulation of sister chromatid segregation	0.5	-0.99	-0.37	-0.29	-1.43	-0.66	-0.54	0.776247	0.537032	0.588844	0.645654	0.630957	0.489779	0.537032
biological_process	GO:0033047	regulation of mitotic sister chromatid segregation	1.66	-0.79	0.16	0.52	-1.88	-0.65	-0.23	0.186209	0.630957	1	0.977237	0.446684	0.489779	0.691831
biological_process	GO:0033048	negative regulation of mitotic sister chromatid segregation	0.5	-0.99	-0.37	-0.29	-1.43	-0.66	-0.54	0.776247	0.537032	0.588844	0.645654	0.630957	0.489779	0.537032
biological_process	GO:0033139	regulation of peptidyl-serine phosphorylation of STAT protein	-1.03	-0.57	-1.03	-1.77	-0.03	-0.61	-1.39	0.354813	0.724436	0.295121	0.0912011	1	0.512861	0.199526
biological_process	GO:0033141	positive regulation of peptidyl-serine phosphorylation of STAT protein	-1.03	-0.57	-1.03	-1.77	-0.03	-0.61	-1.39	0.354813	0.724436	0.295121	0.0912011	1	0.512861	0.199526
biological_process	GO:0033198	response to ATP	0.71	3.74	0.03	0.03	3.83	-0.32	-0.3	0.645654	0.00125893	1	1	0.00134896	0.645654	0.660693
biological_process	GO:0033365	protein localization to organelle	3.33	2.05	3.11	2.66	0.36	1.73	1.26	0.00371535	0.104713	0.00776247	0.0295121	0.74131	0.251189	0.489779
biological_process	GO:0033539	fatty acid beta-oxidation using acyl-CoA dehydrogenase	1.56	-0.46	-1.89	-1.21	-1.45	-2.85	-2.02	0.218776	0.776247	0.074131	0.229087	0.616595	0.0141254	0.0707946
biological_process	GO:0033555	multicellular organismal response to stress	-1.53	-1.13	-2.39	-2.85	-0.37	-1.84	-2.31	0.17378	0.47863	0.0263027	0.0074131	1	0.109648	0.040738
biological_process	GO:0033559	unsaturated fatty acid metabolic process	-2.45	-2.63	-5.12	-5.34	-1.53	-4.36	-4.52	0.0263027	0.057544	2.95121e-06	8.70964e-07	0.57544	0.000125893	5.12861e-05
biological_process	GO:0033684	regulation of luteinizing hormone secretion	-1.3	-0.84	-1.34	-1.6	-0.18	-0.81	-1.09	0.251189	0.60256	0.190546	0.123027	1	0.436516	0.30903
biological_process	GO:0033865	nucleoside bisphosphate metabolic process	2.55	0.39	0.46	0.75	-1.07	-0.77	-0.4	0.030903	0.831764	1	0.794328	0.776247	0.446684	0.60256
biological_process	GO:0033875	ribonucleoside bisphosphate metabolic process	2.55	0.39	0.46	0.75	-1.07	-0.77	-0.4	0.030903	0.831764	1	0.794328	0.776247	0.446684	0.60256
biological_process	GO:0033993	response to lipid	-2.24	2.29	-3.98	-4.1	3.94	-3.22	-3.31	0.0436516	0.0660693	0.000275423	0.000134896	0.001	0.00524807	0.00323594
biological_process	GO:0034032	purine nucleoside bisphosphate metabolic process	2.55	0.39	0.46	0.75	-1.07	-0.77	-0.4	0.030903	0.831764	1	0.794328	0.776247	0.446684	0.60256
biological_process	GO:0034097	response to cytokine	-3.65	3.97	-1.93	-3.06	6.69	-0.29	-1.54	0.000870964	0.000562341	0.0676083	0.00416869	2.5704e-09	0.660693	0.162181
biological_process	GO:0034109	homotypic cell-cell adhesion	-6.3	-3.53	-4.85	-5.35	-0.27	-2.14	-2.72	6.76083e-09	0.00891251	9.33254e-06	8.31764e-07	1	0.0630957	0.0162181
biological_process	GO:0034110	regulation of homotypic cell-cell adhesion	-3.99	-2.98	-4.01	-3.99	-1.02	-2.38	-2.36	0.000295121	0.030903	0.000245471	0.00020893	0.812831	0.0398107	0.0363078
biological_process	GO:0034111	negative regulation of homotypic cell-cell adhesion	-2.8	-2.43	-3.29	-3.39	-1.1	-2.19	-2.29	0.0109648	0.0794328	0.00239883	0.00154882	0.776247	0.057544	0.0416869
biological_process	GO:0034112	positive regulation of homotypic cell-cell adhesion	-3.75	-2.98	-4.14	-4	-1.16	-2.64	-2.49	0.000616595	0.030903	0.000151356	0.000199526	0.758578	0.0223872	0.0275423
biological_process	GO:0034114	regulation of heterotypic cell-cell adhesion	-1.94	1.72	0.97	-0.52	3.11	2.03	0.35	0.0831764	0.186209	0.645654	0.524807	0.0107152	0.147911	1
biological_process	GO:0034220	ion transmembrane transport	-4.8	-0.6	-3.06	-3.42	2.17	-0.94	-1.37	1.20226e-05	0.707946	0.00457088	0.00141254	0.0870964	0.389045	0.204174
biological_process	GO:0034284	response to monosaccharide	-0.04	-0.11	-1.98	-2.81	-0.1	-2.15	-2.97	0.891251	0.933254	0.0616595	0.00831764	1	0.0630957	0.00851138
biological_process	GO:0034341	response to interferon-gamma	-0.36	2.13	-1.44	-1.93	2.63	-1.39	-1.88	0.707946	0.0912011	0.165959	0.0660693	0.0354813	0.218776	0.0912011
biological_process	GO:0034433	steroid esterification	0.38	0.13	-1	-2.51	-0.08	-1.27	-2.84	0.870964	0.954993	0.30903	0.018197	1	0.25704	0.011749
biological_process	GO:0034434	sterol esterification	0.38	0.13	-1	-2.51	-0.08	-1.27	-2.84	0.870964	0.954993	0.30903	0.018197	1	0.25704	0.011749
biological_process	GO:0034435	cholesterol esterification	0.38	0.13	-1	-2.51	-0.08	-1.27	-2.84	0.870964	0.954993	0.30903	0.018197	1	0.25704	0.011749
biological_process	GO:0034440	lipid oxidation	2.22	-2.4	-6.39	-4.76	-4.05	-8.09	-6.09	0.0645654	0.0831764	5.49541e-09	1.09648e-05	0.00380189	5.62341e-14	2.5704e-08
biological_process	GO:0034453	microtubule anchoring	1.22	-0.75	0.74	1.68	-1.57	0.2	1.21	0.363078	0.630957	0.831764	0.223872	0.562341	1	0.524807
biological_process	GO:0034470	ncRNA processing	3.83	7.27	5.94	3.87	6	4.57	2.32	0.000831764	2.39883e-11	7.24436e-08	0.000776247	1.31826e-07	0.000162181	0.104713
biological_process	GO:0034501	protein localization to kinetochore	-0.28	-0.87	-0.59	0.12	-0.82	-0.5	0.26	0.758578	0.60256	0.489779	1	0.891251	0.549541	1
biological_process	GO:0034502	protein localization to chromosome	2.02	-0.4	0.4	0.21	-1.66	-0.57	-0.73	0.0977237	0.794328	1	1	0.549541	0.524807	0.457088
biological_process	GO:0034508	centromere complex assembly	0.8	0.07	-0.05	0.15	-0.4	-0.45	-0.21	0.60256	0.977237	0.758578	1	1	0.57544	0.691831
biological_process	GO:0034587	piRNA metabolic process	-0.48	0.62	-0.7	-0.44	0.99	-0.52	-0.24	0.645654	0.724436	0.436516	0.562341	0.436516	0.549541	0.676083
biological_process	GO:0034599	cellular response to oxidative stress	1.51	3.85	1.35	1.5	3.48	0.71	0.88	0.234423	0.000870964	0.40738	0.301995	0.00398107	0.912011	0.758578
biological_process	GO:0034612	response to tumor necrosis factor	-1.61	3.93	2.48	2.35	5.42	3.51	3.25	0.154882	0.000660693	0.0436516	0.0630957	2.29087e-06	0.0060256	0.0158489
biological_process	GO:0034620	cellular response to unfolded protein	2.08	3.02	1.93	1.42	2.2	1.07	0.53	0.0891251	0.0109648	0.147911	0.331131	0.0831764	0.630957	1
biological_process	GO:0034622	cellular macromolecular complex assembly	1.47	3.04	4.73	4.29	2.59	4.43	3.86	0.245471	0.0102329	2.5704e-05	0.000177828	0.0389045	0.000295121	0.00295121
biological_process	GO:0034655	nucleobase-containing compound catabolic process	4.93	2.5	5.11	5.27	-0.08	3.11	3.28	1.34896e-05	0.0416869	5.01187e-06	3.46737e-06	1	0.0158489	0.0141254
biological_process	GO:0034660	ncRNA metabolic process	4.74	7.88	6.52	4.17	6.16	4.75	2.21	2.81838e-05	3.16228e-13	3.0903e-09	0.000263027	5.62341e-08	7.4131e-05	0.128825
biological_process	GO:0034723	DNA replication-dependent nucleosome organization	1.38	0.82	0.59	0.77	0.11	-0.05	0.17	0.281838	0.60256	0.954993	0.776247	0.831764	0.758578	1
biological_process	GO:0034754	cellular hormone metabolic process	-0.14	-0.74	-6.08	-6.25	-0.75	-6.56	-6.57	0.812831	0.630957	2.95121e-08	8.70964e-09	0.933254	1.34896e-09	1.44544e-09
biological_process	GO:0034762	regulation of transmembrane transport	-4.3	-0.78	-2.34	-2.53	1.66	-0.4	-0.66	8.70964e-05	0.630957	0.0295121	0.017378	0.199526	0.60256	0.489779
biological_process	GO:0034765	regulation of ion transmembrane transport	-4.35	-0.76	-2.28	-2.61	1.72	-0.31	-0.73	7.24436e-05	0.630957	0.0331131	0.0144544	0.186209	0.645654	0.457088
biological_process	GO:0034976	response to endoplasmic reticulum stress	2.86	1.88	1.26	0.63	0.44	-0.06	-0.67	0.0141254	0.141254	0.446684	0.891251	0.707946	0.758578	0.47863
biological_process	GO:0035094	response to nicotine	-1.3	3.4	0.42	0.43	4.65	1.12	1.07	0.251189	0.00380189	1	1	6.76083e-05	0.588844	0.616595
biological_process	GO:0035095	behavioral response to nicotine	-1.56	0.07	-1.07	-0.58	1.01	-0.39	0.11	0.169824	0.977237	0.281838	0.489779	0.436516	0.60256	1
biological_process	GO:0035235	ionotropic glutamate receptor signaling pathway	-4.28	-1.42	-1.86	-1.78	0.93	0.11	0.12	9.77237e-05	0.354813	0.0776247	0.0891251	0.467735	1	1
biological_process	GO:0035249	synaptic transmission, glutamatergic	-2.95	-0.41	-1.83	-2.16	1.29	-0.52	-0.9	0.00724436	0.794328	0.0831764	0.040738	0.316228	0.549541	0.380189
biological_process	GO:0035270	endocrine system development	-3.34	-1.97	-3.75	-2.81	-0.25	-2.42	-1.41	0.00223872	0.169824	0.00060256	0.00831764	1	0.0363078	0.194984
biological_process	GO:0035295	tube development	-3.67	-3.34	-3.71	-2.94	-1.62	-2.21	-1.4	0.000794328	0.0151356	0.000676083	0.00588844	0.562341	0.0562341	0.199526
biological_process	GO:0035383	thioester metabolic process	2.1	-0.54	-1.95	-1.51	-1.87	-3.18	-2.59	0.0831764	0.724436	0.0645654	0.141254	0.446684	0.00588844	0.0213796
biological_process	GO:0035672	oligopeptide transmembrane transport	-1.5	0.99	1.75	1.09	2.02	2.66	1.86	0.186209	0.524807	0.20893	0.524807	0.11749	0.0380189	0.223872
biological_process	GO:0035710	CD4-positive, alpha-beta T cell activation	-3.85	-1.79	-2.89	-3.97	0.26	-1.23	-2.41	0.00047863	0.223872	0.00724436	0.000223872	0.776247	0.269153	0.0331131
biological_process	GO:0035725	sodium ion transmembrane transport	-1.76	0.34	-1.74	-2.19	1.43	-1.02	-1.49	0.114815	0.851138	0.0977237	0.0380189	0.269153	0.354813	0.17378
biological_process	GO:0035747	natural killer cell chemotaxis	0.12	3.38	-2.5	-1.32	3.77	-2.79	-1.46	1	0.00389045	0.0204174	0.194984	0.00162181	0.0162181	0.186209
biological_process	GO:0035826	rubidium ion transport	-0.88	0.61	0.29	0.32	1.22	0.77	0.75	0.42658	0.724436	1	1	0.346737	0.870964	0.851138
biological_process	GO:0035871	protein K11-linked deubiquitination	1.51	0.07	0.14	0.18	-0.82	-0.61	-0.52	0.234423	0.977237	1	1	0.891251	0.512861	0.549541
biological_process	GO:0035902	response to immobilization stress	1.39	1.06	-1.42	-2.07	0.38	-2.25	-2.85	0.281838	0.489779	0.169824	0.0489779	0.74131	0.0524807	0.011749
biological_process	GO:0035914	skeletal muscle cell differentiation	5.5	2.97	0.01	-0.04	0.12	-2.74	-2.62	1e-06	0.0125893	1	0.758578	0.831764	0.0186209	0.0204174
biological_process	GO:0036003	positive regulation of transcription from RNA polymerase II promoter in response to stress	0.49	-0.06	-0.64	-0.83	-0.37	-0.94	-1.12	0.794328	0.954993	0.467735	0.371535	1	0.389045	0.295121
biological_process	GO:0036293	response to decreased oxygen levels	-2.23	2.73	1.04	0.96	4.44	2.26	2.08	0.0436516	0.0239883	0.588844	0.630957	0.000162181	0.0954993	0.158489
biological_process	GO:0036473	cell death in response to oxidative stress	1.84	1.72	1.36	1.17	0.86	0.57	0.38	0.138038	0.186209	0.398107	0.47863	0.501187	1	1
biological_process	GO:0040011	locomotion	-6.67	-2.59	-5.09	-4.2	1.02	-2.22	-1.34	7.07946e-10	0.060256	3.31131e-06	9.33254e-05	0.436516	0.0549541	0.218776
biological_process	GO:0040012	regulation of locomotion	-5.54	-1.84	-3.85	-3.42	1.2	-1.43	-1.04	4.36516e-07	0.20893	0.000416869	0.00141254	0.354813	0.204174	0.323594
biological_process	GO:0040017	positive regulation of locomotion	-4.16	-1.14	-3.94	-3.84	1.18	-2.22	-2.13	0.000147911	0.47863	0.00030903	0.000363078	0.363078	0.0549541	0.057544
biological_process	GO:0042033	chemokine biosynthetic process	-1.78	1.52	-0.94	-2.32	2.79	-0.13	-1.63	0.109648	0.25704	0.338844	0.0288403	0.0245471	0.724436	0.141254
biological_process	GO:0042035	regulation of cytokine biosynthetic process	-1.25	0.88	-0.5	-2.32	1.74	0.07	-1.88	0.269153	0.57544	0.537032	0.0288403	0.18197	1	0.0912011
biological_process	GO:0042060	wound healing	-5.8	-2.12	-2.62	-2.42	1.03	0.04	0.15	1.14815e-07	0.131826	0.0147911	0.0229087	0.42658	1	1
biological_process	GO:0042088	T-helper 1 type immune response	-2.57	-0.84	-2.18	-2.51	0.57	-1.09	-1.46	0.0199526	0.60256	0.040738	0.018197	0.645654	0.323594	0.18197
biological_process	GO:0042089	cytokine biosynthetic process	-1.21	1.29	-0.4	-2.23	2.19	0.17	-1.8	0.281838	0.363078	0.57544	0.0346737	0.0831764	1	0.107152
biological_process	GO:0042093	T-helper cell differentiation	-1.91	0.41	-0.35	-0.76	1.61	0.57	0.09	0.0870964	0.831764	0.60256	0.40738	0.213796	1	1
biological_process	GO:0042098	T cell proliferation	-3.59	-2.56	-4.04	-4.56	-0.78	-2.61	-3.16	0.00104713	0.0630957	0.000218776	2.34423e-05	0.912011	0.0239883	0.00501187
biological_process	GO:0042100	B cell proliferation	-3.25	-1.43	-3.51	-4.41	0.31	-2.21	-3.15	0.00301995	0.346737	0.00123027	4.46684e-05	0.758578	0.0562341	0.00512861
biological_process	GO:0042102	positive regulation of T cell proliferation	-2.79	-1.76	-3.29	-3.82	-0.35	-2.19	-2.74	0.0109648	0.229087	0.00245471	0.000389045	1	0.057544	0.0151356
biological_process	GO:0042107	cytokine metabolic process	-1.35	1.31	-0.52	-2.27	2.29	0.1	-1.78	0.234423	0.354813	0.524807	0.0316228	0.0707946	1	0.109648
biological_process	GO:0042108	positive regulation of cytokine biosynthetic process	-1.32	-0.71	-0.78	-2.23	-0.02	-0.19	-1.75	0.239883	0.645654	0.398107	0.0338844	1	0.707946	0.114815
biological_process	GO:0042110	T cell activation	-5.01	-2.88	-4.55	-4.9	-0.3	-2.46	-2.85	4.7863e-06	0.0363078	3.31131e-05	6.0256e-06	1	0.0338844	0.0114815
biological_process	GO:0042113	B cell activation	-3.49	-1.41	-2.93	-3.72	0.47	-1.46	-2.32	0.00147911	0.354813	0.00660693	0.000524807	0.691831	0.199526	0.0398107
biological_process	GO:0042129	regulation of T cell proliferation	-3.41	-2.36	-3.43	-3.97	-0.66	-2.04	-2.61	0.0018197	0.0891251	0.00158489	0.000223872	0.977237	0.0776247	0.0204174
biological_process	GO:0042130	negative regulation of T cell proliferation	-2.85	-2.15	-2.02	-1.51	-0.75	-0.78	-0.27	0.00954993	0.125893	0.0562341	0.141254	0.933254	0.446684	0.676083
biological_process	GO:0042178	xenobiotic catabolic process	1.77	1.59	-0.7	-0.3	0.76	-1.65	-1.14	0.154882	0.229087	0.436516	0.645654	0.549541	0.147911	0.288403
biological_process	GO:0042180	cellular ketone metabolic process	-1.54	-2.72	-4.91	-4.63	-2.18	-4.59	-4.2	0.17378	0.0489779	7.58578e-06	1.86209e-05	0.371535	4.7863e-05	0.00017378
biological_process	GO:0042254	ribosome biogenesis	4.65	9.59	6.62	4.52	8.15	4.91	2.62	3.98107e-05	1e-17	1.7378e-09	7.24436e-05	2.04174e-13	3.89045e-05	0.0630957
biological_process	GO:0042273	ribosomal large subunit biogenesis	1.75	4.01	3.04	2.15	3.52	2.44	1.46	0.162181	0.000501187	0.00954993	0.0977237	0.00371535	0.0630957	0.380189
biological_process	GO:0042278	purine nucleoside metabolic process	4.78	2.89	4.48	4.86	0.45	2.5	2.91	2.34423e-05	0.0158489	7.07946e-05	1.86209e-05	0.707946	0.0562341	0.0316228
biological_process	GO:0042325	regulation of phosphorylation	-2.37	0.21	-1.43	-1.62	1.65	-0.37	-0.61	0.0316228	0.912011	0.165959	0.11749	0.204174	0.616595	0.512861
biological_process	GO:0042327	positive regulation of phosphorylation	-3.16	-0.57	-3.11	-3.03	1.23	-1.81	-1.74	0.0040738	0.724436	0.00416869	0.00446684	0.338844	0.114815	0.11749
biological_process	GO:0042330	taxis	-7.05	-3.28	-6.97	-6.47	0.45	-4.09	-3.57	6.45654e-11	0.017378	1.90546e-10	2.69153e-09	0.707946	0.000346737	0.00147911
biological_process	GO:0042346	positive regulation of NF-kappaB import into nucleus	-4.74	0.49	-2.31	-2.81	3.38	-0.15	-0.76	1.54882e-05	0.776247	0.030903	0.00831764	0.00512861	0.724436	0.446684
biological_process	GO:0042391	regulation of membrane potential	-5.07	-1.77	-1.77	-1.77	1	0.6	0.49	3.80189e-06	0.229087	0.0912011	0.0891251	0.436516	1	1
biological_process	GO:0042445	hormone metabolic process	-1.17	-0.07	-4.3	-5.27	0.61	-4.11	-5.04	0.295121	0.954993	8.51138e-05	1.1749e-06	0.630957	0.000331131	5.37032e-06
biological_process	GO:0042454	ribonucleoside catabolic process	3.57	2.06	4.38	4.9	0.22	3	3.53	0.00190546	0.102329	0.0001	1.69824e-05	0.794328	0.0199526	0.00812831
biological_process	GO:0042471	ear morphogenesis	-1.97	-0.88	-2.23	-2.06	0.17	-1.45	-1.26	0.0776247	0.588844	0.0363078	0.0512861	0.812831	0.199526	0.245471
biological_process	GO:0042472	inner ear morphogenesis	-2.39	-1.37	-2.66	-2.61	-0.14	-1.71	-1.65	0.0301995	0.371535	0.0134896	0.0141254	1	0.134896	0.134896
biological_process	GO:0042493	response to drug	0.18	1.11	-4.56	-4.62	1.15	-5.06	-4.99	1	0.457088	3.23594e-05	1.90546e-05	0.371535	5.7544e-06	6.76083e-06
biological_process	GO:0042533	tumor necrosis factor biosynthetic process	0.26	0.96	-0.72	-1.57	0.94	-0.92	-1.79	0.954993	0.537032	0.42658	0.131826	0.467735	0.389045	0.107152
biological_process	GO:0042534	regulation of tumor necrosis factor biosynthetic process	0.26	0.96	-0.72	-1.57	0.94	-0.92	-1.79	0.954993	0.537032	0.42658	0.131826	0.467735	0.389045	0.107152
biological_process	GO:0042542	response to hydrogen peroxide	-0.92	3.78	1.22	1.19	4.84	1.79	1.7	0.40738	0.00107152	0.467735	0.467735	3.0903e-05	0.223872	0.281838
biological_process	GO:0042573	retinoic acid metabolic process	-1.21	-0.78	-4.33	-5.11	-0.17	-4.12	-4.85	0.281838	0.630957	7.76247e-05	2.39883e-06	1	0.000316228	1.28825e-05
biological_process	GO:0042596	fear response	-0.65	-0.75	-1	-1.73	-0.47	-0.77	-1.53	0.537032	0.630957	0.30903	0.0977237	1	0.446684	0.165959
biological_process	GO:0042632	cholesterol homeostasis	0.58	-0.2	-2.27	-3.45	-0.57	-2.77	-3.94	0.724436	0.891251	0.0338844	0.00128825	1	0.017378	0.000446684
biological_process	GO:0042670	retinal cone cell differentiation	-0.66	-0.2	-0.44	-0.78	0.17	-0.15	-0.52	0.537032	0.891251	0.562341	0.398107	0.812831	0.724436	0.549541
biological_process	GO:0042742	defense response to bacterium	-4.12	-1.41	-3.73	-4.39	0.84	-2.01	-2.73	0.00017378	0.354813	0.000630957	4.7863e-05	0.512861	0.0812831	0.0158489
biological_process	GO:0042771	intrinsic apoptotic signaling pathway in response to DNA damage by p53 class mediator	-1.27	0.14	-0.44	-0.39	0.91	0.16	0.19	0.263027	0.954993	0.562341	0.60256	0.47863	1	1
biological_process	GO:0042787	protein ubiquitination involved in ubiquitin-dependent protein catabolic process	1.16	0.92	1.95	1.55	0.36	1.55	1.1	0.389045	0.549541	0.141254	0.275423	0.74131	0.338844	0.588844
biological_process	GO:0042832	defense response to protozoan	-1.18	0.32	-2.48	-2.97	1.06	-2.12	-2.6	0.295121	0.870964	0.020893	0.00537032	0.40738	0.0660693	0.020893
biological_process	GO:0042866	pyruvate biosynthetic process	1.48	0.89	-1.98	-2.3	0.14	-2.9	-3.13	0.245471	0.562341	0.0616595	0.0295121	0.831764	0.0123027	0.00537032
biological_process	GO:0042908	xenobiotic transport	-0.55	0.37	2.73	2.7	0.75	3.26	3.12	0.60256	0.831764	0.0229087	0.0269153	0.562341	0.0114815	0.0204174
biological_process	GO:0042993	positive regulation of transcription factor import into nucleus	-4.26	-0.76	-2.12	-2.49	1.67	-0.18	-0.65	0.000104713	0.630957	0.0467735	0.0190546	0.199526	0.707946	0.489779
biological_process	GO:0043038	amino acid activation	3.55	3.13	3.24	2.06	1.44	1.76	0.52	0.00199526	0.00812831	0.00537032	0.114815	0.263027	0.239883	1
biological_process	GO:0043039	tRNA aminoacylation	3.55	3.13	3.24	2.06	1.44	1.76	0.52	0.00199526	0.00812831	0.00537032	0.114815	0.263027	0.239883	1
biological_process	GO:0043062	extracellular structure organization	-7.18	-4.22	-4.79	-3.09	-0.54	-1.64	0.09	2.75423e-11	0.00147911	1.14815e-05	0.00380189	1	0.151356	1
biological_process	GO:0043065	positive regulation of apoptotic process	-0.37	1.75	0.25	0.81	2.21	0.46	1.04	0.707946	0.177828	1	0.758578	0.0812831	1	0.630957
biological_process	GO:0043066	negative regulation of apoptotic process	-0.83	3.27	-0.66	-1.31	4.22	-0.3	-1.01	0.446684	0.00537032	0.457088	0.194984	0.000363078	0.645654	0.338844
biological_process	GO:0043068	positive regulation of programmed cell death	-0.43	1.74	0.22	0.79	2.23	0.46	1.04	0.676083	0.18197	1	0.776247	0.0794328	1	0.630957
biological_process	GO:0043069	negative regulation of programmed cell death	-0.73	3.3	-0.62	-1.05	4.18	-0.31	-0.78	0.501187	0.00501187	0.47863	0.288403	0.000389045	0.645654	0.446684
biological_process	GO:0043085	positive regulation of catalytic activity	-1.86	-0.53	-0.55	0.29	0.51	0.33	1.18	0.0954993	0.74131	0.512861	1	0.676083	1	0.537032
biological_process	GO:0043122	regulation of I-kappaB kinase/NF-kappaB signaling	-1.43	0.73	0.46	0.5	1.68	1.22	1.2	0.20893	0.660693	1	1	0.199526	0.537032	0.524807
biological_process	GO:0043123	positive regulation of I-kappaB kinase/NF-kappaB signaling	-1.68	0.45	0.01	0.07	1.51	0.85	0.86	0.134896	0.812831	1	1	0.245471	0.812831	0.776247
biological_process	GO:0043154	negative regulation of cysteine-type endopeptidase activity involved in apoptotic process	-0.4	0.58	0.39	0.48	0.89	0.63	0.69	0.691831	0.74131	1	1	0.489779	0.977237	0.891251
biological_process	GO:0043161	proteasome-mediated ubiquitin-dependent protein catabolic process	4.45	2.89	4.49	4.38	0.65	2.68	2.57	8.91251e-05	0.0158489	6.91831e-05	0.000128825	0.616595	0.0371535	0.0676083
biological_process	GO:0043207	response to external biotic stimulus	-2.82	3.3	-2.21	-3.32	5.43	-1	-2.21	0.0104713	0.00489779	0.0380189	0.00190546	2.29087e-06	0.354813	0.0489779
biological_process	GO:0043241	protein complex disassembly	-0.21	1.24	3.12	3.63	1.54	3.51	3.95	0.794328	0.389045	0.0074131	0.0017378	0.234423	0.0060256	0.00223872
biological_process	GO:0043269	regulation of ion transport	-5.28	-0.51	-3.67	-3.88	2.55	-1.36	-1.64	1.47911e-06	0.758578	0.000776247	0.000316228	0.0416869	0.229087	0.138038
biological_process	GO:0043270	positive regulation of ion transport	-2.2	-0.39	-2.35	-1.91	0.86	-1.46	-0.99	0.0467735	0.794328	0.0288403	0.0691831	0.501187	0.199526	0.346737
biological_process	GO:0043277	apoptotic cell clearance	-1.87	-1.68	-0.98	-0.27	-0.81	-0.14	0.59	0.0954993	0.25704	0.316228	0.645654	0.891251	0.724436	0.954993
biological_process	GO:0043279	response to alkaloid	-1.45	1.93	-1.89	-1.91	3.06	-1.34	-1.35	0.199526	0.131826	0.0724436	0.0691831	0.011749	0.234423	0.213796
biological_process	GO:0043280	positive regulation of cysteine-type endopeptidase activity involved in apoptotic process	-0.21	1.85	2.02	1.51	2.23	2.31	1.71	0.794328	0.151356	0.123027	0.295121	0.0794328	0.0831764	0.281838
biological_process	GO:0043281	regulation of cysteine-type endopeptidase activity involved in apoptotic process	0.22	2.24	1.96	1.73	2.42	2.02	1.73	0.977237	0.074131	0.141254	0.20893	0.0549541	0.147911	0.269153
biological_process	GO:0043367	CD4-positive, alpha-beta T cell differentiation	-3.44	-1	-2.31	-3.3	0.91	-0.81	-1.89	0.00165959	0.537032	0.030903	0.00199526	0.47863	0.436516	0.0912011
biological_process	GO:0043368	positive T cell selection	-3.18	0.4	-1.48	-2.26	2.34	-0.02	-0.92	0.00380189	0.831764	0.154882	0.0323594	0.0630957	0.776247	0.380189
biological_process	GO:0043369	CD4-positive or CD8-positive, alpha-beta T cell lineage commitment	-1.21	0.66	-0.62	-0.95	1.47	-0.07	-0.44	0.281838	0.707946	0.47863	0.331131	0.25704	0.758578	0.588844
biological_process	GO:0043373	CD4-positive, alpha-beta T cell lineage commitment	-0.56	1.14	-0.28	-0.86	1.63	-0.03	-0.65	0.60256	0.446684	0.630957	0.363078	0.20893	0.776247	0.489779
biological_process	GO:0043400	cortisol secretion	-0.35	0.83	-0.08	-0.43	1.16	0.09	-0.29	0.707946	0.60256	0.724436	0.57544	0.371535	1	0.660693
biological_process	GO:0043408	regulation of MAPK cascade	-2.3	1.01	-1.63	-1.84	2.52	-0.62	-0.87	0.0371535	0.512861	0.120226	0.0794328	0.0446684	0.501187	0.398107
biological_process	GO:0043410	positive regulation of MAPK cascade	-2.47	-0.12	-3.37	-3.52	1.34	-2.44	-2.57	0.0245471	0.933254	0.00190546	0.00104713	0.295121	0.0354813	0.0223872
biological_process	GO:0043414	macromolecule methylation	3.07	4.92	3.74	2.48	3.78	2.55	1.2	0.00794328	1.25893e-05	0.001	0.0457088	0.00162181	0.0489779	0.524807
biological_process	GO:0043434	response to peptide hormone	-0.13	1.05	-2.38	-2.76	1.27	-2.54	-2.87	0.831764	0.489779	0.0269153	0.00954993	0.323594	0.0281838	0.0109648
biological_process	GO:0043436	oxoacid metabolic process	2.55	0.61	-6.07	-6.62	-0.83	-7.9	-8.22	0.030903	0.724436	3.01995e-08	1.07152e-09	0.891251	1.7378e-13	2.29087e-14
biological_process	GO:0043583	ear development	-3.18	-1.97	-3.51	-3.39	-0.35	-2.24	-2.1	0.00371535	0.169824	0.00123027	0.00154882	1	0.0524807	0.060256
biological_process	GO:0043603	cellular amide metabolic process	1.56	1.1	0.04	-0.74	0.32	-0.73	-1.52	0.218776	0.467735	1	0.416869	0.758578	0.467735	0.169824
biological_process	GO:0043615	astrocyte cell migration	1.41	2.32	0.13	1.26	1.8	-0.56	0.68	0.269153	0.0630957	1	0.416869	0.169824	0.524807	0.912011
biological_process	GO:0043618	regulation of transcription from RNA polymerase II promoter in response to stress	2.24	4.45	0.91	0.42	3.73	-0.13	-0.61	0.0630957	9.77237e-05	0.691831	1	0.00177828	0.724436	0.512861
biological_process	GO:0043620	regulation of DNA-templated transcription in response to stress	2.24	4.34	0.94	0.32	3.61	-0.09	-0.71	0.0630957	0.000147911	0.660693	1	0.00281838	0.74131	0.467735
biological_process	GO:0043624	cellular protein complex disassembly	-0.74	0.12	2.14	2.8	0.58	2.71	3.32	0.501187	0.954993	0.0954993	0.020893	0.645654	0.0354813	0.0125893
biological_process	GO:0043627	response to estrogen	-1.61	0.72	-1.68	-1.33	1.78	-1.03	-0.66	0.154882	0.660693	0.109648	0.190546	0.17378	0.346737	0.489779
biological_process	GO:0043632	modification-dependent macromolecule catabolic process	6.4	4.64	6.16	5.62	1.47	3.53	2.97	8.91251e-09	4.67735e-05	2.29087e-08	7.07946e-07	0.25704	0.0057544	0.0281838
biological_process	GO:0043648	dicarboxylic acid metabolic process	3.85	0.48	-3.04	-2.46	-1.75	-5.25	-4.41	0.000794328	0.794328	0.0047863	0.0204174	0.512861	2.29087e-06	7.58578e-05
biological_process	GO:0043653	mitochondrial fragmentation involved in apoptotic process	0.9	0.42	1.01	1.56	-0.06	0.65	1.23	0.537032	0.831764	0.616595	0.275423	1	0.954993	0.512861
biological_process	GO:0043900	regulation of multi-organism process	-0.06	1.41	-1.31	-1.93	1.64	-1.4	-2.02	0.870964	0.301995	0.199526	0.0660693	0.204174	0.213796	0.0707946
biological_process	GO:0043901	negative regulation of multi-organism process	0.16	1.74	-2.01	-1.75	1.88	-2.27	-1.93	1	0.18197	0.0588844	0.0933254	0.151356	0.0501187	0.0851138
biological_process	GO:0043903	regulation of symbiosis, encompassing mutualism through parasitism	0.38	2.41	-0.34	-0.24	2.52	-0.56	-0.43	0.870964	0.0512861	0.60256	0.660693	0.0446684	0.524807	0.60256
biological_process	GO:0044057	regulation of system process	-0.99	0.83	-3.09	-3.6	1.54	-2.88	-3.36	0.371535	0.60256	0.0042658	0.000794328	0.234423	0.0131826	0.00275423
biological_process	GO:0044058	regulation of digestive system process	0.57	-0.48	-2.76	-3.46	-0.88	-3.3	-3.94	0.74131	0.758578	0.0104713	0.00123027	0.891251	0.0042658	0.000436516
biological_process	GO:0044110	growth involved in symbiotic interaction	-0.18	1.91	1.12	0.25	2.28	1.31	0.35	0.812831	0.134896	0.537032	1	0.0724436	0.47863	1
biological_process	GO:0044116	growth of symbiont involved in interaction with host	-0.18	1.91	1.12	0.25	2.28	1.31	0.35	0.812831	0.134896	0.537032	1	0.0724436	0.47863	1
biological_process	GO:0044117	growth of symbiont in host	-0.18	1.91	1.12	0.25	2.28	1.31	0.35	0.812831	0.134896	0.537032	1	0.0724436	0.47863	1
biological_process	GO:0044241	lipid digestion	0.39	-0.05	-2.87	-3.68	-0.29	-3.33	-4.09	0.870964	0.954993	0.00758578	0.00060256	1	0.00389045	0.000263027
biological_process	GO:0044242	cellular lipid catabolic process	2.64	-1.29	-5.31	-4.75	-3.04	-7.11	-6.28	0.0251189	0.398107	1.28825e-06	1.14815e-05	0.074131	3.80189e-11	8.70964e-09
biological_process	GO:0044255	cellular lipid metabolic process	0.46	-2.33	-6.85	-6.97	-2.93	-7.7	-7.61	0.812831	0.0933254	3.71535e-10	1.54882e-10	0.0912011	6.76083e-13	1.54882e-12
biological_process	GO:0044257	cellular protein catabolic process	6.39	5.01	6.18	5.66	1.91	3.55	3.01	9.12011e-09	8.12831e-06	2.0893e-08	6.30957e-07	0.141254	0.00549541	0.025704
biological_process	GO:0044262	cellular carbohydrate metabolic process	1.95	-0.38	-2.15	-2.38	-1.6	-3.33	-3.44	0.112202	0.794328	0.042658	0.0245471	0.562341	0.00389045	0.00213796
biological_process	GO:0044265	cellular macromolecule catabolic process	7.7	5.65	7.23	6.33	1.86	4.04	3.11	4.16869e-12	3.71535e-07	3.63078e-11	1.51356e-08	0.154882	0.00125893	0.0204174
biological_process	GO:0044270	cellular nitrogen compound catabolic process	5.19	2.4	4.15	4.2	-0.35	1.94	2.02	4.46684e-06	0.0524807	0.000229087	0.000245471	1	0.169824	0.177828
biological_process	GO:0044272	sulfur compound biosynthetic process	1.58	0.54	-1.07	-1.03	-0.33	-1.96	-1.83	0.213796	0.758578	0.281838	0.295121	1	0.0891251	0.1
biological_process	GO:0044282	small molecule catabolic process	4.92	-1.96	-7.7	-7.05	-5.16	-10.86	-9.79	1.34896e-05	0.17378	1.62181e-12	9.54993e-11	7.58578e-05	1e-17	1e-17
biological_process	GO:0044283	small molecule biosynthetic process	1.57	0.59	-5.51	-6.11	-0.26	-6.79	-7.23	0.218776	0.724436	4.89779e-07	1.62181e-08	1	2.95121e-10	2.0893e-11
biological_process	GO:0044336	canonical Wnt signaling pathway involved in negative regulation of apoptotic process	0.73	0.64	0.48	0.2	0.3	0.16	-0.13	0.645654	0.707946	1	1	0.758578	1	0.74131
biological_process	GO:0044364	disruption of cells of other organism	-1.9	-1.35	-2.67	-2.49	-0.4	-1.96	-1.75	0.0891251	0.380189	0.0134896	0.0190546	1	0.0891251	0.114815
biological_process	GO:0044403	symbiosis, encompassing mutualism through parasitism	0.14	2.18	0.57	0.49	2.4	0.55	0.45	1	0.0831764	0.954993	1	0.057544	1	1
biological_process	GO:0044419	interspecies interaction between organisms	0.14	2.18	0.57	0.49	2.4	0.55	0.45	1	0.0831764	0.954993	1	0.057544	1	1
biological_process	GO:0044597	daunorubicin metabolic process	-0.29	-2	-4.43	-4.07	-2.1	-4.69	-4.18	0.74131	0.165959	5.12861e-05	0.000154882	0.389045	3.0903e-05	0.00018197
biological_process	GO:0044598	doxorubicin metabolic process	-0.29	-2	-4.43	-4.07	-2.1	-4.69	-4.18	0.74131	0.165959	5.12861e-05	0.000154882	0.389045	3.0903e-05	0.00018197
biological_process	GO:0044702	single organism reproductive process	-1.84	0.36	-3.07	-2.9	1.51	-2.43	-2.21	0.1	0.831764	0.00446684	0.00660693	0.245471	0.0354813	0.0489779
biological_process	GO:0044708	single-organism behavior	-1.75	-1.8	-2.97	-2.8	-1	-2.36	-2.15	0.11749	0.223872	0.00588844	0.00851138	0.831764	0.0416869	0.0549541
biological_process	GO:0044711	single-organism biosynthetic process	2.49	1.51	-3.22	-3.82	0.24	-4.76	-5.22	0.0354813	0.25704	0.00295121	0.000389045	0.794328	2.29087e-05	2.39883e-06
biological_process	GO:0044712	single-organism catabolic process	4.2	0.17	-1.52	-0.95	-2.3	-3.76	-2.97	0.000229087	0.933254	0.144544	0.331131	0.30903	0.00104713	0.00851138
biological_process	GO:0044723	single-organism carbohydrate metabolic process	2.82	1.78	-1.1	-1.61	0.35	-2.61	-3.03	0.0158489	0.169824	0.275423	0.120226	0.74131	0.0245471	0.00724436
biological_process	GO:0044764	multi-organism cellular process	0.77	2.07	0.6	0.49	1.9	0.27	0.16	0.616595	0.1	0.933254	1	0.144544	1	1
biological_process	GO:0044770	cell cycle phase transition	1.82	0.21	1.94	2.36	-0.84	1.21	1.66	0.141254	0.912011	0.144544	0.060256	0.891251	0.537032	0.295121
biological_process	GO:0044772	mitotic cell cycle phase transition	1.9	0.41	2.15	2.66	-0.66	1.4	1.93	0.125893	0.831764	0.0933254	0.0295121	0.977237	0.416869	0.20893
biological_process	GO:0044774	mitotic DNA integrity checkpoint	0.37	0.66	1.52	2.09	0.54	1.48	2.04	0.870964	0.707946	0.30903	0.109648	0.660693	0.371535	0.169824
biological_process	GO:0044784	metaphase/anaphase transition of cell cycle	1.66	-0.79	0.16	0.52	-1.88	-0.65	-0.23	0.186209	0.630957	1	0.977237	0.446684	0.489779	0.691831
biological_process	GO:0044839	cell cycle G2/M phase transition	0.3	-0.41	0.56	1.48	-0.65	0.46	1.43	0.933254	0.794328	0.954993	0.30903	0.977237	1	0.398107
biological_process	GO:0045064	T-helper 2 cell differentiation	-0.36	0.79	-0.93	-1.46	1.11	-0.84	-1.39	0.707946	0.630957	0.338844	0.154882	0.389045	0.42658	0.204174
biological_process	GO:0045069	regulation of viral genome replication	-1.25	0.24	-2.26	-1.56	1.02	-1.85	-1.07	0.269153	0.912011	0.0338844	0.131826	0.42658	0.109648	0.30903
biological_process	GO:0045071	negative regulation of viral genome replication	-2.28	-0.71	-3.61	-2.69	0.54	-2.8	-1.8	0.0398107	0.645654	0.000933254	0.0114815	0.660693	0.0154882	0.107152
biological_process	GO:0045073	regulation of chemokine biosynthetic process	-1.78	1.52	-0.94	-2.32	2.79	-0.13	-1.63	0.109648	0.25704	0.338844	0.0288403	0.0245471	0.724436	0.141254
biological_process	GO:0045080	positive regulation of chemokine biosynthetic process	-1.36	0.85	-0.9	-2.37	1.78	-0.31	-1.87	0.229087	0.588844	0.346737	0.025704	0.169824	0.645654	0.0933254
biological_process	GO:0045087	innate immune response	-3.56	-0.47	-3.23	-4.02	1.58	-1.75	-2.6	0.00114815	0.758578	0.00281838	0.000186209	0.218776	0.125893	0.020893
biological_process	GO:0045088	regulation of innate immune response	-2.68	0.52	0.35	0.03	2.18	1.72	1.29	0.0147911	0.758578	1	1	0.0851138	0.251189	0.467735
biological_process	GO:0045089	positive regulation of innate immune response	-2.83	-0.04	-0.54	-0.69	1.64	0.83	0.6	0.01	0.977237	0.512861	0.446684	0.204174	0.812831	0.954993
biological_process	GO:0045123	cellular extravasation	-3.88	-1.38	-3.41	-3.4	0.73	-1.78	-1.8	0.000436516	0.371535	0.00169824	0.00147911	0.562341	0.120226	0.107152
biological_process	GO:0045132	meiotic chromosome segregation	-0.32	-1.36	-1.89	-1.14	-1.36	-1.91	-1.06	0.724436	0.380189	0.074131	0.25704	0.645654	0.0977237	0.316228
biological_process	GO:0045143	homologous chromosome segregation	0.49	-1.04	-2.21	-0.8	-1.47	-2.66	-1.09	0.794328	0.524807	0.0380189	0.389045	0.616595	0.0218776	0.30903
biological_process	GO:0045165	cell fate commitment	-0.95	-2.05	-4.19	-3.72	-1.77	-4.09	-3.5	0.398107	0.151356	0.000128825	0.000537032	0.501187	0.000346737	0.00186209
biological_process	GO:0045185	maintenance of protein location	-1.09	-2	1.99	3.36	-1.63	2.71	4.08	0.331131	0.165959	0.131826	0.00436516	0.562341	0.0354813	0.00154882
biological_process	GO:0045321	leukocyte activation	-6.72	-4.08	-5.58	-6.36	-0.64	-2.73	-3.6	5.12861e-10	0.00204174	3.38844e-07	4.46684e-09	0.977237	0.0186209	0.00134896
biological_process	GO:0045348	positive regulation of MHC class II biosynthetic process	-0.84	-0.42	-2.25	-3.35	0.01	-2.04	-3.16	0.446684	0.794328	0.0346737	0.0017378	0.870964	0.0776247	0.00501187
biological_process	GO:0045576	mast cell activation	-3.78	-0.26	-1.46	-1.62	1.95	0.3	0.05	0.00057544	0.851138	0.158489	0.11749	0.131826	1	1
biological_process	GO:0045580	regulation of T cell differentiation	-2.48	-2.44	-3.06	-3.1	-1.3	-2.1	-2.13	0.0239883	0.0794328	0.00457088	0.00363078	0.691831	0.0707946	0.057544
biological_process	GO:0045597	positive regulation of cell differentiation	-3.75	-1.65	-2.31	-1.98	0.36	-0.64	-0.35	0.000616595	0.269153	0.0316228	0.060256	0.74131	0.501187	0.630957
biological_process	GO:0045617	negative regulation of keratinocyte differentiation	-2.53	0.15	-0.54	-0.78	1.68	0.68	0.36	0.0213796	0.954993	0.512861	0.398107	0.194984	0.933254	1
biological_process	GO:0045619	regulation of lymphocyte differentiation	-2.72	-2.82	-2.37	-2.54	-1.59	-1.23	-1.42	0.0134896	0.0398107	0.0275423	0.0169824	0.562341	0.269153	0.194984
biological_process	GO:0045637	regulation of myeloid cell differentiation	0.66	0.27	-0.98	-2.4	-0.09	-1.4	-2.86	0.676083	0.891251	0.316228	0.0234423	1	0.218776	0.0114815
biological_process	GO:0045639	positive regulation of myeloid cell differentiation	-0.18	-0.51	-2.25	-2.86	-0.47	-2.37	-2.95	0.812831	0.758578	0.0346737	0.0074131	1	0.040738	0.00912011
biological_process	GO:0045664	regulation of neuron differentiation	-3.47	-2.61	-2.73	-0.77	-0.91	-1.25	0.81	0.00154882	0.0588844	0.0112202	0.40738	0.870964	0.263027	0.794328
biological_process	GO:0045672	positive regulation of osteoclast differentiation	1.5	0.96	-1.49	-2.3	0.21	-2.37	-3.14	0.239883	0.537032	0.151356	0.0295121	0.794328	0.040738	0.00512861
biological_process	GO:0045765	regulation of angiogenesis	-4.72	-1.25	-4.26	-5.28	1.38	-2.29	-3.4	1.65959e-05	0.416869	9.77237e-05	1.07152e-06	0.281838	0.0489779	0.00245471
biological_process	GO:0045766	positive regulation of angiogenesis	-4.31	-0.8	-4.35	-5.08	1.65	-2.59	-3.37	8.70964e-05	0.630957	7.07946e-05	2.75423e-06	0.204174	0.0251189	0.00263027
biological_process	GO:0045785	positive regulation of cell adhesion	-6.53	-3.84	-3.63	-3.09	-0.49	-0.7	-0.22	1.77828e-09	0.00380189	0.000870964	0.00380189	1	0.47863	0.691831
biological_process	GO:0045786	negative regulation of cell cycle	2.04	0.43	1.59	1.96	-0.73	0.72	1.12	0.0933254	0.831764	0.281838	0.138038	0.933254	0.912011	0.57544
biological_process	GO:0045787	positive regulation of cell cycle	-1.04	0.76	-0.15	0.55	1.49	0.36	1.07	0.354813	0.645654	0.691831	0.977237	0.251189	1	0.616595
biological_process	GO:0045834	positive regulation of lipid metabolic process	-0.47	-3.02	-4.82	-4.23	-3.15	-5.02	-4.27	0.645654	0.0295121	1.07152e-05	8.51138e-05	0.0537032	7.07946e-06	0.000131826
biological_process	GO:0045839	negative regulation of mitosis	0.53	-0.98	0.12	-0.04	-1.44	-0.14	-0.29	0.758578	0.537032	1	0.758578	0.630957	0.724436	0.660693
biological_process	GO:0045841	negative regulation of mitotic metaphase/anaphase transition	0.5	-0.99	-0.37	-0.29	-1.43	-0.66	-0.54	0.776247	0.537032	0.588844	0.645654	0.630957	0.489779	0.537032
biological_process	GO:0045893	positive regulation of transcription, DNA-templated	2.55	0.48	-1.17	-1.85	-0.97	-2.55	-3.16	0.030903	0.794328	0.245471	0.0776247	0.831764	0.0275423	0.00501187
biological_process	GO:0045930	negative regulation of mitotic cell cycle	0.74	0.24	1.63	1.83	-0.16	1.41	1.59	0.630957	0.912011	0.263027	0.177828	1	0.416869	0.316228
biological_process	GO:0045931	positive regulation of mitotic cell cycle	0.61	0.55	-0.7	-0.14	0.27	-1.07	-0.43	0.707946	0.758578	0.436516	0.707946	0.776247	0.331131	0.588844
biological_process	GO:0045937	positive regulation of phosphate metabolic process	-3.78	-0.78	-3.8	-3.7	1.36	-2.26	-2.16	0.00057544	0.630957	0.000489779	0.000562341	0.288403	0.0512861	0.0537032
biological_process	GO:0045944	positive regulation of transcription from RNA polymerase II promoter	2.48	-0.27	-1.72	-2.72	-1.78	-3.12	-4.05	0.0363078	0.851138	0.1	0.0107152	0.501187	0.00691831	0.000295121
biological_process	GO:0046034	ATP metabolic process	3.49	1.13	2.17	2.59	-0.79	0.62	1.11	0.00245471	0.446684	0.0912011	0.0354813	0.912011	0.977237	0.588844
biological_process	GO:0046058	cAMP metabolic process	-3.74	-2.03	-3.4	-3.8	-0.08	-1.84	-2.28	0.000630957	0.158489	0.00177828	0.00040738	1	0.109648	0.042658
biological_process	GO:0046128	purine ribonucleoside metabolic process	4.72	2.95	4.55	4.92	0.54	2.6	3.01	2.95121e-05	0.0138038	5.37032e-05	1.58489e-05	0.660693	0.0436516	0.025704
biological_process	GO:0046130	purine ribonucleoside catabolic process	3.61	2.22	4.48	5.02	0.38	3.08	3.63	0.00165959	0.0776247	7.07946e-05	1.04713e-05	0.74131	0.0169824	0.0060256
biological_process	GO:0046165	alcohol biosynthetic process	0.14	0.25	-2.92	-3.78	0.21	-3.26	-4.07	1	0.891251	0.00676083	0.000446684	0.794328	0.0047863	0.000281838
biological_process	GO:0046320	regulation of fatty acid oxidation	1.44	-1.45	-3.32	-2.42	-2.51	-4.35	-3.24	0.25704	0.338844	0.00223872	0.0229087	0.229087	0.000134896	0.00398107
biological_process	GO:0046394	carboxylic acid biosynthetic process	1.94	0.93	-4.9	-5.11	-0.11	-6.32	-6.34	0.114815	0.549541	7.94328e-06	2.34423e-06	1	5.88844e-09	5.88844e-09
biological_process	GO:0046395	carboxylic acid catabolic process	4.39	-2.24	-7.33	-6.74	-5.16	-10.2	-9.21	0.000112202	0.109648	1.7378e-11	5.37032e-10	7.58578e-05	1e-17	1e-17
biological_process	GO:0046434	organophosphate catabolic process	4.03	2.12	4.03	4.37	0.02	2.39	2.75	0.000436516	0.0912011	0.000363078	0.000128825	0.870964	0.0724436	0.0467735
biological_process	GO:0046486	glycerolipid metabolic process	0.69	-1.23	-2.97	-3.51	-1.81	-3.59	-4.05	0.660693	0.42658	0.00588844	0.00107152	0.489779	0.0017378	0.000295121
biological_process	GO:0046496	nicotinamide nucleotide metabolic process	3.19	1.65	-0.77	-0.85	-0.02	-2.43	-2.4	0.00562341	0.213796	0.40738	0.371535	1	0.0354813	0.0331131
biological_process	GO:0046503	glycerolipid catabolic process	1.17	1.38	-1.46	-2.4	0.87	-2.18	-3.1	0.389045	0.323594	0.158489	0.0234423	0.489779	0.060256	0.00588844
biological_process	GO:0046549	retinal cone cell development	-0.66	-0.2	-0.44	-0.78	0.17	-0.15	-0.52	0.537032	0.891251	0.562341	0.398107	0.812831	0.724436	0.549541
biological_process	GO:0046578	regulation of Ras protein signal transduction	-1.69	-1.85	-0.23	1.37	-1.1	0.59	2.24	0.134896	0.20893	0.660693	0.354813	0.776247	1	0.120226
biological_process	GO:0046631	alpha-beta T cell activation	-4.72	-2.64	-3.83	-4.04	-0.2	-1.82	-2.08	1.65959e-05	0.0562341	0.000457088	0.000169824	1	0.112202	0.0630957
biological_process	GO:0046632	alpha-beta T cell differentiation	-3.87	-1.79	-2.56	-3.17	0.27	-0.86	-1.54	0.000436516	0.223872	0.017378	0.00301995	0.776247	0.416869	0.162181
biological_process	GO:0046633	alpha-beta T cell proliferation	-2.71	-1.78	-2.14	-1.89	-0.42	-0.98	-0.74	0.0138038	0.229087	0.0446684	0.0724436	1	0.371535	0.457088
biological_process	GO:0046634	regulation of alpha-beta T cell activation	-2.6	-2.29	-3.38	-3.88	-1.06	-2.39	-2.9	0.018197	0.102329	0.0018197	0.000316228	0.794328	0.0389045	0.0104713
biological_process	GO:0046635	positive regulation of alpha-beta T cell activation	-1.91	-1.92	-2.69	-2.9	-1.05	-1.98	-2.18	0.0870964	0.18197	0.0125893	0.00660693	0.794328	0.0851138	0.0512861
biological_process	GO:0046640	regulation of alpha-beta T cell proliferation	-2.51	-1.08	-1.69	-1.47	0.26	-0.59	-0.38	0.0223872	0.501187	0.104713	0.154882	0.776247	0.512861	0.616595
biological_process	GO:0046641	positive regulation of alpha-beta T cell proliferation	-1.98	-0.3	-1.14	-0.84	0.84	-0.25	0.04	0.0758578	0.851138	0.25704	0.371535	0.512861	0.676083	1
biological_process	GO:0046649	lymphocyte activation	-5.59	-3.97	-5.17	-5.68	-1.19	-2.85	-3.41	3.23594e-07	0.00288403	2.29087e-06	1.62181e-07	0.74131	0.0141254	0.00239883
biological_process	GO:0046651	lymphocyte proliferation	-3.84	-2.93	-5.26	-6.21	-1.05	-3.82	-4.79	0.00047863	0.0338844	1.58489e-06	9.77237e-09	0.794328	0.000870964	1.7378e-05
biological_process	GO:0046685	response to arsenic-containing substance	1.41	3.27	0.43	0.36	2.89	-0.23	-0.27	0.275423	0.00537032	1	1	0.0190546	0.691831	0.660693
biological_process	GO:0046700	heterocycle catabolic process	5.2	2.38	4.11	4.33	-0.38	1.88	2.16	4.36516e-06	0.0537032	0.000275423	0.000158489	1	0.190546	0.141254
biological_process	GO:0046717	acid secretion	-2.23	-1.31	-2.37	-2.6	-0.16	-1.47	-1.71	0.0436516	0.398107	0.0275423	0.0147911	1	0.199526	0.123027
biological_process	GO:0046879	hormone secretion	-1.69	-0.74	-3.23	-3.74	0.16	-2.68	-3.17	0.131826	0.630957	0.00288403	0.000501187	0.812831	0.020893	0.00489779
biological_process	GO:0046882	negative regulation of follicle-stimulating hormone secretion	-0.71	1.94	1.19	-0.31	2.64	1.65	0	0.512861	0.128825	0.489779	0.630957	0.0346737	0.288403	1
biological_process	GO:0046883	regulation of hormone secretion	-1.22	-0.67	-3.41	-4.28	-0.03	-3.11	-3.97	0.281838	0.676083	0.00169824	7.24436e-05	1	0.00707946	0.000398107
biological_process	GO:0046889	positive regulation of lipid biosynthetic process	0.65	-0.79	-1.99	-1.92	-1.28	-2.49	-2.34	0.691831	0.630957	0.060256	0.0660693	0.691831	0.030903	0.0371535
biological_process	GO:0046890	regulation of lipid biosynthetic process	1.31	-1.82	-3.59	-3.51	-2.84	-4.57	-4.34	0.323594	0.213796	0.001	0.00107152	0.109648	5.12861e-05	0.000102329
biological_process	GO:0046898	response to cycloheximide	1.02	3.88	1.9	1.26	3.81	1.56	0.86	0.457088	0.000776247	0.154882	0.42658	0.00141254	0.323594	0.776247
biological_process	GO:0046903	secretion	-5	-2.6	-4.52	-5.15	0.01	-2.43	-3.13	5.12861e-06	0.060256	3.71535e-05	1.99526e-06	0.870964	0.0354813	0.00537032
biological_process	GO:0046928	regulation of neurotransmitter secretion	-2.98	-0.7	-2.67	-2.31	0.98	-1.42	-1.05	0.00660693	0.645654	0.0134896	0.0295121	0.446684	0.20893	0.323594
biological_process	GO:0046942	carboxylic acid transport	-1.84	0.63	-2.32	-2.36	1.81	-1.61	-1.64	0.1	0.724436	0.030903	0.0263027	0.165959	0.154882	0.138038
biological_process	GO:0047484	regulation of response to osmotic stress	-0.89	0.37	0.1	0.05	0.95	0.55	0.46	0.42658	0.831764	1	1	0.467735	1	1
biological_process	GO:0048002	antigen processing and presentation of peptide antigen	-2.56	-2.91	-2.91	-2.7	-1.8	-1.9	-1.67	0.0199526	0.0354813	0.00691831	0.0112202	0.489779	0.1	0.131826
biological_process	GO:0048245	eosinophil chemotaxis	-1.8	0.36	-2.68	-2.58	1.49	-2.02	-1.89	0.107152	0.831764	0.0131826	0.0154882	0.251189	0.0794328	0.0912011
biological_process	GO:0048246	macrophage chemotaxis	-1.41	0.68	-1.77	-1.46	1.61	-1.23	-0.88	0.20893	0.691831	0.0912011	0.154882	0.213796	0.269153	0.389045
biological_process	GO:0048247	lymphocyte chemotaxis	-1.93	2.4	-1.93	-0.65	3.88	-1.14	0.21	0.0831764	0.0524807	0.0676083	0.457088	0.00114815	0.301995	1
biological_process	GO:0048285	organelle fission	1.6	0.64	1.61	2.51	-0.22	0.96	1.92	0.20893	0.707946	0.269153	0.0416869	1	0.724436	0.20893
biological_process	GO:0048289	isotype switching to IgE isotypes	0.93	0.63	0.35	0.07	0.16	-0.09	-0.36	0.524807	0.724436	1	1	0.812831	0.74131	0.630957
biological_process	GO:0048293	regulation of isotype switching to IgE isotypes	0.93	0.63	0.35	0.07	0.16	-0.09	-0.36	0.524807	0.724436	1	1	0.812831	0.74131	0.630957
biological_process	GO:0048302	regulation of isotype switching to IgG isotypes	-0.73	-0.19	-0.89	-1.45	0.22	-0.6	-1.19	0.512861	0.891251	0.354813	0.158489	0.794328	0.512861	0.269153
biological_process	GO:0048304	positive regulation of isotype switching to IgG isotypes	-0.7	0.09	-0.69	-1.55	0.52	-0.4	-1.31	0.512861	0.977237	0.446684	0.134896	0.660693	0.60256	0.223872
biological_process	GO:0048514	blood vessel morphogenesis	-4.72	-2.64	-5.96	-6.37	-0.2	-4.14	-4.55	1.65959e-05	0.0562341	5.37032e-08	4.36516e-09	1	0.000295121	4.67735e-05
biological_process	GO:0048520	positive regulation of behavior	-3.47	-0.57	-5.31	-5.64	1.42	-4.06	-4.37	0.00154882	0.724436	1.28825e-06	1.90546e-07	0.269153	0.000389045	9.12011e-05
biological_process	GO:0048525	negative regulation of viral process	0.05	1.12	-1.79	-1.2	1.24	-1.98	-1.3	1	0.457088	0.0891251	0.234423	0.338844	0.0851138	0.229087
biological_process	GO:0048534	hematopoietic or lymphoid organ development	-4.31	-1.93	-3.69	-4.52	0.36	-1.88	-2.78	8.70964e-05	0.18197	0.000707946	2.88403e-05	0.74131	0.102329	0.0141254
biological_process	GO:0048545	response to steroid hormone	-1.21	1.45	-3.02	-2.69	2.36	-2.69	-2.28	0.281838	0.288403	0.00512861	0.011749	0.0616595	0.0204174	0.042658
biological_process	GO:0048562	embryonic organ morphogenesis	-2.87	-2.47	-3.58	-3.56	-1.1	-2.47	-2.44	0.00912011	0.074131	0.00102329	0.000891251	0.776247	0.0323594	0.030903
biological_process	GO:0048568	embryonic organ development	-2.82	-2.84	-4.66	-4.7	-1.56	-3.67	-3.67	0.0104713	0.0389045	2.13796e-05	1.38038e-05	0.57544	0.00138038	0.00107152
biological_process	GO:0048585	negative regulation of response to stimulus	-3.03	-1.52	-2.43	-3.3	0.07	-1.14	-2.09	0.00588844	0.316228	0.0239883	0.00199526	0.851138	0.301995	0.0630957
biological_process	GO:0048646	anatomical structure formation involved in morphogenesis	-5.04	-4.63	-2.39	-1.85	-2.28	-0.09	0.4	4.2658e-06	0.000301995	0.0263027	0.0776247	0.323594	0.74131	1
biological_process	GO:0048663	neuron fate commitment	0.06	-0.62	-1.62	-1.17	-0.74	-1.79	-1.27	1	0.707946	0.120226	0.245471	0.933254	0.11749	0.239883
biological_process	GO:0048665	neuron fate specification	0.36	-0.56	-1.13	-0.72	-0.85	-1.41	-0.94	0.870964	0.724436	0.263027	0.42658	0.891251	0.213796	0.371535
biological_process	GO:0048666	neuron development	-2.86	-1.99	-1.62	-0.22	-0.57	-0.34	1.11	0.00933254	0.165959	0.120226	0.676083	1	0.630957	0.588844
biological_process	GO:0048667	cell morphogenesis involved in neuron differentiation	-2.61	-2.38	-2.25	-0.36	-1.16	-1.15	0.84	0.0177828	0.0851138	0.0354813	0.616595	0.758578	0.301995	0.794328
biological_process	GO:0048681	negative regulation of axon regeneration	-2.01	-0.42	-1.54	-1.59	0.72	-0.68	-0.75	0.0724436	0.794328	0.138038	0.123027	0.57544	0.489779	0.457088
biological_process	GO:0048699	generation of neurons	-3.73	-3.02	-2.64	-0.94	-1.23	-1.01	0.75	0.000660693	0.0295121	0.0141254	0.331131	0.724436	0.354813	0.851138
biological_process	GO:0048729	tissue morphogenesis	-3.86	-3.08	-3.96	-3.03	-1.21	-2.39	-1.41	0.000457088	0.0263027	0.000288403	0.00446684	0.724436	0.0389045	0.199526
biological_process	GO:0048771	tissue remodeling	-4.8	-2.81	-5.07	-4.59	-0.34	-3.13	-2.62	1.1749e-05	0.040738	3.63078e-06	2.13796e-05	1	0.00676083	0.0204174
biological_process	GO:0048808	male genitalia morphogenesis	0.73	-0.07	-0.18	-0.1	-0.52	-0.56	-0.45	0.645654	0.954993	0.691831	0.74131	1	0.524807	0.588844
biological_process	GO:0048812	neuron projection morphogenesis	-3.25	-2.36	-2.16	-0.35	-0.76	-0.73	1.14	0.0030903	0.0891251	0.042658	0.616595	0.933254	0.467735	0.562341
biological_process	GO:0048839	inner ear development	-3.21	-2.53	-3.94	-3.83	-0.97	-2.7	-2.56	0.00346737	0.0660693	0.00030903	0.000371535	0.831764	0.0199526	0.0229087
biological_process	GO:0048858	cell projection morphogenesis	-2.43	-3.71	0.75	2.88	-2.78	2.03	4.2	0.0269153	0.00512861	0.831764	0.0169824	0.123027	0.147911	0.001
biological_process	GO:0048870	cell motility	-5.37	-1.78	-4.24	-3.69	1.17	-1.95	-1.4	9.54993e-07	0.229087	0.000104713	0.00057544	0.363078	0.0912011	0.199526
biological_process	GO:0048878	chemical homeostasis	-2.91	-0.29	-4.85	-5.74	1.41	-3.84	-4.73	0.00812831	0.851138	9.33254e-06	1.20226e-07	0.275423	0.000831764	2.18776e-05
biological_process	GO:0050000	chromosome localization	1.82	0.77	0.98	1.49	-0.2	0.16	0.73	0.141254	0.630957	0.630957	0.301995	1	1	0.870964
biological_process	GO:0050657	nucleic acid transport	2.79	4.34	3.19	2.01	3.28	2.09	0.83	0.0165959	0.000147911	0.0060256	0.125893	0.00676083	0.131826	0.794328
biological_process	GO:0050658	RNA transport	2.79	4.34	3.19	2.01	3.28	2.09	0.83	0.0165959	0.000147911	0.0060256	0.125893	0.00676083	0.131826	0.794328
biological_process	GO:0050663	cytokine secretion	-2.71	-0.45	-2.44	-3.34	1.1	-1.3	-2.27	0.0134896	0.776247	0.0234423	0.00177828	0.389045	0.245471	0.042658
biological_process	GO:0050665	hydrogen peroxide biosynthetic process	0.45	2.52	0.65	-0.83	2.6	0.49	-1.09	0.812831	0.0398107	0.891251	0.371535	0.0371535	1	0.301995
biological_process	GO:0050670	regulation of lymphocyte proliferation	-3.49	-2.87	-4.96	-5.71	-1.2	-3.67	-4.43	0.00147911	0.0363078	6.30957e-06	1.34896e-07	0.74131	0.00138038	7.24436e-05
biological_process	GO:0050671	positive regulation of lymphocyte proliferation	-3.01	-2.14	-4.3	-4.97	-0.65	-3.19	-3.87	0.00616595	0.128825	8.31764e-05	4.46684e-06	0.977237	0.0057544	0.000549541
biological_process	GO:0050672	negative regulation of lymphocyte proliferation	-2.67	-1.82	-3	-2.87	-0.48	-1.94	-1.8	0.0151356	0.213796	0.00537032	0.00707946	1	0.0912011	0.107152
biological_process	GO:0050707	regulation of cytokine secretion	-2.99	-0.69	-2.43	-3.14	0.99	-1.16	-1.92	0.00645654	0.660693	0.0239883	0.00331131	0.446684	0.295121	0.0851138
biological_process	GO:0050708	regulation of protein secretion	-2.99	-1.29	-3.32	-4.62	0.32	-2.12	-3.5	0.00645654	0.398107	0.00223872	1.94984e-05	0.758578	0.0660693	0.00186209
biological_process	GO:0050714	positive regulation of protein secretion	-2.7	-0.58	-2.81	-3.6	0.95	-1.72	-2.55	0.0141254	0.724436	0.00912011	0.000794328	0.457088	0.134896	0.0234423
biological_process	GO:0050715	positive regulation of cytokine secretion	-1.96	-0.46	-2.15	-2.32	0.65	-1.37	-1.54	0.0794328	0.776247	0.042658	0.0288403	0.616595	0.229087	0.162181
biological_process	GO:0050727	regulation of inflammatory response	-3.77	0.82	-2.44	-4.26	3.17	-0.78	-2.75	0.000588844	0.60256	0.0234423	7.58578e-05	0.00912011	0.446684	0.0147911
biological_process	GO:0050729	positive regulation of inflammatory response	-5.88	0.1	-3.07	-4.49	3.6	-0.41	-2.01	7.58578e-08	0.977237	0.00446684	3.16228e-05	0.00281838	0.60256	0.0724436
biological_process	GO:0050755	chemokine metabolic process	-1.94	1.34	-1.29	-2.44	2.68	-0.44	-1.69	0.0831764	0.338844	0.204174	0.0213796	0.0316228	0.57544	0.128825
biological_process	GO:0050767	regulation of neurogenesis	-3.2	-2.18	-2.21	-0.49	-0.58	-0.81	0.98	0.00354813	0.123027	0.0380189	0.537032	1	0.436516	0.676083
biological_process	GO:0050776	regulation of immune response	-5.78	-2.82	-4.6	-5.12	0.22	-2.13	-2.72	1.23027e-07	0.0398107	2.69153e-05	2.34423e-06	0.794328	0.0645654	0.0162181
biological_process	GO:0050777	negative regulation of immune response	-3.98	-0.66	-1.19	-1.58	1.61	0.69	0.19	0.000301995	0.676083	0.239883	0.125893	0.213796	0.933254	1
biological_process	GO:0050778	positive regulation of immune response	-4.71	-2.61	-4.29	-4.78	-0.17	-2.33	-2.87	1.7378e-05	0.0588844	8.70964e-05	1.02329e-05	1	0.0446684	0.0112202
biological_process	GO:0050792	regulation of viral process	0.32	1.97	-0.34	0.14	2.06	-0.53	0	0.912011	0.123027	0.60256	1	0.109648	0.537032	0.812831
biological_process	GO:0050795	regulation of behavior	-5.31	-1.59	-5.8	-5.93	1.35	-3.68	-3.81	1.31826e-06	0.295121	1.1749e-07	4.67735e-08	0.295121	0.00134896	0.000676083
biological_process	GO:0050801	ion homeostasis	-4.11	-0.75	-4.46	-4.51	1.59	-2.82	-2.86	0.00018197	0.630957	4.57088e-05	3.01995e-05	0.218776	0.0151356	0.0114815
biological_process	GO:0050802	circadian sleep/wake cycle, sleep	-1.73	0.03	-1.49	-1.76	1.07	-0.76	-1.06	0.123027	1	0.151356	0.0912011	0.40738	0.446684	0.316228
biological_process	GO:0050804	regulation of synaptic transmission	-3.73	-1.35	-3.69	-3.14	0.68	-2.16	-1.59	0.000660693	0.380189	0.000724436	0.00323594	0.588844	0.0616595	0.151356
biological_process	GO:0050806	positive regulation of synaptic transmission	-3.76	-1.26	-4.41	-3.84	0.8	-2.93	-2.31	0.00060256	0.416869	5.62341e-05	0.000363078	0.524807	0.0112202	0.0398107
biological_process	GO:0050808	synapse organization	-3.05	-3.4	-2.94	-1.95	-2.05	-1.68	-0.64	0.00549541	0.0134896	0.00645654	0.0630957	0.40738	0.141254	0.489779
biological_process	GO:0050817	coagulation	-4	-2.51	-2.69	-3.22	-0.48	-0.94	-1.54	0.000281838	0.0691831	0.0125893	0.0025704	1	0.389045	0.162181
biological_process	GO:0050829	defense response to Gram-negative bacterium	-2.29	1.25	-0.72	-1.66	2.79	0.36	-0.68	0.0380189	0.380189	0.42658	0.112202	0.0245471	1	0.47863
biological_process	GO:0050830	defense response to Gram-positive bacterium	-1.91	0.49	-1.02	-0.75	1.69	-0.16	0.09	0.0891251	0.776247	0.301995	0.40738	0.194984	0.707946	1
biological_process	GO:0050832	defense response to fungus	-3.96	-2.8	-3.29	-2.99	-0.83	-1.61	-1.32	0.00030903	0.0416869	0.00239883	0.00501187	0.891251	0.154882	0.223872
biological_process	GO:0050851	antigen receptor-mediated signaling pathway	-3.85	-2.48	-2.6	-3.08	-0.53	-0.91	-1.47	0.000467735	0.0724436	0.0154882	0.00389045	1	0.398107	0.18197
biological_process	GO:0050863	regulation of T cell activation	-3.77	-2.74	-3.74	-3.93	-0.87	-2.19	-2.4	0.000588844	0.047863	0.000616595	0.000263027	0.891251	0.057544	0.0331131
biological_process	GO:0050864	regulation of B cell activation	-2.91	-1.12	-3.09	-4	0.46	-1.92	-2.89	0.00812831	0.47863	0.0042658	0.000194984	0.691831	0.0954993	0.0107152
biological_process	GO:0050865	regulation of cell activation	-5.17	-3.82	-4.8	-5.41	-1.28	-2.65	-3.32	2.51189e-06	0.00389045	1.14815e-05	6.60693e-07	0.691831	0.0223872	0.0030903
biological_process	GO:0050866	negative regulation of cell activation	-3.98	-3.18	-4.82	-5.09	-1.26	-3.27	-3.54	0.000301995	0.0204174	1.07152e-05	2.63027e-06	0.707946	0.00467735	0.00162181
biological_process	GO:0050867	positive regulation of cell activation	-3.83	-2.84	-3.94	-4.36	-0.96	-2.38	-2.84	0.000489779	0.0389045	0.000316228	5.12861e-05	0.831764	0.0398107	0.0120226
biological_process	GO:0050868	negative regulation of T cell activation	-2.79	-2.26	-3.08	-3.33	-0.91	-1.96	-2.23	0.0112202	0.104713	0.00436516	0.00186209	0.870964	0.0891251	0.047863
biological_process	GO:0050870	positive regulation of T cell activation	-3.41	-2.77	-3.88	-3.91	-1.13	-2.53	-2.55	0.0018197	0.0446684	0.000371535	0.000275423	0.758578	0.0281838	0.0234423
biological_process	GO:0050877	neurological system process	-3.65	-2.55	-5.55	-5.75	-0.73	-4.23	-4.39	0.000851138	0.0645654	3.98107e-07	1.20226e-07	0.933254	0.000213796	8.51138e-05
biological_process	GO:0050890	cognition	-0.24	-0.33	-1.88	-2.08	-0.23	-1.94	-2.09	0.776247	0.831764	0.074131	0.0489779	1	0.0933254	0.0616595
biological_process	GO:0050900	leukocyte migration	-7.11	-1.01	-4.89	-5.67	3.08	-1.78	-2.69	4.57088e-11	0.537032	8.31764e-06	1.62181e-07	0.0114815	0.120226	0.017378
biological_process	GO:0050906	detection of stimulus involved in sensory perception	-2.09	-1.17	-3.34	-3.61	-0.09	-2.6	-2.86	0.060256	0.457088	0.00204174	0.000758578	1	0.0245471	0.0114815
biological_process	GO:0050907	detection of chemical stimulus involved in sensory perception	-2.25	-1.36	-3.12	-3.26	-0.21	-2.28	-2.4	0.0416869	0.380189	0.00398107	0.00229087	1	0.0501187	0.0331131
biological_process	GO:0050908	detection of light stimulus involved in visual perception	1.09	0.99	0.1	-0.06	0.47	-0.44	-0.58	0.42658	0.524807	1	0.758578	0.691831	0.588844	0.524807
biological_process	GO:0050909	sensory perception of taste	-2.43	-2.04	-2.36	-2.6	-0.88	-1.37	-1.62	0.0275423	0.154882	0.0275423	0.0144544	0.891251	0.229087	0.141254
biological_process	GO:0050911	detection of chemical stimulus involved in sensory perception of smell	-1.28	0.34	-2.03	-1.64	1.15	-1.58	-1.14	0.25704	0.851138	0.0562341	0.114815	0.371535	0.165959	0.288403
biological_process	GO:0050920	regulation of chemotaxis	-4.03	-0.84	-5.15	-4.72	1.45	-3.6	-3.12	0.000245471	0.616595	2.5704e-06	1.31826e-05	0.263027	0.00165959	0.00537032
biological_process	GO:0050921	positive regulation of chemotaxis	-3.15	-0.19	-4.48	-4.57	1.65	-3.32	-3.38	0.00416869	0.891251	4.16869e-05	2.34423e-05	0.204174	0.00398107	0.0025704
biological_process	GO:0050953	sensory perception of light stimulus	-1.06	-0.88	-1.88	-2.02	-0.38	-1.52	-1.65	0.346737	0.588844	0.0758578	0.0562341	1	0.18197	0.138038
biological_process	GO:0050954	sensory perception of mechanical stimulus	-2.55	-0.44	-3.32	-3.18	1.01	-2.35	-2.18	0.0204174	0.776247	0.00218776	0.00288403	0.436516	0.042658	0.0524807
biological_process	GO:0050962	detection of light stimulus involved in sensory perception	1.09	0.99	0.1	-0.06	0.47	-0.44	-0.58	0.42658	0.524807	1	0.758578	0.691831	0.588844	0.524807
biological_process	GO:0051028	mRNA transport	2.93	4.53	3.23	2.13	3.41	2.06	0.89	0.0114815	7.07946e-05	0.00549541	0.1	0.0047863	0.138038	0.758578
biological_process	GO:0051046	regulation of secretion	-4.34	-1.7	-4.5	-5.31	0.64	-2.74	-3.6	7.76247e-05	0.245471	3.89045e-05	1e-06	0.616595	0.018197	0.00134896
biological_process	GO:0051047	positive regulation of secretion	-3.6	-1.3	-3.82	-4.5	0.66	-2.37	-3.09	0.00102329	0.398107	0.000467735	3.01995e-05	0.60256	0.040738	0.0060256
biological_process	GO:0051048	negative regulation of secretion	-2.77	2	-1.32	-2.28	3.92	-0.06	-1.12	0.0120226	0.114815	0.194984	0.0316228	0.00104713	0.758578	0.295121
biological_process	GO:0051050	positive regulation of transport	-3.39	-1.12	-3.1	-3.37	0.74	-1.69	-1.99	0.00194984	0.47863	0.0042658	0.00165959	0.562341	0.141254	0.0758578
biological_process	GO:0051052	regulation of DNA metabolic process	1.98	1.35	0.66	0.53	0.36	-0.27	-0.37	0.107152	0.331131	0.891251	0.977237	0.74131	0.660693	0.616595
biological_process	GO:0051056	regulation of small GTPase mediated signal transduction	-2.15	-2.13	-0.54	1.05	-1.14	0.48	2.12	0.0524807	0.131826	0.512861	0.562341	0.758578	1	0.147911
biological_process	GO:0051092	positive regulation of NF-kappaB transcription factor activity	-0.7	1.52	1.12	0.63	2.15	1.57	1	0.512861	0.25704	0.537032	0.891251	0.0912011	0.323594	0.660693
biological_process	GO:0051093	negative regulation of developmental process	-3.06	-2.85	-3.33	-3.51	-1.42	-2.1	-2.29	0.00524807	0.0389045	0.00218776	0.00104713	0.630957	0.0707946	0.0416869
biological_process	GO:0051094	positive regulation of developmental process	-4.47	-1.58	-4.08	-3.56	0.86	-2.21	-1.68	4.67735e-05	0.295121	0.000190546	0.000912011	0.501187	0.0562341	0.131826
biological_process	GO:0051168	nuclear export	2.14	4.1	3.95	3.1	3.4	3.25	2.28	0.0776247	0.000346737	0.000467735	0.01	0.00489779	0.0120226	0.112202
biological_process	GO:0051169	nuclear transport	1.68	3.81	3.36	2.55	3.34	2.83	1.92	0.18197	0.001	0.00363078	0.0389045	0.00588844	0.0269153	0.20893
biological_process	GO:0051186	cofactor metabolic process	4.59	0.97	-2.29	-2.34	-1.62	-4.79	-4.63	5.01187e-05	0.537032	0.0323594	0.0275423	0.562341	1.99526e-05	3.38844e-05
biological_process	GO:0051188	cofactor biosynthetic process	2.51	-0.35	-0.81	-0.86	-1.89	-2.14	-2.09	0.0331131	0.831764	0.389045	0.363078	0.446684	0.0645654	0.0630957
biological_process	GO:0051225	spindle assembly	0.92	-0.25	1.7	2.97	-0.82	1.39	2.73	0.524807	0.870964	0.234423	0.0131826	0.891251	0.42658	0.0501187
biological_process	GO:0051236	establishment of RNA localization	2.79	4.34	3.19	2.01	3.28	2.09	0.83	0.0165959	0.000147911	0.0060256	0.125893	0.00676083	0.131826	0.794328
biological_process	GO:0051240	positive regulation of multicellular organismal process	-4.82	-1.85	-6.09	-5.74	0.76	-4.24	-3.83	1.14815e-05	0.204174	2.81838e-08	1.20226e-07	0.549541	0.000204174	0.000616595
biological_process	GO:0051241	negative regulation of multicellular organismal process	-5.28	-3.38	-5.57	-6.16	-0.71	-3.44	-4.07	1.47911e-06	0.0138038	3.71535e-07	1.23027e-08	0.954993	0.00281838	0.000288403
biological_process	GO:0051247	positive regulation of protein metabolic process	-1.06	1.3	0.32	-0.04	2.11	0.88	0.46	0.346737	0.363078	1	0.758578	0.1	0.776247	1
biological_process	GO:0051248	negative regulation of protein metabolic process	0.62	2.88	1.38	-0.04	2.9	1.19	-0.34	0.707946	0.0162181	0.389045	0.758578	0.0186209	0.549541	0.630957
biological_process	GO:0051249	regulation of lymphocyte activation	-3.77	-3.29	-4.2	-4.63	-1.5	-2.7	-3.15	0.000588844	0.017378	0.000123027	1.86209e-05	0.60256	0.0199526	0.00512861
biological_process	GO:0051250	negative regulation of lymphocyte activation	-3.18	-2.73	-3.35	-3.85	-1.22	-2.07	-2.6	0.00371535	0.047863	0.00199526	0.000346737	0.724436	0.074131	0.020893
biological_process	GO:0051251	positive regulation of lymphocyte activation	-3.13	-2.94	-4.52	-4.67	-1.49	-3.37	-3.49	0.00436516	0.0331131	3.71535e-05	1.62181e-05	0.60256	0.00346737	0.00186209
biological_process	GO:0051253	negative regulation of RNA metabolic process	2.24	0.52	0	-0.42	-0.74	-1.12	-1.5	0.0630957	0.758578	1	0.57544	0.933254	0.30903	0.17378
biological_process	GO:0051254	positive regulation of RNA metabolic process	3	0.66	-1.08	-1.82	-1.03	-2.68	-3.34	0.00954993	0.707946	0.281838	0.0812831	0.812831	0.020893	0.00288403
biological_process	GO:0051261	protein depolymerization	-1.39	-0.46	1.49	2.28	0.31	2.33	3.07	0.218776	0.776247	0.323594	0.0724436	0.758578	0.0812831	0.0223872
biological_process	GO:0051270	regulation of cellular component movement	-5.08	-1.72	-3.39	-2.82	1.07	-1.16	-0.61	3.71535e-06	0.245471	0.00177828	0.00812831	0.40738	0.295121	0.501187
biological_process	GO:0051272	positive regulation of cellular component movement	-3.91	-1.38	-3.86	-3.78	0.76	-2.25	-2.18	0.000380189	0.371535	0.000416869	0.000436516	0.549541	0.0512861	0.0524807
biological_process	GO:0051276	chromosome organization	4.63	1.98	3.27	2.43	-0.5	1.26	0.41	4.36516e-05	0.120226	0.00489779	0.0512861	1	0.524807	1
biological_process	GO:0051289	protein homotetramerization	-0.12	0.17	-1.73	-0.5	0.27	-1.82	-0.47	0.831764	0.933254	0.1	0.537032	0.776247	0.112202	0.57544
biological_process	GO:0051297	centrosome organization	1.84	-0.5	1.77	1.88	-1.67	1.01	1.13	0.138038	0.758578	0.204174	0.158489	0.549541	0.676083	0.57544
biological_process	GO:0051301	cell division	-0.82	-1.6	-0.16	1.07	-1.33	0.23	1.52	0.457088	0.295121	0.691831	0.549541	0.660693	1	0.354813
biological_process	GO:0051302	regulation of cell division	-1.39	-1.93	-1.64	-0.58	-1.37	-1.09	0.04	0.218776	0.18197	0.11749	0.489779	0.645654	0.323594	1
biological_process	GO:0051303	establishment of chromosome localization	1.82	0.77	0.98	1.49	-0.2	0.16	0.73	0.141254	0.630957	0.630957	0.301995	1	1	0.870964
biological_process	GO:0051304	chromosome separation	1.84	-0.95	-0.21	0.49	-2.18	-1.15	-0.35	0.138038	0.549541	0.660693	1	0.371535	0.301995	0.630957
biological_process	GO:0051306	mitotic sister chromatid separation	1.66	-0.83	0.15	0.53	-1.93	-0.66	-0.21	0.186209	0.616595	1	0.977237	0.446684	0.489779	0.691831
biological_process	GO:0051310	metaphase plate congression	1.46	0.72	0.73	1.18	-0.05	0.07	0.57	0.251189	0.660693	0.831764	0.467735	1	1	0.977237
biological_process	GO:0051321	meiotic cell cycle	-2.11	-2.01	-1.57	-1.17	-1.03	-0.65	-0.25	0.057544	0.162181	0.131826	0.239883	0.812831	0.489779	0.676083
biological_process	GO:0051336	regulation of hydrolase activity	-2.08	-1.57	-1.55	-1.14	-0.55	-0.66	-0.24	0.0616595	0.295121	0.134896	0.251189	1	0.489779	0.676083
biological_process	GO:0051339	regulation of lyase activity	-2.1	-1.52	-1.5	-1.1	-0.48	-0.59	-0.18	0.0588844	0.316228	0.147911	0.269153	1	0.512861	0.724436
biological_process	GO:0051382	kinetochore assembly	1.04	0.41	0.07	-0.17	-0.15	-0.44	-0.67	0.457088	0.831764	1	0.691831	1	0.57544	0.47863
biological_process	GO:0051383	kinetochore organization	0.68	-0.21	-0.24	-0.25	-0.64	-0.61	-0.58	0.660693	0.891251	0.645654	0.660693	0.977237	0.512861	0.524807
biological_process	GO:0051384	response to glucocorticoid	-0.26	2.56	-3.62	-4.3	3.07	-3.83	-4.44	0.776247	0.0363078	0.000891251	6.45654e-05	0.0114815	0.000851138	6.91831e-05
biological_process	GO:0051403	stress-activated MAPK cascade	-0.75	1.86	1	0.75	2.56	1.46	1.15	0.489779	0.147911	0.630957	0.812831	0.040738	0.380189	0.562341
biological_process	GO:0051438	regulation of ubiquitin-protein transferase activity	0.54	0.45	0.6	0.63	0.19	0.39	0.42	0.758578	0.812831	0.933254	0.891251	0.812831	1	1
biological_process	GO:0051439	regulation of ubiquitin-protein ligase activity involved in mitotic cell cycle	-0.35	-1.46	-0.3	-0.12	-1.45	-0.15	0.03	0.707946	0.338844	0.630957	0.724436	0.616595	0.724436	1
biological_process	GO:0051443	positive regulation of ubiquitin-protein transferase activity	0.29	0.31	0.13	0.16	0.19	0	0.04	0.933254	0.870964	1	1	0.812831	0.776247	1
biological_process	GO:0051444	negative regulation of ubiquitin-protein transferase activity	0.21	0.06	0.47	0.54	-0.06	0.4	0.47	0.977237	0.977237	1	0.977237	1	1	1
biological_process	GO:0051462	regulation of cortisol secretion	-0.35	0.83	-0.08	-0.43	1.16	0.09	-0.29	0.707946	0.60256	0.724436	0.57544	0.371535	1	0.660693
biological_process	GO:0051480	cytosolic calcium ion homeostasis	-4.89	-1.92	-4.46	-4.49	0.72	-2.42	-2.48	8.51138e-06	0.18197	4.57088e-05	3.16228e-05	0.57544	0.0363078	0.0275423
biological_process	GO:0051488	activation of anaphase-promoting complex activity	-0.35	-1.64	-0.92	-0.44	-1.66	-0.82	-0.3	0.707946	0.269153	0.346737	0.562341	0.549541	0.436516	0.645654
biological_process	GO:0051493	regulation of cytoskeleton organization	-4.58	-2.78	0.69	1.27	-0.44	3.04	3.49	2.95121e-05	0.0436516	0.870964	0.416869	1	0.018197	0.00870964
biological_process	GO:0051546	keratinocyte migration	0.19	4.43	2.31	1.64	4.94	2.43	1.66	1	0.000104713	0.0645654	0.239883	2.29087e-05	0.0645654	0.295121
biological_process	GO:0051547	regulation of keratinocyte migration	0.72	5.21	2.99	2.14	5.5	2.91	1.94	0.645654	3.38844e-06	0.0107152	0.0977237	1.69824e-06	0.0239883	0.204174
biological_process	GO:0051549	positive regulation of keratinocyte migration	0.72	5.21	2.99	2.14	5.5	2.91	1.94	0.645654	3.38844e-06	0.0107152	0.0977237	1.69824e-06	0.0239883	0.204174
biological_process	GO:0051588	regulation of neurotransmitter transport	-3.45	-0.92	-2.9	-2.59	1.01	-1.43	-1.13	0.00162181	0.57544	0.00724436	0.0151356	0.436516	0.204174	0.295121
biological_process	GO:0051590	positive regulation of neurotransmitter transport	-3.25	0.49	-2.33	-1.93	2.49	-0.92	-0.53	0.0030903	0.794328	0.0301995	0.0660693	0.047863	0.398107	0.549541
biological_process	GO:0051603	proteolysis involved in cellular protein catabolic process	6.42	4.9	6	5.46	1.76	3.34	2.78	8.51138e-09	1.34896e-05	5.12861e-08	1.54882e-06	0.177828	0.00977237	0.0446684
biological_process	GO:0051606	detection of stimulus	-2.33	-1.48	-2.51	-2.92	-0.29	-1.57	-2.01	0.0346737	0.331131	0.0199526	0.00616595	1	0.169824	0.0724436
biological_process	GO:0051607	defense response to virus	-2.05	-1.26	-2.5	-2.86	-0.21	-1.7	-2.08	0.0660693	0.416869	0.0204174	0.00724436	1	0.138038	0.0630957
biological_process	GO:0051651	maintenance of location in cell	-0.15	-1.47	1.8	2.69	-1.58	2.04	2.92	0.812831	0.331131	0.190546	0.0275423	0.562341	0.144544	0.030903
biological_process	GO:0051674	localization of cell	-5.37	-1.78	-4.24	-3.69	1.17	-1.95	-1.4	9.54993e-07	0.229087	0.000104713	0.00057544	0.363078	0.0912011	0.199526
biological_process	GO:0051707	response to other organism	-2.81	3.4	-2.13	-3.25	5.54	-0.92	-2.14	0.0107152	0.00380189	0.0457088	0.00234423	1.65959e-06	0.389045	0.057544
biological_process	GO:0051726	regulation of cell cycle	2.98	1.16	2.14	2.59	-0.45	0.84	1.36	0.01	0.436516	0.0954993	0.0354813	1	0.812831	0.446684
biological_process	GO:0051781	positive regulation of cell division	-2.85	-1.59	-3.07	-1.79	-0.11	-1.92	-0.56	0.00954993	0.295121	0.00457088	0.0870964	1	0.0954993	0.524807
biological_process	GO:0051782	negative regulation of cell division	0.84	-1.24	0.22	0.26	-1.91	-0.18	-0.12	0.57544	0.42658	1	1	0.446684	0.707946	0.74131
biological_process	GO:0051783	regulation of nuclear division	0.51	-0.87	-1.23	-0.72	-1.29	-1.6	-1.01	0.776247	0.60256	0.229087	0.42658	0.691831	0.158489	0.338844
biological_process	GO:0051784	negative regulation of nuclear division	0.59	-0.88	-0.07	-0.28	-1.34	-0.37	-0.58	0.724436	0.588844	0.74131	0.645654	0.660693	0.616595	0.524807
biological_process	GO:0051791	medium-chain fatty acid metabolic process	1.03	-1.17	-2.25	-1.21	-1.95	-2.97	-1.76	0.457088	0.457088	0.0354813	0.229087	0.446684	0.0102329	0.112202
biological_process	GO:0051899	membrane depolarization	-4.52	-1.99	-2.28	-2.58	0.42	-0.23	-0.62	3.80189e-05	0.165959	0.0331131	0.0151356	0.707946	0.691831	0.501187
biological_process	GO:0051924	regulation of calcium ion transport	-3.26	-0.11	-2.89	-2.4	1.81	-1.52	-1.02	0.00295121	0.933254	0.00724436	0.0234423	0.165959	0.18197	0.331131
biological_process	GO:0051928	positive regulation of calcium ion transport	-2.46	0.22	-1.88	-0.96	1.72	-0.81	0.13	0.0251189	0.912011	0.0758578	0.323594	0.186209	0.436516	1
biological_process	GO:0051952	regulation of amine transport	-3.6	-0.66	-2.65	-3.31	1.39	-1.09	-1.83	0.00102329	0.676083	0.0138038	0.00190546	0.281838	0.323594	0.1
biological_process	GO:0051953	negative regulation of amine transport	-2.47	0.81	-0.3	-1.56	2.39	0.91	-0.5	0.0245471	0.616595	0.616595	0.131826	0.0588844	0.758578	0.562341
biological_process	GO:0051956	negative regulation of amino acid transport	-0.86	2.55	1.6	0.43	3.41	2.18	0.86	0.436516	0.0380189	0.275423	1	0.00489779	0.109648	0.776247
biological_process	GO:0051960	regulation of nervous system development	-3.98	-2.9	-2.85	-1.13	-0.93	-1.12	0.67	0.000295121	0.0354813	0.00812831	0.25704	0.851138	0.30903	0.912011
biological_process	GO:0051966	regulation of synaptic transmission, glutamatergic	-2.14	-0.51	-2.32	-2.69	0.7	-1.46	-1.85	0.0537032	0.758578	0.030903	0.0114815	0.588844	0.199526	0.0977237
biological_process	GO:0051968	positive regulation of synaptic transmission, glutamatergic	-0.52	1.26	-1.45	-1.53	1.75	-1.32	-1.38	0.616595	0.380189	0.162181	0.138038	0.18197	0.239883	0.204174
biological_process	GO:0051983	regulation of chromosome segregation	1.82	-1.03	-0.47	0.56	-2.25	-1.43	-0.26	0.141254	0.524807	0.549541	0.954993	0.323594	0.20893	0.676083
biological_process	GO:0051984	positive regulation of chromosome segregation	0.68	-1.33	-1.37	-0.46	-1.91	-1.83	-0.81	0.676083	0.389045	0.18197	0.562341	0.446684	0.109648	0.42658
biological_process	GO:0051985	negative regulation of chromosome segregation	0.63	-0.59	-0.16	-0.12	-1.04	-0.49	-0.42	0.707946	0.724436	0.691831	0.724436	0.794328	0.562341	0.60256
biological_process	GO:0051988	regulation of attachment of spindle microtubules to kinetochore	-1.06	-1.59	-2.04	0.25	-1.17	-1.69	0.76	0.338844	0.295121	0.0549541	1	0.74131	0.141254	0.851138
biological_process	GO:0052547	regulation of peptidase activity	-1.26	1.06	-1.12	-1.8	1.95	-0.6	-1.32	0.263027	0.489779	0.263027	0.0851138	0.131826	0.512861	0.223872
biological_process	GO:0052548	regulation of endopeptidase activity	-0.72	1.21	-1.02	-1.95	1.8	-0.75	-1.73	0.512861	0.40738	0.301995	0.0645654	0.169824	0.457088	0.120226
biological_process	GO:0052652	cyclic purine nucleotide metabolic process	-4.85	-3.24	-4.3	-4.41	-0.81	-2.27	-2.4	9.77237e-06	0.0177828	8.31764e-05	4.46684e-05	0.891251	0.0501187	0.0331131
biological_process	GO:0055015	ventricular cardiac muscle cell development	-1.81	-1.28	0.14	1.34	-0.38	1.06	2.27	0.107152	0.40738	1	0.371535	1	0.630957	0.114815
biological_process	GO:0055065	metal ion homeostasis	-4.88	-0.76	-3.98	-4.19	2.03	-1.9	-2.16	8.70964e-06	0.630957	0.000275423	0.0001	0.114815	0.0977237	0.0549541
biological_process	GO:0055074	calcium ion homeostasis	-4.49	-1.47	-4.86	-4.58	1	-3.06	-2.76	4.36516e-05	0.338844	9.33254e-06	2.23872e-05	0.436516	0.00812831	0.0144544
biological_process	GO:0055080	cation homeostasis	-4.44	-0.77	-4.18	-4.14	1.76	-2.34	-2.32	5.24807e-05	0.630957	0.000131826	0.000120226	0.177828	0.0436516	0.0398107
biological_process	GO:0055082	cellular chemical homeostasis	-2.99	-0.46	-4.2	-4.26	1.26	-3.09	-3.12	0.00645654	0.776247	0.000120226	7.58578e-05	0.331131	0.0074131	0.00549541
biological_process	GO:0055085	transmembrane transport	-3.39	-0.2	-3.4	-3.86	1.8	-2.01	-2.51	0.00194984	0.891251	0.00177828	0.000331131	0.169824	0.0812831	0.025704
biological_process	GO:0055088	lipid homeostasis	1.5	0.02	-2	-3.61	-0.87	-2.93	-4.54	0.239883	1	0.060256	0.000758578	0.891251	0.0112202	4.67735e-05
biological_process	GO:0055092	sterol homeostasis	0.71	-0.05	-2.03	-3.25	-0.48	-2.58	-3.79	0.645654	0.954993	0.0562341	0.00234423	1	0.0263027	0.000724436
biological_process	GO:0055114	oxidation-reduction process	4.72	-0.19	-6.53	-7.11	-3.02	-9.49	-9.76	2.95121e-05	0.891251	2.63027e-09	7.76247e-11	0.074131	1e-17	1e-17
biological_process	GO:0060073	micturition	-1.29	-1.02	-1.6	-0.81	-0.39	-1.11	-0.25	0.25704	0.537032	0.123027	0.389045	1	0.316228	0.676083
biological_process	GO:0060080	regulation of inhibitory postsynaptic membrane potential	-3.47	-0.3	-1.81	-1.86	1.73	-0.24	-0.34	0.00154882	0.851138	0.0870964	0.0776247	0.186209	0.676083	0.630957
biological_process	GO:0060081	membrane hyperpolarization	-3.6	-1.1	-2.16	-2.33	0.89	-0.56	-0.78	0.00102329	0.489779	0.0416869	0.0281838	0.489779	0.524807	0.446684
biological_process	GO:0060137	maternal process involved in parturition	0.03	3.09	2.08	2.7	3.5	2.26	2.85	1	0.00912011	0.109648	0.0269153	0.00380189	0.0954993	0.0371535
biological_process	GO:0060259	regulation of feeding behavior	0.12	-0.52	-0.43	-0.92	-0.66	-0.53	-1.04	1	0.758578	0.562341	0.338844	0.977237	0.537032	0.323594
biological_process	GO:0060284	regulation of cell development	-4	-2.3	-1.98	-0.29	-0.24	-0.16	1.57	0.000275423	0.1	0.0616595	0.645654	1	0.724436	0.331131
biological_process	GO:0060291	long-term synaptic potentiation	-1.89	-2.65	-2.37	-2.31	-1.89	-1.64	-1.56	0.0891251	0.0549541	0.0275423	0.0295121	0.446684	0.151356	0.158489
biological_process	GO:0060322	head development	-2.2	-2.83	-4	-3.5	-1.91	-3.27	-2.68	0.0467735	0.0389045	0.000251189	0.00109648	0.446684	0.00457088	0.0177828
biological_process	GO:0060326	cell chemotaxis	-6.16	-1.66	-4.75	-4.99	1.77	-2.1	-2.42	1.51356e-08	0.263027	1.41254e-05	4.0738e-06	0.17378	0.0691831	0.0323594
biological_process	GO:0060341	regulation of cellular localization	-4.03	-0.59	-2.47	-2.91	1.72	-0.68	-1.19	0.000245471	0.707946	0.0218776	0.00645654	0.186209	0.489779	0.269153
biological_process	GO:0060359	response to ammonium ion	-1.52	-1.27	-3.09	-2.93	-0.54	-2.61	-2.4	0.177828	0.40738	0.0042658	0.0060256	1	0.0239883	0.0331131
biological_process	GO:0060429	epithelium development	-4.81	-3.67	-3.81	-3.04	-1.32	-1.76	-0.97	1.1749e-05	0.0057544	0.00047863	0.00436516	0.676083	0.125893	0.354813
biological_process	GO:0060453	regulation of gastric acid secretion	0.33	-0.36	-1.44	-1.69	-0.61	-1.73	-1.94	0.912011	0.812831	0.165959	0.104713	1	0.128825	0.0831764
biological_process	GO:0060537	muscle tissue development	-0.91	-1.68	-2.44	-1.62	-1.37	-2.2	-1.29	0.40738	0.25704	0.0234423	0.11749	0.645654	0.0562341	0.229087
biological_process	GO:0060548	negative regulation of cell death	-0.41	3.54	-0.28	-0.75	4.27	-0.11	-0.61	0.691831	0.00245471	0.630957	0.40738	0.00030903	0.74131	0.512861
biological_process	GO:0060558	regulation of calcidiol 1-monooxygenase activity	-1.1	1.01	-0.68	-1.4	1.8	-0.19	-0.97	0.323594	0.512861	0.446684	0.169824	0.169824	0.707946	0.354813
biological_process	GO:0060573	cell fate specification involved in pattern specification	1.16	0.37	0.09	0.51	-0.27	-0.48	-0.01	0.389045	0.831764	1	1	1	0.562341	0.812831
biological_process	GO:0060579	ventral spinal cord interneuron fate commitment	-0.23	-0.12	-0.36	-0.21	0	-0.28	-0.12	0.776247	0.933254	0.60256	0.676083	0.870964	0.660693	0.74131
biological_process	GO:0060581	cell fate commitment involved in pattern specification	-0.23	-0.12	-0.36	-0.21	0	-0.28	-0.12	0.776247	0.933254	0.60256	0.676083	0.870964	0.660693	0.74131
biological_process	GO:0060676	ureteric bud formation	-1.64	0.22	-0.68	-0.66	1.22	0.08	0.07	0.144544	0.912011	0.446684	0.457088	0.346737	1	1
biological_process	GO:0060677	ureteric bud elongation	-0.2	1.74	1.85	1.37	2.1	2.12	1.56	0.794328	0.18197	0.17378	0.354813	0.1	0.123027	0.338844
biological_process	GO:0061008	hepaticobiliary system development	0.62	-0.32	-3.17	-3.83	-0.73	-3.77	-4.35	0.707946	0.831764	0.00338844	0.000371535	0.933254	0.001	9.54993e-05
biological_process	GO:0061009	common bile duct development	1.7	-1.2	-0.92	-1.72	-2.38	-1.86	-2.63	0.177828	0.446684	0.338844	0.0977237	0.275423	0.107152	0.0199526
biological_process	GO:0061061	muscle structure development	-0.83	-1.44	-2.04	-1.28	-1.14	-1.81	-0.97	0.446684	0.346737	0.0549541	0.204174	0.758578	0.114815	0.354813
biological_process	GO:0061218	negative regulation of mesonephros development	-2.48	-1.77	-1.01	-0.32	-0.54	0.14	0.82	0.0239883	0.229087	0.30903	0.630957	1	1	0.794328
biological_process	GO:0061564	axon development	-2.19	-1.59	-2.07	-0.15	-0.52	-1.16	0.86	0.0489779	0.295121	0.0524807	0.707946	1	0.295121	0.776247
biological_process	GO:0061640	cytoskeleton-dependent cytokinesis	0.41	-0.4	1.67	2.2	-0.7	1.63	2.15	0.851138	0.794328	0.239883	0.0870964	0.954993	0.295121	0.141254
biological_process	GO:0065003	macromolecular complex assembly	-0.7	1.85	2.65	2.73	2.51	3.24	3.22	0.524807	0.151356	0.0281838	0.0251189	0.0457088	0.0120226	0.0169824
biological_process	GO:0065004	protein-DNA complex assembly	1.76	0.38	0.85	0.39	-0.62	0.04	-0.41	0.158489	0.831764	0.74131	1	1	1	0.60256
biological_process	GO:0070059	intrinsic apoptotic signaling pathway in response to endoplasmic reticulum stress	0.81	1.05	0.97	0.61	0.72	0.66	0.27	0.60256	0.489779	0.645654	0.912011	0.57544	0.954993	1
biological_process	GO:0070098	chemokine-mediated signaling pathway	-2.56	-0.29	-4.52	-4.64	1.19	-3.65	-3.73	0.0199526	0.851138	3.71535e-05	1.8197e-05	0.354813	0.00144544	0.000891251
biological_process	GO:0070192	chromosome organization involved in meiosis	-0.28	-1.36	0.81	0.82	-1.38	1.03	1.01	0.74131	0.380189	0.776247	0.74131	0.645654	0.660693	0.660693
biological_process	GO:0070245	positive regulation of thymocyte apoptotic process	-1.03	0.58	0.11	0.86	1.27	0.64	1.4	0.354813	0.74131	1	0.724436	0.323594	0.977237	0.42658
biological_process	GO:0070271	protein complex biogenesis	-2.23	0.09	1.43	1.98	1.43	2.68	3.15	0.0446684	0.977237	0.354813	0.131826	0.269153	0.0371535	0.0199526
biological_process	GO:0070294	renal sodium ion absorption	-1.04	0.23	0.07	-1.82	0.88	0.6	-1.45	0.354813	0.912011	1	0.0812831	0.489779	1	0.186209
biological_process	GO:0070301	cellular response to hydrogen peroxide	0.77	4.86	1.76	1.61	5.08	1.54	1.35	0.616595	1.62181e-05	0.204174	0.251189	1.25893e-05	0.338844	0.446684
biological_process	GO:0070302	regulation of stress-activated protein kinase signaling cascade	-0.54	1.48	0.54	0.41	2	0.85	0.68	0.60256	0.275423	1	1	0.120226	0.794328	0.912011
biological_process	GO:0070304	positive regulation of stress-activated protein kinase signaling cascade	-0.32	1.83	0.3	-0.25	2.27	0.48	-0.12	0.724436	0.154882	1	0.660693	0.074131	1	0.74131
biological_process	GO:0070365	hepatocyte differentiation	-0.15	-0.15	-0.65	-0.16	-0.08	-0.63	-0.09	0.812831	0.912011	0.467735	0.707946	1	0.501187	0.758578
biological_process	GO:0070371	ERK1 and ERK2 cascade	-2.78	-1.71	-4.14	-4.68	-0.29	-3.12	-3.66	0.0112202	0.245471	0.000154882	1.58489e-05	1	0.00691831	0.00109648
biological_process	GO:0070372	regulation of ERK1 and ERK2 cascade	-2.7	-1.91	-3.74	-4.37	-0.57	-2.73	-3.37	0.0141254	0.186209	0.000616595	5.01187e-05	1	0.0186209	0.00263027
biological_process	GO:0070374	positive regulation of ERK1 and ERK2 cascade	-2.72	-1.96	-4.51	-5.42	-0.61	-3.56	-4.49	0.0134896	0.17378	3.71535e-05	6.0256e-07	1	0.00186209	5.7544e-05
biological_process	GO:0070391	response to lipoteichoic acid	-0.2	0.91	1	0.38	1.15	1.19	0.5	0.794328	0.562341	0.630957	1	0.371535	0.549541	1
biological_process	GO:0070482	response to oxygen levels	-2.82	2.31	0.59	0.49	4.31	2.05	1.84	0.0104713	0.0630957	0.954993	1	0.000269153	0.138038	0.229087
biological_process	GO:0070486	leukocyte aggregation	-5.98	-3.28	-4.95	-5.38	-0.18	-2.41	-2.91	4.16869e-08	0.017378	6.45654e-06	7.24436e-07	1	0.0371535	0.01
biological_process	GO:0070489	T cell aggregation	-5.16	-2.98	-4.63	-5.03	-0.33	-2.48	-2.92	2.63027e-06	0.030903	2.29087e-05	3.54813e-06	1	0.0316228	0.01
biological_process	GO:0070507	regulation of microtubule cytoskeleton organization	-0.94	-0.56	1.38	2.31	-0.07	1.98	2.89	0.398107	0.724436	0.389045	0.0691831	1	0.158489	0.0338844
biological_process	GO:0070555	response to interleukin-1	-1.21	4.84	1.73	1.28	6.23	2.5	1.93	0.281838	1.77828e-05	0.218776	0.40738	3.80189e-08	0.0562341	0.20893
biological_process	GO:0070588	calcium ion transmembrane transport	-2.67	-1.71	-2.8	-1.96	-0.36	-1.72	-0.83	0.0151356	0.245471	0.00933254	0.0616595	1	0.134896	0.416869
biological_process	GO:0070613	regulation of protein processing	-0.18	0.3	-1.85	-2.51	0.44	-1.93	-2.59	0.812831	0.870964	0.0794328	0.018197	0.707946	0.0933254	0.0218776
biological_process	GO:0070647	protein modification by small protein conjugation or removal	6.52	6.02	6.28	5.65	2.97	3.59	2.94	4.7863e-09	5.49541e-08	1.23027e-08	6.30957e-07	0.0151356	0.00512861	0.0295121
biological_process	GO:0070661	leukocyte proliferation	-4.44	-3.45	-5.55	-6.37	-1.29	-3.83	-4.68	5.24807e-05	0.0114815	3.98107e-07	4.36516e-09	0.691831	0.000831764	2.75423e-05
biological_process	GO:0070663	regulation of leukocyte proliferation	-4.18	-3.42	-5.29	-5.86	-1.41	-3.69	-4.27	0.000138038	0.0125893	1.34896e-06	6.45654e-08	0.630957	0.00131826	0.000134896
biological_process	GO:0070664	negative regulation of leukocyte proliferation	-3.57	-2.57	-3.39	-2.92	-0.8	-1.91	-1.43	0.00112202	0.0630957	0.0018197	0.00616595	0.891251	0.0977237	0.194984
biological_process	GO:0070665	positive regulation of leukocyte proliferation	-3.17	-2.21	-4.37	-5.06	-0.63	-3.19	-3.88	0.00389045	0.114815	6.45654e-05	3.01995e-06	0.977237	0.00588844	0.000537032
biological_process	GO:0070838	divalent metal ion transport	-5.34	-1.42	-3.9	-4	1.56	-1.59	-1.74	1.09648e-06	0.354813	0.000354813	0.000199526	0.229087	0.162181	0.11749
biological_process	GO:0070848	response to growth factor	-3.8	-2.33	-2.81	-2.13	-0.39	-1.16	-0.48	0.000549541	0.0933254	0.00912011	0.042658	1	0.295121	0.562341
biological_process	GO:0070857	regulation of bile acid biosynthetic process	1.5	-2.9	-2.16	-2	-4.19	-3.11	-2.83	0.239883	0.0354813	0.0416869	0.057544	0.00281838	0.00707946	0.0123027
biological_process	GO:0070925	organelle assembly	1.42	-1.13	5.03	5.94	-2.13	4.78	5.64	0.269153	0.47863	7.4131e-06	1.41254e-07	0.389045	6.60693e-05	1.28825e-06
biological_process	GO:0070979	protein K11-linked ubiquitination	1.86	0.02	1.21	2.12	-1.08	0.39	1.38	0.134896	1	0.47863	0.102329	0.776247	1	0.436516
biological_process	GO:0071103	DNA conformation change	2.05	0.29	1.34	1.04	-0.89	0.44	0.14	0.0933254	0.870964	0.40738	0.562341	0.891251	1	1
biological_process	GO:0071166	ribonucleoprotein complex localization	1.63	4.3	3.41	2.46	3.93	2.91	1.85	0.194984	0.000162181	0.00316228	0.047863	0.001	0.0239883	0.229087
biological_process	GO:0071173	spindle assembly checkpoint	0.76	-1.25	-0.09	-0.25	-1.87	-0.47	-0.62	0.630957	0.416869	0.724436	0.660693	0.446684	0.562341	0.501187
biological_process	GO:0071174	mitotic spindle checkpoint	0.5	-0.99	-0.37	-0.29	-1.43	-0.66	-0.54	0.776247	0.537032	0.588844	0.645654	0.630957	0.489779	0.537032
biological_process	GO:0071216	cellular response to biotic stimulus	-1.12	3.49	-0.33	-1.52	4.63	0.19	-1.09	0.323594	0.00288403	0.60256	0.141254	7.07946e-05	1	0.30903
biological_process	GO:0071219	cellular response to molecule of bacterial origin	-1.19	3.92	-0.23	-1.44	5.17	0.34	-0.97	0.295121	0.000660693	0.660693	0.162181	8.12831e-06	1	0.354813
biological_process	GO:0071222	cellular response to lipopolysaccharide	-1.5	3.99	-0.01	-1.25	5.43	0.74	-0.62	0.186209	0.000537032	0.776247	0.218776	2.29087e-06	0.891251	0.501187
biological_process	GO:0071223	cellular response to lipoteichoic acid	-0.2	0.91	1	0.38	1.15	1.19	0.5	0.794328	0.562341	0.630957	1	0.371535	0.549541	1
biological_process	GO:0071242	cellular response to ammonium ion	-1.6	-0.1	-2.4	-2.54	0.83	-1.83	-1.95	0.158489	0.933254	0.025704	0.0169824	0.512861	0.112202	0.0812831
biological_process	GO:0071294	cellular response to zinc ion	-1.08	3.13	2.25	0.94	4.2	3	1.51	0.338844	0.00812831	0.074131	0.645654	0.000380189	0.0199526	0.354813
biological_process	GO:0071315	cellular response to morphine	-2.27	-1.45	-3.51	-3.21	-0.3	-2.7	-2.34	0.0398107	0.338844	0.00123027	0.00263027	1	0.0199526	0.0380189
biological_process	GO:0071317	cellular response to isoquinoline alkaloid	-0.44	-0.99	-3.87	-3.6	-0.87	-4.01	-3.61	0.660693	0.537032	0.000398107	0.000794328	0.891251	0.000467735	0.00128825
biological_process	GO:0071318	cellular response to ATP	0.4	4.26	0.98	1.06	4.61	0.87	0.94	0.851138	0.000194984	0.630957	0.562341	7.76247e-05	0.776247	0.707946
biological_process	GO:0071345	cellular response to cytokine stimulus	-3.57	4.11	-1.81	-3.5	6.8	-0.19	-2.04	0.00112202	0.000346737	0.0870964	0.00109648	1.58489e-09	0.707946	0.0676083
biological_process	GO:0071347	cellular response to interleukin-1	-0.08	5.79	2.37	1.54	6.64	2.63	1.68	0.851138	1.77828e-07	0.0562341	0.281838	3.16228e-09	0.040738	0.288403
biological_process	GO:0071356	cellular response to tumor necrosis factor	-2.37	3.04	1.24	1.05	4.87	2.53	2.22	0.0316228	0.0102329	0.467735	0.562341	2.88403e-05	0.0512861	0.125893
biological_process	GO:0071363	cellular response to growth factor stimulus	-4.15	-2.41	-3.01	-2.07	-0.27	-1.21	-0.26	0.000154882	0.0812831	0.00524807	0.0489779	1	0.275423	0.676083
biological_process	GO:0071396	cellular response to lipid	-0.77	1.25	-2.83	-3.53	1.88	-2.71	-3.38	0.489779	0.380189	0.00851138	0.00102329	0.151356	0.0194984	0.00251189
biological_process	GO:0071402	cellular response to lipoprotein particle stimulus	-2.25	2.27	0.58	1.72	3.92	1.76	2.88	0.0416869	0.0691831	0.954993	0.213796	0.00102329	0.239883	0.0346737
biological_process	GO:0071404	cellular response to low-density lipoprotein particle stimulus	-1.29	3.14	2.31	2.88	4.34	3.17	3.67	0.251189	0.00794328	0.0660693	0.0169824	0.000234423	0.0144544	0.00549541
biological_process	GO:0071459	protein localization to chromosome, centromeric region	0.44	-1.63	-0.81	-0.35	-2.12	-1.1	-0.58	0.812831	0.275423	0.389045	0.616595	0.389045	0.316228	0.524807
biological_process	GO:0071466	cellular response to xenobiotic stimulus	1.3	0.23	-3.14	-3.68	-0.52	-4.09	-4.52	0.323594	0.912011	0.00371535	0.00060256	1	0.000346737	5.12861e-05
biological_process	GO:0071495	cellular response to endogenous stimulus	-1.53	-1.01	-3.69	-3.58	-0.24	-3.27	-3.08	0.17378	0.537032	0.000707946	0.000831764	1	0.00467735	0.0060256
biological_process	GO:0071496	cellular response to external stimulus	0.79	2.88	0.67	-0.15	2.81	0.33	-0.53	0.616595	0.0162181	0.891251	0.707946	0.0234423	1	0.549541
biological_process	GO:0071503	response to heparin	0.7	0.25	-1.38	-1.43	-0.13	-1.86	-1.84	0.660693	0.891251	0.18197	0.162181	1	0.107152	0.0977237
biological_process	GO:0071593	lymphocyte aggregation	-5.28	-2.94	-4.71	-5.16	-0.21	-2.49	-3	1.47911e-06	0.0331131	1.69824e-05	1.94984e-06	1	0.030903	0.00776247
biological_process	GO:0071599	otic vesicle development	-0.41	0.38	-0.47	-0.88	0.68	-0.31	-0.74	0.676083	0.831764	0.549541	0.354813	0.588844	0.645654	0.457088
biological_process	GO:0071600	otic vesicle morphogenesis	1.04	1.58	-0.29	-0.62	1.18	-0.84	-1.14	0.457088	0.234423	0.630957	0.47863	0.363078	0.42658	0.288403
biological_process	GO:0071621	granulocyte chemotaxis	-4.92	-0.99	-3.7	-4.47	1.81	-1.57	-2.44	7.4131e-06	0.537032	0.000707946	3.46737e-05	0.169824	0.165959	0.030903
biological_process	GO:0071622	regulation of granulocyte chemotaxis	-4.19	-1.82	-3.89	-3.75	0.43	-2.14	-2.02	0.000131826	0.213796	0.000371535	0.00047863	0.707946	0.0630957	0.0707946
biological_process	GO:0071624	positive regulation of granulocyte chemotaxis	-3.66	-1.51	-2.92	-3.76	0.46	-1.35	-2.27	0.000812831	0.323594	0.00676083	0.000467735	0.691831	0.234423	0.042658
biological_process	GO:0071674	mononuclear cell migration	-2.06	-0.57	-2.84	-1.86	0.58	-2.07	-1.01	0.0645654	0.724436	0.00851138	0.0758578	0.645654	0.074131	0.338844
biological_process	GO:0071675	regulation of mononuclear cell migration	-2.74	-1	-2.51	-1.93	0.49	-1.37	-0.76	0.0128825	0.537032	0.0199526	0.0660693	0.676083	0.229087	0.446684
biological_process	GO:0071706	tumor necrosis factor superfamily cytokine production	-0.71	1.46	-0.48	-1.04	2.08	-0.16	-0.77	0.512861	0.281838	0.549541	0.288403	0.104713	0.707946	0.446684
biological_process	GO:0071804	cellular potassium ion transport	-2.6	-1.49	-2.22	-3.06	-0.15	-1.12	-2.03	0.018197	0.323594	0.0371535	0.00416869	1	0.30903	0.0691831
biological_process	GO:0071805	potassium ion transmembrane transport	-2.6	-1.49	-2.22	-3.06	-0.15	-1.12	-2.03	0.018197	0.323594	0.0371535	0.00416869	1	0.30903	0.0691831
biological_process	GO:0071824	protein-DNA complex subunit organization	1.97	0.67	1.42	0.78	-0.41	0.57	-0.1	0.109648	0.691831	0.363078	0.776247	1	1	0.758578
biological_process	GO:0071826	ribonucleoprotein complex subunit organization	4.19	5.16	4.83	3.81	3.39	3.18	2.08	0.000234423	3.89045e-06	1.77828e-05	0.000954993	0.00501187	0.0138038	0.158489
biological_process	GO:0071873	response to norepinephrine	3.39	1.45	0.43	1.63	-0.36	-1.22	0.15	0.00316228	0.288403	1	0.245471	1	0.269153	1
biological_process	GO:0071887	leukocyte apoptotic process	-3.56	0.02	-2.35	-1.55	2.14	-0.79	0.02	0.00114815	1	0.0281838	0.131826	0.0933254	0.446684	1
biological_process	GO:0072079	nephron tubule formation	-0.46	-0.12	-0.47	-0.89	0.14	-0.29	-0.73	0.660693	0.933254	0.549541	0.354813	0.831764	0.645654	0.457088
biological_process	GO:0072172	mesonephric tubule formation	-1.64	0.22	-0.68	-0.66	1.22	0.08	0.07	0.144544	0.912011	0.446684	0.457088	0.346737	1	1
biological_process	GO:0072191	ureter smooth muscle development	-0.17	-0.5	-0.8	-0.73	-0.47	-0.79	-0.7	0.812831	0.758578	0.389045	0.416869	1	0.446684	0.47863
biological_process	GO:0072193	ureter smooth muscle cell differentiation	-0.17	-0.5	-0.8	-0.73	-0.47	-0.79	-0.7	0.812831	0.758578	0.389045	0.416869	1	0.446684	0.47863
biological_process	GO:0072329	monocarboxylic acid catabolic process	3.47	-2.06	-6.1	-4.92	-4.41	-8.39	-6.84	0.00263027	0.147911	2.75423e-08	5.7544e-06	0.00138038	1e-17	2.5704e-10
biological_process	GO:0072330	monocarboxylic acid biosynthetic process	0.26	-0.88	-4.95	-4.94	-1.16	-5.54	-5.37	0.954993	0.588844	6.45654e-06	5.12861e-06	0.758578	5.01187e-07	1.1749e-06
biological_process	GO:0072358	cardiovascular system development	-5.08	-3.88	-5.73	-5.37	-1.4	-3.71	-3.32	3.71535e-06	0.00331131	1.65959e-07	7.58578e-07	0.630957	0.00120226	0.0030903
biological_process	GO:0072359	circulatory system development	-5.08	-3.88	-5.73	-5.37	-1.4	-3.71	-3.32	3.71535e-06	0.00331131	1.65959e-07	7.58578e-07	0.630957	0.00120226	0.0030903
biological_process	GO:0072376	protein activation cascade	0.91	-0.04	-2.59	-4.46	-0.58	-3.28	-5.16	0.524807	0.977237	0.0162181	3.63078e-05	1	0.00446684	3.0903e-06
biological_process	GO:0072503	cellular divalent inorganic cation homeostasis	-4.2	-0.75	-4.33	-4.37	1.65	-2.63	-2.68	0.000131826	0.630957	7.58578e-05	5.01187e-05	0.204174	0.0229087	0.0177828
biological_process	GO:0072507	divalent inorganic cation homeostasis	-4.34	-0.88	-4.41	-4.41	1.58	-2.64	-2.65	7.76247e-05	0.588844	5.62341e-05	4.36516e-05	0.218776	0.0223872	0.0190546
biological_process	GO:0072511	divalent inorganic cation transport	-5.15	-1.36	-3.93	-4.02	1.51	-1.71	-1.85	2.63027e-06	0.371535	0.000316228	0.000186209	0.245471	0.134896	0.0977237
biological_process	GO:0072523	purine-containing compound catabolic process	3.51	1.84	3.95	4.52	0.01	2.55	3.15	0.00229087	0.151356	0.00047863	7.24436e-05	0.870964	0.0489779	0.0199526
biological_process	GO:0072524	pyridine-containing compound metabolic process	3.25	1.52	-0.91	-0.9	-0.19	-2.62	-2.48	0.0047863	0.25704	0.346737	0.346737	1	0.0239883	0.0281838
biological_process	GO:0072527	pyrimidine-containing compound metabolic process	1.02	0	1.2	1.62	-0.61	0.8	1.25	0.457088	0.977237	0.489779	0.245471	1	0.831764	0.501187
biological_process	GO:0072538	T-helper 17 type immune response	-0.66	0.57	-0.71	-1.52	1.05	-0.45	-1.3	0.537032	0.74131	0.436516	0.141254	0.416869	0.57544	0.229087
biological_process	GO:0072539	T-helper 17 cell differentiation	-0.34	1.42	-0.2	-0.99	1.82	-0.04	-0.89	0.724436	0.301995	0.676083	0.30903	0.165959	0.758578	0.389045
biological_process	GO:0072676	lymphocyte migration	-4.25	-0.33	-4.41	-3.42	2.14	-2.68	-1.64	0.000109648	0.831764	5.62341e-05	0.00141254	0.0933254	0.0204174	0.138038
biological_process	GO:0072677	eosinophil migration	-3.88	0.7	-2.76	-2.38	3.11	-1.07	-0.7	0.00042658	0.676083	0.0104713	0.0251189	0.0107152	0.331131	0.467735
biological_process	GO:0072678	T cell migration	-3.13	-1.07	-6	-5.73	0.65	-4.98	-4.62	0.0042658	0.512861	4.46684e-08	1.23027e-07	0.616595	8.31764e-06	3.54813e-05
biological_process	GO:0072683	T cell extravasation	-1.38	-0.12	-1.99	-0.7	0.68	-1.49	-0.1	0.223872	0.933254	0.060256	0.436516	0.588844	0.190546	0.758578
biological_process	GO:0080134	regulation of response to stress	-2.52	0.7	-0.83	-1.82	2.29	0.36	-0.76	0.0223872	0.676083	0.380189	0.0812831	0.0724436	1	0.446684
biological_process	GO:0080135	regulation of cellular response to stress	1.48	2.39	2.24	2.01	1.84	1.71	1.44	0.245471	0.0537032	0.0758578	0.125893	0.158489	0.25704	0.398107
biological_process	GO:0085020	protein K6-linked ubiquitination	0.54	0.08	-0.46	0.52	-0.23	-0.77	0.3	0.758578	0.977237	0.549541	0.977237	1	0.446684	1
biological_process	GO:0085029	extracellular matrix assembly	-3.42	-3.27	-2.7	-2.16	-1.69	-1.23	-0.69	0.00177828	0.017378	0.0123027	0.0398107	0.537032	0.269153	0.47863
biological_process	GO:0086010	membrane depolarization during action potential	-3.54	-1.61	-2.07	-2.36	0.27	-0.49	-0.85	0.00123027	0.288403	0.0512861	0.025704	0.776247	0.562341	0.40738
biological_process	GO:0086103	G-protein coupled receptor signaling pathway involved in heart process	-1.9	0.95	0.41	1.68	2.21	1.4	2.67	0.0891251	0.549541	1	0.229087	0.0831764	0.416869	0.0562341
biological_process	GO:0090022	regulation of neutrophil chemotaxis	-3.4	-1.24	-2.62	-3.02	0.61	-1.15	-1.62	0.00190546	0.42658	0.0151356	0.00457088	0.630957	0.295121	0.141254
biological_process	GO:0090023	positive regulation of neutrophil chemotaxis	-3.79	-1.48	-2.95	-3.58	0.57	-1.32	-2.03	0.00057544	0.331131	0.00630957	0.000831764	0.645654	0.239883	0.0691831
biological_process	GO:0090025	regulation of monocyte chemotaxis	-2.91	0.91	-2.29	-1.15	2.76	-1.04	0.14	0.00812831	0.562341	0.0331131	0.251189	0.025704	0.338844	1
biological_process	GO:0090026	positive regulation of monocyte chemotaxis	-1.22	2.1	-1.7	-1.19	3.12	-1.24	-0.69	0.281838	0.0954993	0.104713	0.239883	0.0104713	0.263027	0.47863
biological_process	GO:0090068	positive regulation of cell cycle process	-1.82	-0.26	-0.73	0.19	0.79	0.12	1.06	0.102329	0.851138	0.42658	1	0.537032	1	0.616595
biological_process	GO:0090207	regulation of triglyceride metabolic process	2.14	0.12	-1.55	-1.65	-1.13	-2.77	-2.75	0.0776247	0.954993	0.134896	0.112202	0.758578	0.0169824	0.0147911
biological_process	GO:0090224	regulation of spindle organization	0.53	0.58	0.09	0.64	0.35	-0.16	0.43	0.776247	0.74131	1	0.891251	0.74131	0.707946	1
biological_process	GO:0090280	positive regulation of calcium ion import	0.37	2.61	0.42	0.68	2.76	0.27	0.55	0.870964	0.0323594	1	0.851138	0.0263027	1	1
biological_process	GO:0090307	spindle assembly involved in mitosis	-0.38	-1.34	0.69	2.08	-1.3	0.95	2.38	0.707946	0.380189	0.870964	0.109648	0.676083	0.724436	0.0933254
biological_process	GO:0090596	sensory organ morphogenesis	-1.9	-1.35	-2.12	-2.01	-0.41	-1.36	-1.24	0.0891251	0.380189	0.0467735	0.057544	1	0.229087	0.251189
biological_process	GO:0090598	male anatomical structure morphogenesis	0.73	-0.07	-0.18	-0.1	-0.52	-0.56	-0.45	0.645654	0.954993	0.691831	0.74131	1	0.524807	0.588844
biological_process	GO:0097154	GABAergic neuron differentiation	-2.61	-1.18	-1.51	-1.43	0.21	-0.34	-0.29	0.0177828	0.457088	0.147911	0.162181	0.794328	0.630957	0.660693
biological_process	GO:0097164	ammonium ion metabolic process	0.79	-0.2	-4.54	-4.14	-0.7	-5.36	-4.76	0.60256	0.891251	3.38844e-05	0.000120226	0.954993	1.31826e-06	1.99526e-05
biological_process	GO:0097190	apoptotic signaling pathway	-0.16	2.95	1.71	1.24	3.45	1.95	1.39	0.812831	0.0134896	0.229087	0.436516	0.0042658	0.169824	0.42658
biological_process	GO:0097191	extrinsic apoptotic signaling pathway	-1.4	1.78	2.21	1.54	2.86	3.12	2.29	0.218776	0.169824	0.0812831	0.281838	0.0213796	0.0158489	0.112202
biological_process	GO:0097193	intrinsic apoptotic signaling pathway	0.14	2.18	0.77	0.65	2.4	0.78	0.62	1	0.0831764	0.812831	0.891251	0.057544	0.851138	0.954993
biological_process	GO:0097285	cell-type specific apoptotic process	-0.67	3.97	0.22	0.08	4.92	0.58	0.4	0.537032	0.000562341	1	1	2.34423e-05	1	1
biological_process	GO:0097305	response to alcohol	-1.05	1.58	-2.78	-2.88	2.42	-2.51	-2.57	0.346737	0.234423	0.00977237	0.00676083	0.0549541	0.0295121	0.0223872
biological_process	GO:0097485	neuron projection guidance	-3.98	-2.52	-4.13	-2.85	-0.51	-2.52	-1.17	0.000301995	0.0660693	0.000154882	0.0074131	1	0.0288403	0.275423
biological_process	GO:0097529	myeloid leukocyte migration	-6.1	-0.29	-4.15	-4.48	3.3	-1.48	-1.9	2.18776e-08	0.851138	0.000144544	3.23594e-05	0.00645654	0.190546	0.0891251
biological_process	GO:0097530	granulocyte migration	-5.92	-0.96	-4.29	-4.8	2.43	-1.72	-2.33	6.0256e-08	0.549541	8.51138e-05	9.54993e-06	0.0549541	0.131826	0.0389045
biological_process	GO:0098542	defense response to other organism	-4.46	-1.85	-4.42	-5.16	0.54	-2.6	-3.39	4.89779e-05	0.204174	5.24807e-05	1.94984e-06	0.660693	0.0245471	0.00245471
biological_process	GO:0098602	single organism cell adhesion	-6.75	-2.67	-3.18	-3.43	0.97	-0.1	-0.47	4.36516e-10	0.0524807	0.00331131	0.00138038	0.446684	0.74131	0.57544
biological_process	GO:0098609	cell-cell adhesion	-1.96	-2.48	-3.28	-1.7	-1.66	-2.59	-0.88	0.0794328	0.0707946	0.00245471	0.102329	0.549541	0.0251189	0.389045
biological_process	GO:0098655	cation transmembrane transport	-3.42	-0.83	-2.47	-2.63	1.09	-0.99	-1.19	0.0018197	0.616595	0.0218776	0.0134896	0.398107	0.363078	0.269153
biological_process	GO:0098660	inorganic ion transmembrane transport	-3.48	-1.13	-3.09	-3.5	0.78	-1.63	-2.08	0.00147911	0.47863	0.0042658	0.00109648	0.537032	0.151356	0.0630957
biological_process	GO:0098662	inorganic cation transmembrane transport	-3.1	-0.97	-2.42	-2.74	0.74	-1.09	-1.45	0.00467735	0.549541	0.0245471	0.01	0.562341	0.323594	0.186209
biological_process	GO:0098742	cell-cell adhesion via plasma-membrane adhesion molecules	-1.97	-2.41	-3.36	-1.82	-1.57	-2.68	-1.01	0.0776247	0.0812831	0.00190546	0.0812831	0.562341	0.0204174	0.338844
biological_process	GO:0098754	detoxification	0.47	3.19	0.94	-0.25	3.34	0.79	-0.49	0.794328	0.00691831	0.660693	0.660693	0.0057544	0.831764	0.562341
biological_process	GO:1900087	positive regulation of G1/S transition of mitotic cell cycle	0.69	1.92	0.55	0.35	1.78	0.26	0.05	0.660693	0.131826	0.977237	1	0.17378	1	1
biological_process	GO:1900117	regulation of execution phase of apoptosis	0.31	0.75	0.84	1.65	0.67	0.76	1.61	0.912011	0.645654	0.758578	0.234423	0.588844	0.870964	0.30903
biological_process	GO:1900119	positive regulation of execution phase of apoptosis	-0.71	-1.23	-0.87	-0.26	-0.98	-0.6	0.05	0.512861	0.42658	0.363078	0.660693	0.831764	0.512861	1
biological_process	GO:1900371	regulation of purine nucleotide biosynthetic process	-2.51	-1.51	-2.39	-2.5	-0.22	-1.35	-1.48	0.0223872	0.323594	0.0263027	0.0186209	1	0.234423	0.177828
biological_process	GO:1900407	regulation of cellular response to oxidative stress	0.89	0.46	0.7	0.45	-0.01	0.32	0.06	0.537032	0.794328	0.870964	1	1	1	1
biological_process	GO:1901136	carbohydrate derivative catabolic process	3.29	1.31	3.86	4.38	-0.46	2.57	3.11	0.0042658	0.354813	0.000676083	0.000128825	1	0.047863	0.0204174
biological_process	GO:1901292	nucleoside phosphate catabolic process	3.31	1.59	4.02	4.68	-0.16	2.74	3.42	0.00398107	0.234423	0.000363078	3.80189e-05	1	0.0331131	0.0102329
biological_process	GO:1901342	regulation of vasculature development	-4.74	-1.58	-4.88	-5.73	1.02	-2.95	-3.86	1.54882e-05	0.295121	8.70964e-06	1.23027e-07	0.436516	0.0107152	0.000549541
biological_process	GO:1901361	organic cyclic compound catabolic process	5.62	2.17	3.08	3.18	-0.88	0.56	0.74	5.88844e-07	0.0851138	0.00831764	0.00776247	0.891251	1	0.870964
biological_process	GO:1901565	organonitrogen compound catabolic process	4.35	1.23	1.2	1.58	-1.19	-0.86	-0.37	0.000125893	0.389045	0.47863	0.269153	0.74131	0.416869	0.616595
biological_process	GO:1901566	organonitrogen compound biosynthetic process	-0.09	0.61	-1.91	-2.25	0.75	-2.04	-2.35	0.851138	0.724436	0.0707946	0.0331131	0.562341	0.0776247	0.0371535
biological_process	GO:1901568	fatty acid derivative metabolic process	-3.22	-2.53	-4.57	-4.78	-0.96	-3.38	-3.56	0.00331131	0.0660693	3.01995e-05	1.02329e-05	0.831764	0.00338844	0.00151356
biological_process	GO:1901605	alpha-amino acid metabolic process	4.62	2.91	-3.02	-3.6	0.56	-5.6	-5.99	4.46684e-05	0.0151356	0.00524807	0.000794328	0.645654	3.63078e-07	4.57088e-08
biological_process	GO:1901606	alpha-amino acid catabolic process	3.2	-0.51	-5.2	-5.21	-2.49	-7.28	-7.04	0.00549541	0.758578	2.04174e-06	1.54882e-06	0.229087	1.41254e-11	7.94328e-11
biological_process	GO:1901607	alpha-amino acid biosynthetic process	2.56	3.35	0.21	-0.47	2.28	-1.06	-1.7	0.0301995	0.0042658	1	0.549541	0.0724436	0.331131	0.125893
biological_process	GO:1901615	organic hydroxy compound metabolic process	0.8	-1.45	-7.5	-7.37	-2.12	-8.59	-8.19	0.60256	0.338844	5.88844e-12	1.58489e-11	0.389045	1e-17	2.29087e-14
biological_process	GO:1901617	organic hydroxy compound biosynthetic process	-0.38	-1.91	-5.38	-5.84	-1.95	-5.68	-6.02	0.707946	0.186209	9.33254e-07	7.4131e-08	0.446684	2.51189e-07	3.98107e-08
biological_process	GO:1901623	regulation of lymphocyte chemotaxis	-0.38	2.89	-1.95	-1.21	3.51	-1.94	-1.11	0.707946	0.0158489	0.0660693	0.229087	0.00371535	0.0933254	0.301995
biological_process	GO:1901652	response to peptide	-0.32	1.07	-2.22	-2.64	1.4	-2.26	-2.65	0.724436	0.47863	0.0380189	0.0134896	0.275423	0.0512861	0.0190546
biological_process	GO:1901654	response to ketone	-1.52	0.92	-2.57	-2.15	1.95	-2.05	-1.57	0.177828	0.562341	0.0169824	0.040738	0.131826	0.0776247	0.154882
biological_process	GO:1901657	glycosyl compound metabolic process	4.85	3.02	4.22	4.54	0.55	2.18	2.55	1.86209e-05	0.0109648	0.000177828	6.76083e-05	0.645654	0.109648	0.0707946
biological_process	GO:1901658	glycosyl compound catabolic process	3.76	2.05	4.28	4.86	0.1	2.79	3.39	0.00102329	0.104713	0.000144544	1.86209e-05	0.851138	0.0295121	0.0107152
biological_process	GO:1901698	response to nitrogen compound	0.15	2.39	-3.49	-3.73	2.63	-3.88	-4.03	1	0.0537032	0.00131826	0.000512861	0.0354813	0.000724436	0.000316228
biological_process	GO:1901701	cellular response to oxygen-containing compound	-1.06	1.79	-2.19	-2.9	2.67	-1.86	-2.58	0.346737	0.169824	0.0398107	0.00660693	0.0323594	0.107152	0.0218776
biological_process	GO:1901724	positive regulation of cell proliferation involved in kidney development	0.29	-0.44	-2.49	-2.3	-0.68	-2.86	-2.58	0.933254	0.776247	0.020893	0.0295121	0.977237	0.0134896	0.0218776
biological_process	GO:1901987	regulation of cell cycle phase transition	1.11	-0.61	1.25	1.71	-1.36	0.81	1.3	0.416869	0.707946	0.457088	0.213796	0.645654	0.831764	0.467735
biological_process	GO:1901988	negative regulation of cell cycle phase transition	-0.15	-1.11	0.27	0.5	-1.18	0.37	0.6	0.812831	0.489779	1	1	0.74131	1	0.954993
biological_process	GO:1901990	regulation of mitotic cell cycle phase transition	1.03	-0.56	1.29	1.74	-1.25	0.9	1.37	0.457088	0.724436	0.436516	0.204174	0.707946	0.758578	0.436516
biological_process	GO:1901991	negative regulation of mitotic cell cycle phase transition	-0.3	-1.06	0.31	0.51	-1.03	0.49	0.68	0.74131	0.512861	1	1	0.812831	1	0.912011
biological_process	GO:1902041	regulation of extrinsic apoptotic signaling pathway via death domain receptors	-1.34	2.09	1.55	0.67	3.17	2.36	1.34	0.234423	0.0977237	0.295121	0.870964	0.00912011	0.0758578	0.446684
biological_process	GO:1902043	positive regulation of extrinsic apoptotic signaling pathway via death domain receptors	-1.61	-1.68	1.25	1.7	-0.95	2.17	2.56	0.154882	0.25704	0.457088	0.218776	0.831764	0.112202	0.0676083
biological_process	GO:1902099	regulation of metaphase/anaphase transition of cell cycle	1.69	-0.44	0.57	0.67	-1.51	-0.23	-0.08	0.177828	0.776247	0.954993	0.870964	0.60256	0.691831	0.758578
biological_process	GO:1902100	negative regulation of metaphase/anaphase transition of cell cycle	0.61	-0.85	-0.36	-0.24	-1.33	-0.69	-0.54	0.707946	0.60256	0.60256	0.660693	0.660693	0.47863	0.549541
biological_process	GO:1902105	regulation of leukocyte differentiation	-1.91	-1.72	-2.26	-3.3	-0.83	-1.52	-2.61	0.0870964	0.245471	0.0338844	0.00199526	0.891251	0.18197	0.0204174
biological_process	GO:1902107	positive regulation of leukocyte differentiation	-1.6	-2.3	-3.66	-4.6	-1.67	-3.2	-4.13	0.158489	0.1	0.000776247	2.13796e-05	0.549541	0.00562341	0.000223872
biological_process	GO:1902175	regulation of oxidative stress-induced intrinsic apoptotic signaling pathway	2.56	1.65	1.46	1.59	0.36	0.31	0.49	0.0301995	0.20893	0.346737	0.263027	0.74131	1	1
biological_process	GO:1902176	negative regulation of oxidative stress-induced intrinsic apoptotic signaling pathway	2.05	0.56	1.06	1.4	-0.58	0.13	0.53	0.0933254	0.74131	0.57544	0.346737	1	1	1
biological_process	GO:1902533	positive regulation of intracellular signal transduction	-3.76	-0.34	-3.54	-3.32	1.84	-1.98	-1.76	0.00060256	0.831764	0.0011749	0.00190546	0.158489	0.0851138	0.112202
biological_process	GO:1902622	regulation of neutrophil migration	-3.74	-1.37	-3.24	-3.44	0.66	-1.66	-1.9	0.000645654	0.371535	0.00281838	0.00131826	0.60256	0.144544	0.0891251
biological_process	GO:1902624	positive regulation of neutrophil migration	-3.8	-1.37	-3.23	-3.39	0.7	-1.62	-1.81	0.000549541	0.371535	0.00288403	0.00154882	0.57544	0.154882	0.104713
biological_process	GO:1902680	positive regulation of RNA biosynthetic process	2.59	0.54	-1.13	-1.82	-0.93	-2.53	-3.14	0.0288403	0.758578	0.263027	0.0831764	0.851138	0.0288403	0.00512861
biological_process	GO:1902808	positive regulation of cell cycle G1/S phase transition	-0.19	1.7	0.49	0.14	2.05	0.63	0.24	0.794328	0.194984	1	1	0.109648	0.977237	1
biological_process	GO:1902850	microtubule cytoskeleton organization involved in mitosis	-0.15	-1.66	0.43	1.57	-1.79	0.54	1.74	0.812831	0.263027	1	0.269153	0.489779	1	0.269153
biological_process	GO:1902882	regulation of response to oxidative stress	0.99	0.55	1.11	0.72	0.03	0.72	0.3	0.47863	0.758578	0.537032	0.831764	0.870964	0.912011	1
biological_process	GO:1903034	regulation of response to wounding	-4.6	-0.55	-3.14	-4.64	2.1	-1.12	-2.77	2.75423e-05	0.724436	0.00380189	1.8197e-05	0.1	0.30903	0.0144544
biological_process	GO:1903036	positive regulation of response to wounding	-4.19	0.09	-3.16	-4.81	2.59	-1.35	-3.15	0.000131826	0.977237	0.00354813	9.12011e-06	0.0380189	0.234423	0.00512861
biological_process	GO:1903037	regulation of leukocyte cell-cell adhesion	-4.6	-3.2	-4.5	-4.52	-0.91	-2.62	-2.65	2.75423e-05	0.0194984	3.80189e-05	2.81838e-05	0.870964	0.0239883	0.0190546
biological_process	GO:1903038	negative regulation of leukocyte cell-cell adhesion	-3.75	-3.08	-4.23	-4.35	-1.28	-2.75	-2.86	0.000616595	0.0263027	0.000107152	5.49541e-05	0.691831	0.018197	0.0114815
biological_process	GO:1903039	positive regulation of leukocyte cell-cell adhesion	-3.69	-2.71	-3.93	-3.85	-0.89	-2.45	-2.36	0.00074131	0.0501187	0.000316228	0.000346737	0.891251	0.0346737	0.0363078
biological_process	GO:1903046	meiotic cell cycle process	-1.37	-1.47	-0.63	-0.08	-0.86	0	0.56	0.223872	0.331131	0.467735	0.74131	0.891251	0.776247	1
biological_process	GO:1903047	mitotic cell cycle process	3	0.71	2.95	4.18	-0.97	1.73	3.03	0.00954993	0.676083	0.0120226	0.00025704	0.831764	0.251189	0.0245471
biological_process	GO:1903201	regulation of oxidative stress-induced cell death	2.41	1.86	1.64	1.29	0.68	0.59	0.24	0.042658	0.147911	0.25704	0.40738	0.588844	1	1
biological_process	GO:1903202	negative regulation of oxidative stress-induced cell death	1.96	0.95	1.35	1	-0.09	0.49	0.14	0.112202	0.537032	0.40738	0.60256	1	1	1
biological_process	GO:1903409	reactive oxygen species biosynthetic process	-0.93	2.14	-0.7	-2.36	2.99	-0.3	-2.07	0.398107	0.0891251	0.436516	0.025704	0.0144544	0.645654	0.0630957
biological_process	GO:1903508	positive regulation of nucleic acid-templated transcription	2.55	0.48	-1.17	-1.85	-0.97	-2.55	-3.16	0.030903	0.794328	0.245471	0.0776247	0.831764	0.0275423	0.00501187
biological_process	GO:1903522	regulation of blood circulation	-0.92	1.06	-1.1	-1.1	1.75	-0.74	-0.74	0.40738	0.489779	0.269153	0.269153	0.177828	0.457088	0.457088
biological_process	GO:1903530	regulation of secretion by cell	-4.36	-1.72	-4.53	-5.42	0.63	-2.76	-3.71	7.07946e-05	0.245471	3.54813e-05	6.16595e-07	0.616595	0.017378	0.000977237
biological_process	GO:1903531	negative regulation of secretion by cell	-3.42	1.88	-1.32	-2.4	4.17	0.26	-0.95	0.00177828	0.144544	0.194984	0.0234423	0.00040738	1	0.363078
biological_process	GO:1903532	positive regulation of secretion by cell	-3.12	-0.93	-3.66	-4.37	0.8	-2.44	-3.17	0.00446684	0.562341	0.000776247	5.01187e-05	0.537032	0.0354813	0.00489779
biological_process	GO:1903555	regulation of tumor necrosis factor superfamily cytokine production	-0.99	1.3	-0.58	-1.18	2.06	-0.13	-0.78	0.371535	0.363078	0.501187	0.239883	0.107152	0.724436	0.436516
biological_process	GO:1903557	positive regulation of tumor necrosis factor superfamily cytokine production	-1.19	0.59	-1.59	-2.23	1.38	-1.14	-1.81	0.295121	0.724436	0.128825	0.0346737	0.281838	0.301995	0.104713
biological_process	GO:1903706	regulation of hemopoiesis	-0.62	-1.3	-2.3	-3.39	-1.11	-2.2	-3.31	0.562341	0.398107	0.0316228	0.00154882	0.776247	0.057544	0.00316228
biological_process	GO:1903708	positive regulation of hemopoiesis	-1.63	-1.92	-3.63	-4.37	-1.22	-3.14	-3.87	0.147911	0.18197	0.000870964	5.01187e-05	0.724436	0.00660693	0.000537032
biological_process	GO:1990266	neutrophil migration	-4.77	-0.65	-2.92	-3.44	2.11	-0.79	-1.41	1.34896e-05	0.676083	0.00676083	0.00131826	0.1	0.446684	0.194984
biological_process	GO:2000106	regulation of leukocyte apoptotic process	-3.39	-1.02	-3.19	-2.15	0.85	-1.79	-0.7	0.00194984	0.537032	0.00316228	0.040738	0.501187	0.120226	0.47863
biological_process	GO:2000108	positive regulation of leukocyte apoptotic process	-2.51	0.69	-1.05	0.3	2.28	0.11	1.5	0.0223872	0.691831	0.288403	1	0.0724436	1	0.363078
biological_process	GO:2000113	negative regulation of cellular macromolecule biosynthetic process	2.23	0.59	0.88	0.25	-0.66	-0.15	-0.78	0.0630957	0.74131	0.707946	1	0.977237	0.724436	0.436516
biological_process	GO:2000145	regulation of cell motility	-4.99	-1.78	-3.69	-3.05	0.93	-1.53	-0.9	5.37032e-06	0.223872	0.000724436	0.0042658	0.467735	0.177828	0.380189
biological_process	GO:2000147	positive regulation of cell motility	-4.16	-1.29	-3.81	-3.64	1.01	-2.08	-1.92	0.000147911	0.398107	0.00047863	0.000691831	0.436516	0.0707946	0.0870964
biological_process	GO:2000269	regulation of fibroblast apoptotic process	-0.89	0.85	0.77	0.88	1.5	1.28	1.35	0.42658	0.588844	0.812831	0.707946	0.251189	0.501187	0.446684
biological_process	GO:2000310	regulation of N-methyl-D-aspartate selective glutamate receptor activity	-1.52	-0.56	-1.42	-1.59	0.27	-0.79	-0.98	0.177828	0.724436	0.165959	0.125893	0.776247	0.446684	0.354813
biological_process	GO:2000352	negative regulation of endothelial cell apoptotic process	-0.33	1.12	-0.88	-2.49	1.47	-0.8	-2.49	0.724436	0.457088	0.354813	0.0190546	0.25704	0.446684	0.0269153
biological_process	GO:2000353	positive regulation of endothelial cell apoptotic process	-0.46	-0.14	-1.72	-1.46	0.12	-1.64	-1.34	0.645654	0.912011	0.1	0.154882	0.831764	0.151356	0.218776
biological_process	GO:2000379	positive regulation of reactive oxygen species metabolic process	-0.9	0.81	-1.31	-1.98	1.45	-0.98	-1.68	0.416869	0.616595	0.199526	0.060256	0.263027	0.371535	0.128825
biological_process	GO:2000401	regulation of lymphocyte migration	-3.55	0.54	-4.35	-3.34	2.72	-2.97	-1.88	0.00120226	0.758578	7.07946e-05	0.0018197	0.0281838	0.0102329	0.0912011
biological_process	GO:2000403	positive regulation of lymphocyte migration	-3	0.55	-4.86	-4.15	2.41	-3.8	-3	0.00645654	0.758578	9.33254e-06	0.00011749	0.0562341	0.000912011	0.00794328
biological_process	GO:2000404	regulation of T cell migration	-4.5	-2.56	-5.99	-5.8	-0.25	-4.29	-4.05	4.2658e-05	0.0630957	4.57088e-08	8.91251e-08	1	0.000169824	0.000295121
biological_process	GO:2000406	positive regulation of T cell migration	-4.23	-2.34	-5.84	-5.35	-0.15	-4.26	-3.7	0.000114815	0.0933254	9.54993e-08	8.12831e-07	1	0.000190546	0.000977237
biological_process	GO:2000416	regulation of eosinophil migration	-3.83	-0.98	-2.28	-2.22	1.16	-0.58	-0.56	0.000501187	0.537032	0.0331131	0.0354813	0.363078	0.524807	0.537032
biological_process	GO:2000425	regulation of apoptotic cell clearance	-4.37	-2.5	-0.94	-0.16	-0.24	1.16	1.88	6.76083e-05	0.0707946	0.338844	0.707946	1	0.57544	0.223872
biological_process	GO:2000501	regulation of natural killer cell chemotaxis	0.12	3.38	-2.5	-1.32	3.77	-2.79	-1.46	1	0.00389045	0.0204174	0.194984	0.00162181	0.0162181	0.186209
biological_process	GO:2000503	positive regulation of natural killer cell chemotaxis	-0.21	3.05	-3.16	-2.52	3.59	-3.35	-2.58	0.794328	0.0102329	0.00346737	0.0177828	0.00288403	0.00363078	0.0218776
biological_process	GO:2000514	regulation of CD4-positive, alpha-beta T cell activation	-2.7	-2.47	-3.49	-4.59	-1.21	-2.46	-3.6	0.0141254	0.0724436	0.00131826	2.18776e-05	0.724436	0.0338844	0.00134896
biological_process	GO:2000516	positive regulation of CD4-positive, alpha-beta T cell activation	-2.56	-2.05	-3.12	-4.12	-0.81	-2.12	-3.18	0.0199526	0.151356	0.00398107	0.000125893	0.891251	0.0660693	0.0047863
biological_process	GO:2000816	negative regulation of mitotic sister chromatid separation	0.5	-0.99	-0.37	-0.29	-1.43	-0.66	-0.54	0.776247	0.537032	0.588844	0.645654	0.630957	0.489779	0.537032
biological_process	GO:2000851	positive regulation of glucocorticoid secretion	-0.54	-0.03	-1.31	-1.44	0.29	-1.16	-1.28	0.60256	0.977237	0.199526	0.158489	0.758578	0.295121	0.234423
biological_process	GO:2001233	regulation of apoptotic signaling pathway	-0.86	1.7	0.73	0.23	2.44	1.24	0.65	0.436516	0.194984	0.831764	1	0.0537032	0.537032	0.912011
biological_process	GO:2001234	negative regulation of apoptotic signaling pathway	0.15	2.2	0.13	-0.84	2.42	0.07	-0.96	1	0.0794328	1	0.371535	0.0562341	1	0.354813
biological_process	GO:2001235	positive regulation of apoptotic signaling pathway	-1.37	0.05	1.61	1.95	0.87	2.44	2.71	0.223872	0.977237	0.269153	0.138038	0.489779	0.0630957	0.0524807
biological_process	GO:2001236	regulation of extrinsic apoptotic signaling pathway	-1.13	0.75	1.27	0.62	1.53	1.95	1.19	0.316228	0.645654	0.446684	0.891251	0.239883	0.169824	0.537032
biological_process	GO:2001237	negative regulation of extrinsic apoptotic signaling pathway	-0.37	2.54	0.97	-0.16	3.12	1.24	0.01	0.707946	0.0380189	0.645654	0.707946	0.0104713	0.524807	1
biological_process	GO:2001238	positive regulation of extrinsic apoptotic signaling pathway	-1.53	-1.08	2.54	2.9	-0.32	3.54	3.8	0.177828	0.501187	0.0371535	0.0165959	1	0.0057544	0.00363078
biological_process	GO:2001239	regulation of extrinsic apoptotic signaling pathway in absence of ligand	-0.99	-0.13	0.32	0.47	0.43	0.84	0.96	0.371535	0.912011	1	1	0.707946	0.812831	0.691831
biological_process	GO:2001240	negative regulation of extrinsic apoptotic signaling pathway in absence of ligand	-0.42	0.55	-0.24	-0.45	0.88	-0.05	-0.28	0.676083	0.758578	0.660693	0.562341	0.489779	0.758578	0.660693
biological_process	GO:2001241	positive regulation of extrinsic apoptotic signaling pathway in absence of ligand	-0.74	0.25	2.26	2.81	0.72	2.83	3.33	0.501187	0.891251	0.074131	0.0204174	0.57544	0.0269153	0.0125893
cellular_component	GO:0000151	ubiquitin ligase complex	4.25	1.93	3.02	2.92	-0.34	1.17	1.1	0.000186209	0.131826	0.00977237	0.0158489	1	0.562341	0.588844
cellular_component	GO:0000152	nuclear ubiquitin ligase complex	1.51	-0.22	1.35	1.94	-1.15	0.72	1.35	0.239883	0.870964	0.398107	0.141254	0.758578	0.912011	0.446684
cellular_component	GO:0000228	nuclear chromosome	3.22	0.18	1.55	1.48	-1.71	0.08	0.06	0.00512861	0.933254	0.295121	0.30903	0.524807	1	1
cellular_component	GO:0000323	lytic vacuole	1.28	-0.85	0.29	1.35	-1.73	-0.32	0.83	0.331131	0.60256	1	0.371535	0.512861	0.645654	0.794328
cellular_component	GO:0000428	DNA-directed RNA polymerase complex	4.29	4.31	5	4.18	2.36	3.31	2.42	0.000162181	0.000158489	8.51138e-06	0.00025704	0.0616595	0.0102329	0.0870964
cellular_component	GO:0000502	proteasome complex	4.37	3.38	4.89	4.24	1.25	3.15	2.45	0.000120226	0.00389045	1.38038e-05	0.000213796	0.331131	0.0147911	0.0851138
cellular_component	GO:0000775	chromosome, centromeric region	2.17	-0.27	1.19	2.05	-1.6	0.22	1.16	0.074131	0.851138	0.489779	0.114815	0.562341	1	0.549541
cellular_component	GO:0000776	kinetochore	2.16	0.2	1.28	2.18	-1.06	0.32	1.3	0.0758578	0.933254	0.436516	0.0912011	0.794328	1	0.467735
cellular_component	GO:0000777	condensed chromosome kinetochore	1.55	-0.24	-0.13	1.11	-1.19	-0.92	0.45	0.223872	0.870964	0.707946	0.512861	0.74131	0.398107	1
cellular_component	GO:0000778	condensed nuclear chromosome kinetochore	0.59	-2.46	-2.83	-1.41	-3.15	-3.38	-1.78	0.724436	0.074131	0.00870964	0.165959	0.0537032	0.00331131	0.109648
cellular_component	GO:0000779	condensed chromosome, centromeric region	1.58	-0.41	-0.35	0.82	-1.4	-1.17	0.13	0.213796	0.794328	0.60256	0.758578	0.630957	0.295121	1
cellular_component	GO:0000780	condensed nuclear chromosome, centromeric region	0.48	-3.05	-3.07	-1.61	-3.76	-3.59	-1.94	0.794328	0.0275423	0.00457088	0.120226	0.00912011	0.0017378	0.0831764
cellular_component	GO:0000785	chromatin	4.11	2	2.18	1.47	-0.16	0.33	-0.36	0.000331131	0.114815	0.0870964	0.30903	1	1	0.630957
cellular_component	GO:0000790	nuclear chromatin	2.31	0.88	2.06	1.44	-0.38	1.09	0.44	0.0537032	0.57544	0.112202	0.323594	1	0.616595	1
cellular_component	GO:0000793	condensed chromosome	2.18	-0.46	-0.36	0.64	-1.82	-1.48	-0.35	0.0724436	0.776247	0.60256	0.891251	0.489779	0.190546	0.630957
cellular_component	GO:0000794	condensed nuclear chromosome	0.8	-1.09	-1.55	-0.72	-1.71	-2.09	-1.14	0.60256	0.501187	0.138038	0.42658	0.524807	0.0707946	0.288403
cellular_component	GO:0000796	condensin complex	-0.34	-2.06	-0.61	-0.2	-2.14	-0.49	-0.05	0.724436	0.147911	0.47863	0.676083	0.389045	0.562341	0.776247
cellular_component	GO:0000922	spindle pole	1.5	-0.15	2.42	3.02	-1.07	1.89	2.5	0.239883	0.912011	0.0501187	0.011749	0.794328	0.186209	0.074131
cellular_component	GO:0000940	condensed chromosome outer kinetochore	0.6	-1.92	-2.13	-0.59	-2.54	-2.63	-0.92	0.707946	0.18197	0.0446684	0.489779	0.223872	0.0229087	0.380189
cellular_component	GO:0002199	zona pellucida receptor complex	0.21	1.75	1.91	2.13	1.87	1.99	2.16	0.977237	0.177828	0.151356	0.1	0.151356	0.158489	0.141254
cellular_component	GO:0005578	proteinaceous extracellular matrix	-13.3	-8.55	-8.99	-5.48	-1.82	-3.16	0.42	1e-17	1e-17	1e-17	4.67735e-07	0.489779	0.00630957	1
cellular_component	GO:0005581	collagen trimer	-6.41	-7.45	-5.93	-4.98	-4.67	-3.28	-2.29	3.71535e-09	2.13796e-11	5.88844e-08	4.36516e-06	0.000676083	0.00457088	0.042658
cellular_component	GO:0005615	extracellular space	-10.31	-4.55	-10.58	-10.67	0.95	-6.4	-6.49	1e-17	0.00040738	1e-17	1e-17	0.467735	3.98107e-09	2.23872e-09
cellular_component	GO:0005643	nuclear pore	2.27	3.81	2.78	2.07	2.99	1.9	1.13	0.060256	0.001	0.0204174	0.112202	0.0144544	0.18197	0.57544
cellular_component	GO:0005654	nucleoplasm	7.16	8.05	8.31	6.8	4.91	5.49	3.87	9.33254e-11	1.02329e-13	1e-17	1.04713e-09	2.34423e-05	2.51189e-06	0.00295121
cellular_component	GO:0005657	replication fork	2.53	-0.34	1.33	1.16	-1.89	0.19	0.04	0.0323594	0.831764	0.40738	0.47863	0.446684	1	1
cellular_component	GO:0005681	spliceosomal complex	4.92	6.3	5.2	4.01	4.24	3.21	1.95	1.34896e-05	1.09648e-08	3.16228e-06	0.000467735	0.000331131	0.0128825	0.204174
cellular_component	GO:0005694	chromosome	5.48	0.88	2.93	2.86	-2.25	0.46	0.47	1.04713e-06	0.57544	0.0131826	0.0177828	0.323594	1	1
cellular_component	GO:0005730	nucleolus	8.05	13.57	10.54	8.26	10.66	7.48	5	8.12831e-13	1e-17	1e-17	6.76083e-14	1e-17	1.65959e-11	3.16228e-05
cellular_component	GO:0005736	DNA-directed RNA polymerase I complex	0.98	4.36	2.41	1.66	4.38	2.14	1.3	0.47863	0.000138038	0.0512861	0.234423	0.000204174	0.120226	0.467735
cellular_component	GO:0005740	mitochondrial envelope	5.41	2.09	0.4	0.65	-0.83	-2.26	-1.84	1.54882e-06	0.0977237	1	0.891251	0.891251	0.0512861	0.0977237
cellular_component	GO:0005743	mitochondrial inner membrane	5.33	1.57	-0.87	-0.91	-1.39	-3.62	-3.47	2.23872e-06	0.239883	0.363078	0.346737	0.645654	0.00162181	0.00199526
cellular_component	GO:0005746	mitochondrial respiratory chain	2.59	0.28	-0.32	-0.24	-1.23	-1.64	-1.47	0.0288403	0.891251	0.616595	0.660693	0.724436	0.151356	0.18197
cellular_component	GO:0005759	mitochondrial matrix	5.67	1.78	-0.99	-1.07	-1.34	-3.91	-3.79	4.7863e-07	0.169824	0.316228	0.281838	0.660693	0.000645654	0.000707946
cellular_component	GO:0005764	lysosome	1.28	-0.85	0.29	1.35	-1.73	-0.32	0.83	0.331131	0.60256	1	0.371535	0.512861	0.645654	0.794328
cellular_component	GO:0005773	vacuole	1.36	-0.29	0.97	2.09	-1.14	0.38	1.58	0.295121	0.851138	0.645654	0.107152	0.758578	1	0.323594
cellular_component	GO:0005777	peroxisome	4.06	-1.36	-2.88	-2.52	-3.96	-5.17	-4.58	0.000389045	0.380189	0.00758578	0.0177828	0.00436516	3.23594e-06	4.0738e-05
cellular_component	GO:0005778	peroxisomal membrane	2.79	0.36	-0.58	-0.44	-1.25	-2.03	-1.78	0.0165959	0.831764	0.501187	0.57544	0.707946	0.0794328	0.109648
cellular_component	GO:0005789	endoplasmic reticulum membrane	4.57	1.09	-0.8	-1.46	-1.47	-3.16	-3.69	5.37032e-05	0.467735	0.398107	0.154882	0.616595	0.00630957	0.00102329
cellular_component	GO:0005813	centrosome	3.81	-0.1	5.59	6.35	-2.38	4.2	4.95	0.000891251	0.933254	4.89779e-07	1.44544e-08	0.275423	0.000707946	3.38844e-05
cellular_component	GO:0005815	microtubule organizing center	4	0.34	6.6	7.3	-1.99	5.2	5.87	0.000467735	0.851138	1.90546e-09	6.60693e-11	0.446684	9.54993e-06	3.54813e-07
cellular_component	GO:0005819	spindle	1.52	0.04	3.99	5.35	-0.86	3.6	4.97	0.234423	1	0.00040738	2.51189e-06	0.891251	0.00501187	3.38844e-05
cellular_component	GO:0005832	chaperonin-containing T-complex	1.95	2.29	2.77	2.27	1.45	2.05	1.5	0.112202	0.0660693	0.0204174	0.074131	0.263027	0.141254	0.363078
cellular_component	GO:0005833	hemoglobin complex	-17.53	-10.6	-11.34	-11.06	-1.65	-3.61	-3.52	1e-17	1e-17	1e-17	1e-17	0.549541	0.00162181	0.00169824
cellular_component	GO:0005838	proteasome regulatory particle	2.69	2.61	3.43	2.62	1.37	2.39	1.52	0.0218776	0.0323594	0.00301995	0.0331131	0.281838	0.0707946	0.354813
cellular_component	GO:0005839	proteasome core complex	2.29	1.75	2.66	2.54	0.62	1.75	1.62	0.0562341	0.177828	0.0275423	0.0398107	0.616595	0.239883	0.30903
cellular_component	GO:0005840	ribosome	3.97	3.67	4.91	3.34	1.81	3.37	1.69	0.000501187	0.00154882	1.28825e-05	0.00457088	0.165959	0.00912011	0.281838
cellular_component	GO:0005865	striated muscle thin filament	-0.67	-1.16	0.83	0.64	-0.92	1.24	0.99	0.537032	0.467735	0.758578	0.891251	0.851138	0.537032	0.660693
cellular_component	GO:0005871	kinesin complex	-0.2	-1.21	0.97	2.13	-1.26	1.16	2.36	0.794328	0.436516	0.645654	0.1	0.707946	0.57544	0.0977237
cellular_component	GO:0005874	microtubule	1.41	0.69	4.23	5.29	-0.05	3.92	4.96	0.275423	0.691831	0.000169824	3.23594e-06	1	0.0017378	3.38844e-05
cellular_component	GO:0005875	microtubule associated complex	1.28	0.13	3.37	4.3	-0.61	3.04	3.96	0.331131	0.954993	0.00363078	0.00017378	1	0.018197	0.00218776
cellular_component	GO:0005876	spindle microtubule	1.49	-0.65	1.22	2.29	-1.63	0.59	1.73	0.239883	0.676083	0.467735	0.0707946	0.562341	1	0.269153
cellular_component	GO:0005881	cytoplasmic microtubule	-0.22	0.03	1.17	1.44	0.17	1.39	1.63	0.794328	1	0.501187	0.323594	0.812831	0.42658	0.301995
cellular_component	GO:0005887	integral component of plasma membrane	-6.4	-2.84	-5.96	-6.71	0.58	-3.31	-4.12	3.80189e-09	0.0389045	5.37032e-08	6.45654e-10	0.645654	0.00416869	0.000234423
cellular_component	GO:0005892	acetylcholine-gated channel complex	-2.06	-0.8	-1	-1.04	0.31	-0.06	-0.14	0.0645654	0.630957	0.30903	0.288403	0.758578	0.758578	0.74131
cellular_component	GO:0005911	cell-cell junction	-1.27	-1.28	0.22	0.28	-0.71	0.88	0.89	0.263027	0.398107	1	1	0.954993	0.776247	0.758578
cellular_component	GO:0005912	adherens junction	-1.19	2.47	6.38	6.82	3.51	7.56	7.8	0.295121	0.0446684	6.60693e-09	1.04713e-09	0.00371535	1.25893e-11	1.47911e-12
cellular_component	GO:0005924	cell-substrate adherens junction	-1.16	1.99	6.07	6.48	2.95	7.21	7.43	0.301995	0.11749	3.71535e-08	6.76083e-09	0.0158489	8.70964e-11	1.44544e-11
cellular_component	GO:0005925	focal adhesion	-0.9	2.27	6.24	6.68	3.12	7.26	7.51	0.416869	0.0691831	1.54882e-08	2.23872e-09	0.0104713	7.07946e-11	1.07152e-11
cellular_component	GO:0008076	voltage-gated potassium channel complex	-1.24	-1.58	-1.79	-2.34	-1.06	-1.33	-1.9	0.269153	0.295121	0.0891251	0.0275423	0.794328	0.234423	0.0891251
cellular_component	GO:0008328	ionotropic glutamate receptor complex	-4.29	-2.25	-1.71	-1.82	-0.01	0.28	0.09	9.12011e-05	0.107152	0.102329	0.0831764	1	1	1
cellular_component	GO:0009897	external side of plasma membrane	-7.43	-3.1	-5.95	-6.87	0.89	-2.78	-3.82	5.12861e-12	0.0251189	5.37032e-08	2.5704e-10	0.489779	0.0165959	0.000645654
cellular_component	GO:0009986	cell surface	-8.93	-3.9	-5.64	-5.98	0.87	-1.69	-2.16	1e-17	0.00331131	2.63027e-07	3.63078e-08	0.489779	0.141254	0.0549541
cellular_component	GO:0015030	Cajal body	1.17	3.5	2.18	1.55	3.29	1.79	1.1	0.389045	0.00275423	0.0870964	0.275423	0.00676083	0.223872	0.588844
cellular_component	GO:0015630	microtubule cytoskeleton	3.41	1.05	7.85	8.94	-0.83	6.87	7.89	0.00301995	0.489779	5.24807e-13	1e-17	0.891251	7.4131e-10	8.91251e-13
cellular_component	GO:0015934	large ribosomal subunit	2.14	2.6	3.42	2.31	1.69	2.66	1.44	0.0776247	0.0331131	0.0030903	0.0691831	0.194984	0.0380189	0.389045
cellular_component	GO:0015935	small ribosomal subunit	0.86	1.5	2.15	1.35	1.19	1.92	1.03	0.562341	0.269153	0.0933254	0.371535	0.354813	0.177828	0.630957
cellular_component	GO:0016604	nuclear body	4.79	5.2	4.59	3.64	3.07	2.62	1.63	2.34423e-05	3.46737e-06	4.67735e-05	0.00165959	0.0114815	0.0416869	0.301995
cellular_component	GO:0016607	nuclear speck	3.13	3.38	2.54	1.45	1.99	1.21	0.08	0.00676083	0.00389045	0.0371535	0.316228	0.123027	0.537032	1
cellular_component	GO:0017071	intracellular cyclic nucleotide activated cation channel complex	-1.5	-0.49	-1.22	-1.39	0.34	-0.58	-0.77	0.18197	0.758578	0.229087	0.17378	0.74131	0.524807	0.446684
cellular_component	GO:0019866	organelle inner membrane	5.48	1.89	-0.36	-0.33	-1.11	-3.14	-2.92	1.04713e-06	0.141254	0.60256	0.616595	0.776247	0.00660693	0.00977237
cellular_component	GO:0022624	proteasome accessory complex	3.34	1.94	3.21	2.3	0.22	1.84	0.87	0.00363078	0.131826	0.0057544	0.0707946	0.794328	0.20893	0.758578
cellular_component	GO:0022625	cytosolic large ribosomal subunit	1.13	2.24	2.68	1.56	1.87	2.36	1.12	0.40738	0.074131	0.0263027	0.275423	0.151356	0.0758578	0.57544
cellular_component	GO:0022626	cytosolic ribosome	1.04	2.32	2.91	1.6	2.02	2.66	1.21	0.457088	0.0616595	0.0138038	0.25704	0.11749	0.0380189	0.524807
cellular_component	GO:0022627	cytosolic small ribosomal subunit	-0.17	0.79	1.42	0.68	1	1.63	0.8	0.812831	0.630957	0.363078	0.851138	0.436516	0.295121	0.812831
cellular_component	GO:0030054	cell junction	-3.54	-1.14	1.74	2.23	0.81	3.67	4.02	0.00120226	0.47863	0.213796	0.0831764	0.524807	0.0042658	0.0018197
cellular_component	GO:0030055	cell-substrate junction	-1.04	1.95	6.04	6.55	2.84	7.11	7.45	0.354813	0.128825	4.2658e-08	4.67735e-09	0.0218776	1.51356e-10	1.44544e-11
cellular_component	GO:0030424	axon	-4.69	-0.77	-1.5	-0.37	1.91	0.71	1.81	1.86209e-05	0.630957	0.147911	0.60256	0.141254	0.912011	0.239883
cellular_component	GO:0030425	dendrite	-3.21	-2.71	-0.87	-0.35	-1.17	0.67	1.13	0.00338844	0.0501187	0.363078	0.616595	0.74131	0.933254	0.57544
cellular_component	GO:0030496	midbody	0.67	0.47	2.62	3.68	0.14	2.53	3.59	0.676083	0.794328	0.0301995	0.00151356	0.831764	0.0512861	0.00676083
cellular_component	GO:0030529	ribonucleoprotein complex	7.73	9.37	9.26	6.87	6.07	6.24	3.67	4.16869e-12	1e-17	1e-17	8.70964e-10	9.12011e-08	4.36516e-08	0.00549541
cellular_component	GO:0030684	preribosome	1.4	4.15	3.07	1.88	3.89	2.65	1.34	0.275423	0.000295121	0.00870964	0.158489	0.00112202	0.0389045	0.446684
cellular_component	GO:0030880	RNA polymerase complex	4.29	4.31	5	4.18	2.36	3.31	2.42	0.000162181	0.000158489	8.51138e-06	0.00025704	0.0616595	0.0102329	0.0870964
cellular_component	GO:0030894	replisome	1.62	-0.96	1.56	1.04	-2.06	0.89	0.34	0.199526	0.549541	0.295121	0.562341	0.40738	0.758578	1
cellular_component	GO:0031012	extracellular matrix	-14.78	-9.04	-9.74	-6.32	-1.5	-3.24	0.22	1e-17	1e-17	1e-17	5.88844e-09	0.60256	0.00489779	1
cellular_component	GO:0031225	anchored component of membrane	-5.61	-2.01	-3.99	-3.34	1.05	-1.55	-0.92	3.0903e-07	0.165959	0.000263027	0.00177828	0.416869	0.169824	0.371535
cellular_component	GO:0031226	intrinsic component of plasma membrane	-7.05	-3.49	-6.68	-7.1	0.22	-3.77	-4.23	6.45654e-11	0.0102329	1.02329e-09	7.76247e-11	0.794328	0.001	0.000154882
cellular_component	GO:0031252	cell leading edge	-3.11	-1.11	3.81	4.67	0.58	5.72	6.41	0.00457088	0.489779	0.000794328	3.89045e-05	0.645654	7.58578e-07	1.31826e-08
cellular_component	GO:0031461	cullin-RING ubiquitin ligase complex	2.99	1.3	2.25	2.57	-0.3	0.96	1.33	0.00977237	0.363078	0.074131	0.0371535	1	0.724436	0.446684
cellular_component	GO:0031903	microbody membrane	2.79	0.36	-0.58	-0.44	-1.25	-2.03	-1.78	0.0165959	0.831764	0.501187	0.57544	0.707946	0.0794328	0.109648
cellular_component	GO:0031966	mitochondrial membrane	5.26	1.86	0.08	0.31	-1.01	-2.54	-2.14	3.16228e-06	0.147911	1	1	0.812831	0.0281838	0.0562341
cellular_component	GO:0031967	organelle envelope	5.11	2.67	1.58	1.69	0	-0.83	-0.59	6.16595e-06	0.0281838	0.281838	0.223872	0.870964	0.436516	0.512861
cellular_component	GO:0031975	envelope	5.12	2.72	1.67	1.78	0.06	-0.73	-0.51	5.7544e-06	0.0245471	0.239883	0.194984	0.851138	0.467735	0.549541
cellular_component	GO:0032983	kainate selective glutamate receptor complex	-3.54	-1.09	-1.14	-1.3	0.87	0.53	0.28	0.00123027	0.501187	0.25704	0.199526	0.489779	1	1
cellular_component	GO:0033267	axon part	-4.75	-1.08	-2.25	-1.69	1.6	-0.08	0.43	1.44544e-05	0.501187	0.0354813	0.104713	0.213796	0.758578	1
cellular_component	GO:0034364	high-density lipoprotein particle	1.43	0.95	-2.29	-4.1	0.24	-3.21	-5.03	0.269153	0.537032	0.0323594	0.000134896	0.794328	0.00537032	5.7544e-06
cellular_component	GO:0034702	ion channel complex	-5.16	-2.61	-4.05	-4.42	0.09	-1.84	-2.28	2.63027e-06	0.0588844	0.000213796	4.2658e-05	0.851138	0.109648	0.042658
cellular_component	GO:0034703	cation channel complex	-2.98	-1.75	-2.97	-3.47	-0.23	-1.75	-2.28	0.00676083	0.234423	0.00588844	0.00123027	1	0.125893	0.042658
cellular_component	GO:0034705	potassium channel complex	-1.09	-1.54	-1.74	-2.26	-1.11	-1.36	-1.89	0.331131	0.30903	0.0977237	0.0323594	0.776247	0.229087	0.0912011
cellular_component	GO:0034707	chloride channel complex	-0.9	-0.46	-1.92	-1.94	0.01	-1.65	-1.64	0.416869	0.776247	0.0691831	0.0645654	0.870964	0.147911	0.138038
cellular_component	GO:0035371	microtubule plus-end	0.08	0.13	1.09	1.73	0.1	1.15	1.8	1	0.954993	0.562341	0.20893	0.851138	0.57544	0.239883
cellular_component	GO:0036477	somatodendritic compartment	-3.54	-2.57	-2.16	-1.93	-0.83	-0.58	-0.4	0.00123027	0.0630957	0.042658	0.0660693	0.891251	0.524807	0.60256
cellular_component	GO:0042175	nuclear outer membrane-endoplasmic reticulum membrane network	4.41	0.89	-0.8	-1.51	-1.6	-3.08	-3.67	0.000104713	0.562341	0.398107	0.141254	0.562341	0.00776247	0.00107152
cellular_component	GO:0042555	MCM complex	0.14	-0.64	-0.19	0.11	-0.81	-0.28	0.05	1	0.691831	0.676083	1	0.891251	0.660693	1
cellular_component	GO:0042579	microbody	4.06	-1.36	-2.88	-2.52	-3.96	-5.17	-4.58	0.000389045	0.380189	0.00758578	0.0177828	0.00436516	3.23594e-06	4.0738e-05
cellular_component	GO:0042611	MHC protein complex	-2.21	-2.16	-2.9	-3.08	-1.15	-2.06	-2.23	0.0457088	0.125893	0.00724436	0.00389045	0.758578	0.0758578	0.0467735
cellular_component	GO:0042613	MHC class II protein complex	-3.36	-2.3	-3.89	-5.3	-0.63	-2.56	-4.05	0.0020893	0.0977237	0.000371535	1.02329e-06	0.977237	0.0269153	0.000295121
cellular_component	GO:0042734	presynaptic membrane	-2.96	-1.3	-1.97	-1.99	0.28	-0.67	-0.72	0.00707946	0.398107	0.0630957	0.0588844	0.776247	0.489779	0.467735
cellular_component	GO:0043005	neuron projection	-3.76	-1.72	-1.4	-0.27	0.28	0.36	1.47	0.00060256	0.245471	0.17378	0.645654	0.776247	1	0.371535
cellular_component	GO:0043025	neuronal cell body	-2.91	-1.31	-2.44	-2.26	0.23	-1.21	-1.03	0.00812831	0.398107	0.0234423	0.0323594	0.794328	0.281838	0.331131
cellular_component	GO:0043073	germ cell nucleus	-1.09	-0.45	-0.79	-0.92	0.14	-0.32	-0.47	0.331131	0.776247	0.398107	0.338844	0.831764	0.645654	0.57544
cellular_component	GO:0043195	terminal bouton	-3.26	-0.54	-1	-0.36	1.33	0.54	1.15	0.00295121	0.74131	0.30903	0.616595	0.301995	1	0.562341
cellular_component	GO:0043197	dendritic spine	-1.12	-2.34	-1.22	-0.24	-2	-0.77	0.27	0.323594	0.0933254	0.229087	0.660693	0.446684	0.446684	1
cellular_component	GO:0043235	receptor complex	-6.06	-3.38	-3.66	-4.12	-0.25	-0.97	-1.53	2.63027e-08	0.0138038	0.000776247	0.000128825	1	0.371535	0.165959
cellular_component	GO:0043596	nuclear replication fork	1.69	-0.68	1.13	0.79	-1.78	0.38	0.04	0.177828	0.660693	0.537032	0.776247	0.501187	1	1
cellular_component	GO:0043679	axon terminus	-3.71	-0.01	-1.12	-0.6	2.19	0.63	1.1	0.000707946	0.977237	0.263027	0.489779	0.0831764	0.977237	0.588844
cellular_component	GO:0044297	cell body	-2.51	-0.89	-1.81	-1.47	0.48	-0.72	-0.38	0.0223872	0.588844	0.0851138	0.154882	0.691831	0.467735	0.616595
cellular_component	GO:0044306	neuron projection terminus	-3.44	0.27	-0.89	-0.4	2.35	0.76	1.19	0.00165959	0.891251	0.354813	0.588844	0.0630957	0.870964	0.537032
cellular_component	GO:0044309	neuron spine	-1	-2.21	-1.12	-0.19	-1.92	-0.71	0.27	0.363078	0.114815	0.269153	0.691831	0.446684	0.47863	1
cellular_component	GO:0044391	ribosomal subunit	2.09	2.78	3.87	2.53	1.92	3.18	1.71	0.0870964	0.020893	0.000630957	0.0398107	0.141254	0.0138038	0.275423
cellular_component	GO:0044420	extracellular matrix part	-9.5	-4.72	-4.16	-1.37	0.28	0.21	3	1e-17	0.000213796	0.000141254	0.177828	0.776247	1	0.0263027
cellular_component	GO:0044427	chromosomal part	5.35	0.87	3.04	2.98	-2.19	0.64	0.66	2.04174e-06	0.57544	0.00954993	0.0131826	0.371535	0.954993	0.912011
cellular_component	GO:0044429	mitochondrial part	7.23	2.79	0.51	0.64	-1.12	-3.06	-2.71	6.30957e-11	0.0204174	1	0.891251	0.776247	0.00794328	0.0165959
cellular_component	GO:0044430	cytoskeletal part	0.27	0.01	7.7	8.99	-0.15	8.28	9.41	0.954993	1	1.38038e-12	1e-17	1	2.04174e-13	1e-17
cellular_component	GO:0044432	endoplasmic reticulum part	4.69	1	-0.62	-1.16	-1.66	-3.03	-3.43	3.31131e-05	0.512861	0.47863	0.245471	0.549541	0.00891251	0.00218776
cellular_component	GO:0044438	microbody part	3.19	0.28	-1.12	-0.98	-1.58	-2.82	-2.53	0.00562341	0.891251	0.263027	0.316228	0.562341	0.0151356	0.0245471
cellular_component	GO:0044439	peroxisomal part	3.19	0.28	-1.12	-0.98	-1.58	-2.82	-2.53	0.00562341	0.891251	0.263027	0.316228	0.562341	0.0151356	0.0245471
cellular_component	GO:0044445	cytosolic part	-1.53	0.61	2.36	1.25	1.6	3.35	2.05	0.177828	0.724436	0.0562341	0.42658	0.213796	0.00954993	0.169824
cellular_component	GO:0044451	nucleoplasm part	7.09	6.7	7.28	5.88	3.41	4.4	2.92	1.34896e-10	1.04713e-09	2.81838e-11	1.8197e-07	0.00489779	0.000323594	0.030903
cellular_component	GO:0044452	nucleolar part	2.03	5.91	3.53	2.34	5.52	2.84	1.53	0.0954993	1.02329e-07	0.00213796	0.0630957	1.69824e-06	0.0269153	0.346737
cellular_component	GO:0044454	nuclear chromosome part	3.08	0.04	1.83	1.56	-1.78	0.45	0.21	0.00758578	1	0.18197	0.275423	0.501187	1	1
cellular_component	GO:0044455	mitochondrial membrane part	4.03	1.84	1.13	1.22	-0.3	-0.78	-0.59	0.00042658	0.151356	0.537032	0.446684	1	0.446684	0.512861
cellular_component	GO:0044456	synapse part	-3.78	-1.86	-2.16	-1.48	0.12	-0.47	0.2	0.00057544	0.204174	0.0416869	0.151356	0.831764	0.562341	1
cellular_component	GO:0044463	cell projection part	-3.43	-3.12	-0.19	1.85	-1.52	1.51	3.57	0.0017378	0.0234423	0.676083	0.169824	0.60256	0.354813	0.00691831
cellular_component	GO:0044815	DNA packaging complex	1.47	-1.22	-0.86	-1.12	-2.27	-1.67	-1.88	0.251189	0.42658	0.371535	0.263027	0.323594	0.141254	0.0912011
cellular_component	GO:0045120	pronucleus	0.8	1.43	0.33	0.41	1.15	-0.04	0.06	0.60256	0.295121	1	1	0.371535	0.758578	1
cellular_component	GO:0045121	membrane raft	-4.8	-1.04	-0.49	-0.49	1.67	1.87	1.72	1.20226e-05	0.524807	0.537032	0.537032	0.199526	0.194984	0.269153
cellular_component	GO:0045202	synapse	-3.83	-2.48	-2.21	-1.08	-0.54	-0.49	0.65	0.000489779	0.0724436	0.0389045	0.275423	1	0.562341	0.912011
cellular_component	GO:0045211	postsynaptic membrane	-3.08	-2.27	-2.09	-1.95	-0.75	-0.74	-0.63	0.00501187	0.104713	0.0489779	0.0630957	0.933254	0.467735	0.501187
cellular_component	GO:0046930	pore complex	1.9	3.41	2.08	1.47	2.74	1.32	0.67	0.123027	0.00371535	0.109648	0.30903	0.0263027	0.47863	0.912011
cellular_component	GO:0055029	nuclear DNA-directed RNA polymerase complex	4.29	4.31	5	4.18	2.36	3.31	2.42	0.000162181	0.000158489	8.51138e-06	0.00025704	0.0616595	0.0102329	0.0870964
cellular_component	GO:0070161	anchoring junction	-1.18	2.45	6.45	6.99	3.49	7.64	7.97	0.295121	0.0467735	4.36516e-09	4.36516e-10	0.00380189	1e-11	7.07946e-13
cellular_component	GO:0070469	respiratory chain	2.45	0.55	-0.14	-0.14	-0.83	-1.38	-1.3	0.0389045	0.758578	0.707946	0.707946	0.891251	0.223872	0.229087
cellular_component	GO:0071013	catalytic step 2 spliceosome	4.58	5.8	4.78	3.95	3.88	2.93	2.04	5.24807e-05	1.69824e-07	2.18776e-05	0.00057544	0.00114815	0.0229087	0.169824
cellular_component	GO:0072562	blood microparticle	-1.3	0.39	-1.78	-3.82	1.21	-1.29	-3.45	0.251189	0.831764	0.0912011	0.000389045	0.346737	0.251189	0.00213796
cellular_component	GO:0072686	mitotic spindle	-0.76	-0.36	-0.56	1.43	0.04	-0.22	1.88	0.489779	0.812831	0.512861	0.331131	0.870964	0.691831	0.223872
cellular_component	GO:0097060	synaptic membrane	-3.61	-2.4	-2.4	-2.28	-0.58	-0.82	-0.73	0.000977237	0.0831764	0.025704	0.030903	1	0.436516	0.457088
cellular_component	GO:0097458	neuron part	-3.83	-1.94	-2.39	-1.59	0.07	-0.69	0.11	0.000489779	0.177828	0.0263027	0.125893	0.851138	0.47863	1
cellular_component	GO:0098552	side of membrane	-6.89	-2.14	-5.23	-6.03	1.66	-2.26	-3.17	1.8197e-10	0.128825	1.8197e-06	2.69153e-08	0.199526	0.0512861	0.00489779
cellular_component	GO:0098590	plasma membrane region	-2.7	-2.7	-3.32	-2.42	-1.47	-2.27	-1.3	0.0141254	0.0501187	0.00223872	0.0229087	0.616595	0.0501187	0.229087
cellular_component	GO:0098687	chromosomal region	3.23	0.43	2.25	2.89	-1.43	0.84	1.55	0.00501187	0.812831	0.074131	0.0165959	0.630957	0.812831	0.338844
cellular_component	GO:1902494	catalytic complex	7.62	5.86	6.72	5.17	2.13	3.53	1.92	4.67735e-12	1.31826e-07	1.02329e-09	5.7544e-06	0.0954993	0.0057544	0.20893
cellular_component	GO:1902495	transmembrane transporter complex	-5.03	-2.54	-4.44	-4.82	0.1	-2.33	-2.76	4.36516e-06	0.0645654	4.89779e-05	8.70964e-06	0.851138	0.0446684	0.0144544
cellular_component	GO:1990204	oxidoreductase complex	2.98	1.42	-0.27	-1.16	-0.16	-1.78	-2.63	0.0102329	0.301995	0.645654	0.245471	1	0.120226	0.0199526
cellular_component	GO:1990234	transferase complex	7.66	6.08	7.29	5.91	2.36	4.13	2.68	4.16869e-12	3.89045e-08	2.81838e-11	1.65959e-07	0.0616595	0.000912011	0.0549541
cellular_component	GO:1990351	transporter complex	-4.9	-2.39	-4.34	-4.76	0.19	-2.29	-2.76	8.31764e-06	0.0851138	7.24436e-05	1.09648e-05	0.812831	0.0489779	0.0144544
