# Supplementary material for: Assessing Concordance of Drug-Induced Transcriptional Response in Rodent Liver and Cultured Hepatocytes
Source: PLoS Comput Biol. 2016 Mar 30;12(3):e1004847. doi: 10.1371/journal.pcbi.1004847 (PMC4814051; doi:10.1371/journal.pcbi.1004847)
Supplement: S5 Dataset — (XLS) [file pcbi.1004847.s026.xls]

## Sheet: Dataset S5
Dataset S5. Rat-mouse-human ortholog mappings and assignment of microarray probe sets with their corresponding intensity in controls
RAT_SYMBOL	RAT_ENTREZ	HUMAN_ORTHOLOG_ENTREZ	MOUSE_ORTHOLOG_ENTREZ	in_9071_rat_liver_expressed_set	RAT LIVER:RG230-2	RPH:RG230-2	HPH:HGU133-2	MOUSE LIVER:MG430-2	MPH:MG430-2	HUMAN LIVER:HGU133-2	HEPG2:HGU133-2	DM RAT LIVER:RG230-2:avg_ctl_intensity_log10MAS5	TG RAT LIVER:RG230-2:avg_ctl_intensity_log10MAS5	GEO MOUSE LIVER:MG430-2:avg_ctl_intensity_log10MAS5	GEO HUMAN LIVER:HGU133-2:avg_ctl_intensity_log10MAS5	DM RPH:RG230-2:avg_ctl_intensity_log10MAS5	TG RPH:RG230-2:avg_ctl_intensity_log10MAS5	TG HPH:HGU133-2:avg_ctl_intensity_log10MAS5	GEO MPH:MG430-2:avg_ctl_intensity_log10MAS5	GEO HEPG2:HGU133-2:avg_ctl_intensity_log10MAS5	DM RAT LIVER:RG230-2:avg_ctl_intensity_log2RMA	TG RAT LIVER:RG230-2:avg_ctl_intensity_log2RMA	GEO MOUSE LIVER:MG430-2:avg_ctl_intensity_log2RMA	GEO HUMAN LIVER:HGU133-2:avg_ctl_intensity_log2RMA	DM RPH:RG230-2:avg_ctl_intensity_log2RMA	TG RPH:RG230-2:avg_ctl_intensity_log2RMA	TG HPH:HGU133-2:avg_ctl_intensity_log2RMA	GEO MPH:MG430-2:avg_ctl_intensity_log2RMA	GEO HEPG2:HGU133-2:avg_ctl_intensity_log2RMA
Sumo2	690244	6613	170930	Yes	1367452_at	1367452_at						3.55736	3.61011			3.74166	3.78211				9.7962	10.1578			10.8893	11.3427
Cdc37	114562	11140	12539	Yes	1367453_at	1367453_at	209953_s_at	1416819_at	1416819_at	209953_s_at	209953_s_at	3.43185	3.47349	3.36125	3.09526	3.79851	3.86888	3.50468	3.60598	3.26534	9.70139	9.75655	9.15889	7.2523	11.0704	11.583	10.0546	10.7191	9.53126
Copb2	60384	9276	50797	Yes	1367454_at	1367454_at	201098_at	1452102_at	1456175_a_at	201098_at	201098_at	3.47839	3.46185	3.57203	3.61899	3.51182	3.4562	3.70211	3.62122	3.82011	9.8004	9.97734	9.63201	8.7875	10.2764	10.4707	10.5614	10.4586	11.1558
Vcp	116643	7415	269523	Yes	1367455_at	1367455_at	208649_s_at	1423030_at	1423030_at	208649_s_at	208649_s_at	3.86565	3.8474	4.00523	3.37798	3.94723	3.86	3.86659	3.82003	3.63027	11.1467	11.2665	11.2895	7.80274	11.6796	11.7228	10.8888	11.5806	10.2709
Ube2d3	81920	7323	66105	Yes	1367456_at	1367456_at	200668_s_at	1455479_a_at	1455479_a_at	200668_s_at	200668_s_at	3.99945	4.05314	4.06336	4.05681	4.14404	4.17628	4.28089	4.39909	4.02732	11.5455	11.7536	11.2016	10.1806	12.4322	12.8215	12.3963	13.1177	11.6953
Becn1	114558	8678	56208	Yes	1367457_at	1367457_at	208946_s_at	1455880_s_at	1455880_s_at	208946_s_at	208946_s_at	3.16518	3.10745	3.32161	3.1762	3.33844	3.23404	3.45678	3.26537	3.38197	9.22012	9.00232	8.67303	6.95632	9.66395	9.86815	9.58993	9.5626	9.71137
Lypla2	83510	11313	26394	Yes	1367458_at	1367458_at	202292_x_at	1417433_at	1417433_at	202292_x_at	202292_x_at	2.97705	2.98966	3.20791	3.046	3.11057	3.17333	3.1998	3.53456	3.20291	8.26112	8.22433	8.74474	7.42151	8.99171	9.53191	9.23733	10.79	9.70931
Arf1	64310	375	11840	Yes	1367459_at	1367459_at	232175_at	1426390_a_at	1426390_a_at	232175_at	232175_at	4.1086	4.10945	4.12004	2.4503	4.12817	4.14295	1.83984	4.43113	2.00812	11.9735	12.0415	11.4356	6.2086	12.3479	12.6854	6.38744	13.3595	7.27284
Gdi2	29662	2665	14569	Yes	1367460_at	1367460_at	200009_at	1435898_x_at	1436016_x_at	200009_at	200009_at	3.81285	3.86429	4.14529	4.16301	3.92394	3.91742	4.14506	4.21196	4.22905	11.0869	11.3182	11.5697	10.8418	11.6899	12.0221	12.2578	12.6365	12.6388
Copb1	114023	1315	70349	Yes	1367461_at	1367461_at	201358_s_at	1423301_at	1423301_at	201358_s_at	201358_s_at	3.53335	3.52698	3.54291	3.9442	3.54624	3.49487	4.14211	3.23191	4.14966	10.1727	10.2133	9.63872	9.77676	10.4282	10.6468	11.9737	9.39936	12.2207
Capns1	29156			Yes	1367462_at	1367462_at						3.6395	3.6719			3.84597	3.7528				10.4296	10.542			11.339	11.2577
Phb2	114766	11331	12034	Yes	1367463_at	1367463_at	201600_at	1455713_x_at	1455713_x_at	201600_at	201600_at	3.72348	3.8286	3.78324	4.17704	3.65551	3.73148	4.22119	3.97118	4.2603	10.5256	10.9888	10.5162	10.6375	10.7654	11.294	12.2877	11.9793	12.6698
Puf60	84401	22827	67959	Yes	1367464_at	1367464_at	209899_s_at	1416438_at	1416438_at	209899_s_at	209899_s_at	3.23855	3.25332	3.24769	3.34645	3.4356	3.42766	3.66967	3.49865	3.48255	9.30266	9.37157	8.86018	7.56465	10.2236	10.6815	10.4931	10.5392	10.0935
Dad1	192275	1603	13135	Yes	1367465_at	1367465_at	200046_at	1418528_a_at	1454860_x_at	200046_at	200046_at	3.65686	3.63173	3.81805	3.71634	3.66771	3.64362	4.09161	3.98854	4.27776	10.1843	10.1579	10.4461	8.72007	10.6818	10.8343	11.8855	12.0272	12.6001
Prpf8	287530	10594	192159	Yes	1367466_at	1367466_at	200000_s_at	1422453_at	1422453_at	200000_s_at	200000_s_at	3.42714	3.44418	3.59081	3.36141	3.45966	3.34612	3.20848	3.39909	3.63112	9.88294	10.0321	9.73837	8.09949	10.2456	10.157	8.97623	10.284	10.73
Iscu	288740	23479	66383	Yes	1367467_at	1367467_at	209075_s_at	1452579_at	1452579_at	209075_s_at	209075_s_at	3.77387	3.8222	3.92231	3.76042	3.65027	3.63804	3.84773	3.54521	3.88101	11.3144	11.3034	11.0808	9.2176	11.1119	11.1184	11.0773	10.6145	11.2696
Scand1	362252	51282	19018	Yes	1367468_at	1367468_at	218206_x_at	1448868_at	1448868_at	218206_x_at	218206_x_at	3.25673	3.38132	3.06342	3.37604	3.09944	3.23496	3.55863	3.1223	3.72755	9.22578	9.54753	8.26574	7.85674	9.03874	9.66042	10.0154	9.3023	10.9108
Polr2e	690966	5434	66420	Yes	1367471_at	1367471_at	213887_s_at	1417138_s_at	1417138_s_at	213887_s_at	217854_s_at	3.20052	3.20844	3.07947	3.46698	3.32537	3.28492	3.65071	3.387	3.62947	8.7381	8.91078	8.30997	8.3025	9.49098	9.73001	10.5145	10.0072	10.5283
Uba1	314432	7317	22201	Yes	1367472_at	1367472_at	200964_at	1448116_at	1448116_at	200964_at	200964_at	3.51411	3.52866	3.40868	3.52685	3.67606	3.66355	3.62293	3.80201	3.51787	10.0574	10.0894	9.33315	8.57206	10.9227	11.1378	10.1368	11.3163	10.2102
Tomm22	300075	56993	223696	Yes	1367473_at	1367473_at	222474_s_at	1429103_at	1429103_at	222474_s_at	222474_s_at	3.38417	3.41174	3.32883	3.11699	3.6156	3.55001	3.55403	3.30055	3.5123	9.54591	9.72625	9.1385	6.84742	10.5769	10.8062	9.89531	10.0112	9.93481
Sec24c	685144	9632	218811	Yes	1367474_at	1367474_at	202361_at	1452147_at	1452147_at	202361_at	202361_at	3.43127	3.37034	3.50534	3.08879	3.30436	3.2128	3.14889	3.76536	3.25232	9.64876	9.54777	9.45926	7.26608	9.56446	9.51765	8.75669	11.3477	9.22371
Srp14	296076	6727	20813	Yes	1367476_at	1367476_at	200007_at	1455939_x_at	1454615_x_at	200007_at	200007_at	3.74015	3.81156	3.83052	4.07245	3.73523	3.71347	4.17061	4.06664	4.15945	10.9149	11.0433	10.2935	10.3779	11.2675	11.3083	12.3507	12.1301	12.4802
Mrpl53	362388	116540	68499	Yes	1367477_at	1367477_at						3.43966	3.47983			3.48966	3.44057				9.80328	10.0351			10.3876	10.5149
Htra2	297376	27429	64704	Yes	1367478_at	1367478_at	203089_s_at	1436269_s_at	1436269_s_at	203089_s_at	203089_s_at	2.86127	2.842	2.54793	2.83584	3.16118	3.14426	3.13469	2.88027	3.1304	7.97902	7.86976	6.1051	6.11918	9.29411	9.32603	9.0519	8.24604	9.37453
Nop10	691534	55505	66181	Yes	1367479_at	1367479_at	217962_at	1423210_a_at	1423210_a_at	217962_at	217962_at	3.73893	3.86118	4.05203	3.81172	3.73089	3.7923	4.24465	4.08784	4.03074	10.5607	11.0451	11.2438	9.43298	10.8908	11.4911	12.4411	12.4789	12.2544
Eif4a3	688288	9775	192170	Yes	1367480_at	1367480_at	201303_at			201303_at	201303_at	3.19629	3.25829		3.32871	3.44317	3.49147	3.72794		3.87396	9.16006	9.40833		7.82803	10.12	10.665	10.4874		11.1964
Vps28	300052	51160	66914	Yes	1367481_at	1367481_at	218679_s_at	1448447_at	1448447_at	218679_s_at	218679_s_at	3.19605	3.26809	3.62085	3.44553	3.24339	3.18644	3.60534	3.79016	3.02598	8.88689	9.16878	10.071	8.27372	9.38695	9.47051	10.3122	11.8339	9.04392
Anapc11	498030	51529	66156	Yes	1367482_at	1367482_at	226414_s_at	1417326_a_at	1417326_a_at	226414_s_at	226414_s_at	3.10546	3.18054	2.77243	3.748	3.14664	3.17686	3.58847	2.79523	3.82003	9.10234	9.35831	7.16279	9.42224	9.55525	9.96232	10.4652	7.94452	11.4284
Tmem261	298147	90871	66928	Yes	1367483_at	1367483_at	224879_at	1423317_at	1423317_at	224879_at	224879_at	3.01259	3.08375	3.50654	3.34998	2.96794	3.03832	3.53219	3.65713	3.69798	8.46986	8.79297	9.33303	8.0377	8.34424	8.93043	10.0352	10.982	10.7025
Tcea1	362479	6917	21399	Yes	1367485_at	1367485_at	216241_s_at	1419258_at	1419258_at	216241_s_at	216241_s_at	3.4241	3.44107	3.23027	3.83974	3.48814	3.52902	3.97576	3.48377	4.00302	9.79253	9.85328	9.00913	9.33811	10.264	10.6975	11.338	10.5932	11.7085
Arfgap2	362162	84364	77038	Yes	1367486_at	1367486_at	211975_at	1439460_a_at	1439460_a_at	211975_at	211975_at	3.31597	3.27918	3.78881	3.05031	3.20947	3.23901	3.15839	3.85171	3.10019	9.46781	9.45942	10.4229	6.86539	9.57777	9.91418	8.71148	11.4694	8.81933
B4galt3	494342	8703	57370	Yes	1367487_at	1367487_at	210243_s_at	1449435_at	1449435_at	210243_s_at	210243_s_at	2.63907	2.62794	2.49569	2.77626	2.86053	2.92129	3.11244	2.91335	3.15473	7.25166	7.3042	6.40658	6.08285	8.2773	8.77464	8.49615	8.6551	9.14847
Ankrd17	289521	26057	81702	Yes	1367488_at	1367488_at	225852_at	1415726_at	1415726_at	212211_at	225852_at	3.01265	2.91887	3.22716	3.01867	3.1989	3.05906	3.14731	3.17794	3.43774	8.21887	7.90507	8.55783	6.54546	9.23851	9.00466	8.90002	8.8308	10.1436
Vipas39	681989	63894	104799	Yes	1367490_at	1367490_at	218431_at	1438983_x_at	1438983_x_at	218431_at	218431_at	2.8343	2.76472	2.78529	2.88552	3.02839	2.88374	2.88039	2.95086	2.96335	7.5566	7.35472	7.12712	5.84427	8.58658	8.3279	7.70569	8.81221	8.29235
Api5	362170	8539	11800	Yes	1367491_at	1367491_at	201687_s_at	1437593_x_at	1437593_x_at	201687_s_at	201687_s_at	3.33591	3.3226	4.01776	3.47148	3.52697	3.52414	3.55442	4.03631	3.32178	9.2802	9.25058	10.8345	7.94695	10.2679	10.522	9.90656	11.7106	9.35497
Dnajc8	313035	22826	68598	Yes	1367492_at	1367492_at	205545_x_at	1452683_at	1452683_at	205545_x_at	205545_x_at	3.12532	3.12199	3.25265	3.24334	3.21793	3.19246	3.6029	3.59464	3.46034	8.85113	8.88224	9.12446	7.95618	9.36342	9.63841	10.627	11.1602	10.5503
RGD1560212	498890			Yes	1367493_at	1367493_at						3.22751	3.25994			3.44274	3.49978				9.25465	9.40677			10.2729	10.6819
Fcf1	299198	51077	73736	Yes	1367494_at	1367494_at	219927_at	1452795_at	1452795_at	215567_at	215567_at	3.47385	3.56912	3.3263	2.31925	3.61414	3.64469	2.68908	3.54351	2.27317	9.46986	9.91442	9.02312	3.446	10.4523	10.8929	7.04303	11.2868	5.70044
Pfdn4	100366237	5203	109054	Yes	1367495_at	1367495_at	205361_s_at	1454888_at	1454888_at	205361_s_at	205361_s_at	2.81025	2.86554	2.85727	3.11072	3.18374	3.27149	3.62429	2.87024	4.05446	7.3417	7.48856	7.32469	6.70708	9.07943	9.62872	10.1932	8.44092	11.9305
Tm9sf2	306197	9375	68059	Yes	1367496_at	1367496_at	201078_at	1455875_x_at	1455875_x_at	201078_at	201078_at	3.90914	3.85575	4.15038	4.04017	3.83565	3.70479	4.00786	4.17954	3.90122	11.2347	11.1792	11.4395	10.0205	11.3351	11.3946	11.439	12.5339	11.2694
Ptdss1	314553	9791	19210	Yes	1367497_at	1367497_at	201433_s_at	1416372_at	1441866_s_at	201433_s_at	201433_s_at	3.04274	3.06592	3.25281	3.39756	3.14435	3.12405	3.78001	3.47669	3.64379	8.43029	8.66253	8.49352	8.04885	9.00231	9.42462	10.7707	10.4277	10.5616
Ythdf1	296467	54915	228994	Yes	1367498_at	1367498_at	221741_s_at	1437456_x_at	1437456_x_at	221741_s_at	221741_s_at	3.00685	3.0207	3.42675	3.24432	3.04847	3.05013	3.40553	3.73469	3.58423	8.65507	8.60332	9.35587	7.76171	9.09823	9.24143	9.95479	11.2056	10.652
Slc35c1	311204	55343	228368	Yes	1367499_at	1367499_at	222647_at	1452139_at	1452139_at	222647_at	222647_at	2.91704	2.93911	2.34237	2.85456	3.05564	3.03238	2.94957	2.58749	2.50377	7.79143	8.03733	5.77948	6.87662	8.6935	8.99908	8.6191	7.50869	7.65481
Shfm1	680532	7979	20422	Yes	1367500_at	1367500_at	202276_at	1418575_at	1418574_a_at	202276_at	202276_at	3.58174	3.6167	3.7468	3.55376	3.77381	3.72974	3.78278	3.51379	3.70172	9.93218	10.1495	9.98264	8.57439	11.0463	11.2087	10.7397	9.91299	10.6682
Mrpl21	309140	219927	353242	Yes	1367502_at	1367502_at	225315_at	1452580_a_at	1452580_a_at	225315_at	225315_at	2.88853	2.95108	2.9929	3.06737	3.04915	2.98975	3.45776	3.0734	3.32981	8.01957	8.27057	8.08315	7.17536	8.99318	9.06887	10.2503	9.30246	9.92456
Bcap31	293852	10134	27061	Yes	1367503_at	1367503_at	200837_at	1451049_at	1456279_a_at	200837_at	200837_at	3.67047	3.71498	3.90333	3.41357	3.79008	3.61694	3.60423	4.04516	3.61523	10.6364	10.8113	10.6865	7.90775	11.4508	11.166	10.1875	11.8269	10.476
Zfp644	305127	84146	52397	Yes	1367505_at	1367505_at	222580_at	1419984_s_at	1419984_s_at	222580_at	222580_at	2.90081	2.90465	2.95599	3.29923	3.03485	3.04096	3.36011	2.49624	3.35931	7.83473	7.95904	7.28315	7.55635	8.65373	8.91602	9.37361	6.89419	9.50677
mrpl11	293666	65003	66419	Yes	1367506_at	1367506_at	219162_s_at	1437131_x_at	1437131_x_at	219162_s_at	219162_s_at	3.3871	3.48848	3.2333	3.11785	3.32509	3.26525	3.25856	3.77311	3.4434	9.45297	9.85149	8.70594	7.40834	9.56385	9.75902	9.15798	10.953	9.87268
Nudt22	293703	84304	68323	Yes	1367507_at	1367507_at	224464_s_at	1460358_s_at	1460358_s_at	224464_s_at	224464_s_at	2.55137	2.697	2.50175	2.86569	2.58048	2.68669	2.86659	2.58795	2.82795	6.67918	7.1483	6.45532	7.2539	7.33387	7.90681	8.3685	7.75344	8.5427
RGD1565784	497874	283951	214489	Yes	1367508_at	1367508_at	225749_at	1424545_at	1424545_at	225749_at	225749_at	3.13339	3.12678	3.48447	2.59996	3.07659	3.12964	3.0253	3.58366	2.82474	8.57106	8.68803	9.40731	6.05411	8.68134	9.20505	8.42372	10.6175	8.55082
Gtf2h5	502227	404672	66467	Yes	1367509_at	1367509_at	213357_at	1428906_at	1428906_at	213357_at	213357_at	3.25155	3.30525	3.35986	3.44746	3.33553	3.29983	3.60709	3.62527	3.70991	9.26103	9.52854	9.03342	8.04906	9.95166	10.0566	9.96007	10.5814	10.4777
Txndc15	307180	79770	69672	Yes	1367510_at	1367510_at	220495_s_at	1428256_at	1428256_at	220495_s_at	220495_s_at	3.42198	3.37027	3.87488	3.45693	3.44028	3.30993	3.48517	3.55146	3.32989	9.63176	9.58997	10.9078	8.1406	9.96763	9.84738	9.86065	10.7341	9.60928
Ncstn	289231	23385	59287	Yes	1367511_at	1367511_at	208759_at	1418570_at	1418570_at	208759_at	208759_at	3.02395	3.0988	2.36045	3.06052	3.14744	3.143	2.93695	2.39789	3.06245	8.14936	8.44993	5.63088	6.91069	9.03881	9.30536	8.50407	6.52378	8.79822
Chmp5	297995	51510	76959	Yes	1367512_at	1367512_at	219356_s_at	1432270_a_at	1432270_a_at	219356_s_at	219356_s_at	3.7003	3.72824	3.73425	3.468	3.79225	3.82153	3.75929	3.86575	3.57403	10.7133	10.8214	10.3031	8.46433	11.3152	11.6721	10.9058	11.7774	10.5348
LOC361635	361635	57020	71517	Yes	1367514_at	1367514_at	203173_s_at	1426694_at	1426694_at	203173_s_at	203173_s_at	2.79139	2.85852	2.72136	2.93387	3.18971	3.05421	2.92569	3.0593	1.85156	7.4192	7.68854	7.04667	6.50035	9.09582	8.87379	8.1976	9.122	5.46796
Cnot7	306492	29883	18983	Yes	1367515_at	1367515_at	225053_at	1423641_s_at	1423641_s_at	225053_at	225053_at	2.81578	2.85582	3.22562	3.71614	3.10039	3.0808	3.92603	3.26176	3.8596	7.33202	7.3258	8.43732	9.03722	8.69978	8.82284	11.3488	9.42223	11.5108
Dtnbp1	641528	84062	94245	Yes	1367516_at	1367516_at	223445_at	1431619_a_at	1431619_a_at	223445_at	223445_at	3.04936	3.04262	2.99573	2.59179	3.0452	3.08318	2.73819	3.07727	2.88504	8.5514	8.59659	7.96175	5.22484	8.8822	9.14868	7.08865	9.20727	7.97171
Fto	291905	79068	26383	Yes	1367518_at	1367518_at	209702_at	1448223_at	1448223_at	209702_at	209702_at	2.96988	2.936	2.90466	3.20096	2.99572	2.96613	3.07098	3.07576	3.2977	8.39246	8.43417	7.38741	7.31475	8.91308	9.33809	8.26444	8.44452	9.66444
Osbpl2	296461	9885	228983	Yes	1367519_at	1367519_at	209222_s_at	1451974_at	1451974_at	209222_s_at	209222_s_at	3.051	3.07023	3.12154	2.9474	3.43322	3.30463	2.83407	3.5526	3.09473	8.23791	8.38317	8.26188	6.94304	9.79643	9.7153	7.73439	10.7161	9.06083
Apoa1bp	295229	128240	246703	Yes	1367520_at	1367520_at	225427_s_at	1415727_at	1415727_at	225427_s_at	225427_s_at	3.3659	3.468	3.57616	3.43157	3.44295	3.36325	3.46368	4.03803	3.34656	9.46911	9.84648	9.78117	8.29463	10.0982	10.1028	9.84326	12.0725	9.81255
F8a1	501661	8263	14070	Yes	1367522_at	1367522_at		1417412_at	1417412_at			3.15721	3.17481	2.1356		3.11757	3.20632		2.36879		8.77038	8.96952	5.36145		8.97873	9.65675		7.15457
Trappc2l	292074	51693	59005	Yes	1367523_at	1367523_at	218354_at	1417105_at	1417105_at	218354_at	218354_at	2.83789	2.97059	3.22832	3.20011	2.99495	3.01424	3.4037	3.28505	3.5084	7.85377	8.38723	8.69623	7.55276	8.65128	9.08464	9.48213	10.1837	10.1853
Zfp592	293038	9640	233410	Yes	1367524_at	1367524_at	227507_at	1460620_at	1434160_at	227507_at	227507_at	2.71902	2.63656	2.62571	2.78277	2.60418	2.60924	2.54457	2.73144	2.82776	7.39476	7.24553	6.35884	5.78586	7.73661	7.75757	6.54426	8.44815	7.87228
Thrap3	313591	9967	230753	Yes	1367525_at	1367525_at	222440_s_at	1460545_at	1460545_at	222440_s_at	222439_s_at	3.294	3.24396	3.1793	3.0529	3.23901	3.26678	3.14161	3.20378	3.28423	9.30262	9.11892	8.32472	7.29654	9.38976	9.80548	8.7093	9.04587	9.72349
Mrps26	362216	64949	99045	Yes	1367526_at	1367526_at	225196_s_at	1433878_at	1433878_at	225196_s_at	225196_s_at	3.17419	3.17907	3.0636	3.1388	2.97449	2.99791	3.33239	3.31992	3.58909	9.08866	8.91827	8.16484	7.50603	8.51961	8.91339	9.32651	9.79697	10.4776
Fbxw8	304522	26259	231672	Yes	1367528_at	1367528_at	231883_at	1436732_s_at	1436732_s_at	231883_at	231883_at	2.917	2.94107	2.92678	2.1082	3.23278	3.12532	1.64598	3.58976	1.72065	8.65624	8.60037	7.53249	3.65361	9.60358	9.62887	4.06682	10.5478	4.91081
Stx16	362283	8675	228960	Yes	1367530_at	1367530_at	221500_s_at	1429237_at	1429237_at	221500_s_at	221500_s_at	2.92882	2.76825	2.92137	3.15434	2.7468	2.78365	3.01476	2.89294	3.42396	7.97181	7.56093	7.69371	7.05608	7.55109	8.07071	8.25014	8.76409	9.76119
Eif4h	288599	7458	22384	Yes	1367531_at	1367531_at	206621_s_at	1438554_x_at	1438554_x_at	206621_s_at	206621_s_at	3.54404	3.55891	3.96238	3.65508	3.76265	3.75042	3.95697	4.30997	3.93295	10.3094	10.4352	10.8377	9.21754	11.3364	11.5004	11.4249	12.9199	11.3904
Dazap2	300235	9802	23994	Yes	1367532_at	1367532_at	200794_x_at			200794_x_at	200794_x_at	3.8492	3.82259		4.08364	3.7769	3.78011	4.02633		3.69066	11.1319	10.9817		10.2989	11.2326	11.4529	11.6278		10.596
Elp2	307545	55250	58523	Yes	1367533_at	1367533_at	231713_s_at	1438179_s_at	1438179_s_at	231713_s_at	231713_s_at	3.06323	3.03598	3.44733	3.2592	3.27071	3.14405	3.23258	3.96352	3.23535	8.56648	8.3959	9.8924	7.36909	9.56323	9.20581	9.1131	12.3784	9.22187
Rabgap1	311911	23637	227800	Yes	1367534_at	1367534_at	213313_at	1424188_at	1424188_at	204028_s_at	204028_s_at	3.03041	2.65152	2.81021	3.01049	3.05449	2.65913	2.71795	2.88594	3.2023	8.13038	7.27582	7.08163	6.84778	8.59593	7.71787	6.94046	8.33264	9.1803
Irf2bp1	308404	26145	272359	Yes	1367535_at	1367535_at	213771_at	1451252_at	1451252_at	213771_at	213771_at	2.79838	2.84668	2.65918	2.36672	2.66169	2.79041	2.3696	2.8004	2.13926	8.37188	8.47423	6.95441	6.31035	8.11193	8.69226	7.15885	8.23052	7.23351
Apip	295961	51074	56369	Yes	1367536_at	1367536_at	218698_at	1418254_at	1418254_at	218698_at	218698_at	2.73072	2.80336	3.1485	2.97806	2.90868	2.85838	3.33963	3.08982	3.21337	7.50384	7.71308	8.54797	6.91535	8.18026	8.41422	9.3467	9.1258	9.22425
Eif4enif1	305468	56478	74203	Yes	1367537_at	1367537_at	218626_at	1431075_a_at	1431075_a_at	218626_at	218626_at	2.76246	2.73471	2.93366	2.65319	2.82536	2.80756	2.70341	2.98368	2.90863	7.60698	7.49222	7.8692	5.29016	8.21651	8.33882	7.38436	8.33636	8.28636
LOC100910334	100910334			Yes	1367539_at	1367539_at						3.08493	3.05524			3.10143	3.0397				8.51634	8.48354			9.14759	9.10365
Zfyve26	314265	23503	211978	Yes	1367540_at	1367540_at	213073_at	1452306_at	1452306_at	213073_at	37943_at	2.84819	2.85863	3.0335	2.61385	3.18149	3.01405	2.56118	2.92555	2.57637	7.53725	7.59577	7.77509	5.449	9.10541	8.80733	6.83984	8.23988	6.88877
Mettl5	502632	29081	75422	Yes	1367541_at	1367541_at	221570_s_at	1460519_a_at	1460519_a_at	221570_s_at	221570_s_at	2.91452	2.95914	3.38204	3.52802	3.12875	3.04706	4.01196	3.24499	3.94548	7.69381	7.83659	8.85015	8.16679	8.70431	8.80564	11.4113	9.41702	11.2253
Sys1	685079	90196	66460	Yes	1367543_at	1367543_at	224670_at	1438206_a_at	1438206_a_at	224669_at	224670_at	3.10515	3.10141	3.28457	2.87391	3.18646	3.26128	3.17996	3.50417	3.01656	8.62044	8.6518	8.7363	6.18638	9.41108	9.85037	8.85467	10.1627	8.666
Mrpl43	309440	84545	94067	Yes	1367546_at	1367546_at	224332_s_at	1415681_at	1415681_at	224332_s_at	224332_s_at	3.44606	3.47131	3.45005	3.23691	3.44192	3.43293	3.3063	3.31012	3.26456	10.0102	10.178	9.29701	7.60051	10.0741	10.4535	9.20022	9.54564	9.40133
Zmym2	305913	7750	76007	Yes	1367547_at	1367547_at	202778_s_at	1452970_at	1452970_at	202778_s_at	202778_s_at	2.96984	2.92401	3.01573	3.07794	3.0988	3.06587	3.01733	3.0002	2.94551	7.81173	7.74448	7.9676	6.64331	8.64363	8.88332	7.7207	8.42218	7.84333
Ap3d1	314633	8943	11776	Yes	1367549_a_at	1367549_a_at	206592_s_at	1417964_at	1417964_at	206592_s_at	206592_s_at	3.60629	3.65977	3.21725	3.39348	3.82719	3.7769	3.53285	3.6058	3.5425	10.2841	10.4454	8.86634	8.41621	11.4326	11.4593	10.1942	11.4965	10.3875
Ccz1b	360768	221960	231874	Yes	1367551_a_at	1367551_a_at	215024_at	1433554_at	1433554_at	215024_at	215024_at	3.2783	3.25672	3.33265	2.17185	3.33	3.25045	1.94587	3.5197	2.17024	9.0824	8.96778	8.70274	3.41703	9.56054	9.45497	4.55242	10.1555	5.29656
Svs4	24802			No	1367552_at	1367552_at						1.64716	1.70566			1.69414	1.82516				4.33254	4.3907			4.25213	4.91777
Hbb	24440		15129	Yes	1367553_x_at	1367553_x_at						4.43449	4.33146			1.44149	1.90613				13.0267	12.7064			6.65093	7.03612
Alb	24186	213	11657	Yes	1367555_at	1367555_at	211298_s_at	1425260_at	1425260_at	1565228_s_at	211298_s_at	4.66194	4.61993	4.76364	4.98721	4.5206	4.46269	4.55585	4.59418	4.65251	14.7824	14.6967	14.544	13.6237	14.3091	14.6086	13.9123	14.8831	14.4858
Gapdh	24383	2597	14433	Yes	1367557_s_at	1367557_s_at	AFFX-HUMGAPDH/M33197_3_at	AFFX-GapdhMur/M32599_5_at	AFFX-GapdhMur/M32599_3_at	AFFX-HUMGAPDH/M33197_3_at	AFFX-HUMGAPDH/M33197_3_at	4.3295	4.36477	4.43094	4.52663	4.43045	4.40984	4.55211	4.54121	4.64711	12.802	13.004	12.4898	11.8497	13.5461	13.7889	13.6463	14.481	14.2275
Ftl1	29292	2512	14325	Yes	1367559_at	1367559_at	212788_x_at			212788_x_at	212788_x_at	4.4296	4.39421		4.92573	4.36639	4.32705	4.6418		4.70318	12.9806	12.9069		13.3293	13.1793	13.3376	14.2495		14.6026
Rplp0	64205	6175	11837	Yes	1367560_at	1367560_at	211720_x_at	1419441_at	1419441_at	201033_x_at	211720_x_at	4.13151	4.17938	4.41689	4.58168	4.27687	4.25856	4.54684	4.43791	4.62343	12.0076	12.1602	12.3727	12.0214	12.9998	13.166	13.7842	13.5644	14.2633
Rpl27	64306	6155	19942	Yes	1367561_at	1367561_at	200025_s_at	1416099_at	1416099_at	200025_s_at	200025_s_at	4.11842	4.20532	4.20012	4.53049	4.23539	4.23571	4.47879	4.18471	4.69408	12.071	12.4505	11.1697	11.9234	12.8436	13.1663	13.3844	12.3679	14.2411
Sparc	24791	6678	20692	Yes	1367563_at	1367563_at	200665_s_at	1416589_at	1448392_at	200665_s_at	200665_s_at	3.51981	3.23967	3.26186	3.51862	2.43411	2.41903	2.17864	1.96521	3.11621	10.1384	9.4092	8.64125	8.68793	7.61172	7.69759	5.52109	5.26801	8.92285
Nppa	24602	4878	230899	No	1367564_at	1367564_at	209957_s_at	1456062_at	1456062_at	209957_s_at	209957_s_at	1.84661	1.82018	1.43009	2.67171	1.6514	1.67068	2.04185	1.35712	2.0148	5.78522	5.66567	3.12799	5.99373	5.52794	5.81759	6.20026	3.81971	6.85243
Fth1	25319	2495	14319	Yes	1367565_a_at	1367565_a_at	200748_s_at	1448771_a_at	1448771_a_at	200748_s_at	200748_s_at	4.52775	4.51845	4.6942	4.75512	4.40541	4.39353	4.66197	4.61738	4.50099	13.5956	13.7491	13.2064	12.5088	13.7724	14.0417	13.8746	14.0578	13.7546
Scgb1a1	25575	7356	22287	No	1367566_at	1367566_at	205725_at	1452543_a_at	1452543_a_at	205725_at	205725_at	1.78349	1.71542	0.906798	1.10215	1.44335	1.59209	1.21216	0.86769	1.05584	4.24188	4.0796	2.72472	2.91292	3.94242	4.42628	4.19302	3.3117	4.32822
Rpl6	117042	6128	19988	Yes	1367567_at	1367567_at	200034_s_at	1416546_a_at	1416546_a_at	200034_s_at	200034_s_at	4.09905	4.11055	4.27048	4.47055	4.28407	4.26644	4.45788	4.38495	4.57866	11.7989	11.9706	11.893	11.6382	12.8328	13.0983	13.1534	13.3597	13.8489
Mgp	25333	4256	17313	Yes	1367568_a_at	1367568_a_at	202291_s_at	1448416_at	1448416_at	202291_s_at	238481_at	3.2108	3.28373	2.21299	3.04142	1.642	2.17019	1.67086	1.2869	0.623724	8.92203	9.36105	5.52971	6.89538	4.7703	6.27316	4.74492	4.12421	2.74937
Rpsa	29236	3921	16785	Yes	1367569_at	1367569_at		1448245_at	1448245_at			4.02983	4.04899	4.26613		4.20826	4.17831		4.5386		11.6329	11.8408	12.0902		12.6807	12.9718		14.027
Tagln	25123	6876	21345	Yes	1367570_at	1367570_at	1555724_s_at	1423505_at	1423505_at	205547_s_at	205547_s_at	2.1181	2.10956	2.26189	3.12595	3.52488	2.54806	2.75671	1.39082	2.94406	6.88675	6.94662	6.44092	7.30335	11.0643	8.53259	7.76112	5.74018	8.48354
Myl3	24585	4634	17897	No	1367572_at	1367572_at	205589_at	1428266_at	1428266_at	205589_at	205589_at	1.50492	1.55573	2.09531	1.71001	1.32238	1.36676	1.46364	1.82501	1.36657	5.15459	4.92094	5.05986	5.00122	5.13061	5.56375	5.72885	6.6607	6.32092
Rps6	29304			Yes	1367573_at	1367573_at						4.24089	4.24393			4.33428	4.31831				12.3941	12.463			13.3724	13.5272
Vim	81818	7431	22352	Yes	1367574_at	1367574_at	201426_s_at	1438118_x_at	1438118_x_at	201426_s_at	201426_s_at	3.09899	3.11103	2.93632	3.72323	2.77591	2.93367	4.00001	3.18989	1.58469	8.47634	8.58388	7.34001	9.31779	7.85094	8.63265	11.7126	9.34419	6.02958
Eno1	24333	2023	13806	Yes	1367575_at	1367575_at	201231_s_at	1419023_x_at	1419023_x_at	201231_s_at	201231_s_at	3.93575	4.00264	4.08513	3.84395	4.33233	4.33579	4.49366	4.48621	4.52621	11.2256	11.5742	11.5297	9.38105	13.0915	13.4636	13.288	14.3791	13.5725
Gpx1	24404	2876	14775	Yes	1367576_at	1367576_at	200736_s_at	1460671_at	1460671_at	200736_s_at	200736_s_at	4.43547	4.43696	4.64502	3.98274	4.16536	4.1404	4.17016	4.28446	3.71537	13.5205	13.5955	13.6738	10.231	12.7172	12.9974	12.141	13.4915	10.7736
Hspb1	24471	3315	15507	Yes	1367577_at	1367577_at	201841_s_at	1422943_a_at	1425964_x_at	201841_s_at	201841_s_at	2.64763	2.55851	3.13687	3.62739	3.65795	3.07547	4.30754	4.00354	3.31233	6.95541	6.64511	8.86001	9.25973	10.8755	9.16843	12.8031	12.2211	9.87693
Prdx2	29338	7001	21672	Yes	1367578_at	1367578_at	39729_at	1418506_a_at	1418506_a_at	39729_at	39729_at	3.53823	3.63197	3.82916	4.00868	3.74143	3.70557	3.88641	4.25755	4.09367	10.2337	10.4594	10.5327	10.0926	11.2502	11.3295	11.1672	12.9686	12.0786
Rpl10a	81729	4736	19896	Yes	1367580_at	1367580_at	229563_s_at	1431177_a_at	1431177_a_at	229563_s_at	229563_s_at	3.8877	3.94148	4.28871	4.60457	4.13653	4.12744	4.52027	4.40525	4.67333	11.3384	11.5233	12.4394	11.9749	12.4632	12.7324	13.3328	13.4396	14.2183
Spp1	25353	6696	20750	Yes	1367581_a_at	1367581_a_at	209875_s_at	1449254_at	1449254_at	209875_s_at	209875_s_at	2.11596	2.05071	3.35978	2.97206	1.60814	2.39239	2.92235	1.93109	4.16773	6.01321	5.82945	8.63681	6.39109	5.70849	7.24411	7.87486	5.12322	12.1913
Rpl29	29283	6159	19944	Yes	1367582_at	1367582_at	213969_x_at			213969_x_at	213969_x_at	3.92846	4.00619		4.37528	4.1496	4.11681	4.4404		4.54563	11.5401	11.7064		11.3642	12.616	12.7244	13.231		13.987
Tpt1	116646	7178	22070	Yes	1367583_at	1367583_at		1416642_a_at	1416642_a_at			4.47553	4.4495	4.74046		4.34069	4.32965		4.52983		13.281	13.2935	13.8126		13.2748	13.5533		14.1384
Anxa2	56611	302	12306	Yes	1367584_at	1367584_at	213503_x_at	1419091_a_at	1419091_a_at	201590_x_at	210427_x_at	2.88649	2.96526	2.84699	3.67801	4.33997	4.30951	4.52989	4.37783	4.06059	8.10107	8.28088	7.3274	9.23334	13.4871	13.7622	13.9989	13.4109	12.3148
Atp1a1	24211	476	11928	Yes	1367585_a_at	1367585_a_at	220948_s_at	1451071_a_at	1451071_a_at	220948_s_at	220948_s_at	3.71605	3.71342	3.84004	3.36365	3.74463	3.67749	3.65902	3.8511	3.89773	10.8018	10.834	10.5667	7.96526	11.2023	11.2029	10.2318	11.4666	11.3457
Ldha	24533	3939	16828	Yes	1367586_at	1367586_at	200650_s_at	1419737_a_at	1419737_a_at	200650_s_at	200650_s_at	4.36129	4.32849	4.29796	4.47926	4.31975	4.31195	4.51034	4.5102	4.61921	12.9394	12.9362	11.7688	11.7271	13.2034	13.5902	13.4876	13.8473	13.9568
Prl3d4	24282			No	1367587_at	1367587_at						1.59295	1.63119			1.26693	1.47746				3.38027	3.40594			3.26497	3.79075
Aco2	79250	50	11429	Yes	1367589_at	1367589_at	200793_s_at	1451002_at	1451002_at	200793_s_at	200793_s_at	3.32421	3.34247	3.63994	3.41965	3.22165	3.17594	3.33412	3.73767	3.33001	9.38414	9.47015	10.0421	8.39118	9.40944	9.54949	9.41762	11.3733	9.40763
Ran	84509	5901	19384	Yes	1367590_at	1367590_at	200750_s_at	1433569_x_at	1433569_x_at	200750_s_at	200750_s_at	3.79993	3.81984	4.02777	3.5662	4.12173	4.17287	4.42435	4.41315	4.36906	10.8818	11.0081	11.057	8.53513	12.462	12.9844	12.843	13.6016	12.9022
Prdx3	64371	10935	11757	Yes	1367591_at	1367591_at	201619_at	1416292_at	1416292_at	201619_at	201619_at	3.51016	3.53178	3.78212	4.1977	3.521	3.54008	4.00287	3.72727	4.04128	10.0224	10.0832	10.4852	10.9376	10.3714	10.7857	11.6502	11.1908	12.1148
Sepw1	25545	6415	20364	Yes	1367593_at	1367593_at	1555851_s_at	1460561_x_at	1460561_x_at	1555851_s_at	1555851_s_at	2.97371	3.08322	3.72334	3.58864	3.28236	3.35976	3.77166	3.76992	3.27984	8.13812	8.52111	10.4164	8.6799	9.51401	10.0439	10.8483	11.4258	9.61469
Bgn	25181	633	12111	Yes	1367594_at	1367594_at	201261_x_at	1416405_at	1416405_at	213905_x_at	201261_x_at	3.17749	3.17558	3.34724	3.26057	1.90573	2.38142	2.04388	1.82608	1.729	9.15943	9.17223	9.46567	7.39712	6.14636	7.66676	5.79015	5.77736	5.90886
B2m	24223	567	12010	Yes	1367595_s_at	1367595_s_at	216231_s_at	1449289_a_at	1449289_a_at	216231_s_at	201891_s_at	4.54308	4.53893	4.7025	4.82308	4.43201	4.39847	4.52747	4.47073	4.36504	13.47	13.6029	13.6987	12.7448	13.6331	13.8152	13.2937	14.1056	12.9218
Rps26	27139	6231	100042812	Yes	1367596_at	1367596_at						4.14218	4.19759			4.23738	4.2493				12.1887	12.3322			12.9521	13.2427
Rps8	65136	6202	20116	Yes	1367597_at	1367597_at	214089_at			214089_at	214089_at	4.19821	4.17137		1.27884	4.35	4.3031	0.897501		0.763898	12.0324	12.1121		3.11868	13.114	13.2497	4.11213		5.06892
Ttr	24856	7276	22139	Yes	1367598_at	1367598_at	209660_at	1454608_x_at	1454608_x_at	209660_at	209660_at	4.5755	4.52702	4.81822	4.8527	4.33062	4.34601	3.98492	4.59625	4.23228	14.1854	14.1428	14.3427	13.1947	13.3354	13.7755	11.6663	14.4676	12.6047
Atp5g1	29754	516	11951	Yes	1367599_at	1367599_at	208972_s_at	1416020_a_at	1416020_a_at	208972_s_at	208972_s_at	4.03414	4.10974	4.05988	3.28678	3.78755	3.84952	3.55599	3.69579	3.5017	11.9571	12.2213	11.4086	8.22598	11.4835	11.9494	10.4161	11.1354	10.7071
Des	64362	1674	13346	No	1367600_at	1367600_at	202222_s_at	1426731_at	1426732_at	202222_s_at	202222_s_at	2.10962	2.08269	1.96724	2.09905	1.96475	2.09633	1.71166	1.61589	1.52631	5.25126	5.30021	5.85834	4.55236	5.57463	6.08888	5.4704	4.71939	5.84156
Cited2	114490	10370	17684	Yes	1367602_at	1367601_at	209357_at	1452207_at	1452207_at	209357_at	209357_at	3.28725	3.31468	3.18762	3.26675	3.96618	3.71072	3.56469	3.87341	2.90609	9.17177	9.2849	8.34028	7.4726	11.7115	11.094	10.0403	11.6309	8.45647
Tpi1	24849			Yes	1367603_at	1367603_at						3.86799	3.92725			4.22487	4.2592				11.1275	11.225			12.6712	13.0522
Crip2	338401	1397	68337	Yes	1367604_at	1367604_at	208978_at	1417311_at	1417311_at	208978_at	208978_at	3.82798	3.87341	3.31658	2.44011	3.24554	3.52662	1.95434	3.79817	2.57747	10.9058	11.1124	8.88349	5.46866	9.33547	10.5781	5.73405	11.4987	7.65871
Pfn1	64303	5216	18643	Yes	1367605_at	1367605_at	200634_at	1449018_at	1449018_at	200634_at	200634_at	3.71148	3.83251	3.62324	3.86394	4.12414	4.2034	4.38067	3.24455	4.08352	10.4755	10.9971	9.97471	9.97711	12.2625	12.8894	13.1591	9.80736	12.2666
Rps3a	29288	6189	20091	Yes	1367606_at	1367606_at		1422475_a_at	1422475_a_at			4.25507	4.24362	4.4616		4.36378	4.34324		4.41043		12.3028	12.3344	12.5417		13.2049	13.3543		13.4477
Cox4i1	29445	1327	12857	Yes	1367607_at	1367607_at	202698_x_at	1448322_a_at	1448322_a_at	202698_x_at	202698_x_at	4.2658	4.28414	4.42448	4.2927	4.1822	4.15958	4.19945	4.49216	4.29409	12.4427	12.6376	12.6253	11.2081	12.6826	12.8092	12.3667	13.7732	12.8703
Cryba4	64348	1413	12959	No	1367608_at	1367608_at	206843_at	1420686_at	1420686_at	206843_at	206843_at	1.57053	1.60046	1.52888	1.18868	1.72532	1.79793	0.776841	0.533497	0.657895	4.81126	4.87867	3.86598	3.30401	5.47533	5.42137	4.07189	3.71179	4.65633
Mif	81683	4282	17319	Yes	1367609_at	1367609_at	217871_s_at	1416335_at	1416335_at	217871_s_at	217871_s_at	3.87107	3.91046	4.0726	4.07748	4.0901	4.03428	4.26289	4.18114	4.41503	11.6282	11.7173	11.3577	10.4142	12.6282	12.6847	12.5661	13.4394	13.4661
Rpl19	81767	6143	19921	Yes	1367610_at	1367610_at	200029_at	1416219_at	1416219_at	200029_at	200029_at	4.18178	4.21145	4.36257	4.39134	4.34813	4.29494	4.43774	4.38988	4.57197	12.252	12.4602	12.3787	11.246	13.3841	13.4853	13.2294	13.5448	13.7734
Mgst1	171341	4257	56615	Yes	1367612_at	1367612_at	231736_x_at	1415897_a_at	1415897_a_at	231736_x_at	224918_x_at	4.60786	4.56705	4.79267	4.69369	4.3044	4.2576	4.51557	4.45074	4.0923	14.0312	13.9903	13.9074	12.6319	13.1846	13.2991	13.6374	13.5004	12.2721
Prdx1	117254	5052	18477	Yes	1367613_at	1367613_at	208680_at			208680_at	208680_at	4.3644	4.36875		4.26513	4.3441	4.30623	4.47214		4.46072	12.7357	12.8267		10.8179	13.1728	13.2892	13.2086		13.2805
Anxa1	25380	301	16952	Yes	1367614_at	1367614_at	201012_at	1448213_at	1448213_at	201012_at	201012_at	2.69166	2.78203	2.59136	3.13833	2.15803	2.41369	3.10295	2.06708	1.38208	7.2454	7.60902	6.25202	6.96663	5.96467	7.20088	8.39751	5.69004	3.72079
Svs5	171027			No	1367615_at	1367615_at						1.33396	1.20539			1.17111	1.11407				4.06753	3.96431			4.0304	4.37396
Nppb	25105	4879	18158	No	1367616_at	1367616_at	206801_at	1450791_at	1450791_at	206801_at	206801_at	1.55055	1.5176	1.45289	1.87546	2.37578	1.8497	2.21671	1.95377	1.94518	4.66756	4.40667	3.90841	4.13137	6.59635	5.65651	6.16758	5.28414	5.5216
Aldoa	24189	226	11674	Yes	1367617_at	1367617_at	214687_x_at	1416921_x_at	1416921_x_at	200966_x_at	214687_x_at	3.29852	3.34915	3.40739	3.32875	4.06445	4.10961	4.24253	4.26167	4.48209	9.34981	9.55509	9.10855	8.15894	12.1811	12.6388	12.5055	12.941	13.6251
Gnb2l1	83427	10399	14694	Yes	1367618_a_at	1367618_a_at		1455168_a_at	1455168_a_at			3.91892	3.90645	4.2404		4.23623	4.17478		4.48593		11.2293	11.1701	11.8286		12.8327	12.8829		13.7976
Pgrmc1	291948	10857	53328	Yes	1367619_at	1367619_at	201121_s_at	1423451_at	1423451_at	201121_s_at	201121_s_at	4.38449	4.35173	4.65269	4.45889	4.20144	4.11862	4.13556	4.34024	3.88402	12.7555	12.8064	13.1629	11.4046	12.4467	12.4989	11.8901	13.3149	11.1713
Atp5g3	114630	518	228033	Yes	1367620_at	1367620_at	207507_s_at	1454661_at	1454661_at	207507_s_at	207507_s_at	4.30057	4.29578	4.58053	4.07362	4.11185	4.0903	4.18069	4.5011	4.36662	12.6953	12.7419	13.1207	10.1679	12.3866	12.6377	12.3224	13.8394	13.1361
Dapk3	64391	1613	13144	Yes	1367621_at	1367621_at	228681_x_at	1423446_at	1423446_at	228681_x_at	228681_x_at	3.01475	3.07832	2.37801	0.909488	3.40065	3.44328	0.476077	2.81999	0.514145	8.25392	8.54757	5.86518	2.84703	9.90186	10.2167	3.35682	8.15994	3.55679
Atp5h	641434	10476	71679	Yes	1367622_at	1367622_at	210149_s_at	1435112_a_at	1435112_a_at	210149_s_at	210149_s_at	4.04402	4.12606	4.47239	4.14631	3.97492	3.98623	4.21896	4.37073	4.24688	11.8048	12.236	12.6613	10.564	11.8547	12.2661	12.2392	13.3093	12.4444
Rpl18	81766	6141	19899	Yes	1367623_at	1367623_at	200022_at	1437005_a_at	1436699_x_at	200022_at	200022_at	4.02716	4.09652	4.32954	4.4869	4.2228	4.23312	4.47298	4.37765	4.52016	11.7531	12.0873	12.0731	11.3977	12.8007	13.1678	13.2003	13.1737	13.6374
Atf4	79255	468	11911	Yes	1367624_at	1367624_at	200779_at	1448135_at	1438992_x_at	200779_at	200779_at	3.74773	3.67536	3.50824	3.98185	3.94405	4.07176	4.2911	3.76367	4.08953	10.6637	10.4521	9.79158	9.86661	11.6118	12.3783	12.529	10.7257	12.128
Rpl10	81764	6134	110954	Yes	1367625_at	1367625_at						4.34265	4.3894			4.3169	4.32163				12.9558	13.1803			13.219	13.6334
Ckm	24265	1158	12715	No	1367626_at	1367626_at	204810_s_at	1417614_at	1417614_at	204810_s_at	204810_s_at	1.61939	1.66607	1.65532	1.2986	1.45026	1.59589	0.910673	1.80529	1.67385	4.56048	4.60411	4.65139	3.45902	4.50264	4.99962	4.36109	5.93049	5.91295
Gatm	81660	2628	67092	Yes	1367627_at	1367627_at	216733_s_at	1423569_at	1423569_at	216733_s_at	216733_s_at	3.05175	2.98525	2.5277	4.52036	2.11825	1.94442	3.92894	0.987647	2.16706	8.14963	8.12359	6.47576	11.5959	5.08485	4.86742	10.9356	3.76539	5.86193
Lgals1	56646	3956	16852	Yes	1367628_at	1367628_at	201105_at	1455439_a_at	1455439_a_at	201105_at	201105_at	2.38251	2.50452	3.20381	3.62796	1.91019	2.04902	4.21019	3.93374	3.92565	6.01532	6.60801	8.22501	9.00956	5.03919	5.76216	12.4613	11.6411	11.8183
Cox7a2	29507	1347	12866	Yes	1367629_at	1367629_at	201597_at	1416970_a_at	1416970_a_at	201597_at	201597_at	4.08451	4.1909	4.57275	4.24773	3.94633	3.94094	4.17716	4.45272	4.22179	11.8372	12.1694	12.8501	10.8001	11.8426	12.1014	12.0696	13.4361	12.2939
Rps11	81774	6205	27207	Yes	1367630_at	1367630_at	213350_at	1424000_a_at	1424000_a_at	213350_at	213350_at	4.08028	4.12598	4.25747	3.50649	4.23627	4.20849	2.83863	4.47873	2.62576	12.1774	12.3766	11.8701	8.5633	12.9211	13.257	8.10814	13.8053	7.76845
Ctgf	64032	1490	14219	Yes	1367631_at	1367631_at	209101_at	1416953_at	1416953_at	209101_at	209101_at	2.50577	2.50189	2.64735	3.19665	3.96335	3.98207	3.83425	3.86159	4.22002	6.06473	6.20806	7.00696	7.07688	11.8224	12.2598	10.7588	11.7085	12.265
Rpl31	64298	6160	114641	Yes	1367634_at	1367634_at	200963_x_at			200963_x_at	200963_x_at	4.27501	4.27987		4.72915	4.39735	4.35538	4.62117		4.73042	12.4012	12.4719		12.3144	13.3399	13.4405	13.6946		14.4487
P4hb	25506	5034	18453	Yes	1367635_at	1367635_at	200654_at	1437465_a_at	1437465_a_at	200654_at	200654_at	4.3154	4.27522	4.44314	4.4722	4.24004	4.25596	4.23112	4.44992	4.46643	12.7738	12.7445	12.5969	11.2521	12.7364	13.1459	12.0711	13.7261	12.9916
Ppp1cc	24669	5501	19047	Yes	1367637_a_at	1367637_a_at	200726_at	1450149_a_at	1450149_a_at	200726_at	200726_at	3.7483	3.75168	3.94597	3.78539	3.79305	3.74623	3.97067	4.16188	4.24145	10.7541	10.8683	10.7609	9.25648	11.2381	11.2925	11.4108	12.7033	12.5174
Mlycd	85239	23417	56690	Yes	1367638_at	1367638_at	218869_at	1449964_a_at	1449964_a_at	218869_at	218869_at	3.34042	3.31977	3.15396	3.11306	3.05809	3.03304	2.6646	2.95634	2.59188	9.66957	9.57173	8.47772	7.26607	9.29184	9.39349	7.50772	8.6034	7.74671
Rps12	65139	6206	20042	Yes	1367640_at	1367640_at	213377_x_at			213377_x_at	213377_x_at	4.21349	4.23147		4.56293	4.3575	4.31988	4.54358		4.68933	12.4734	12.5796		11.8097	13.3657	13.5571	13.5601		14.3335
Sod1	24786	6647	20655	Yes	1367641_at	1367641_at	200642_at	1459976_s_at	1459976_s_at	200642_at	200642_at	4.42491	4.44924	4.52784	4.79576	4.2018	4.17384	4.4208	4.42003	4.41967	13.172	13.4062	12.705	12.6614	12.6315	13.0124	12.9328	13.6677	13.0317
Suclg1	114597	8802	56451	Yes	1367642_at	1367642_at	217874_at	1415891_at	1415891_at	217874_at	217874_at	3.80253	3.80603	4.02361	3.85303	3.73185	3.54912	3.74416	4.00814	3.81346	10.8413	11.0027	10.9884	9.68321	10.9525	10.7648	10.902	11.9536	11.1774
Bsg	25246	682	12215	Yes	1367643_at	1367643_at	208677_s_at	1456616_a_at	1456616_a_at	208677_s_at	208677_s_at	3.9297	4.0571	3.70579	2.9452	4.14798	4.01886	3.4287	3.966	3.62347	11.232	11.6993	10.3579	6.67229	12.3547	12.2165	9.64481	12.0823	10.5955
Adcy6	25289	112	11512	Yes	1367644_at	1367644_at	209195_s_at	1418128_at	1418128_at	209195_s_at	209195_s_at	2.90125	2.71789	2.55387	2.73091	2.86415	2.6921	2.63882	2.37235	2.62851	7.952	7.38602	6.60552	5.21612	8.06069	7.8352	6.85303	6.73628	7.30718
Rps17	29286			Yes	1367645_at	1367645_at						4.21549	4.25627			4.36466	4.34404				12.5528	12.7418			13.4712	13.6883
Ctsb	64529	1508	13030	Yes	1367646_at	1367646_at	200839_s_at	1417490_at	1417490_at	200839_s_at	200839_s_at	4.06114	4.08223	4.1602	4.37696	4.3198	4.24996	4.17247	4.31253	4.07774	11.9802	12.0745	11.5714	11.3723	13.4243	13.368	12.1489	13.2279	12.2296
Serpina1	24648	5265	194604	Yes	1367647_at	1367647_at	202833_s_at			202833_s_at	202833_s_at	4.66219	4.62311		5.05011	4.42757	4.42229	4.68915		4.71138	14.1667	14.1412		13.6608	13.6659	13.9872	13.9699		14.1306
Igfbp2	25662	3485	16008	Yes	1367648_at	1367648_at	202718_at	1454159_a_at	1454159_a_at	202718_at	202718_at	2.36398	2.3728	4.15461	4.00184	1.83771	2.05659	3.77148	2.85477	2.09534	6.4599	6.58335	11.6254	9.97687	5.56694	6.65104	10.7524	8.30137	6.8343
Palm	170673	5064	18483	Yes	1367649_at	1367649_at	203859_s_at	1422034_a_at	1422034_a_at	203859_s_at	203859_s_at	2.24958	2.19861	1.33256	2.37107	1.98143	2.13928	1.7581	1.7142	2.363	6.3551	6.22029	4.22742	4.99456	5.95278	6.47867	5.67483	6.82136	7.59243
Tinagl1	94174	64129	94242	Yes	1367650_at	1367650_at	219058_x_at	1417109_at	1417109_at	219058_x_at	219058_x_at	2.69851	2.68025	2.47556	2.26046	2.39853	2.53101	1.98532	2.30348	2.41029	6.77029	6.67619	6.77726	5.20374	6.09016	6.87527	6.6417	7.82962	7.77949
Ctsd	171293	1509	13033	Yes	1367651_at	1367651_at	200766_at	1448118_a_at	1448118_a_at	200766_at	200766_at	3.48467	3.51212	3.60885	3.18205	3.59721	3.39866	2.88916	4.07459	2.88668	10.0096	10.1803	10.1728	7.69126	10.5502	10.4057	7.89355	12.2034	8.08523
Igfbp3	24484	3486	16009	Yes	1367652_at	1367652_at	210095_s_at	1423062_at	1423062_at	210095_s_at	210095_s_at	3.54206	3.28405	2.79074	4.41646	2.36251	2.45561	3.47379	2.29277	2.50143	10.0537	9.37862	7.0578	11.2513	6.84576	7.61038	9.74085	6.49408	7.19309
Mdh1	24551	4190	17449	Yes	1367653_a_at	1367653_a_at	200978_at	1454925_x_at	1436834_x_at	200978_at	200978_at	4.09934	4.10659	4.51308	4.00253	3.7328	3.70322	3.99344	4.21483	4.15565	11.9595	12.1642	12.2791	9.98257	11.0977	11.5047	11.434	12.4539	12.1639
Fat1	83720	2195	14107	Yes	1367654_at	1367654_at	201579_at	1433857_at	1433857_at	201579_at	201579_at	3.16492	3.02575	3.14021	3.08928	3.93053	3.60449	3.5851	3.70984	3.70099	8.81669	8.42426	8.28934	6.55087	11.784	10.9764	9.99547	11.0917	10.6507
Tmsb10	50665	9168	19240	Yes	1367655_at	1367655_at	217733_s_at	1437185_s_at	1437185_s_at	217733_s_at	217733_s_at	2.81894	2.91559	3.49499	4.18851	3.83106	3.72469	4.46049	4.52298	4.36344	7.31968	7.87866	9.60432	10.6341	11.085	10.9977	13.2597	14.1988	12.937
Psmb7	85492	5695	19177	Yes	1367656_at	1367656_at	200786_at	1416240_at	1416240_at	200786_at	200786_at	3.66534	3.70974	3.73843	3.89268	3.79413	3.79917	4.23237	3.8042	4.04635	10.5192	10.7507	9.99338	9.71513	11.2669	11.5774	12.3695	11.1092	11.7933
Btg1	29618	694	12226	Yes	1367657_at	1367657_at	200921_s_at	1426083_a_at	1437455_a_at	200921_s_at	200921_s_at	4.19077	4.20033	3.79812	4.09971	3.91202	4.09639	3.98303	3.84696	3.40773	12.2526	12.3614	10.163	10.2824	11.7424	12.6127	11.3387	11.3337	9.5707
Shank3	59312	85358	58234	Yes	1367658_at	1367658_at	227923_at	1419137_at	1419137_at	227923_at	227923_at	2.58855	2.37591	1.80791	2.97672	2.31032	2.15715	2.21649	1.55717	2.70029	7.10219	6.42234	4.63732	6.62424	6.56437	6.45643	5.57399	5.16559	7.5928
Eci1	29740	1632	13177	Yes	1367659_s_at	1367659_s_at	209759_s_at	1418321_at	1418321_at	209759_s_at	209759_s_at	3.66941	3.74877	3.85974	3.48963	3.60007	3.33914	3.1224	3.4488	3.41225	10.6193	10.8972	10.5609	8.30137	10.741	10.1557	8.68488	10.174	9.59316
Fabp3	79131	2170	14077	Yes	1367660_at	1367660_at	205738_s_at	1444844_at	1444844_at	205738_s_at	205738_s_at	2.23328	2.22583	1.93898	2.29124	1.89215	1.77356	1.45754	1.90293	1.42994	5.92445	6.07122	4.51673	4.90989	5.55602	5.91181	4.78782	5.47665	5.14453
S100a6	85247	6277	20200	Yes	1367661_at	1367661_at	217728_at	1421375_a_at	1421375_a_at	217728_at	217728_at	2.43405	2.51633	2.03799	3.01146	3.52245	3.99758	4.19995	2.90524	3.13822	6.64732	6.97894	4.29742	6.64682	10.2742	12.217	11.8747	8.15981	9.10996
Hsd17b10	63864	3028	15108	Yes	1367662_at	1367662_at	202282_at	1448286_at	1448286_at	202282_at	202282_at	4.10693	4.19102	3.86923	3.88657	3.5549	3.61637	3.71343	3.91619	3.45496	11.9713	12.3212	10.8103	9.71863	10.4962	10.904	10.7363	11.7051	10.0874
Psme1	29630	5720	19186	Yes	1367663_at	1367663_at	200814_at	1417056_at	1417056_at	200814_at	200814_at	3.92319	3.9836	3.6458	3.69775	4.00831	3.94664	3.59378	3.50213	3.97518	11.3121	11.5868	10.045	9.54686	11.9911	12.0838	10.611	10.4736	12.094
Ankrd1	27064	27063	107765	No	1367664_at	1367664_at	206029_at	1420992_at	1420992_at	206029_at	206029_at	1.73527	1.70656	1.25302	1.71749	2.89633	2.29018	3.0236	2.18905	2.54287	3.88508	4.03464	3.17804	2.83937	8.30147	6.26354	8.19614	6.31042	6.80393
Hnrnph1	140931	3187	59013	Yes	1367666_at	1367666_at	201031_s_at	1415872_at	1415872_at	201031_s_at	201031_s_at	3.6429	3.39679	3.50088	3.99985	3.75455	3.60107	3.89747	3.24568	4.22283	10.4438	9.70642	9.54767	9.80566	11.0504	10.9127	11.0084	9.38765	12.2056
Fdps	83791	2224	110196	Yes	1367667_at	1367667_at	201275_at	1423418_at	1423418_at	201275_at	201275_at	4.10308	4.08846	4.06663	3.50677	3.66976	3.79286	3.86613	3.40834	3.82863	11.9362	11.9738	11.2475	8.51064	10.8641	11.5963	11.1087	10.0564	11.2445
Scd2	83792			Yes	1367668_a_at	1367668_a_at						2.67693	2.6753			2.03512	2.50674				6.78498	6.92999			4.88062	6.85937
Map1lc3b	64862	81631	67443	Yes	1367669_a_at	1367669_a_at	208785_s_at	1415930_a_at	1415928_a_at	208785_s_at	208785_s_at	3.44577	3.47912	3.87643	3.16445	3.60373	3.6167	3.70404	4.13043	3.56493	9.71101	9.89338	10.8254	7.30389	10.6081	10.9344	10.4763	12.3044	10.1929
Fh	24368	2271	14194	Yes	1367670_at	1367670_at	203033_x_at	1424828_a_at	1424828_a_at	214170_x_at	203033_x_at	3.78862	3.80046	4.16746	3.9694	3.54008	3.43099	3.75173	3.96343	3.65678	10.4512	10.63	11.5545	9.60548	10.436	10.1168	10.3286	11.6937	10.343
Pcna	25737	5111	18538	Yes	1367671_at	1367671_at	201202_at	1417947_at	1417947_at	201202_at	201202_at	3.30532	3.35434	3.40996	3.19252	3.4076	3.59346	3.71602	3.47789	4.17287	9.28306	9.48473	9.26363	7.65977	10.0366	10.9381	10.7991	10.3459	12.6489
Hsd17b4	79244	3295	15488	Yes	1367672_at	1367672_at	201413_at	1417369_at	1417369_at	201413_at	201413_at	4.02878	4.01119	4.06844	4.24586	3.60385	3.35295	3.51324	3.83585	3.79488	11.7262	11.6886	11.3174	10.7723	10.6299	10.054	9.84953	11.6374	11.1112
Selenbp1	140927	8991	20341	Yes	1367673_at	1367673_at	214433_s_at	1417580_s_at	1450699_at	214433_s_at	214433_s_at	3.75302	3.76282	4.4376	3.92381	3.8066	3.4065	2.81105	4.4568	2.87919	10.6526	10.7562	12.5314	9.70746	11.1668	10.1443	7.37095	13.7953	7.8615
Pitpnb	114561	23760	56305	Yes	1367674_at	1367674_at	202522_at	1454892_at	1454892_at	202522_at	202522_at	3.25995	3.24677	3.68203	3.72938	3.38319	3.38149	3.87181	3.61314	3.53866	9.31814	9.29159	10.3743	9.23896	10.0055	10.1731	11.1192	11.1236	10.4048
Cib1	81823	10519	23991	Yes	1367675_at	1367675_at	201953_at	1448564_at	1448564_at	201953_at	201953_at	3.18887	3.26891	3.53078	3.57541	3.48926	3.50234	3.80073	3.46656	3.28958	8.8693	9.15757	9.38587	8.62646	10.1554	10.5217	10.9714	10.2639	9.54385
Hmgb2	29395	3148	97165	Yes	1367676_at	1367676_at	208808_s_at	1437313_x_at	1437313_x_at	208808_s_at	208808_s_at	2.99924	2.931	2.36116	3.12636	2.72819	2.9922	3.16809	2.26308	4.20309	7.93185	7.87769	5.81778	6.74858	7.24637	8.54623	8.59098	6.30909	12.2969
Prdx5	113898	25824	54683	Yes	1367677_at	1367677_at	1560587_s_at	1416381_a_at	1416381_a_at	1560587_s_at	1560587_s_at	3.94263	3.98745	3.92676	3.72536	3.8712	3.79586	3.95114	4.07139	3.80593	11.2222	11.4871	10.9036	9.02563	11.344	11.3932	11.3824	12.3187	11.0309
Sdha	157074	6389	66945	Yes	1367678_at	1367678_at	201093_x_at	1426688_at	1426688_at	201093_x_at	201093_x_at	3.92974	3.89643	4.10915	3.83848	3.65664	3.5697	3.57327	3.92633	3.56892	11.1159	11.0509	11.5416	10.0247	10.6184	10.6189	10.5179	11.7447	10.8949
Cd74	25599	972	16149	Yes	1367679_at	1367679_at	209619_at	1425519_a_at	1425519_a_at	209619_at	209619_at	3.57079	3.59066	2.8888	3.90258	2.5008	3.04651	2.40447	2.04506	3.00922	9.90477	9.97155	7.47962	10.0735	6.95022	9.02163	6.91705	6.09886	8.65135
Acox1	50681	51	11430	Yes	1367680_at	1367680_at	209600_s_at	1416408_at	1416408_at	227962_at	209600_s_at	4.09581	4.10122	4.50339	3.88635	3.49147	3.34542	3.31105	4.10209	3.52672	11.9796	12.0557	12.8943	9.69538	10.2199	10.0342	9.14819	11.926	10.0987
Cd151	64315	977	12476	Yes	1367681_at	1367681_at	204306_s_at	1437670_x_at	1437670_x_at	204306_s_at	204306_s_at	3.35719	3.41514	3.32346	2.83522	3.87692	3.7703	3.44347	4.2514	3.00425	9.5318	9.78709	8.72512	7.16599	11.5255	11.5456	9.89843	12.709	8.65342
Mdk	81517	4192	17242	Yes	1367682_at	1367682_at	209035_at	1416006_at	1416006_at	209035_at	209035_at	2.31997	2.30967	2.1511	2.01116	1.99317	2.05193	1.52988	1.88933	3.21626	6.61223	6.44978	5.52905	4.6282	6.22306	6.55271	5.25001	5.57466	9.39331
Kpna2	85245	3838	16647	Yes	1367683_at	1367683_at	211762_s_at	1415860_at	1415860_at	201088_at	201088_at	3.51018	3.57171	3.50424	3.01701	3.53553	3.57373	4.03864	3.97126	4.13036	9.8183	10.0945	9.35544	6.67176	10.3226	10.7484	11.7192	11.8595	12.2811
Crybb2	25422	1415	12961	No	1367684_at	1367684_at	206778_at	1420536_at	1420536_at	206778_at	206778_at	1.19613	1.25201	1.66556	1.26235	1.16861	1.32435	1.03579	1.294	1.03201	4.08161	4.14914	4.72323	5.03419	4.12456	4.54635	5.77555	6.11166	6.51831
Rps27a-ps1	81777	6233	78294	Yes	1367685_at	1367685_at	200017_at			200017_at	200017_at	4.15681	4.13669		4.62837	4.29214	4.25112	4.56522		4.70242	12.1521	12.1105		11.8317	13.0094	13.245	13.3461		13.983
Serp1	80881	27230	28146	Yes	1367686_at	1367686_at	200970_s_at	1415827_a_at	1415828_a_at	200970_s_at	200970_s_at	4.10991	4.10529	4.03173	3.71256	3.75372	3.94718	3.63038	4.01595	3.57938	11.9299	11.979	11.3356	8.95619	11.045	12.0284	10.0856	12.7814	10.0116
Pam	25508	5066	18484	Yes	1367687_a_at	1367687_a_at	202336_s_at	1418908_at	1418908_at	202336_s_at	202336_s_at	3.20802	3.14392	2.30871	3.1041	3.38628	3.09478	3.31172	1.98766	3.61599	8.64412	8.53843	5.01989	6.63802	9.74153	9.08437	9.07805	4.6951	10.151
Scamp4	65170	113178	56214	Yes	1367688_at	1367688_at	213244_at			213244_at	213244_at	2.89822	2.91796		2.38679	3.32751	3.31366	2.51831		2.59061	7.94106	8.09711		5.27311	9.58192	9.82278	6.94449		7.63257
Ssr4	29435	6748	20832	Yes	1367690_at	1367690_at	201004_at	1448524_s_at	1448524_s_at	201004_at	201004_at	3.84619	3.90222	4.02982	4.02328	3.84197	3.86935	3.8936	3.98032	3.91759	11.0691	11.4875	11.2033	10.4199	11.2657	11.8871	11.2816	11.8815	11.5115
Prkcdbp	85332	112464	109042	Yes	1367691_at	1367691_at	213010_at	1423771_at	1423771_at	213010_at	213010_at	3.70851	3.76052	1.3688	2.33772	4.06969	4.13192	2.59936	2.08024	1.06989	10.6766	10.8879	3.67498	4.18645	12.0751	12.6179	6.59424	5.6297	3.54586
Sbp	25540			No	1367692_at	1367692_at						1.25461	1.14509			0.948128	0.972258				3.59374	3.58375			3.54964	3.9683
Ywhah	25576	7533	22629	Yes	1367693_at	1367693_at	201020_at	1416004_at	1416004_at	201020_at	201020_at	3.31505	3.36039	3.31127	3.05323	3.82394	3.91117	3.837	3.76162	3.25773	9.65667	9.79785	8.70655	6.56466	11.382	12.1093	10.8378	11.0269	9.24482
Hadhb	171155	3032	231086	Yes	1367694_at	1367694_at	201007_at	1437172_x_at	1437172_x_at	201007_at	201007_at	3.91089	3.83665	4.0289	4.16119	3.76625	3.65259	3.6009	4.00418	3.96791	11.2395	11.0871	10.2628	10.3954	11.0632	10.9907	9.97798	11.6467	11.3803
Qdpr	64192	5860	110391	Yes	1367695_at	1367695_at	209123_at	1437993_x_at	1437993_x_at	209123_at	209123_at	4.08789	4.13209	4.59211	4.14337	3.60865	3.56916	3.78824	4.44638	3.68181	11.789	11.9903	12.9746	10.5614	10.6763	10.5915	10.9245	13.4168	10.8541
Ifitm2	114709	10581	80876	Yes	1367696_at	1367696_at	201315_x_at	1417460_at	1417460_at	201315_x_at	201315_x_at	2.88171	2.97594	3.95516	4.34403	2.29428	2.75057	4.14546	3.5548	3.88535	7.77017	8.03573	10.8084	11.0533	6.38755	7.83691	11.8408	10.4549	11.3793
Mapk14	81649	1432	26416	Yes	1367697_at	1367697_at	202530_at	1416703_at	1416703_at	202530_at	202530_at	3.44236	3.40145	3.45576	3.15507	3.343	3.35138	3.10986	3.64464	3.31021	10.0645	9.88804	9.4168	7.75105	9.73346	10.0576	8.92721	11.0815	9.70885
Sept9	83788	10801	53860	Yes	1367698_a_at	1367698_a_at	41220_at	1417038_at	1417038_at	41220_at	41220_at	3.15687	3.18189	3.28467	3.57651	3.2544	3.27608	3.82593	3.20225	4.18731	8.71753	8.82145	8.63382	9.14331	9.38939	9.72898	11.1773	9.26946	12.3525
Sh3gl1	81922	6455	20405	Yes	1367699_at	1367699_at	201851_at	1416338_at	1416338_at	201851_at	201851_at	2.52354	2.51361	2.55819	2.77561	2.59189	2.77621	3.07143	2.68531	3.15192	6.53995	6.52557	6.36375	6.74181	7.27318	8.18924	8.47112	7.9878	9.48707
Fmod	64507	2331	14264	No	1367700_at	1367700_at	202709_at	1456084_x_at	1437324_x_at	202709_at	202709_at	1.61158	1.69533	1.88533	2.75949	1.33573	1.52226	2.15469	1.44873	2.1618	4.26592	4.26929	4.31501	5.90168	4.07235	4.48869	5.56705	4.62612	6.25113
Ramp2	58966	10266	54409	Yes	1367701_at	1367701_at	205779_at	1418187_at	1418187_at	205779_at	205779_at	2.70744	2.65806	2.67758	2.21722	2.12513	2.15987	1.42349	1.81342	1.28634	7.18342	7.04124	6.5872	4.88325	5.42993	5.89258	5.08294	5.1988	5.92459
Acadm	24158	34	11364	Yes	1367702_at	1367702_at	202502_at	1415984_at	1415984_at	202502_at	202502_at	4.24088	4.24745	4.19155	4.16227	3.46344	3.38503	3.50992	3.9005	3.67923	12.3475	12.438	11.7396	10.3868	10.142	10.2592	9.57639	11.5246	10.5451
Crygd	24278			No	1367703_at	1367703_at						1.45185	1.26768			1.21482	1.27272				4.02367	4.15719			3.94654	4.67526
Ap2b1	140670	163	71770	Yes	1367704_at	1367704_at	200615_s_at	1452292_at	1427077_a_at	200612_s_at	200615_s_at	3.01432	3.02352	2.95559	2.98404	3.29751	3.27427	3.15163	3.16144	3.2542	8.52082	8.64397	7.75878	7.11911	9.61696	9.91844	8.77643	9.27299	9.33417
Vdac1	83529	7416	22333	Yes	1367706_at	1367706_at	212038_s_at	1437192_x_at	1436992_x_at	212038_s_at	212038_s_at	3.78637	3.79098	3.95571	3.90474	3.85285	3.82403	4.13297	4.33871	4.07148	10.8162	10.8782	11.1447	9.57189	11.4535	11.622	11.8261	13.39	11.8205
Fasn	50671	2194	14104	Yes	1367708_a_at	1367708_a_at	212218_s_at	1423828_at	1423828_at	212218_s_at	212218_s_at	3.68262	3.65623	3.95462	3.02046	3.05466	3.03663	2.94048	3.55762	3.41705	10.5159	10.4207	10.8433	6.61192	8.8421	9.08811	8.22249	10.35	9.9996
Cd63	29186	967	12512	Yes	1367709_at	1367709_at	200663_at			200663_at	200663_at	3.43837	3.34031		4.18955	4.17675	4.12337	4.37345		3.85819	9.85517	9.71737		10.7899	12.48	12.6276	12.9265		11.4141
Psme2	29614	5721	19188	Yes	1367710_at	1367710_at						3.47598	3.56115			3.87821	3.82023				9.8278	10.2258			11.4499	11.6567
Psmc2	25581	5701	19181	Yes	1367711_at	1367711_at	201068_s_at	1435859_x_at	1435859_x_at	201068_s_at	201068_s_at	3.78269	3.8446	3.88196	3.79948	3.97711	3.9345	4.13159	4.17005	3.81973	10.9006	11.1025	10.464	9.4562	11.7721	11.9878	12.0163	12.405	11.4294
Timp1	116510	7076	21857	Yes	1367712_at	1367712_at	201666_at	1460227_at	1460227_at	201666_at	201666_at	2.44022	2.54255	1.35689	3.75291	2.82082	3.59583	4.03389	1.95773	3.39063	6.31854	6.61401	3.53522	9.51066	7.97333	10.7891	11.7764	5.69556	9.89281
Eif2s1	54318	1965	13665	Yes	1367713_at	1367713_at	201144_s_at	1452662_a_at	1452662_a_at	201144_s_at	201144_s_at	3.25694	3.32308	3.46619	3.38788	3.6293	3.75378	4.08203	3.80775	3.70515	9.06452	9.26382	9.27784	8.20153	10.6384	11.327	11.7587	11.8384	10.8105
Eif2b2	84005	8892	217715	Yes	1367714_at	1367714_at	202461_at	1434538_x_at	1434538_x_at	202461_at	202461_at	2.66516	2.68518	3.09706	2.92645	3.07659	3.05004	3.5813	3.6198	3.25909	7.32821	7.41092	8.32199	6.22071	8.76649	9.08706	10.1053	10.6178	9.23353
Tnfrsf1a	25625	7132	21937	Yes	1367715_at	1367715_at	207643_s_at	1417291_at	1417291_at	207643_s_at	207643_s_at	3.43269	3.5184	3.29734	3.3882	3.45091	3.68097	3.29567	3.58467	3.21644	9.82158	10.163	9.061	8.3299	10.3283	11.2665	9.45452	10.6541	9.37719
Itfg1	171083	81533	71927	Yes	1367716_at	1367716_at	221449_s_at	1419041_at	1419041_at	221449_s_at	1556151_at	3.00415	3.01854	3.37569	3.45645	2.91393	2.73554	3.37643	3.59099	3.70576	8.20371	8.18965	9.3367	8.62615	8.04214	7.87933	9.8659	10.5547	10.4026
Rps27	94266	6232	100043813	Yes	1367717_at	1367717_at	200741_s_at			200741_s_at	200741_s_at	4.11117	4.21166		4.73601	4.3172	4.31641	4.52982		4.66271	12.085	12.5097		12.6272	13.0578	13.2932	13.4676		14.3141
Chkb	29367	1120	12651	Yes	1367718_at	1367718_at	204193_at	1448448_a_at	1448448_a_at	204193_at	204193_at	3.09461	2.99371	3.1831	3.00366	3.07343	3.01146	2.90462	3.07193	2.81583	8.61509	8.34665	8.40642	6.92427	8.7719	8.97086	7.98548	9.01393	8.31653
Ubr5	117060	51366	70790	Yes	1367719_at	1367719_at	208884_s_at	1452718_at	1452718_at	208884_s_at	208884_s_at	3.37083	3.35065	3.4512	3.08942	3.43093	3.34322	3.17677	3.00525	3.2628	9.61485	9.64163	9.39456	6.97311	10.0841	10.0901	8.78656	8.34184	9.33615
Alad	25374	210	17025	Yes	1367720_at	1367720_at	218487_at	1424877_a_at	1424877_a_at	218487_at	218487_at	3.81703	3.83347	3.85983	3.83656	3.25614	3.19018	2.93407	3.70957	3.10114	11.0509	11.2426	10.4955	9.19449	9.56759	9.72295	7.97275	10.9915	8.80705
Sdc4	24771	6385	20971	Yes	1367721_at	1367721_at	202071_at	1448793_a_at	1448793_a_at	202071_at	202071_at	3.91136	3.8241	3.91504	3.94112	3.99438	4.003	3.65881	3.90557	3.45877	11.3408	11.0607	10.8212	9.86243	11.9461	12.2723	10.329	11.6992	9.97054
Dpp7	83799	29952	83768	Yes	1367722_at	1367722_at	238012_at	1436479_a_at	1436479_a_at	224814_at	238012_at	2.55516	2.57591	3.12366	2.86837	2.67955	2.4468	2.43517	3.15701	2.88418	7.10629	7.23269	8.10639	6.69277	7.76548	7.38157	6.28856	9.15296	7.94586
Sh2b3	58838	10019	16923	Yes	1367723_a_at	1367723_a_at	203320_at	1433455_at	1433455_at	203320_at	203320_at	2.92984	2.95706	2.44821	2.94541	2.74995	2.93039	2.96356	2.23724	2.66895	7.65151	7.8638	6.02128	6.01606	7.48309	8.39004	7.92159	6.50801	7.18823
Atp6v0e1	94170	8992	11974	Yes	1367724_a_at	1367724_a_at	200096_s_at	1416328_a_at	1416328_a_at	214150_x_at	201172_x_at	3.56281	3.62921	3.57112	3.87917	3.74506	3.75873	4.15394	4.19026	3.74661	10.0689	10.3552	9.8023	9.21847	11.0274	11.3397	12.4288	12.8557	10.9999
Pim3	64534	415116	223775	Yes	1367725_at	1367725_at	224739_at	1437100_x_at	1437100_x_at	224739_at	224739_at	2.94462	2.86928	3.37537	3.29405	2.66485	2.82485	3.20397	3.72176	3.41638	8.0872	7.90656	9.23142	7.63292	7.53572	8.50858	9.25813	11.1065	10.0495
Cyth2	116692	9266	19158	Yes	1367727_at	1367727_at	209158_s_at	1450103_a_at	1450103_a_at	209158_s_at	209158_s_at	2.93127	2.92945	2.76772	2.73269	3.1071	3.18763	2.90289	2.95366	2.7037	7.95789	8.02621	7.3261	5.87733	9.01151	9.52381	7.90091	8.60818	7.7727
Tsn	60381	7247	22099	Yes	1367728_at	1367728_at	201515_s_at	1448515_at	1448515_at	201515_s_at	201515_s_at	2.7212	2.85078	3.29707	3.43949	2.84807	3.01937	3.68251	3.62229	3.80712	7.00097	7.67626	8.66827	8.12186	8.06561	8.87993	10.2382	11.0072	10.7717
Oat	64313	4942	18242	Yes	1367729_at	1367729_at	201599_at	1416452_at	1416452_at	201599_at	201599_at	4.03911	4.11213	4.24288	4.09703	3.06663	3.35791	3.06387	3.58535	3.79417	11.7506	12.0613	11.8065	10.3557	9.03269	10.2903	8.30571	10.5108	11.0731
Uso1	56042	8615	56041	Yes	1367730_at	1367730_at	201832_s_at	1424274_at	1424274_at	201832_s_at	201832_s_at	3.43514	3.36365	3.43785	3.7535	3.31417	3.40348	3.62543	3.24394	3.62098	9.83229	9.65707	9.24484	9.25774	9.92216	10.2959	10.3981	9.83203	10.6049
Gnb1	24400	2782	14688	Yes	1375705_at	1367732_at	200744_s_at	1417432_a_at	1417432_a_at	200746_s_at	200745_s_at	3.17477	3.54509	3.13245	3.5672	3.6683	3.70516	3.92218	3.48688	3.65962	8.85536	10.0934	7.91669	8.77228	10.8573	11.3606	11.2631	10.235	10.7446
Car2	54231	760	12349	Yes	1386922_at	1367733_at	209301_at	1448752_at	1448752_at	209301_at	209301_at	2.73377	2.69006	2.53941	3.82975	2.79516	3.20427	3.6122	2.00054	0.839114	7.35901	7.34773	6.25504	9.64958	8.32488	9.74256	10.2567	6.2609	3.21379
Akr1b1	24192	231	11677	Yes	1367734_at	1367734_at	201272_at			201272_at	201272_at	2.73415	2.82562		2.96434	2.0976	2.60595	2.76195		3.61737	7.37077	7.8119		6.67223	6.01184	7.76808	7.64616		10.6105
Acadl	25287	33	11363	Yes	1367735_at	1367735_at	206068_s_at	1448987_at	1448987_at	206068_s_at	206069_s_at	4.12325	4.11555	3.98327	3.2239	4.01645	3.83553	2.90116	3.7784	1.17348	11.8582	11.8948	10.8508	7.54602	11.8122	11.6314	8.09966	11.2412	3.44494
Rraga	117044	10670	68441	Yes	1367736_at	1367736_at	201628_s_at	1428905_at	1428905_at	201628_s_at	201628_s_at	3.38812	3.35512	3.13629	3.40279	3.47771	3.49519	3.68809	2.96549	3.75127	9.52593	9.53247	8.12169	8.30017	10.0259	10.5268	10.4284	8.71776	10.861
Fuca1	24375	2517	71665	Yes	1367737_at	1367737_at	202838_at	1416109_at	1416109_at	202838_at	202838_at	3.60786	3.70402	3.62222	3.73605	3.58838	3.52484	3.07047	3.68554	3.351	10.4034	10.7234	9.69781	9.14898	10.6247	10.6824	8.5545	10.8269	9.80665
Unc119	29402	9094	22248	Yes	1367738_at	1367738_at	203271_s_at	1418123_at	1418123_at	203271_s_at	203271_s_at	2.56411	2.58152	2.38959	2.06034	2.64043	2.55175	1.87901	2.47622	2.12369	6.6084	6.68681	6.43301	6.2591	7.11984	7.23224	7.17023	7.43528	8.15718
Cox8b	25250			No	1367739_at	1367739_at						0.942574	0.941244			0.79694	0.801878				4.09993	4.26806			4.52845	4.61399
Ckb	24264	1152	12709	Yes	1367740_at	1367740_at	200884_at	1455106_a_at	1455106_a_at	200884_at	200884_at	2.34264	2.29396	2.33539	2.43403	1.68348	1.80065	2.31912	1.88312	3.30156	6.53408	6.19953	5.55419	5.97585	5.01579	5.41808	6.27745	5.54234	9.99124
Herpud1	85430	9709	64209	Yes	1367741_at	1367741_at	217168_s_at	1448185_at	1448185_at	217168_s_at	217168_s_at	3.58664	3.62072	4.14473	4.00359	3.18978	3.72114	3.95821	3.92486	3.88963	10.1839	10.3077	11.7643	10.1481	9.22328	11.1939	11.4641	11.7751	11.4204
Cpt1b	25756	1375	12895	Yes	1367742_at	1367742_at						2.27527	2.17723			2.15874	2.14241				5.66916	5.24629			5.82339	6.10949
Pfkl	25741	5211	18641	Yes	1367743_at	1367743_at	211065_x_at	1439148_a_at	1439148_a_at	201102_s_at	211065_x_at	2.66457	2.61183	2.76293	3.00828	3.39045	3.31804	2.82095	3.85761	3.13897	6.8581	6.7213	7.16192	7.33665	9.69807	9.78537	7.97456	11.6208	9.03018
Maged2	113947	10916	80884	Yes	1367744_at	1367744_at	208682_s_at	1426306_a_at	1426306_a_at	213627_at	208682_s_at	2.14197	2.06473	2.10098	2.92094	2.51717	2.25953	2.68342	2.45437	3.20446	6.40542	6.21141	4.87722	6.84122	7.24386	7.05589	7.69623	6.90017	9.42953
Dgkz	81821	8525	104418	Yes	1367745_at	1367745_at	207556_s_at	1452169_a_at	1452169_a_at	207556_s_at	207556_s_at	3.05408	2.96379	3.28382	2.27739	2.71134	2.683	2.2967	3.45434	2.50173	8.52244	8.39435	8.95961	4.62203	7.85017	8.09693	6.88542	10.3387	7.74009
Flot2	83764	2319	14252	Yes	1367746_a_at	1367746_a_at	201350_at	1438164_x_at	1438164_x_at	201350_at	201350_at	2.8153	2.83993	3.06283	2.91958	3.38669	3.35817	2.97138	3.66162	2.98395	7.88551	8.14825	7.97308	6.84288	9.79987	9.95287	8.19593	10.716	8.56201
Arl3	64664	403	56350	Yes	1367747_at	1367747_at	202641_at	1450706_a_at	1450706_a_at	202641_at	202641_at	2.73988	2.77181	3.17668	3.04275	2.86503	2.74985	2.93098	3.55246	3.14383	7.87719	8.11541	8.32814	6.60691	8.50788	8.49658	7.7723	10.2607	8.8314
Arf5	79117	381	11844	Yes	1367748_at	1367748_at	201526_at	1422807_at	1422807_at	201526_at	201526_at	3.24135	3.25752	3.1343	3.04004	3.2176	3.11533	3.10804	2.77544	3.08697	9.01441	9.20058	8.5727	7.30754	9.3459	9.42309	8.94828	8.42213	9.2901
Lum	81682	4060	17022	Yes	1367749_at	1367749_at	229554_at	1423607_at	1423607_at	201744_s_at	229554_at	2.21626	1.89418	2.85062	3.41655	0.994883	1.49117	1.42831	1.34343	1.38289	4.71847	4.06579	7.56404	7.6961	3.11085	3.99572	3.14996	3.75121	3.27074
Prpsap1	64390	5635	67763	Yes	1367750_at	1367750_at	202529_at	1428182_at	1428182_at	202529_at	202529_at	3.23894	3.20746	3.46594	3.60454	3.23118	3.17633	3.40291	3.96441	3.86586	9.3156	9.21743	9.42572	8.60957	9.54473	9.6416	9.45161	12.2062	11.159
Dpm2	29640	8818	13481	Yes	1367751_at	1367751_at	209391_at	1415675_at	1415675_at	209391_at	209391_at	2.82449	2.90457	2.91331	2.74281	2.91106	3.02278	3.06381	3.02664	2.85196	7.70115	7.95932	7.52241	6.02657	8.33601	8.90127	8.51261	8.9511	8.07803
Bcar1	25414	9564	12927	Yes	1367752_at	1367752_at	223116_at	1439388_s_at	1439388_s_at	223116_at	223116_at	2.89143	2.91298	2.91657	2.8241	3.01047	2.96758	2.73032	3.15221	2.78727	8.34584	8.5303	8.15861	6.60206	8.83611	9.24732	7.65454	9.6011	8.03388
Sec31a	93646	22872	69162	Yes	1367753_at	1367753_at	200945_s_at	1453014_a_at	1453014_a_at	200945_s_at	200945_s_at	2.69832	2.64728	3.22509	3.74446	2.91992	2.7745	3.78202	3.38742	4.05524	7.53102	7.44277	8.6918	8.95644	8.43781	8.25688	10.7362	10.2676	11.9525
Cdo1	81718	1036	12583	Yes	1367755_at	1367755_at	204154_at	1448842_at	1448842_at	204154_at	204154_at	4.47638	4.48351	4.52123	4.39043	3.37087	3.41276	3.48747	4.22109	2.73524	13.2768	13.4153	13.0539	11.4036	9.69236	10.1749	9.78255	12.9975	7.52588
Gfm1	114017	85476	28030	Yes	1367756_at	1367756_at	225153_at	1416570_s_at	1416570_s_at	225153_at	225153_at	3.26075	3.17918	3.33198	3.63415	2.96253	2.92037	3.60952	3.23595	3.4364	9.35064	9.3918	9.20374	8.78008	9.04268	9.17958	10.2994	9.71005	10.0754
Cox6c	54322	1345	12864	Yes	1367757_at	1367757_at	201754_at	1415970_at	1415970_at	201754_at	201754_at	4.20732	4.21721	4.41214	4.30573	4.00518	3.96799	4.20377	3.80636	4.22529	12.1529	12.2565	12.3085	11.424	11.8159	12.0004	12.3487	11.3	12.3698
Afp	24177	174	11576	Yes	1367758_at	1367758_at	204694_at	1416645_a_at	1416645_a_at	204694_at	204694_at	2.79493	2.95356	1.95094	2.36142	2.54001	2.35784	2.36263	3.52925	4.61923	7.32669	7.88166	4.18447	5.00863	6.95517	6.64926	5.94124	10.5243	14.118
H1f0	24437	3005	14958	Yes	1367759_at	1367759_at	208886_at	1423702_at	1423702_at	208886_at	208886_at	3.103	3.10025	3.70809	3.38234	2.86638	2.96272	3.58061	3.60465	3.95628	8.64208	8.62506	10.1693	8.03611	8.33499	8.84288	9.91266	10.8223	11.3735
Map2k1	170851	5604	26395	Yes	1367760_at	1367760_at	202670_at	1416351_at	1416351_at	202670_at	202670_at	3.0833	3.08238	3.28059	3.5909	3.47347	3.64868	3.70372	3.53939	3.31066	8.39784	8.43558	8.68778	8.95547	10.1701	10.926	10.8671	10.4466	9.7034
Ndel1	170845	81565	83431	Yes	1367761_at	1367761_at	208093_s_at	1422568_at	1422568_at	208093_s_at	208093_s_at	2.88214	2.82664	3.21815	3.26776	2.95326	3.06134	3.16317	3.5841	3.40298	7.79526	7.56702	8.5769	7.63844	8.35288	8.88662	8.83454	10.6527	9.88789
Sst	24797	6750	20604	No	1367762_at	1367762_at	213921_at	1417954_at	1417954_at	213921_at	213921_at	1.55517	1.62426	1.78819	1.65575	1.34761	1.51998	1.34373	1.80267	1.33407	4.48494	4.76967	4.66284	3.05306	4.29961	5.04961	3.84466	6.2234	4.99218
Acat1	25014	38	110446	Yes	1367763_at	1367763_at	205412_at	1424183_at	1424183_at	205412_at	205412_at	3.99113	3.94277	4.31234	4.5578	3.15567	3.26162	3.93988	3.54233	3.81128	11.5818	11.4893	12.0846	11.8114	9.36258	9.86977	11.2942	10.3303	11.1672
Ccng1	25405	900	12450	Yes	1367764_at	1367764_at	208796_s_at	1420827_a_at	1420827_a_at	208796_s_at	208796_s_at	2.81187	2.92493	3.19319	3.98049	3.82502	3.76818	3.88999	3.88443	4.15555	7.60366	8.10745	8.17043	9.96118	11.4508	11.5644	11.0944	11.4829	12.1869
Tcn2	64365	6948	21452	Yes	1367765_at	1367765_at	204043_at	1447800_x_at	1447800_x_at	204043_at	204043_at	3.34622	3.38294	3.65603	2.66603	2.98761	3.0188	1.97587	3.82235	1.67198	9.7135	9.87437	9.9197	6.36646	9.05211	9.32143	5.6116	11.487	6.17402
Nme2	83782	4831	18103	Yes	1367766_at	1367766_at		1448808_a_at	1448808_a_at			3.82669	3.83745	4.39364		4.03905	4.01296		4.58861		10.8602	10.9272	12.6234		11.9801	12.2232		14.1055
Hmgcl	79238	3155	15356	Yes	1367767_at	1367767_at	202772_at	1424639_a_at	1424639_a_at	202772_at	202772_at	3.67208	3.65791	3.92586	3.9083	3.41516	3.42186	3.33338	3.83669	3.09742	10.4834	10.4833	10.995	9.96235	10.0319	10.3703	9.56623	11.4487	9.07573
Lxn	59073	56925	17035	No	1367768_at	1367768_at	218729_at	1416503_at	1416503_at	218729_at	218729_at	1.97815	2.0359	2.02797	2.46782	1.79452	1.89128	1.49899	2.59356	1.13292	4.95061	5.03785	4.81636	4.50411	5.08935	5.4424	3.8435	7.80257	3.49991
Polr2g	117017	5436	67710	Yes	1367769_at	1367769_at	202306_at	1416270_at	1416270_at	202306_at	202306_at	3.06568	3.06433	3.21283	3.3434	3.37239	3.35792	3.69398	3.53536	3.57453	8.53489	8.59113	8.42223	8.21038	10.0338	10.0562	10.6728	10.5976	10.4326
Degs1	58970	8560	13244	Yes	1367770_at	1367770_at	209250_at	1423346_at	1423346_at	209250_at	209250_at	3.57336	3.54213	3.72466	3.27423	3.74629	3.74186	3.57197	3.96298	3.1153	10.0314	10.0468	10.1304	7.57893	10.9938	11.3105	9.8444	11.9225	8.47442
Tsc22d3	83514	1831	14605	Yes	1367771_at	1367771_at	208763_s_at	1420772_a_at	1420772_a_at	208763_s_at	208763_s_at	3.35331	3.46291	3.70158	3.68801	2.75749	2.77974	2.90604	2.90494	1.96659	9.3911	9.74616	9.95274	9.0276	7.60033	7.95964	7.87058	8.70169	6.19003
Clns1a	65160	1207	12729	Yes	1367772_at	1367772_at	209143_s_at	1436935_x_at	1436935_x_at	209143_s_at	209143_s_at	2.89213	2.93878	3.79053	3.49019	3.08223	3.09712	3.70011	4.29387	3.82121	7.72134	7.96624	10.3969	8.53827	8.80633	9.23133	10.5792	12.8723	11.4396
Slc25a1	29743	6576	13358	Yes	1367773_at	1367773_at	210010_s_at	1428190_at	1428190_at	210010_s_at	210010_s_at	3.6227	3.59242	3.61314	3.16666	3.63893	3.51049	3.196	3.841	3.38808	10.3241	10.2693	9.88802	7.43837	10.7569	10.5756	8.91186	11.7435	9.9918
Gsta1	24421	2938		Yes	1367774_at	1367774_at	203924_at			203924_at	203924_at	4.35078	4.3669		4.64073	4.02443	4.02777	3.51667		2.42565	12.7672	13.0158		12.3874	12.0375	12.2771	9.98533		6.86287
Amacr	25284	23600	17117	Yes	1367775_at	1367775_at	217111_at	1417208_at	1417208_at	236365_at	217111_at	4.18768	4.20518	3.98246	2.1791	3.03418	3.07591	1.76093	3.22389	1.91226	12.0441	12.2523	10.8715	3.31445	8.67043	9.14893	4.20735	9.2357	5.2324
Cdk1	54237	983	12534	Yes	1367776_at	1367776_at	210559_s_at	1448314_at	1448314_at	210559_s_at	203213_at	2.47558	2.56344	2.0115	2.05145	1.59039	2.4079	2.54318	1.9534	3.67171	6.59569	7.02521	5.60516	3.71624	4.54512	7.08428	6.97442	6.63821	10.4802
Decr1	117543	1666	67460	Yes	1367777_at	1367777_at	202447_at	1419367_at	1419367_at	202447_at	202447_at	3.99712	3.92777	3.98336	4.13481	3.44587	3.29325	3.56294	3.92458	3.33851	11.4836	11.3423	11.1033	10.5141	10.0838	9.80536	10.0834	11.7565	9.58504
Furin	54281	5045	18550	Yes	1367778_at	1367778_at	201945_at	1418518_at	1418518_at	201945_at	201945_at	3.31915	3.23841	3.24292	3.15801	3.27226	3.10745	2.7452	3.17823	2.55098	9.42646	9.22107	8.76567	7.90102	9.56565	9.24981	7.99867	9.85245	8.08767
Bin1	117028	274	30948	Yes	1367779_at	1367779_at	210201_x_at	1425532_a_at	1425532_a_at	210201_x_at	210201_x_at	2.54005	2.48678	2.31012	2.91004	2.98421	3.11979	2.82358	2.49394	2.00488	6.57915	6.46923	5.70102	6.9245	8.32959	9.18552	7.99376	7.02859	6.66683
Pttg1	64193	9232	30939	Yes	1367780_at	1367780_at	203554_x_at	1438390_s_at	1438390_s_at	203554_x_at	203554_x_at	2.596	2.72096	3.64101	2.46576	1.70122	2.37271	2.84559	4.13458	3.98645	6.96495	7.53544	10.0166	5.50414	5.73977	7.08468	8.04572	12.7369	11.7877
Pip	64673	5304	18716	No	1367781_at	1367781_at	206509_at	1449212_at	1427614_at	206509_at	206509_at	1.02197	1.01139	1.19356	2.26329	0.682009	0.838913	2.08583	0.966877	1.90898	3.48974	3.62729	2.84465	4.59434	3.3154	3.77896	5.85027	3.36965	5.9973
Cox6a2	25278	1339	12862	No	1367782_at	1367782_at	206353_at	1417607_at	1417607_at	206353_at	206353_at	1.25589	1.43424	2.02775	2.68474	2.25622	2.28951	2.12973	2.21198	1.99784	4.38283	4.30117	5.59744	4.89355	6.84432	7.13563	4.78897	6.56805	5.48713
Gabarapl2	64670	11345	93739	Yes	1367783_at	1367783_at	209046_s_at	1423187_at	1423187_at	209046_s_at	209046_s_at	3.98987	4.02053	3.48697	3.72587	3.80795	3.77459	3.83254	3.44865	3.85598	11.5117	11.7031	9.45732	9.1934	11.2858	11.4808	11.1218	10.5657	11.213
Clu	24854	1191	12759	Yes	1367784_a_at	1367784_a_at	208792_s_at	1454849_x_at	1454849_x_at	208792_s_at	208791_at	4.34959	4.32354	4.63856	4.7105	4.47132	4.41651	4.29141	4.58442	3.77353	12.8022	12.7532	13.2079	12.4265	13.7459	13.8471	12.4789	14.3021	10.9804
Cnn1	65204	1264	12797	No	1367785_at	1367785_at	203951_at	1417917_at	1417917_at	203951_at	203951_at	1.8459	1.75225	0.898785	1.76883	2.00122	1.70924	1.47928	1.21457	1.33841	4.56115	4.35601	3.08585	4.01555	4.89732	4.47618	4.77215	4.94821	5.80997
Psmb8	24968	5696	16913	Yes	1367786_at	1367786_at	209040_s_at	1422962_a_at	1422962_a_at	209040_s_at	209040_s_at	3.31054	3.48451	3.05285	3.2296	3.68213	3.77903	3.26113	2.74777	2.82522	9.40681	10.0694	8.24891	7.70051	11.0511	11.685	9.41533	8.29262	8.29296
Ica1	81024	3382	15893	Yes	1367787_at	1367787_at	210547_x_at	1417901_a_at	1417901_a_at	207949_s_at	230639_at	2.15925	2.12031	1.97126	2.6034	2.63719	2.69438	1.90838	2.48609	1.90128	5.78419	5.82136	5.15491	5.84951	7.46311	8.0194	5.66116	7.30321	6.41162
Phkg2	140671	5261	68961	Yes	1367788_at	1367788_at	203709_at	1428511_at	1428511_at	203709_at	203709_at	2.95204	2.86398	2.81855	2.6778	2.94648	2.96326	2.553	2.74155	2.70362	7.92219	7.68912	7.01522	6.29711	8.28307	8.71329	7.34772	7.73872	7.95518
Slc27a1	94172	376497	26457	Yes	1367789_at	1367789_at	226728_at	1422811_at	1422811_at	226728_at	226728_at	2.75011	2.76248	2.14397	2.68113	2.83582	2.77464	2.05434	2.07733	2.45166	7.23571	7.33758	4.98211	5.57194	7.78045	7.87277	5.92233	6.04763	7.37295
Snd1	64635	27044	56463	Yes	1367790_at	1367790_at	201622_at	1416038_at	1416038_at	201622_at	201622_at	3.50651	3.44729	3.17071	3.18504	3.34364	3.4087	3.08532	3.0621	3.24948	9.98159	9.82164	8.55826	7.71971	9.66445	10.2461	9.12739	9.03591	9.60724
Ramp1	58965	10267	51801	Yes	1367791_at	1367791_at	204916_at	1417481_at	1417481_at	204916_at	204916_at	2.64479	2.68715	2.42753	2.93013	1.88731	2.12066	2.52219	1.7314	2.23212	6.84326	7.24874	6.24302	6.62309	4.95727	5.78463	6.68077	4.88646	7.24825
Bpifa2	50585	140683	19194	No	1367792_at	1367792_at	237099_at	1419348_at	1419348_at	237099_at	237099_at	1.60857	1.62829	1.1268	1.98178	1.28171	1.58064	1.60236	1.36647	1.56804	4.00358	4.14855	2.89858	3.53362	4.06052	4.65093	4.31118	3.78997	5.28649
Ddt	29318	1652	13202	Yes	1367793_at	1367793_at		1417103_at	1417103_at			4.27352	4.33268	4.29588		3.81882	3.82365		3.85669		12.651	12.919	12.0975		11.349	11.6136		11.5957
A2m	24153	2	232345	Yes	1367794_at	1367794_at	217757_at	1434719_at	1434719_at	217757_at	217757_at	3.19637	2.75995	1.5548	4.63317	3.74907	4.27817	3.54764	1.8693	4.42851	8.86597	7.40879	4.10987	12.2666	11.1021	13.2654	10.0539	4.7788	13.3825
Ifrd1	29596	3475	15982	Yes	1367795_at	1367795_at	202146_at	1416067_at	1416067_at	202146_at	202146_at	3.15761	2.93252	2.80402	3.2577	3.56094	3.70539	3.28314	3.21333	3.36426	8.72818	7.65634	7.07998	7.03836	10.4472	11.0985	8.79006	9.18687	9.28409
Mgat1	81519	4245	17308	Yes	1367796_at	1367796_at	201126_s_at	1423609_a_at	1423609_a_at	201126_s_at	201126_s_at	3.00968	2.99735	3.18672	3.15692	3.22442	3.06541	2.99428	3.59795	3.06766	8.25924	8.33455	8.36475	7.57635	9.12498	9.11579	8.57819	10.8475	8.79623
Ahcy	29443	191	269378	Yes	1367798_at	1367798_at	200903_s_at	1417125_at	1417125_at	200903_s_at	200903_s_at	4.17547	4.17914	4.57012	3.5462	3.70037	3.67209	3.46832	4.46304	3.94289	12.132	12.2173	13.0548	8.61397	10.9354	11.0571	9.78122	13.6513	11.7656
Eef1a2	24799	1917	13628	No	1395478_at	1367799_at	204540_at	1418062_at	1418062_at	204540_at	204540_at	1.82395	1.83798	2.51805	2.20261	1.93163	1.94141	1.81802	2.47335	2.03826	5.46847	5.77025	6.37562	4.30352	6.01443	6.28497	5.24858	7.20864	6.07142
Plat	25692	5327	18791	Yes	1367800_at	1367800_at	201860_s_at	1415806_at	1415806_at	201860_s_at	201860_s_at	2.24744	2.26127	1.77945	2.42707	3.57783	3.92137	1.65441	3.07491	2.17099	6.01212	6.13801	3.51351	4.05058	10.1413	11.6583	3.69976	9.16443	5.6718
Ece1	94204	1889	230857	Yes	1367801_at	1367801_at	201749_at	1455741_a_at	1455741_a_at	201749_at	201749_at	3.21101	3.19403	3.26968	2.92816	2.95734	2.98109	2.70379	2.76838	2.58799	9.06665	9.1021	9.17519	6.87543	8.5594	8.97421	7.46925	8.70793	8.13656
Sgk1	29517	6446	20393	Yes	1367802_at	1367802_at	201739_at	1416041_at	1416041_at	201739_at	201739_at	3.44283	3.36989	3.2389	3.78918	2.38852	2.95137	3.14502	4.16696	3.64477	9.5893	9.43271	8.34382	9.34378	6.37678	8.62131	8.85811	12.1326	10.6907
Nup54	53372	53371	269113	Yes	1367803_at	1367803_at	218256_s_at	1438951_x_at	1459651_s_at	218256_s_at	218256_s_at	2.42444	2.44028	3.21658	3.27756	2.77249	2.99773	3.59923	3.00755	3.57673	6.10694	6.28668	7.85769	7.17471	7.91169	8.93075	9.93739	9.17542	10.0856
Apcs	29339	325	20219	Yes	1367804_at	1367804_at	206350_at	1419059_at	1419059_at	206350_at	206350_at	4.34351	4.344	4.08848	4.67116	3.6067	4.13514	4.28899	3.97939	1.67544	12.6903	12.8199	11.6283	12.2796	10.49	12.6634	12.5339	12.0352	5.58267
Plod1	116552	5351	18822	Yes	1367807_at	1367807_at	200827_at	1416289_at	1416289_at	200827_at	200827_at	3.12523	3.08996	2.80936	3.25105	3.55836	3.48979	3.01052	2.94437	3.37775	8.84257	8.72366	7.38234	7.77984	10.4173	10.5343	8.31635	9.08613	9.58835
Timm8b	64372	26521	30057	Yes	1367808_at	1367808_at	218357_s_at	1431665_a_at	1431665_a_at	218357_s_at	218357_s_at	3.52164	3.59609	3.46347	3.79976	3.57134	3.60059	3.95143	3.22767	3.81626	10.1483	10.2618	9.52986	9.45147	10.6851	10.9008	11.767	10.0558	11.6857
Prl4a1	24656			No	1367809_at	1367809_at						1.44259	1.39181			1.4046	1.46477				4.46258	4.4882			4.43226	4.91308
Slc6a8	50690	6535	102857	Yes	1386934_at	1367810_at	210854_x_at	1417116_at	1417116_at	210854_x_at	210854_x_at	2.34996	2.32645	2.34998	2.18435	2.92577	2.91462	2.02799	2.80693	3.38446	6.46334	6.36714	5.87764	5.0189	8.54955	8.83885	6.0509	8.40097	9.81301
Phgdh	58835	26227	236539	Yes	1367811_at	1367811_at	201397_at	1426658_x_at	1454714_x_at	201397_at	201397_at	2.55753	2.20185	2.00228	3.31766	3.17876	3.42145	2.83121	3.28986	3.44165	6.99104	6.19671	6.92567	7.81211	9.33329	10.3978	7.85112	9.49603	10.0773
Sptbn2	29211	6712	20743	Yes	1367812_at	1367812_at	205155_s_at	1452269_at	1452269_at	205155_s_at	205155_s_at	2.87843	2.79756	3.07152	2.17729	2.66862	2.501	1.91917	2.94518	1.34646	7.91043	7.62055	7.86036	5.57415	7.36892	7.14881	5.85253	9.0652	6.14066
Ppp1r14a	114004	94274	68458	Yes	1367813_at	1367813_at	227006_at	1418086_at	1418086_at	227006_at	227006_at	2.75751	2.78645	2.08671	2.03037	3.12451	2.81474	0.899411	1.3422	0.769182	7.35174	7.59389	4.7853	4.17276	8.88606	8.20446	3.89785	4.54035	4.15386
Atp1b1	25650	481	11931	Yes	1367814_at	1367814_at	201242_s_at	1439036_a_at	1439036_a_at	201242_s_at	201242_s_at	3.12984	3.11474	3.25756	4.12574	3.09572	3.15033	4.2183	3.47549	4.11424	8.51467	8.54246	8.45203	10.4005	8.67365	9.21464	12.3369	10.0414	11.9483
Slc5a6	170551	8884	330064	Yes	1367815_at	1367815_at	204087_s_at	1435860_at	1435860_at	204087_s_at	204087_s_at	2.90494	3.00241	2.02073	2.93866	3.06185	3.05006	2.79628	2.3545	3.58221	8.12618	8.488	4.52202	7.19734	8.93266	9.19838	8.20928	6.46834	10.693
Hopx	171160	84525	74318	Yes	1367816_at	1367816_at	1566140_at	1428662_a_at	1428662_a_at	211597_s_at	1566140_at	2.28855	2.31343	3.75273	2.27279	1.62149	1.755	1.07991	3.39084	1.0953	4.90879	5.2512	10.5177	3.79766	3.66776	4.31549	3.53015	10.271	3.07744
Hdgf	114499	3068	15191	Yes	1367817_at	1367817_at	200896_x_at	1415888_at	1419964_s_at	200896_x_at	200896_x_at	3.07663	2.74892	3.4991	3.67942	3.49346	3.29335	4.01093	3.64513	3.82158	8.36881	7.38704	9.35809	9.01246	9.93791	9.78187	11.5963	10.8237	11.2782
Coq3	29309	51805	230027	Yes	1367818_at	1367818_at	223515_s_at	1436351_at	1436351_at	221227_x_at	223515_s_at	3.19938	3.25217	3.05725	2.8315	3.01969	2.96086	3.08535	3.29584	2.84379	8.92732	9.07908	8.36798	6.48176	8.63649	8.78376	8.36133	9.89066	8.02939
Got2	25721	2806	14719	Yes	1367819_at	1367819_at	200708_at	1417715_a_at	1417715_a_at	200708_at	200708_at	4.14336	4.13998	4.26303	4.02701	3.87789	3.86348	3.70034	4.43984	3.78187	11.9484	11.9734	12.0069	10.3943	11.4748	11.7581	10.8169	13.6694	11.3353
Banf1	114087	8815	23825	Yes	1367820_at	1367820_at	210125_s_at	1421082_s_at	1421082_s_at	210125_s_at	210125_s_at	3.18724	3.29021	3.31007	3.3938	3.54197	3.57712	3.75799	3.42777	3.45909	8.77292	9.14596	8.89625	8.21576	10.2767	10.7043	10.9618	10.3268	10.4298
Fnta	25318	2339	14272	Yes	1367824_at	1367824_at	200090_at	1447904_s_at	1447904_s_at	200090_at	200090_at	3.08314	3.09351	3.62472	3.60783	3.47503	3.49169	3.82988	4.02834	3.86464	8.61927	8.68144	9.70788	8.53077	10.2325	10.4173	11.0023	11.9979	11.1801
Ralgds	29622	5900	19730	Yes	1367825_at	1367825_at	209050_s_at	1460634_at	1460634_at	209050_s_at	209050_s_at	2.17036	2.21775	2.09826	2.59632	2.21208	2.2144	2.16439	2.097	2.56778	6.01566	6.26605	4.80027	6.02011	6.43695	6.99565	5.96441	6.42974	7.63792
Nfe2l2	83619	4780	18024	Yes	1367826_at	1367826_at	201146_at	1416543_at	1416543_at	201146_at	201146_at	3.5839	3.5125	3.43334	3.88965	3.87289	3.69068	3.8369	3.99351	4.19043	10.0783	9.85124	9.00952	9.35709	11.4355	11.0798	10.7706	11.8435	12.2382
Ppp2cb	24673	5516	19053	Yes	1367827_at	1367827_at	201375_s_at	1421823_a_at	1421823_a_at	201375_s_at	201375_s_at	3.32538	3.36082	3.15401	3.89815	3.82681	3.7844	4.27741	3.61166	3.94632	9.59736	9.78648	8.36316	9.53372	11.5563	11.7037	12.357	10.8667	11.4071
Acads	64304	35	11409	Yes	1367828_at	1367828_at	202366_at	1460216_at	1460216_at	202366_at	202366_at	3.28177	3.35457	3.52324	3.32587	3.07286	3.09599	2.58663	2.97421	2.48963	9.25106	9.55717	9.66306	8.01829	9.07615	9.54645	7.26375	9.21589	7.41306
Echs1	140547	1892	93747	Yes	1367829_at	1367829_at	201135_at	1452341_at	1452341_at	201135_at	201135_at	3.75979	3.80065	4.02267	4.49399	3.21416	3.24608	3.90702	3.46327	3.69413	10.9046	11.1206	11.1755	11.6698	9.56426	10.0224	11.3051	10.0867	10.6325
Tp53	24842	7157	22059	Yes	1367831_at	1367831_at	201746_at	1427739_a_at	1427739_a_at	201746_at	201746_at	3.02592	2.9646	2.23732	2.60445	3.54804	3.48518	2.86464	2.6517	2.74172	8.73768	8.58305	5.54942	4.70693	10.6752	10.7375	7.25465	8.11035	7.08114
Lypla1	25514	10434	18777	Yes	1367832_at	1367832_at	212449_s_at	1448244_at	1448244_at	212449_s_at	212449_s_at	3.91685	3.9305	3.74937	3.77026	3.75998	3.70306	4.00818	3.58044	3.85734	10.937	11.0199	10.1767	9.24321	10.9874	10.9386	11.3655	10.4135	11.0352
Psmc5	81827	5705	19184	Yes	1367833_at	1367833_at	209503_s_at	1415740_at	1415740_at	209503_s_at	209503_s_at	3.34643	3.31462	3.4911	3.52819	3.517	3.46488	3.89253	3.58348	3.66794	9.44917	9.5348	9.63815	8.67236	10.3372	10.4815	11.2537	11.054	10.8014
Srm	84596	6723	20810	Yes	1367834_at	1367834_at	201516_at	1421260_a_at	1421260_a_at	201516_at	201516_at	2.84063	2.83764	3.06322	2.7732	2.99193	3.21537	3.54599	3.75098	3.46124	7.92034	7.86214	8.0116	5.90692	8.60121	9.66604	10.3558	11.0038	10.2295
Pcsk1n	246333	27344	30052	No	1367835_at	1367835_at	218952_at	1416965_at	1416965_at	218952_at	218952_at	1.54186	1.58519	1.42254	2.03103	1.44944	1.45641	1.853	1.38527	3.05017	5.46898	5.28569	4.07176	3.77192	5.54037	6.00223	5.02657	5.58053	8.75686
Psma4	29671	5685	26441	Yes	1367837_at	1367837_at	203396_at	1460339_at	1460339_at	203396_at	203396_at	3.46539	3.47919	3.92796	3.68133	3.66629	3.60246	4.1233	3.69638	4.04333	9.84694	9.85753	10.9612	8.69053	10.7153	10.8329	11.7713	10.846	11.6475
Cth	24962	1491	107869	Yes	1367838_at	1367838_at	217127_at	1426243_at	1426243_at	217127_at	217127_at	4.19056	4.1779	4.35888	4.07623	3.31893	3.38888	3.66593	3.85639	3.14915	12.399	12.3838	12.2549	9.94298	9.73452	10.1899	10.1851	11.3432	8.85752
Fdft1	29580	2222	14137	Yes	1367839_at	1367839_at	208647_at	1438322_x_at	1438322_x_at	208647_at	208647_at	3.61365	3.5966	3.91042	3.69197	3.07043	3.12954	4.04889	3.92262	4.25244	10.4059	10.4567	10.7366	8.78465	8.89016	9.49584	11.5918	11.7012	12.5711
Hgs	56084	9146	15239	Yes	1367840_at	1367840_at	210428_s_at	1416540_at	1416540_at	210428_s_at	210428_s_at	2.8856	2.85289	2.80029	2.86648	3.39623	3.40059	3.26244	2.9768	3.15983	8.0515	8.07542	7.64004	6.58127	9.99427	10.4709	9.23448	9.5054	9.12905
Prl8a9	171406			No	1367841_a_at	1367841_a_at						1.30863	1.35339			1.09793	1.29207				3.24716	3.39002			3.20251	3.68937
Apbb1	29722	322	11785	Yes	1367842_at	1367842_at	202652_at	1423892_at	1423893_x_at	202652_at	202652_at	2.19214	2.23087	1.94204	2.23117	2.10673	2.10062	1.92232	2.35148	1.50859	5.73427	5.9639	4.31478	5.17725	5.92275	6.22887	5.54905	6.97231	5.97653
Akr7a2	171445	8574	110198	Yes	1367843_at	1367843_at	214259_s_at	1438315_x_at	1438315_x_at	214259_s_at	202139_at	3.63523	3.71567	4.01235	3.47972	3.06249	2.98742	3.41224	3.99279	3.55758	10.2392	10.5987	11.339	8.45277	8.76644	8.80738	9.6337	12.5008	10.2111
Gnai2	81664	2771	14678	Yes	1367844_at	1367844_at	201040_at	1435652_a_at	1435652_a_at	201040_at	201040_at	3.054	3.07773	3.3728	3.10937	3.29955	3.2901	2.91398	3.77167	2.77039	8.43772	8.67202	9.0076	7.76959	9.6936	10.0038	9.01098	11.1183	8.90017
Nefm	24588	4741	18040	No	1367845_at	1367845_at	205113_at	1422520_at	1422520_at	205113_at	205113_at	1.13823	1.22976	0.867267	1.27606	1.40924	1.38663	1.40461	0.819485	1.00398	3.62884	3.555	2.51794	2.86527	3.8054	4.13337	3.87409	3.29999	3.4691
S100a4	24615	6275	20198	Yes	1367846_at	1367846_at	203186_s_at	1424542_at	1424542_at	203186_s_at	203186_s_at	2.07771	2.10217	1.51955	3.06284	2.07311	2.66786	2.52255	0.973888	2.50142	5.92115	6.11285	3.37043	7.25797	6.02003	8.06363	6.98528	3.97241	7.536
P8	113900	26471	56312	Yes	1367847_at	1367847_at	209230_s_at	1419666_x_at	1419665_a_at	209230_s_at	209230_s_at	3.27484	3.0286	1.63637	3.5621	3.76647	3.87889	3.62142	2.35356	2.62759	9.13407	8.33753	4.51654	8.53985	11.1082	11.7984	10.5119	6.91326	7.48948
Dctn1	29167	1639	13191	Yes	1367848_at	1367848_at	211780_x_at	1435414_s_at	1435414_s_at	211780_x_at	211780_x_at	2.71145	2.64552	2.89611	2.80356	2.83132	2.63906	2.862	3.45599	3.14271	7.64058	7.63675	7.58987	6.99904	8.31554	8.29755	8.29944	10.2972	9.18756
Sdc1	25216	6382	20969	Yes	1367849_at	1367849_at	201287_s_at	1437279_x_at	1437279_x_at	201287_s_at	201287_s_at	3.29385	3.33343	3.88153	3.91209	3.78893	3.93762	3.69921	4.11489	3.34104	9.13623	9.27234	10.4543	9.67	11.0342	11.9249	10.6756	12.0765	9.86996
Ptgds	25526	5730	19215	No	1367851_at	1367851_at	211748_x_at	1423859_a_at	1423859_a_at	211748_x_at	211748_x_at	1.3599	1.43324	2.58756	3.12083	1.18191	0.983485	2.02687	2.16536	2.15555	4.01873	3.99469	7.03662	7.58334	3.97112	4.20317	6.60235	7.46732	6.83949
Slc12a2	83629	6558	20496	Yes	1367853_at	1367853_at	204404_at	1417622_at	1417622_at	225835_at	225835_at	2.80794	2.76365	2.78955	2.69271	3.03628	2.89227	2.64895	2.64873	2.75026	7.68924	7.74993	7.03582	4.64691	8.73807	8.59461	6.80831	7.38105	7.05331
Acly	24159	47	104112	Yes	1367854_at	1367854_at	201128_s_at	1451666_at	1439459_x_at	201128_s_at	201128_s_at	4.01807	3.99207	4.08849	3.09762	3.57663	3.55751	3.81252	3.8973	3.96177	11.4872	11.5299	11.0958	6.94397	10.3961	10.6023	11.0293	11.5904	11.8216
Scarb1	25073	949	20778	Yes	1386956_at	1367855_at	1552256_a_at	1437378_x_at	1455820_x_at	1552256_a_at	1552256_a_at	3.1341	3.22011	3.57819	3.64444	2.92714	3.00624	3.34215	3.58209	3.62667	8.79227	9.15608	9.70148	9.08682	8.59561	9.25433	9.40249	10.8667	10.4637
G6pd	24377	2539	14381	Yes	1367856_at	1367856_at	202275_at	1448354_at	1448354_at	202275_at	202275_at	2.93389	2.94983	2.40534	1.23473	3.55673	3.66214	1.5013	2.76186	3.05969	8.50456	8.70362	6.25812	3.57618	10.5202	11.1186	5.06342	8.49736	8.82758
Fads1	84575	3992	76267	Yes	1367857_at	1367857_at		1423680_at	1423680_at			4.15341	4.18219	4.13526		3.51383	3.36681		3.68298		12.0195	12.1898	11.5121		10.1732	10.1621		10.8019
Mmp11	25481	4320	17385	No	1367858_at	1367858_at	203878_s_at	1417234_at	1417234_at	235908_at	203878_s_at	0.99565	1.06296	1.05742	1.68703	2.41041	1.6399	1.58033	1.27773	2.69566	3.8852	3.87137	3.0868	5.81529	6.58949	5.13845	5.62888	4.48007	7.82964
Tgfb3	25717	7043	21809	No	1367859_at	1367859_at	209747_at	1417455_at	1417455_at	209747_at	209747_at	2.02184	2.04033	1.15851	2.26495	1.85313	2.08066	2.20599	0.847233	2.16808	5.04931	5.25515	3.67122	5.0302	4.846	6.00963	6.0933	4.74826	6.37942
Mmp14	81707	4323	17387	Yes	1367860_a_at	1367860_a_at	160020_at	1448383_at	1448383_at	160020_at	160020_at	3.32083	3.39	2.94658	2.43452	3.47698	3.62609	2.24842	3.44538	2.48383	9.7328	10.0205	7.50088	5.68446	10.4541	11.3027	6.38421	9.93652	6.80135
Evl	79115	51466	14026	Yes	1367861_at	1367861_at	217838_s_at	1434920_a_at	1440885_at	217838_s_at	217838_s_at	2.11272	1.98255	2.0864	3.00344	1.43252	1.37028	2.49174	1.98133	2.85713	5.67513	5.57819	4.46601	6.85766	5.0004	5.24681	6.56423	5.13703	8.20388
Rrad	83521	6236	56437	No	1367862_at	1367862_at	204803_s_at	1422562_at	1422562_at	204803_s_at	204803_s_at	0.788961	0.719521	0.537175	1.90192	0.553741	0.920916	3.24959	0.720077	1.6876	4.0869	4.03303	3.05356	4.63668	4.02315	4.87931	9.17248	4.39573	5.62241
Bnip1	140932	662	224630	Yes	1367863_at	1367863_at	207829_s_at	1427908_at	1427908_at	37226_at	207829_s_at	2.70514	2.71894	2.83127	2.344	2.94019	2.94145	2.66014	2.90864	2.55995	7.87335	7.87087	7.29517	4.02348	8.56362	8.94339	7.40144	8.45798	7.56215
Pfkm	65152	5213	18642	Yes	1367864_at	1367864_at	210976_s_at	1416780_at	1416780_at	210976_s_at	210976_s_at	2.24011	2.27743	2.67639	2.6241	2.46228	2.3804	2.38287	2.79545	2.12969	5.582	5.62688	6.97836	5.28231	6.81311	6.76063	6.42038	8.11539	5.9151
Marf1	170946	9665	223989	Yes	1367865_at	1367865_at	202386_s_at	1455381_at	1455381_at	202386_s_at	202386_s_at	2.80647	2.69813	3.02439	3.06966	2.98323	2.71888	2.83109	2.20737	2.9779	7.57478	7.15396	8.14306	6.73789	8.55065	7.72429	7.54167	6.64202	8.26505
Fbln5	29158	10516	23876	Yes	1367866_at	1367866_at	203088_at	1416164_at	1416164_at	203088_at	203088_at	2.22008	2.33022	2.28595	2.76457	1.47919	1.59999	1.65426	1.4408	1.43564	5.69316	5.98871	5.6835	6.23281	4.43037	5.05239	4.76227	4.50221	4.62047
Gfer	27100	2671	11692	Yes	1367867_at	1367867_at	204659_s_at	1452272_a_at	1452272_a_at	204659_s_at	204659_s_at	3.01301	3.05227	3.51401	2.55558	3.09083	3.10229	2.76511	3.79883	2.86151	8.44853	8.63356	9.32597	5.89912	9.07788	9.3888	7.92508	11.256	8.33996
Adrm1	65138	11047	56436	Yes	1367868_at	1367868_at	201281_at	1419263_a_at	1419263_a_at	201281_at	201281_at	2.80201	2.81209	3.34731	3.29413	3.07652	3.01667	3.70098	3.40599	3.66974	7.14087	7.436	9.39523	8.01984	8.87333	9.01315	10.3973	10.1882	10.446
Oxr1	117520	55074	170719	Yes	1367869_at	1367869_at	222553_x_at	1418501_a_at	1418501_a_at	222553_x_at	222553_x_at	3.38623	3.39625	3.52817	3.16551	3.24824	3.4159	3.03172	2.97306	3.07514	9.95225	9.86447	9.31971	6.56077	9.71412	10.3729	8.07031	8.35203	8.74642
Glrx3	58815	10539	30926	Yes	1367870_at	1367870_at	209080_x_at	1457598_at	1457598_at	209080_x_at	209080_x_at	3.46384	3.48764	1.93803	3.24646	3.88589	3.78383	3.94774	1.86852	3.77085	9.45297	9.62155	3.8564	7.34395	11.56	11.3525	11.3977	4.44182	11.0877
Cyp2e1	25086	1571	13106	Yes	1367871_at	1367871_at	209975_at	1415994_at	1415994_at	209975_at	209975_at	4.52919	4.52537	4.78191	4.86928	3.45534	3.93312	3.78638	3.82638	1.54885	13.4512	13.5746	13.8932	13.3602	10.1509	12.0705	10.8912	11.4526	4.77189
Ap1b1	29663	162	11764	Yes	1367872_at	1367872_at	205423_at	1416279_at	1416279_at	205423_at	205423_at	2.95566	2.95857	2.958	2.63709	2.93712	2.90044	2.75332	3.06828	2.60649	8.35783	8.37086	8.01196	6.30615	8.36285	8.72713	7.61432	9.56468	7.60731
Atp6ap1	83615	537	54411	Yes	1367873_at	1367873_at	207809_s_at	1449622_s_at	1449622_s_at	207809_s_at	207809_s_at	3.32714	3.34906	3.2786	3.06551	3.56319	3.54228	3.22188	3.6854	3.39578	9.13292	9.31407	9.09445	7.11386	10.1666	10.5227	9.06338	10.8697	9.88697
Gak	81659	2580	231580	Yes	1367875_at	1367875_at	40225_at	1426703_at	1426703_at	40225_at	40225_at	3.0976	3.13913	2.94133	3.18603	3.38296	3.35486	3.32378	3.09827	3.23325	8.71466	8.88904	7.98453	7.60771	9.83167	10.0656	9.33941	9.34373	9.50365
Ipo13	116458	9670	230673	Yes	1367876_at	1367876_at	203546_at	1433464_at	1433464_at	203546_at	203546_at	2.53367	2.52584	2.60751	2.66662	2.80681	2.7319	2.68556	2.8602	2.64617	6.72867	6.67359	6.88205	6.2614	7.92447	8.1284	7.51622	9.28118	7.61372
Slc11a2	25715	4891	18174	Yes	1367877_at	1367877_at	203124_s_at	1426441_at	1452078_a_at	203124_s_at	203124_s_at	2.69538	2.70546	2.56386	3.27993	3.11718	3.186	3.04748	2.92547	3.4155	7.66626	7.74785	6.40174	7.4639	9.27227	9.78829	8.255	8.94499	9.70791
Stx5	65134	6811	56389	Yes	1367878_at	1367878_at	203330_s_at	1449679_s_at	1449679_s_at	203330_s_at	203330_s_at	3.03099	3.03202	3.4132	2.49745	2.9091	2.99767	2.53659	3.58759	2.51087	8.4925	8.63059	9.3263	5.31119	8.5098	9.0254	6.86248	10.6226	7.18491
Cdk5rap3	80278	80279	80280	Yes	1367879_at	1367879_at	218740_s_at	1423067_at	1423067_at	218740_s_at	218740_s_at	2.31844	2.34813	3.35125	3.49235	2.43553	2.329	3.14006	3.59964	3.44224	7.24374	7.2572	9.15165	8.25404	7.3018	7.49064	8.84991	10.8935	9.92807
Lamb2	25473	3913	16779	Yes	1367880_at	1367880_at	216264_s_at	1416513_at	1416513_at	216264_s_at	216264_s_at	2.26733	2.09688	1.72047	2.97385	1.88178	1.18502	2.64788	1.42356	2.94548	5.82907	5.22263	4.03934	6.84614	5.25603	4.67867	7.02701	4.09237	8.51627
Sirpa	25528	140885	19261	Yes	1367881_at	1367881_at	202896_s_at	1416985_at	1448534_at	202896_s_at	202896_s_at	2.88697	2.83917	2.52928	2.92328	3.34239	3.21555	2.81674	2.03206	1.90721	7.72716	7.66123	6.04512	6.64875	9.74537	9.64606	7.49972	5.57632	6.03106
Map1a	25152	4130	17754	Yes	1367882_at	1367882_at	203151_at	1460566_at	1460566_at	203151_at	203151_at	2.22333	2.25966	1.63097	2.04246	2.18098	2.34178	1.93256	1.86806	2.01339	6.68195	6.58533	4.87505	3.92975	7.08736	7.58914	4.81271	6.57738	6.14133
Smn1	64301	6606	20595	Yes	1367883_at	1367883_at		1426596_a_at	1426596_a_at			2.5501	2.58842	1.59904		2.95265	3.06267		2.04417		6.69073	6.94551	4.94023		8.50558	9.07122		6.33313
Rab14	94197	51552	68365	Yes	1367884_at	1367884_at	211503_s_at	1419246_s_at	1419246_s_at	200927_s_at	211503_s_at	3.61873	3.68125	4.04284	3.46336	3.69376	3.65977	3.65456	4.27848	3.45028	10.3239	10.548	11.2998	8.56458	10.7958	11.0413	10.3697	12.9086	9.80838
Pxmp2	29533	5827	19301	Yes	1367885_at	1367885_at	219076_s_at	1417841_at	1417841_at	219076_s_at	219076_s_at	4.04511	4.10258	3.97457	3.96719	2.91325	3.1978	3.07992	3.3738	3.05395	11.5858	11.872	11.0646	10.165	8.33183	9.48383	8.24462	10.3729	8.58724
Pcsk7	29606	9159	18554	Yes	1367886_at	1367886_at	203118_at	1417180_at	1417180_at	203118_at	203118_at	2.65552	2.63455	2.82702	2.71604	2.91204	2.78625	2.6901	2.85861	2.46915	7.45932	7.56484	7.31149	6.09607	8.41108	8.51725	8.00444	8.14263	7.71527
Lcat	24530	3931	16816	Yes	1367887_at	1367887_at	204428_s_at	1417043_at	1417043_at	204428_s_at	204428_s_at	4.25156	4.2994	3.98578	3.69156	3.45682	3.62549	2.05007	3.48619	2.82952	12.4946	12.7657	11.1582	9.24083	10.173	11.0783	6.15584	10.3157	8.5057
Cdhr1	93662	92211	170677	No	1367888_at	1367888_at	1555019_at	1418304_at	1418304_at	1555019_at	1555019_at	1.40153	1.47848	1.30663	1.6705	1.46794	1.48046	1.30877	1.22131	1.19029	3.82764	3.86876	2.94494	2.79383	4.01539	4.24644	3.69425	4.32397	4.62686
Camk1	171503	8536	52163	Yes	1367889_at	1367889_at	204392_at	1417605_s_at	1417605_s_at	204392_at	204392_at	2.88789	2.92172	2.45431	2.72891	3.08371	2.94572	2.74964	2.55947	2.73994	8.40037	8.50632	5.90367	5.9043	8.96351	8.97245	7.39	7.44453	7.58799
Casp2	64314	835	12366	Yes	1367890_at	1367890_at	226032_at	1448165_at	1448165_at	226032_at	226032_at	2.73204	2.62333	2.43928	2.79938	2.9728	2.87379	2.94885	2.97399	3.17651	7.01778	6.7478	6.04368	5.91348	8.33442	8.17514	7.98634	9.06064	9.08654
Pdk2	81530	5164	18604	Yes	1367892_at	1367892_at	213724_s_at	1448825_at	1448825_at	202590_s_at	213724_s_at	3.53765	3.56036	2.85535	2.77342	3.16533	3.04624	2.25969	2.61474	2.61549	10.5391	10.5244	7.29552	6.84461	9.57754	9.5256	6.28419	7.64176	7.48952
Insig1	64194	3638	231070	Yes	1367894_at	1367894_at	201626_at	1454671_at	1454671_at	201626_at	201627_s_at	3.94707	3.96413	4.01941	4.31966	3.83039	3.95629	3.80389	3.07865	1.5018	11.3217	11.485	10.8771	11.2721	11.403	12.1905	10.8492	8.9318	4.31567
Car3	54232	761	12350	Yes	1367896_at	1367896_at	204865_at	1449434_at	1449434_at	204865_at	204865_at	4.63077	4.5413	4.83843	1.68691	3.98394	3.73033	1.75962	2.88741	1.41758	13.9772	13.6129	13.8189	2.44149	12.1386	11.5252	3.68034	8.28216	3.7578
Acadvl	25363	37	11370	Yes	1367897_at	1367897_at	200710_at	1424184_at	1424184_at	200710_at	200710_at	3.66781	3.67955	4.04627	4.08712	3.19858	3.29177	3.47677	3.99508	3.51558	10.4617	10.5397	11.2981	10.5247	9.31414	9.87314	10.1102	12.1762	10.639
Bnip3l	140923	665	12177	Yes	1367898_at	1367898_at	221479_s_at			221478_at	221479_s_at	3.44705	3.45151		3.40452	3.81563	3.76498	3.27659		3.60857	9.69114	9.69346		7.78651	11.3522	11.4398	9.14824		10.4775
F2r	25439	2149	14062	Yes	1367899_at	1367899_at	1569642_at	1437308_s_at	1437308_s_at	203989_x_at	203989_x_at	2.51634	2.65113	3.58866	2.74659	2.1784	2.44879	2.0061	3.95487	2.60651	6.62295	7.23553	9.52907	5.14066	5.42837	6.93027	5.3021	11.6957	7.19133
Gyg1	81675	2992	27357	Yes	1367900_at	1367900_at	211275_s_at	1459522_s_at	1459522_s_at	211275_s_at	211275_s_at	2.89276	2.99069	2.71932	3.06919	3.33322	3.22722	3.69768	3.42408	3.65713	7.97547	8.41887	6.843	6.6249	9.79469	9.64836	10.4479	10.0915	10.4991
Gusb	24434	2990	110006	Yes	1367901_at	1367901_at	202605_at	1448124_at	1448124_at	202605_at	202605_at	3.17525	3.19739	3.03802	3.8319	3.23374	2.96622	3.31963	3.28028	3.32857	8.80522	8.79139	7.91237	9.5143	9.28735	8.86138	9.23049	9.5765	9.51416
Gng11	64199			Yes	1367902_at	1367902_at						2.72902	2.76021			2.05558	2.22873				7.47572	7.5706			5.70459	6.67128
Hmox2	79239	3163	15369	Yes	1367903_at	1367903_at	218120_s_at	1416399_a_at	1416399_a_at	218120_s_at	218120_s_at	3.21556	3.24945	3.41295	3.17585	3.0996	3.18288	3.55329	3.68718	3.17755	9.02501	9.12799	9.24976	7.38071	8.98027	9.45532	10.0928	11.1304	9.19552
Resp18	50561	389075	19711	No	1367904_at	1367904_at		1417988_at	1417988_at			2.05889	2.22381	0.435602		1.9713	2.11801		0.46087		5.22842	6.00429	2.81344		5.5876	6.16819		3.9039
Enpp3	54410	5169	209558	Yes	1367905_at	1367905_at	222938_x_at	1439260_a_at	1439260_a_at	222938_x_at	222938_x_at	3.53412	3.6328	3.6443	2.56574	3.61487	3.44792	1.9382	2.57502	3.36932	10.0384	10.4384	9.68608	5.53549	10.639	10.3259	5.15957	6.92563	9.65727
Acp2	24162	53	11432	Yes	1367906_at	1367906_at	202767_at	1424654_at	1424654_at	202767_at	202767_at	3.43538	3.39967	3.00406	3.31538	3.18696	3.04771	3.21107	2.87716	2.80131	9.54213	9.69164	7.89099	8.00393	9.0408	8.9834	9.134	8.52927	8.08793
Cltb	116561	1212	74325	Yes	1367907_a_at	1367907_a_at	211043_s_at	1453063_at	1453063_at	211043_s_at	206284_x_at	3.08301	3.11367	3.04218	2.95986	3.17176	3.27156	3.56677	3.3656	2.93275	8.65361	8.86321	8.20013	6.49948	9.47763	9.92688	10.093	10.1938	8.50836
Gcsh	171133	2653	68133	Yes	1367908_at	1367908_at		1432164_a_at	1432164_a_at			3.90133	3.91772	3.90225		3.48746	3.42281		4.17749		11.3126	11.4651	10.6959		10.636	10.4988		12.429
Dcxr	171408	51181	67880	Yes	1367909_at	1367909_at	217973_at	1419456_at	1419456_at	217973_at	217973_at	3.85958	3.95145	3.71199	4.45459	2.75288	2.9689	3.44351	3.68859	3.9486	11.0135	11.5104	10.3395	11.8243	8.05524	9.03246	9.88194	11.0302	11.656
Idh3a	114096	3419	67834	Yes	1367911_at	1367911_at	202069_s_at	1432016_a_at	1432016_a_at	202069_s_at	202069_s_at	2.64664	2.69844	3.40515	2.86037	2.84369	2.82114	3.45646	3.48553	3.22545	7.39937	7.65535	9.02923	5.89404	8.11032	8.48431	9.55601	10.163	8.90424
Ltbp1	59107	4052	268977	Yes	1367912_at	1367912_at	202729_s_at	1448870_at	1448870_at	202729_s_at	202729_s_at	2.49959	2.41966	1.80626	3.06675	2.63468	2.84372	2.75705	0.943853	2.08385	6.0345	5.88086	3.59013	6.92054	6.96439	8.09205	7.47537	3.80034	6.33895
Cygb	170520	114757	114886	Yes	1367913_at	1367913_at	1570410_at	1423630_at	1423630_at	226632_at	226632_at	2.44699	2.42984	2.1444	2.45768	1.87487	2.19916	2.24137	1.26093	2.56272	6.65337	6.51947	5.30455	5.09773	5.72555	6.37241	5.73686	4.99603	7.81808
Emp3	81505	2014	13732	Yes	1367914_at	1367914_at	203729_at	1417104_at	1417104_at	203729_at	203729_at	2.41097	2.46821	2.20256	2.83846	2.18592	2.55638	3.28139	1.60046	2.09097	6.59782	6.6671	4.85805	6.48973	6.5212	7.58022	9.65949	4.51103	6.60032
Dgat1	84497	8694	13350	Yes	1367915_at	1367915_at	203669_s_at	1418295_s_at	1418295_s_at	203669_s_at	203669_s_at	3.04295	3.04678	2.89188	2.95421	3.1162	3.16748	2.64362	3.0909	2.94161	8.69121	8.6801	7.68657	6.86288	9.09876	9.58744	7.41751	9.18671	8.36063
Plcd1	24655	5333	18799	No	1367916_at	1367916_at	205125_at	1416675_s_at	1416675_s_at	205125_at	205125_at	2.14489	2.10323	1.4047	2.53054	1.86129	2.0791	2.54756	1.42175	2.69639	5.63818	5.68271	3.71764	6.43054	5.31893	6.0833	7.49851	4.49734	7.95642
Cyp2d2	25053			Yes	1367917_at	1367917_at						4.47446	4.48149			3.82439	4.05371				13.3796	13.4542			11.4683	12.4759
Fez1	81730	9638	235180	No	1367918_at	1367918_at	203562_at	1454674_at	1454674_at	203562_at	203562_at	1.76033	1.76657	1.339	3.00661	1.55659	1.52231	1.78571	2.16234	1.63248	4.69125	4.7529	3.41951	6.709	4.82026	5.19478	4.21382	6.40233	3.98051
Nup210	58958	23225	54563	Yes	1367919_at	1367919_at	212316_at	1417585_at	1417585_at	212316_at	213947_s_at	2.38076	2.30096	2.71682	2.53773	2.44945	2.0833	2.31268	2.88454	3.00525	6.15371	6.04325	7.17124	5.20555	7.13432	6.17534	6.18827	9.03291	8.86875
Ilkap	64538	80895	67444	Yes	1367921_at	1367921_at	221548_s_at	1452506_a_at	1453784_at	221548_s_at	221548_s_at	2.78394	2.75164	3.04579	2.73568	2.82726	2.79277	3.05034	2.77946	3.15822	7.36137	7.29258	7.93682	5.66675	7.83576	7.97201	8.37605	8.46767	8.94028
Adam17	57027	6868	11491	Yes	1367922_at	1367922_at	213532_at	1421858_at	1421858_at	213532_at	213532_at	2.84277	2.82684	2.70605	2.86755	2.87731	2.91314	2.94798	2.6453	3.15796	7.69583	7.75719	6.93929	6.05366	8.27016	8.74043	7.94211	7.87262	8.93577
Acsbg1	171410	23205	94180	No	1367923_at	1367923_at	206466_at	1422428_at	1422428_at	206466_at	206465_at	1.82208	1.70398	1.31121	1.81011	1.11274	1.59669	1.41077	0.989007	1.73631	5.26811	5.301	3.39089	3.33964	5.02143	5.83494	3.81717	4.15853	5.14168
Pacs1	171444	55690	107975	Yes	1367924_at	1367924_at	224658_x_at	1435762_at	1435762_at	224658_x_at	224658_x_at	2.50495	2.47777	2.25005	2.70526	2.53062	2.49223	2.55627	2.42554	2.47844	6.69562	6.82859	5.24842	6.0943	6.88633	7.07577	6.896	7.09291	7.74602
Mvp	64681	9961	78388	Yes	1367925_at	1367925_at	202180_s_at	1456586_x_at	1456586_x_at	202180_s_at	202180_s_at	2.79305	2.78372	2.69156	2.73026	3.47797	3.40849	3.17061	3.44919	2.50824	7.67665	7.67373	7.0892	6.53225	10.0676	10.1887	8.94131	10.3791	7.44828
Phb	25344	5245	18673	Yes	1367927_at	1367927_at	200658_s_at			200658_s_at	200658_s_at	3.59796	3.65126		3.34676	3.69663	3.77913	3.77357		4.02215	10.3434	10.4863		7.86593	10.9938	11.4698	10.6683		11.6406
Myh7	29557	4625	140781	No	1367928_at	1367928_at	216265_x_at	1448553_at	1448553_at	216265_x_at	216265_x_at	1.22538	1.07398	1.12184	1.44963	1.02982	0.974661	1.37591	1.15696	1.50693	3.65805	3.75331	3.22045	3.90188	3.61671	4.12404	4.56716	4.37994	5.51604
Cd59	25407	966	333883	Yes	1367929_at	1367929_at	200983_x_at			200985_s_at	200983_x_at	3.5015	3.43964		3.78252	3.45244	3.00641	4.22956		3.61849	9.88982	9.76627		9.3977	10.263	9.1197	12.495		10.597
Gap43	29423	2596	14432	No	1371287_at	1367930_at	216963_s_at	1423537_at	1423537_at	216963_s_at	216963_s_at	1.01458	0.995773	1.26885	2.05327	0.945214	1.07076	1.61507	1.04655	1.4543	3.11296	3.13715	3.13682	4.21607	3.66529	4.46215	4.61433	3.52718	5.3993
Ptbp1	29497	5725	19205	Yes	1367931_a_at	1367931_a_at	211270_x_at	1424874_a_at	1424874_a_at	211270_x_at	211270_x_at	3.32693	3.29261	3.43383	3.47373	3.66104	3.62456	3.73698	3.16145	3.86635	9.41817	9.31216	9.29196	8.58881	10.867	11.0087	10.9118	9.3018	11.4571
Hmgcs1	29637	3157	208715	Yes	1367932_at	1367932_at	221750_at	1433443_a_at	1433443_a_at	221750_at	221750_at	4.21872	4.08367	4.40434	3.26901	3.59895	3.63148	3.47596	4.0598	3.41897	12.3313	11.8781	12.3474	7.27464	10.3423	10.7557	9.63724	11.9852	9.48932
Amd1	81640	262	11702	Yes	1367933_at	1367933_at	201197_at	1448484_at	1448484_at	201197_at	201197_at	2.95211	2.91448	3.33113	2.93634	3.27354	3.19911	3.75512	3.71849	3.67052	7.90137	7.92663	8.77645	5.94198	9.48134	9.65283	10.4973	11.2762	10.2167
Rpl39	25347	6170	67248	Yes	1367934_at	1367934_at	208695_s_at	1423032_at	1423032_at	208695_s_at	208695_s_at	2.42391	2.3864	2.58148	4.7693	2.48073	2.54472	4.59466	2.4695	4.6838	6.1276	5.79848	6.38626	12.7219	6.84293	6.9274	13.7036	6.5178	14.2721
Smu1	117541	55234	74255	Yes	1367935_at	1367935_at	218393_s_at	1422442_at	1422442_at	222618_at	218393_s_at	3.11052	3.13063	3.52729	2.79319	3.28797	3.32135	2.93306	3.74372	2.79238	8.43004	8.58276	9.55875	5.73156	9.31635	9.78172	8.2162	11.0498	8.06341
Stk10	29398	6793	20868	Yes	1367936_at	1367936_at	40420_at	1417751_at	1417751_at	40420_at	40420_at	2.73039	2.7325	1.80707	2.61656	2.88112	2.89593	2.66438	1.9356	2.48397	7.15883	7.39074	6.15975	5.27794	7.98014	8.46396	7.08713	7.38367	7.03815
Miox	252899	55586	56727	Yes	1367937_at	1367937_at	224179_s_at	1416460_at	1416460_at	224179_s_at	224179_s_at	2.82883	2.99492	1.39055	1.38715	2.29832	2.40384	1.33864	1.70084	1.63803	7.62855	8.26589	3.35056	3.33991	6.18866	6.9512	4.72956	5.16738	5.40245
Ugdh	83472	7358	22235	Yes	1367938_at	1367938_at	203343_at	1416308_at	1416308_at	203343_at	203343_at	3.88145	3.8576	3.82937	3.73336	3.93788	4.0221	4.14569	4.04434	4.06031	11.0361	10.9424	10.6361	9.13924	11.6706	12.1632	11.9205	11.992	11.5434
Rbp1	25056	5947	19659	Yes	1367939_at	1367939_at	203423_at	1448754_at	1448754_at	203423_at	203423_at	3.75743	3.78359	3.20818	3.41741	3.76852	3.86509	2.22203	2.26029	2.97062	10.689	10.8785	8.48936	8.29639	11.1378	11.7773	5.89526	6.17653	8.49012
Ackr3	84348	57007	12778	Yes	1367940_at	1367940_at	212977_at	1417625_s_at	1417625_s_at	212977_at	232746_at	2.3601	2.309	1.73929	2.39243	1.82313	2.30652	2.21428	1.68381	1.41598	6.23728	5.96288	3.4352	4.36586	5.12276	6.81345	5.52598	3.95761	3.73098
Tfam	83474	7019	21780	Yes	1367941_at	1367941_at	203177_x_at	1448224_at	1448224_at	203177_x_at	203176_s_at	3.09814	3.06788	3.28676	3.00334	3.23096	3.18976	3.33869	3.04018	3.50031	8.74264	8.66806	8.52859	6.49818	9.4574	9.47353	9.60999	8.66265	9.90758
Acp5	25732	54	11433	Yes	1367942_at	1367942_at	204638_at	1431609_a_at	1431609_a_at	204638_at	204638_at	2.64166	2.6657	3.56981	2.69332	2.70701	2.8269	1.96513	3.46835	1.79816	6.96355	7.19606	9.79749	5.90825	7.52628	8.30107	5.49278	10.3689	5.42039
Nfkbib	81525	4793	18036	Yes	1367943_at	1367943_at	214448_x_at	1421266_s_at	1421266_s_at	214448_x_at	214448_x_at	2.74159	2.81092	2.79301	2.60899	3.06682	3.20551	2.59544	2.87698	2.33963	7.38295	7.5822	7.31121	6.01219	8.74105	9.4561	7.68519	8.47034	7.12192
Chst10	140568	9486	98388	No	1367944_at	1367944_at	204065_at	1426620_at	1426620_at	204065_at	204065_at	1.88539	1.91962	1.94653	2.13648	1.58627	1.80535	2.199	1.66321	2.83068	5.42731	5.24262	3.1789	5.08285	5.20677	5.49585	5.89896	3.96712	7.91636
Atox1	84355	475	11927	Yes	1367945_at	1367945_at	203454_s_at	1415760_s_at	1415760_s_at	203454_s_at	203454_s_at	3.70487	3.81957	3.84519	3.62942	3.46152	3.46016	3.54511	4.09771	3.49388	10.5657	10.9924	10.5314	9.10456	10.0576	10.344	10.4009	12.197	10.2928
Pdlim1	54133	9124	54132	Yes	1367946_at	1367946_at	208690_s_at	1416554_at	1416554_at	208690_s_at	208690_s_at	3.28718	3.33294	3.12906	3.75529	4.10671	3.96695	4.13642	3.55576	3.99399	9.37919	9.58753	8.55913	9.14482	12.3093	12.1033	11.9769	10.9251	11.8956
Prkag1	25520	5571	19082	Yes	1367947_at	1367947_at	201805_at	1417690_at	1417690_at	201805_at	201805_at	2.99186	2.95362	2.83345	3.09239	3.02653	3.06827	3.49254	3.12991	2.882	8.42912	8.48609	7.99807	7.36018	8.81094	9.2545	9.93494	10.261	8.52402
Kdr	25589	3791	16542	Yes	1367948_a_at	1367948_a_at	203934_at	1449379_at	1449379_at	203934_at	203934_at	3.60498	3.52747	2.86126	3.03801	2.17728	2.06215	1.50013	2.23697	1.29682	10.119	10.0849	7.80725	7.00708	5.41023	5.5583	3.84346	6.50613	3.34849
Penk	29237	5179	18619	No	1367949_at	1367949_at	213791_at	1427038_at	1427038_at	213791_at	213791_at	1.49472	1.52741	1.64962	1.77537	1.11201	1.43675	1.5631	1.48192	1.64162	5.7207	5.81061	3.30973	2.90542	5.87755	6.67093	3.79195	4.30517	4.04289
Slc22a5	29726	6584	20520	Yes	1367950_at	1367950_at	205074_at	1450395_at	1450395_at	205074_at	205074_at	2.58112	2.61097	2.84587	2.52408	2.44524	2.44356	2.92371	2.9351	2.64347	6.90528	7.22844	7.88378	3.92544	6.73088	7.19465	7.6207	8.85036	7.10869
Pgam2	24959	5224	56012	No	1367951_at	1367951_at	205736_at	1418373_at	1418373_at	205736_at	205736_at	0.830029	0.747725	1.18159	1.30373	0.718431	0.677702	1.05702	0.986528	1.08029	4.34805	4.39724	3.96608	3.47432	4.75773	5.10587	4.29352	4.85332	5.19781
Lrp2	29216	4036	14725	Yes	1367952_at	1367952_at	205710_at	1445901_at	1445901_at	230863_at	205710_at	2.57476	2.4943	1.82923	2.08452	2.67283	2.23442	1.8562	1.77132	1.77824	6.3794	6.20491	3.58075	3.38353	7.31509	6.48911	4.31334	4.31705	4.28276
Tyro3	25232	7301	22174	No	1367953_at	1367953_at	211432_s_at	1425249_a_at	1425249_a_at	211432_s_at	211432_s_at	1.93073	1.89131	1.89512	2.16801	2.33117	2.10554	1.94518	1.30844	2.69719	4.62236	4.71394	4.50297	5.29565	6.3961	5.91482	6.02772	5.13541	7.58846
Rab4b	50866	53916	19342	Yes	1367955_at	1367955_at	237257_at	1451643_a_at	1451643_a_at	237257_at	237257_at	2.13657	2.14543	2.67749	2.19984	2.36867	2.49777	1.8597	2.87778	1.88356	5.92328	6.19451	6.80624	5.74324	6.90947	7.66525	6.40704	8.33957	7.0618
Ncdn	89791	23154	26562	Yes	1367956_at	1367956_at	209556_at	1416852_a_at	1416852_a_at	209556_at	209556_at	2.22225	2.1151	2.38031	1.81695	2.96531	2.89083	2.21556	2.93907	2.2188	5.28074	5.13657	5.72824	4.1443	8.20709	8.25797	5.74368	8.4026	6.56607
Rgs3	54293	5998	50780	Yes	1367957_at	1367957_at	203823_at	1425296_a_at	1425296_a_at	203823_at	203823_at	2.92939	2.94759	2.64369	2.97895	2.73418	2.45686	3.15819	2.07303	2.58983	8.23294	8.22579	7.01712	6.80371	7.97992	7.32581	8.59586	6.81311	7.52636
Arl4a	29308	10124	11861	Yes	1367960_at	1367960_at	205020_s_at	1431429_a_at	1431429_a_at	205020_s_at	205020_s_at	3.04968	3.01887	3.1803	2.76012	3.24387	3.32049	3.201	3.21793	3.05651	8.26928	8.29867	8.65604	6.42806	9.36433	10.0145	8.83623	9.35477	8.67432
Klk1	24594		18050	No	1367961_at	1367961_at		1427380_at	1427380_at			1.66545	1.65358	0.623411		1.55505	1.58008		0.436858		4.44251	4.21819	2.54275		4.46648	4.63192		3.22684
Actn3	171009	89	11474	No	1367962_at	1367962_at	206891_at	1418677_at	1418677_at	206891_at	206891_at	1.7271	1.71397	1.02399	1.71311	2.31635	2.10432	1.77748	1.08639	1.7804	4.44252	4.42561	3.76776	4.28138	6.1517	5.98122	4.79715	5.30546	5.59127
Mlst8	64226	64223	56716	Yes	1367963_at	1367963_at	220587_s_at	1415842_at	1415842_at	220587_s_at	220587_s_at	2.45036	2.46749	2.16016	2.41753	2.45991	2.53286	2.68075	2.21593	2.74886	6.94692	7.10815	5.26873	5.53894	7.34945	7.79027	7.46006	6.66167	7.94698
Tnni2	29389	7136	21953	No	1367964_at	1367964_at	206393_at	1416889_at	1438609_x_at	206393_at	206393_at	1.84907	1.83553	1.29731	1.28292	2.02902	2.12924	0.817626	1.27109	1.48895	4.64228	4.76051	3.4242	4.0186	5.97662	6.70691	4.80151	5.70727	6.61803
Slc9a1	24782	6548	20544	Yes	1367965_at	1367965_at	244561_at	1417397_at	1417397_at	209453_at	209453_at	2.44946	2.4119	2.44436	2.2565	2.34217	2.43381	2.27183	2.48393	2.43362	6.4534	6.18041	6.37009	4.9066	6.85438	7.11609	6.10908	7.42592	7.39418
P3h1	114200	64175	56401	Yes	1367967_at	1367967_at	220750_s_at	1421462_a_at	1421462_a_at	220750_s_at	220750_s_at	2.61742	2.64624	2.27055	2.74538	2.68937	2.78462	2.96173	2.65622	3.08269	6.9532	7.02702	5.72864	6.33871	7.73168	8.14544	8.5345	7.80151	9.02401
Csap1	171161			No	1367968_at	1367968_at						0.568902	0.627615			0.340803	0.474178				3.43476	3.42417			3.31512	3.64483
Prdx6	94167	9588	11758	Yes	1367969_at	1367969_at	200844_s_at	1423223_a_at	1423223_a_at	200844_s_at	200844_s_at	3.60736	3.68385	4.15227	4.28252	3.91486	3.85671	4.03183	4.11736	4.08404	10.2655	10.5212	11.6305	11.1759	11.6964	11.7885	12.0889	12.3387	12.351
Ptp4a2	85237	8073	19244	Yes	1367971_at	1367971_at	208616_s_at	1420613_at	1420613_at	208616_s_at	208616_s_at	3.50861	3.52744	3.75203	3.9319	3.6523	3.68647	4.23137	4.02906	4.00635	9.90348	9.97685	10.3116	9.76456	10.7499	11.1647	12.3018	12.0796	11.8551
Cand1	117152	55832	71902	Yes	1367972_at	1367972_at	207483_s_at	1428648_at	1428648_at	207483_s_at	208838_at	3.51678	3.4741	3.07878	3.07776	3.64546	3.52051	3.32902	3.33045	3.37465	9.86946	9.74221	8.03493	7.01107	10.5823	10.4387	9.24052	9.82383	9.78244
Ccl2	24770	6347	20296	Yes	1367973_at	1367973_at	216598_s_at	1420380_at	1420380_at	216598_s_at	216598_s_at	1.85488	1.81457	1.39508	3.04203	3.42103	3.57622	2.76457	2.75533	0.987343	4.22238	4.30929	4.43388	6.98582	9.82676	10.5743	7.56137	8.33029	5.38578
Anxa3	25291	306	11745	Yes	1367974_at	1367974_at	209369_at	1460330_at	1460330_at	209369_at	209369_at	3.20014	3.27632	2.37618	2.39424	3.87047	3.83753	3.2128	3.77946	2.69823	8.64465	9.01842	5.62336	3.63756	11.349	11.6918	8.66999	11.3163	7.54963
Tpp2	81815	7174	22019	Yes	1367976_at	1367976_at	203374_s_at	1421894_a_at	1421894_a_at	203375_s_at	203374_s_at	2.89152	2.80964	3.08513	3.16779	2.90252	2.7984	2.92839	3.07861	3.0458	7.47334	7.17472	8.11357	6.94952	7.82711	7.82885	8.39187	8.91459	8.89607
Snca	29219	6622	20617	No	1367977_at	1367977_at	207827_x_at	1436853_a_at	1436853_a_at	207827_x_at	211546_x_at	1.89431	1.78056	1.87538	2.59329	1.25753	1.44446	2.17211	0.871899	1.8384	3.95984	3.98812	3.94112	5.88279	3.35454	4.1964	6.49227	3.04118	6.55861
Adcy2	81636	108	210044	No	1367978_at	1367978_at	217687_at	1455462_at	1455462_at	217687_at	217687_at	1.72003	1.68192	2.0207	1.96829	1.49934	1.67822	1.76082	1.92963	1.83492	5.42532	5.32845	4.34563	3.4243	5.11112	5.69071	4.44159	5.54778	5.23703
Cyp51	25427	1595	13121	Yes	1367979_s_at	1367979_s_at		1450646_at	1450646_at			4.05859	4.0004	3.58123		3.69246	3.72847		3.28206		11.5896	11.505	9.57497		10.7463	11.2312		9.5717
Rabep1	54190	9135	54189	Yes	1367980_at	1367980_at	225092_at	1443856_at	1443856_at	225092_at	225064_at	2.99426	2.94556	2.92561	3.21756	2.86189	2.80176	3.09563	2.74981	2.87068	8.03001	8.00315	7.35502	6.97671	8.01653	8.1188	8.47106	7.79508	7.97501
Alas1	65155	211	11655	Yes	1367982_at	1367982_at	205633_s_at	1424126_at	1424126_at	205633_s_at	205633_s_at	3.64763	3.73721	3.78385	4.08976	3.34266	3.32556	3.71217	4.08923	3.1073	10.4146	10.7538	10.2504	10.2328	9.93497	10.018	10.461	12.2595	8.73831
Fen1	84490	2237	14156	Yes	1367983_at	1367983_at	204767_s_at	1436454_x_at	1436454_x_at	204767_s_at	204767_s_at	2.20217	2.16139	2.83801	2.55082	2.24213	2.53906	3.29938	3.53118	3.40422	5.58246	5.52494	8.56018	5.53753	6.09626	7.3117	9.24385	11.102	9.76511
Scaf1	56081	58506	233208	Yes	1367984_at	1367984_at	225500_x_at	1434908_at	1434908_at	225500_x_at	225500_x_at	2.32263	1.79798	1.91038	2.11679	2.76583	2.22363	2.2228	2.07932	1.94754	6.87595	6.00506	5.03801	4.691	8.13857	7.28492	6.04171	6.53464	5.79259
Alas2	25748	212	11656	Yes	1367985_at	1367985_at	244205_at	1451675_a_at	1451675_a_at	244205_at	244205_at	3.02258	2.81112	3.39781	1.58938	1.49352	1.63783	1.42629	1.93899	1.22338	8.3652	7.65656	9.36891	2.7526	4.70245	5.15318	3.50103	6.81469	3.61369
Ptgfrn	29602	5738	19221	Yes	1367986_at	1367986_at	224937_at	1434891_at	1434891_at	224950_at	224937_at	2.57837	2.56277	2.21148	2.49651	2.955	2.7995	2.68936	2.52714	2.82681	6.71748	6.83552	4.57149	5.3737	8.46453	8.06937	6.7871	7.24373	7.81383
Rnpep	81761	6051	215615	Yes	1367987_at	1367987_at	208270_s_at	1451243_at	1451243_at	208270_s_at	208270_s_at	3.04869	3.11236	2.7092	3.2475	3.1195	3.33436	3.27978	2.9585	3.3583	8.33837	8.67347	6.83294	7.46486	8.91557	10.0151	9.02712	9.13146	9.58625
Cyp2c23	83790			Yes	1367988_at	1367988_at						4.3681	4.39365			3.63104	3.88279				12.6491	12.9591			10.6696	11.8542
Slc2a4	25139	6517	20528	No	1367989_at	1367989_at	206603_at	1415958_at	1415958_at	206603_at	206603_at	1.6126	1.6007	1.86759	1.91449	1.35546	1.53662	1.12069	1.89798	1.04268	3.8589	4.04337	5.31845	3.70357	3.78462	4.34328	3.79155	6.67554	4.79452
Crybb3	64349	1417	12962	No	1367990_at	1367990_at	207685_at	1419005_at	1419005_at	207685_at	207685_at	1.60207	1.68517	1.93063	1.27297	1.75866	1.86429	0.930378	2.54489	0.869704	5.03193	5.1962	5.20585	5.04074	5.22037	5.81953	5.69514	7.92345	6.35511
Gcs1	78947	7841	57377	Yes	1367991_at	1367991_at	210627_s_at	1422489_at	1422489_at	210627_s_at	210627_s_at	3.18286	3.20604	3.20886	2.68067	3.24455	3.26324	2.81813	3.2186	3.04443	8.90925	8.9948	8.50513	6.044	9.5498	9.76969	8.1427	9.41834	8.88936
Scg5	25719	6447	20394	No	1367992_at	1367992_at	203889_at	1423150_at	1423150_at	203889_at	203889_at	1.61652	1.57381	0.991029	2.64499	1.59982	1.62091	2.42322	0.650088	1.43712	4.25421	4.25317	2.70642	5.10073	4.156	4.8236	6.53229	3.35868	4.42012
Clip1	65201	6249	56430	Yes	1367993_at	1367993_at	201975_at	1452929_at	1452929_at	201975_at	201975_at	2.64509	2.55286	2.95601	3.28538	2.85762	2.76277	3.59173	2.85703	3.06704	7.1942	6.95083	7.77557	7.47011	8.1972	8.22272	9.9651	8.46166	8.47784
Dpyd	81656	1806	99586	Yes	1367994_at	1367994_at	204646_at	1427946_s_at	1427946_s_at	204646_at	204646_at	3.55605	3.59194	4.35104	3.79553	2.73465	2.62218	2.88521	3.55558	2.29789	10.0482	10.2397	12.2258	9.03761	7.21869	7.09717	7.33727	10.6836	5.50351
Cat	24248	847	12359	Yes	1367995_at	1367995_at	201432_at	1416430_at	1416429_a_at	201432_at	201432_at	4.48307	4.4512	4.62207	4.70582	3.95779	3.99261	3.74519	4.24475	3.87359	13.1142	13.0656	13.0933	12.4446	11.655	12.0566	10.6012	12.5391	11.3301
Adgrl1	65096	22859	330814	Yes	1367996_a_at	1367996_a_at	203488_at	1428510_at	1452812_at	203488_at	47560_at	2.60491	2.51084	2.23903	1.85978	2.26998	1.91044	1.47227	1.48051	1.46146	6.89679	6.53078	5.43249	4.74181	6.01996	5.69886	5.31759	5.02563	4.66509
Clpb	65041	81570	20480	Yes	1367997_at	1367997_at	221845_s_at	1416541_at	1416541_at	221845_s_at	221845_s_at	2.7452	2.71644	3.03423	2.64188	2.86604	2.83253	2.92188	3.17265	2.57546	7.95944	7.92916	7.91959	5.96861	8.59229	8.8128	8.43521	9.38315	7.87706
Slpi	84386	6590	20568	Yes	1367998_at	1367998_at	203021_at	1448377_at	1448377_at	203021_at	203021_at	2.74512	2.71539	2.26405	3.57929	2.26798	2.654	3.62215	3.97437	1.8858	8.04422	7.97062	6.20865	8.80171	6.85701	8.19462	10.4071	12.3001	5.34448
Aldh2	29539	217	11669	Yes	1367999_at	1367999_at	201425_at	1448143_at	1448143_at	201425_at	201425_at	4.26141	4.18426	4.53404	4.73969	3.83555	3.84396	3.80378	4.06122	3.75347	12.383	12.2108	12.8245	12.272	11.3132	11.6808	10.6204	12.198	10.763
C3	24232	718	12266	Yes	1368000_at	1368000_at	217767_at	1423954_at	1423954_at	217767_at	217767_at	4.69628	4.66951	4.68343	4.93194	4.39442	4.41478	4.01427	4.38246	4.39725	14.2781	14.2348	13.641	13.5397	13.3731	13.7339	11.6838	13.5604	13.2162
Msh2	81709	4436	17685	Yes	1368002_at	1368002_at	209421_at	1416988_at	1416988_at	209421_at	209421_at	2.59217	2.55582	2.40939	2.29224	2.59045	2.60133	2.88146	2.55604	3.20279	7.17917	7.2744	5.61235	4.26552	7.49304	7.76659	7.63838	7.19334	8.91772
Aldh1a2	116676	8854	19378	No	1368003_at	1368003_at	207015_s_at	1422789_at	1422789_at	207015_s_at	207015_s_at	2.14231	2.23036	1.39615	1.64651	1.90483	2.0731	1.381	0.805708	1.09497	5.12606	5.50162	2.99436	4.31557	5.3234	6.29899	5.19962	3.73248	6.32496
Mrpl23	64360	6150	19935	Yes	1368004_at	1368004_at	213897_s_at	1416948_at	1416948_at	213897_s_at	213897_s_at	3.17764	3.35455	3.40929	3.41891	3.30965	3.21949	3.3721	3.69199	3.55176	8.95069	9.48937	9.28069	8.1384	9.68485	9.52517	9.2626	11.0639	9.93294
Itpr3	25679	3710	16440	No	1368005_at	1368005_at	201189_s_at	1417297_at	1417297_at	201189_s_at	201189_s_at	1.56055	1.55624	1.57438	2.19639	1.57317	1.65739	2.46655	1.9297	2.84526	5.3323	5.37401	4.99838	5.20963	5.53959	6.21155	7.25954	6.13877	8.5131
Laptm5	89783	7805	16792	Yes	1383658_at	1368006_at	201721_s_at	1436905_x_at	1426025_s_at	201721_s_at	201721_s_at	2.63586	2.66681	2.61569	3.61831	1.47956	2.2498	2.16355	2.04167	1.88717	8.05996	8.20321	6.84988	8.81523	5.26744	6.82518	5.70568	5.96538	6.13976
Dmbt1	170568	1755	12945	Yes	1368007_at	1368007_at	208250_s_at	1418287_a_at	1418287_a_at	208250_s_at	208250_s_at	2.60366	2.3844	1.20187	2.3907	1.0632	1.50489	2.01748	0.876827	1.97297	7.25393	6.6394	3.12922	4.79883	5.41546	6.19379	5.6969	3.63914	6.49084
Prom1	60357	8842	19126	No	1368008_at	1368008_at	204304_s_at	1419700_a_at	1419700_a_at	204304_s_at	204304_s_at	2.12288	2.12241	2.00439	2.32914	1.89921	2.03596	1.63639	2.77833	3.09133	5.04177	5.15355	4.31631	3.63517	4.92969	5.56524	3.6104	7.68142	8.82384
Gne	114711	10020	50798	Yes	1368009_at	1368009_at	205042_at	1448810_at	1448810_at	205042_at	205042_at	3.3594	3.31702	3.53438	3.87684	2.69479	2.74253	3.30302	3.52235	3.1027	9.54635	9.45944	9.64013	9.35709	7.55725	7.9561	8.97887	10.6394	8.93803
Ptpn6	116689	5777	15170	Yes	1368010_at	1368010_at	206687_s_at	1456694_x_at	1456694_x_at	206687_s_at	206687_s_at	2.71205	2.7328	2.85711	2.9667	2.68958	2.61828	2.55918	2.94524	2.47899	7.24209	7.38735	7.48471	6.88567	7.49195	7.6857	6.84502	9.05141	6.92982
Fdxr	79122	2232	14149	Yes	1368011_at	1368011_at	207813_s_at	1416806_at	1416806_at	207813_s_at	207813_s_at	2.81407	2.81951	2.69305	2.54193	2.38972	2.47172	2.35492	2.33541	3.08732	7.71164	7.59149	6.88236	5.35524	6.85071	7.24917	6.28133	7.05241	9.00541
Tep1	64523	7011	21745	Yes	1368012_at	1368012_at	228670_at	1418196_at	1418196_at	228670_at	228670_at	2.57419	2.5134	2.42706	2.68359	2.943	2.67706	2.73228	2.66592	2.58345	6.59275	6.41571	7.09552	4.58153	8.35751	7.76151	6.7955	7.71522	6.74637
Ptges	59103	9536	64292	No	1368015_at	1368015_at	207388_s_at	1449450_at	1449450_at	210367_s_at	210367_s_at	2.01932	2.0657	1.52606	2.03249	1.91621	2.12185	1.67308	2.24689	1.62909	5.45876	5.70537	3.63748	3.37977	4.94672	6.32479	6.52559	6.70967	5.84913
Pecr	113956	55825	111175	Yes	1368016_at	1368016_at	223619_x_at	1448910_at	1448910_at	223619_x_at	223619_x_at	4.18591	4.20996	4.07764	3.66507	3.6292	3.74451	2.69044	3.17445	3.44198	12.5462	12.6844	11.3929	8.79499	10.9127	11.7105	6.85112	9.21621	9.7801
Lgals7	29518	3963	16858	No	1368017_at	1368017_at		1422308_a_at	1422308_a_at			0.821275	0.858054	1.31481		0.727666	0.748964		1.00703		4.47918	4.58122	3.96118		3.78937	4.51041		5.57476
Mkln1	83536	4289	27418	Yes	1368018_at	1368018_at	204423_at	1416733_at	1416733_at	235067_at	225526_at	3.21048	3.21559	3.18761	3.19864	3.52873	3.40842	3.14588	3.32801	2.89789	8.58998	8.7126	8.66314	7.18654	10.1742	10.0624	8.5989	9.83606	8.11975
Mtor	56718	2475	56717	Yes	1368019_at	1368019_at	202288_at	1417592_at	1417592_at	202288_at	202288_at	2.8121	2.79923	3.06344	2.55644	2.83231	2.74874	2.35133	3.23317	2.59396	7.5691	7.43545	8.04258	5.2746	7.90602	7.86688	6.3456	9.37084	7.48239
Mvd	81726	4597	192156	Yes	1368020_at	1368020_at	203027_s_at	1417303_at	1448663_s_at	203027_s_at	203027_s_at	2.61454	2.56174	2.71262	1.97331	2.35035	2.51365	2.16771	2.5909	2.38765	6.97488	6.95066	6.82304	5.1258	6.60833	7.42394	6.65589	7.76104	7.2424
Adh1	24172	125	11522	Yes	1368021_at	1368021_at	209612_s_at	1416225_at	1416225_at	209612_s_at	209612_s_at	4.58799	4.56582	4.6754	4.80614	3.7011	3.91824	2.81666	4.53934	1.17464	13.711	13.7572	13.6457	13.0202	10.926	11.9073	7.61477	14.4824	3.0962
Inppl1	65038	3636	16332	Yes	1368022_at	1368022_at	201598_s_at	1460394_a_at	1460394_a_at	201598_s_at	201598_s_at	2.54964	2.4628	2.87571	2.56537	2.88078	2.68367	2.44534	3.01768	2.42348	6.68884	6.51316	7.61389	6.40504	8.20872	7.8318	7.12255	9.18706	7.2258
Qsox1	84491	5768	104009	Yes	1368023_at	1368023_at	201482_at	1420832_at	1420832_at	201482_at	201482_at	2.32887	2.28963	3.59856	2.60612	2.55953	2.58307	2.65005	2.95178	2.51897	6.60947	6.62232	9.83186	6.30054	7.38423	7.98638	7.42492	8.64224	7.57302
Ddit4	140942	54541	74747	Yes	1368025_at	1368025_at	202887_s_at	1428306_at	1428306_at	202887_s_at	202887_s_at	2.63119	2.52626	2.82222	3.50655	3.15684	3.24036	3.53559	3.80835	3.67197	6.66777	6.43901	7.19564	8.68513	8.77653	9.41053	10.0313	11.5964	10.862
Hdgfrp2	171073	84717	15193	Yes	1368026_at	1368026_at	223252_at	1416597_at	1416597_at	223252_at	223252_at	2.58983	2.52356	2.31018	2.68679	2.91645	2.77898	2.492	2.45545	2.74999	7.45702	7.28365	5.78708	6.14065	8.28066	8.26483	7.2712	7.45512	7.88782
Tbxas1	24886	6916	21391	Yes	1368027_at	1368027_at	208130_s_at	1416827_at	1416827_at	208130_s_at	208130_s_at	2.22007	2.31413	2.07309	2.35924	1.83422	2.35016	1.64634	1.49645	1.66003	6.17386	6.56332	5.31862	4.95381	5.81098	7.14606	4.54817	5.9132	5.43843
Prph	24688	5630	19132	No	1368028_at	1368028_at	213847_at	1420256_x_at	1422530_at	213847_at	213847_at	1.85637	1.97378	1.66308	1.50791	1.52569	1.75894	1.86755	1.69295	1.86912	4.50412	4.46238	3.78962	5.12095	4.09811	4.90344	6.17185	5.36297	7.134
Gnai3	25643	2773	14679	Yes	1368029_at	1368029_at	201180_s_at	1428645_at	1428645_at	201180_s_at	201180_s_at	3.68271	3.68275	3.65732	3.49521	3.87834	3.88576	3.99588	3.72483	3.75784	10.4177	10.4849	9.89041	8.20827	11.4688	11.8062	11.4753	11.0445	10.955
Nolc1	64896	9221	70769	Yes	1368031_at	1368032_at	211951_at	1428869_at	1428869_at	211951_at	211951_at	2.68889	2.62721	2.62029	3.31685	3.15899	3.17179	3.73903	2.94613	3.66352	7.45731	7.26274	6.91885	7.88626	8.89179	9.26862	10.8364	8.61839	10.9552
Chgb	24259	1114	12653	No	1368034_at	1368034_at	204260_at	1415885_at	1415885_at	204260_at	204260_at	1.30711	1.39063	1.02485	1.50362	1.06517	1.22305	1.23551	1.0689	2.01514	3.95386	4.00889	3.11552	2.89106	3.82407	4.24926	3.66852	3.71283	4.94414
Ptprf	360406	5792	19268	Yes	1368035_a_at	1368035_a_at	200636_s_at	1420842_at	1420843_at	200636_s_at	200636_s_at	3.62113	3.50918	3.76606	3.73188	3.60554	3.29453	3.40338	3.75469	3.66041	10.3114	10.0076	10.5171	9.28804	10.5289	9.81334	9.7002	11.6098	10.8478
Synj2bp	64531	55333	24071	Yes	1368041_at	1368041_at		1448853_at	1448853_at			3.39655	3.43928	3.66141		3.41774	3.35676		2.99218		9.40733	9.55013	9.92392		9.79335	9.87712		8.46379
Snx1	84471	6642	56440	Yes	1368043_at	1368043_at	201716_at	1416260_a_at	1416260_a_at	201716_at	201716_at	2.85516	2.87639	2.6293	3.29396	3.12784	3.16629	3.3084	3.23908	3.38	7.71878	7.91618	6.4181	7.87242	8.99516	9.36135	9.39297	9.52455	10.0065
Scg2	24765	7857	20254	No	1368044_at	1368044_at	204035_at	1450708_at	1450708_at	204035_at	204035_at	1.03734	1.06356	1.08719	1.58666	0.726809	0.983799	1.37067	1.50353	1.38655	3.24658	3.25212	3.01762	2.63612	3.17581	3.51832	3.51765	4.14599	3.41453
Slc31a1	171135	1317	20529	Yes	1368045_at	1368045_at	203971_at	1433750_at	1433750_at	235013_at	203971_at	3.46204	3.47821	3.47119	3.433	3.29407	3.19949	3.48947	2.97066	3.23904	9.9418	9.86277	9.29601	7.91515	9.42919	9.48968	9.80505	8.16944	9.08063
Slc13a3	64846	64849	114644	Yes	1368047_at	1368047_at	230686_s_at	1438377_x_at	1438377_x_at	205244_s_at	230687_at	2.86107	2.65895	2.75441	2.52132	2.59624	2.47425	1.74435	2.65463	3.48834	8.18874	7.59921	6.86929	6.50427	7.422	7.33158	4.73313	7.80739	10.0241
Serpina3c	24794			Yes	1368048_at	1368048_at						4.5588	4.52149			4.01656	4.1691				14.0379	13.9529			12.3355	13.1656
Tcp1	24818	6950	21454	Yes	1368049_at	1368049_at		1448122_at	1448122_at			3.77177	3.82663	3.61351		4.04795	3.98393		4.11838		10.7202	10.938	9.91368		11.9919	12.054		12.5431
Ccnl1	114121	57018	56706	Yes	1368050_at	1368050_at	220046_s_at	1423622_a_at	1423622_a_at	220046_s_at	220046_s_at	3.19056	2.85154	3.1324	3.58526	3.35286	3.24196	3.15255	2.90356	3.37488	8.97867	7.83333	8.37536	8.46972	9.84696	9.8191	8.73006	8.42754	9.92331
Hsd17b12	84013	51144	56348	Yes	1368051_at	1368051_at	217869_at	1450011_at	1450011_at	217869_at	217869_at	3.84772	3.85348	4.09215	3.83705	3.46828	3.55291	4.05015	3.97774	3.86158	11.0715	11.1523	11.4376	9.2582	10.1042	10.7482	11.5934	11.8795	11.0955
Tspan8	171048	7103	216350	Yes	1368052_at	1368052_at	203824_at	1420017_at	1420017_at	203824_at	203824_at	2.22972	2.0895	1.91458	3.4422	0.760122	1.21254	2.53533	1.68264	2.609	5.35905	4.91794	4.1034	8.03203	3.38211	4.02351	6.3632	4.81402	7.29485
Pard3	81918	56288	93742	Yes	1368053_at	1368053_at	221526_x_at	1436764_at	1434775_at	221526_x_at	210094_s_at	2.48938	2.33838	2.80332	2.88012	2.51691	2.45288	3.31474	2.79487	3.3367	6.3722	5.72781	7.49306	6.41391	6.75932	6.91387	9.47642	7.88175	9.70163
Lmna	60374	4000	16905	Yes	1368055_a_at	1368055_a_at	203411_s_at	1421654_a_at	1421654_a_at	203411_s_at	203411_s_at	2.902	2.94324	2.76535	3.1794	3.62159	3.59356	3.61375	3.64522	3.45019	7.99816	8.07774	7.11233	7.44524	10.7321	10.9455	10.3373	10.5441	10.1193
Tsc2	24855	7249	22084	Yes	1368056_at	1368056_at	215735_s_at	1452105_a_at	1452105_a_at	215735_s_at	215735_s_at	2.78324	2.73114	2.70678	2.68441	2.96826	2.79014	2.31376	2.64081	2.74386	7.32524	7.1616	7.16191	5.96995	8.43211	8.07428	6.5027	8.25949	8.22148
Abcd3	25270	5825	19299	Yes	1368057_at	1368057_at	202850_at	1416679_at	1416679_at	202850_at	202850_at	3.45863	3.24279	4.42392	4.0031	3.08005	2.83468	3.66771	4.1461	3.90719	9.36096	8.52327	12.5092	9.80144	8.38801	8.11028	10.2566	12.5599	11.1633
Safb	64196	6294	224903	Yes	1368058_at	1368058_at	201748_s_at	1454929_s_at	1454929_s_at	201748_s_at	201748_s_at	2.44782	2.34438	3.0005	2.94699	2.45139	2.44626	3.01252	2.88767	3.09538	7.09091	6.94286	8.26386	6.6096	7.46237	7.66203	7.90447	8.36376	8.9626
Crym	117024	1428	12971	Yes	1368059_at	1368059_at	205489_at	1416776_at	1416776_at	205489_at	205489_at	3.18338	3.15162	1.67721	2.89584	3.17551	2.84023	2.66719	2.6847	2.27905	8.78108	8.74886	4.1753	6.98801	9.14231	8.41377	7.5532	7.2139	7.0829
Hrsp12	65151	10247	15473	Yes	1368060_at	1368060_at	203790_s_at	1428326_s_at	1428326_s_at	203790_s_at	203790_s_at	4.4467	4.38552	4.41133	4.55707	3.72881	3.91876	3.7437	3.56812	3.20248	12.987	12.8126	12.0836	11.9221	10.8925	11.8062	10.6755	10.2717	8.92482
Kcnh1	65198	3756	16510	No	1368061_at	1368061_at	207635_s_at	1435994_at	1435994_at	207635_s_at	207635_s_at	1.89683	2.05464	1.59913	1.4866	1.51446	1.71039	1.02458	1.60953	0.85283	4.80667	5.49626	3.4343	3.13716	4.25125	5.47076	3.91561	4.91984	4.02816
Ap3m1	171126	26985	55946	Yes	1368062_at	1368062_at	222516_at	1448308_at	1448308_at	222516_at	222516_at	3.1641	3.2051	3.30336	3.1786	3.43957	3.29194	3.27295	3.31462	3.30329	8.80552	8.98374	8.5606	6.98874	10.0866	9.85522	9.02287	9.71043	9.31459
Ythdc1	170956	91746	231386	Yes	1368063_a_at	1368063_a_at	212455_at	1456699_s_at	1456699_s_at	212455_at	212455_at	3.28531	3.13836	3.35486	3.47387	3.24686	3.24504	3.47444	3.24382	3.56925	8.99187	8.52666	8.85807	8.51897	9.27096	9.51136	9.78315	9.39492	10.3948
Ddc	24311	1644	13195	Yes	1368064_a_at	1368064_a_at	205311_at	1426215_at	1426215_at	205311_at	205311_at	3.64974	3.75226	3.8212	3.60821	2.03877	2.30946	3.04325	3.99438	3.46164	10.2382	10.6829	10.1742	8.63253	4.99514	6.70646	8.3958	11.8716	10.0317
Gipc1	83823	10755	67903	Yes	1368065_at	1368065_at	207525_s_at	1422763_at	1422763_at	207525_s_at	207525_s_at	2.5633	2.61631	2.34082	2.72084	3.08986	3.09984	2.93943	2.8527	2.74306	7.09423	7.32121	5.86219	6.52785	8.87176	9.29653	8.72148	8.29589	8.11997
Bak1	116502	578	12018	No	1368066_at	1368066_at	203728_at	1418991_at	1418991_at	203728_at	203728_at	2.13194	2.17152	2.24568	2.05994	2.25672	2.15049	2.69567	2.29004	2.57902	5.45582	5.56928	5.19924	5.08275	6.02037	6.16104	7.45596	6.23295	7.5312
Zfp148	58820	7707	22661	Yes	1368067_at	1368067_at	203318_s_at	1449068_at	1449068_at	203318_s_at	203318_s_at	2.90133	3.09776	3.03017	3.08061	2.97919	3.06329	3.12641	2.87383	3.03482	7.95102	8.60473	8.14389	7.10605	8.39599	9.05357	8.73673	8.66697	8.93508
Sharpin	81859	81858	106025	Yes	1368069_at	1368069_at	220973_s_at	1424165_a_at	1451267_at	220973_s_at	220973_s_at	2.78776	2.79584	3.01809	2.61425	2.93861	2.89511	2.60183	3.32134	2.42756	7.72581	7.78041	7.45226	6.47314	8.33925	8.48281	7.62555	9.80214	8.08121
Stx8	59074	9482	55943	Yes	1368070_at	1368070_at	204690_at	1418089_at	1418089_at	204690_at	204690_at	2.85171	2.90893	3.01112	3.29002	3.08349	3.05992	3.2135	3.34874	3.26451	7.67893	7.90073	8.19969	7.65774	8.86187	9.08189	8.88627	10.7747	9.28179
Marc2	171451	54996	67247	Yes	1368071_at	1368071_at	221636_s_at	1416766_at	1416766_at	221636_s_at	221636_s_at	3.99734	4.0042	4.27625	3.89795	3.62378	3.51092	3.1466	4.10069	2.61573	11.7208	11.7809	12.3734	9.87857	10.8222	10.7589	8.54938	12.4835	7.17527
Btg3	54230	10950	654432	Yes	1368072_at	1368072_at	213134_x_at			213134_x_at	213134_x_at	2.37532	2.32915		3.0309	3.31562	3.29797	3.39289		3.32566	6.12952	6.02007		6.63735	10.1949	10.2627	9.59918		9.39483
Irf1	24508	3659	16362	Yes	1368073_at	1368073_at	202531_at	1448436_a_at	1448436_a_at	202531_at	202531_at	2.93753	2.91793	3.03466	2.89947	3.28323	3.19248	2.6928	3.14625	2.51576	7.91022	8.00839	8.19122	6.43989	9.54945	9.47818	7.24297	9.46734	7.03286
Gale	114860	2582	74246	Yes	1368074_at	1368074_at	202528_at	1424140_at	1424140_at	202528_at	202528_at	2.41757	2.4109	2.84984	3.216	2.5506	2.75041	3.08019	2.9706	3.06397	6.48482	6.44313	7.55746	7.58335	7.66671	8.34863	8.73528	8.732	9.16763
Lipa	25055	3988	16889	Yes	1368075_at	1368075_at	201847_at	1450872_s_at	1450872_s_at	201847_at	201847_at	3.63972	3.66908	3.82601	4.02934	3.48795	3.36309	3.78721	3.60072	3.83355	10.2855	10.4461	10.3056	10.2214	10.1491	9.97292	10.7267	10.5057	11.15
Vhl	24874	7428	22346	Yes	1368076_at	1368076_at	1559227_s_at	1434708_at	1434708_at	1559227_s_at	1559227_s_at	2.63432	2.67487	2.45882	2.31404	3.02219	3.2506	2.36047	2.71534	2.66452	6.85237	7.09035	6.05017	4.00535	8.698	9.73701	5.54	7.74129	7.35933
Fbp1	24362	2203	14121	Yes	1368077_at	1368077_at	209696_at	1448470_at	1448470_at	209696_at	209696_at	4.29159	4.32111	4.70956	4.1755	3.26535	3.27636	3.26326	4.52964	2.00713	12.8253	13.0633	13.4658	10.604	9.66662	10.0035	9.09196	13.9145	6.10266
Esm1	64536	11082	71690	No	1368078_at	1368078_at	208394_x_at	1449280_at	1449280_at	208394_x_at	208394_x_at	1.43382	1.63859	1.71155	1.9272	2.74847	2.79794	1.68919	1.91503	1.31972	3.69939	3.98296	3.29119	3.13174	7.62331	8.05552	3.84694	4.41874	3.213
Pdk1	116551	5163	228026	Yes	1368079_at	1368079_at	226452_at	1423747_a_at	1423747_a_at	226452_at	226452_at	3.08666	3.10155	3.42579	2.93867	3.31155	3.35461	2.85092	3.79819	3.53445	8.50909	8.74246	8.70146	5.77297	9.50247	10.0715	7.31548	11.0501	9.85054
Abca2	79248	20	11305	Yes	1368081_at	1368081_at	212772_s_at	1449302_at	1449302_at	212772_s_at	212772_s_at	2.55481	2.46222	2.09478	2.5926	2.71876	2.51226	2.33302	2.188	2.20104	7.21056	7.3073	6.28384	5.2299	8.14093	7.89103	5.94327	6.95497	6.70435
Slc4a2	24780	6522	20535	Yes	1368082_at	1368082_at	202111_at	1416637_at	1416637_at	202111_at	202111_at	2.93476	2.91851	2.71761	2.78533	2.94433	2.94811	2.88981	2.90694	2.59483	8.15684	7.98652	6.7582	6.57781	8.59271	8.70257	8.24168	8.47431	7.80459
Ccnh	84389	902	66671	Yes	1368083_at	1368083_at	204093_at	1456293_s_at	1456293_s_at	204093_at	204093_at	3.15472	3.18439	3.42783	3.33796	3.32783	3.40089	3.75426	3.45231	3.48557	8.67202	8.8356	8.9705	7.59132	9.59751	10.1313	10.6117	10.0553	9.77687
Dnase1	25633	1773	13419	No	1368084_at	1368084_at	1558546_at	1424592_a_at	1424592_a_at	1558546_at	1558546_at	1.63866	1.68369	1.58177	2.45999	1.45552	1.38517	2.15778	1.05254	2.42005	5.48775	5.6972	3.6174	4.61537	5.84537	6.32446	5.26859	3.96252	6.7939
Gchfr	171128	2644	320415	Yes	1368085_at	1368085_at	204867_at	1435750_at	1435750_at	204867_at	204867_at	3.50563	3.57918	3.8193	3.54122	2.87626	2.76496	2.77692	2.98298	3.29879	9.93173	10.286	10.4653	8.7566	8.4717	8.52118	7.67362	9.31043	9.40812
Ptpn21	171070	11099	24000	Yes	1368087_a_at	1368087_a_at	226380_at	1419055_a_at	1419054_a_at	226380_at	226380_at	2.91077	2.87203	2.45309	2.73371	3.38472	3.23899	2.7695	2.97904	2.34797	8.25023	8.17317	5.76135	5.27401	9.9921	9.81202	7.06588	9.16809	6.63958
Cdk5	140908	1020	12568	Yes	1368088_at	1368088_at	204247_s_at	1450674_at	1450674_at	204247_s_at	204247_s_at	2.516	2.48212	2.8474	2.45125	2.72354	2.67788	2.72328	2.83846	2.94985	7.04891	6.92614	7.51439	5.43534	7.7742	8.08291	7.577	8.57745	8.62105
Pde2a	81743	5138	207728	Yes	1368089_at	1368089_at	204134_at	1447707_s_at	1447707_s_at	204134_at	204134_at	3.06166	2.98404	3.06757	2.81633	2.32387	2.46721	1.67496	2.89599	1.40254	8.33649	8.23403	8.48484	6.28997	6.23701	7.07186	5.61488	9.07684	5.50174
Prx	78960	57716	19153	Yes	1368090_at	1368090_at	220024_s_at	1423292_a_at	1423292_a_at	220024_s_at	220024_s_at	2.46009	2.39388	1.5769	2.22863	2.15409	2.2744	1.56338	1.50868	1.70787	6.94941	6.80139	4.59923	5.66485	6.51803	6.9563	6.0207	5.5888	6.92554
Oplah	116684	26873	75475	Yes	1368091_at	1368091_at	222025_s_at	1424359_at	1424359_at	222025_s_at	222025_s_at	3.1551	3.04463	3.28167	2.8729	2.66911	2.26092	2.30946	3.61444	2.68123	8.70742	8.36472	8.96704	6.41869	7.49084	6.28113	5.84439	10.5343	7.71695
Fah	29383	2184	14085	Yes	1368092_at	1368092_at	202862_at	1417220_at	1417220_at	202862_at	202862_at	4.15057	4.21465	4.39033	3.924	3.19639	3.1781	3.27653	4.13067	3.21687	11.9947	12.255	12.2507	9.64553	9.11555	9.30917	8.82894	12.3141	8.97019
Myh6	29556	4624	17888	No	1368093_at	1368093_at	214468_at	1448826_at	1448826_at	214468_at	214468_at	1.35073	1.16977	1.32526	1.26875	1.06847	1.19569	1.21739	0.927117	1.10615	3.72018	3.73016	2.69085	3.4651	3.89519	4.22514	4.56254	3.68096	4.6889
Secisbp2	79049	79048	75420	Yes	1368094_at	1368094_at	224250_s_at	1428496_at	1428496_at	224250_s_at	224250_s_at	2.60555	2.52592	2.86147	3.22706	2.78279	2.77181	3.38783	3.04222	3.33656	7.08633	6.63633	7.45666	7.32525	7.92302	8.07153	9.44098	8.99969	9.197
Ak3	26956	50808	56248	Yes	1368095_at	1368095_at	224655_at	1423717_at	1423717_at	224655_at	224655_at	3.46449	3.32076	4.09718	4.31934	3.50905	3.17755	3.86656	4.00916	4.12512	9.97528	9.59629	11.3854	11.1146	10.2242	9.65783	11.042	11.9538	12.2137
Rab7l1	171122	8934	226422	Yes	1368096_at	1368096_at	218699_at	1451362_at	1451362_at	218699_at	218699_at	3.33785	3.3373	2.81531	3.18532	3.04635	3.09325	3.24379	3.02678	2.74981	9.54064	9.51054	7.39976	7.25085	8.88908	9.28546	8.99997	9.04566	7.54821
Rtn1	116644	6252	104001	No	1368097_a_at	1368097_a_at	210222_s_at	1429761_at	1429761_at	203485_at	210222_s_at	1.70043	1.83256	1.66341	2.19214	1.44563	1.63489	1.30932	0.988782	1.1753	4.38329	4.64233	4.41353	3.4629	4.41919	5.13616	3.59711	4.46362	3.95756
Snrpn	81781	6638	20646	Yes	1368098_a_at	1368098_a_at	240204_at	1432096_at	1432096_at	240204_at	240204_at	2.42675	2.41818	1.0962	1.60425	2.60321	2.68949	1.40093	1.09323	1.5595	7.28275	7.4237	4.46791	2.54293	7.89801	8.44699	3.06064	6.59995	3.23105
Clasp2	114514	23122	76499	Yes	1368099_at	1368099_at	212306_at	1424836_a_at	1424836_a_at	212306_at	212306_at	2.71436	2.62754	2.73498	2.7402	2.82833	2.74804	2.93085	2.53668	3.00923	7.30071	7.03729	6.7821	5.88709	7.88093	8.19926	7.81739	7.38027	8.39096
Pcyt2	89841	5833	68671	Yes	1368100_at	1368100_at	209577_at	1420493_a_at	1420493_a_at	209577_at	209577_at	3.67209	3.6264	3.92567	3.06802	3.25471	3.30356	2.76338	3.50514	3.21151	10.7201	10.6087	11.192	7.05617	9.63754	10.0543	7.59665	10.7542	9.19071
Hsd11b2	25117	3291	15484	Yes	1368102_at	1368102_at	204130_at	1416761_at	1416761_at	204130_at	204130_at	2.42681	2.60308	1.38013	1.65797	2.01724	1.94548	1.53184	1.59097	2.39631	7.02274	7.56236	3.66243	3.72819	6.60721	6.79771	4.51072	3.53187	6.69035
Abcg1	85264	9619	11307	Yes	1368103_at	1368103_at	204567_s_at	1423570_at	1423570_at	204567_s_at	211113_s_at	2.68486	2.7272	2.53228	2.73441	2.06963	2.53204	2.07787	2.08263	1.76099	6.92213	7.12975	6.09102	5.2022	5.08152	7.14074	4.52615	5.55003	5.98119
Tspan2	64521	10100	70747	No	1368105_at	1368105_at	227236_at	1424567_at	1432417_a_at	227236_at	227236_at	1.8569	1.82434	2.00193	2.0174	2.02484	2.14363	1.67103	1.90926	1.33901	4.38866	4.61541	3.67919	2.82263	5.38509	5.95334	3.55474	5.86153	3.18475
Plk2	83722	10769	20620	Yes	1368106_at	1368106_at	201939_at	1427005_at	1427005_at	201939_at	201939_at	3.14687	3.1059	2.57849	3.01507	3.48108	3.54651	3.88568	3.33884	2.48757	8.65395	8.57873	6.60124	6.57227	10.1471	10.6792	11.0318	9.90098	6.73716
Prl3c1	58937			No	1368107_at	1368107_at						1.58697	1.47946			1.37042	1.441				3.55335	3.5374			3.35038	3.90981
Atp2a1	116601	487	11937	No	1368108_at	1368108_at	205444_at	1419312_at	1419312_at	205444_at	205444_at	1.72637	1.7619	1.831	1.47965	1.58065	1.86027	1.34014	1.73096	2.08044	4.58346	4.649	5.2259	3.23021	4.79474	5.39258	3.94199	4.75543	5.90262
St3gal5	83505	8869	20454	Yes	1368109_at	1368109_at	203217_s_at	1449198_a_at	1449198_a_at	203217_s_at	203217_s_at	2.55593	2.53821	3.17208	2.82103	2.40533	2.62233	2.68617	3.29211	2.15345	6.68701	6.72589	8.14042	5.89938	6.64493	7.66335	6.97765	9.75328	6.07098
Syngap1	192117	8831	240057	No	1368110_a_at	1368110_a_at	230297_x_at			230297_x_at	230297_x_at	0.856127	0.853251		2.24077	0.771124	0.784992	1.68671		1.76163	3.83844	3.9317		4.3424	4.30066	4.64044	4.78212		5.26881
Abtb2	171440	25841	99382	Yes	1368111_at	1368111_at	213497_at	1433453_a_at	1433453_a_at	213497_at	213497_at	2.71332	2.69608	3.14908	2.66495	2.62726	2.54695	2.80948	3.45559	2.81552	7.55381	7.39676	8.11073	6.18067	7.70831	7.56722	7.77117	10.2438	8.03795
Sag	25539	6295	20215	No	1368112_at	1368112_at	206671_at	1419025_at	1419025_at	206671_at	206671_at	1.24886	1.20991	1.52515	1.79336	0.959661	1.0178	1.40759	1.60085	1.33802	5.19051	5.05473	3.81202	4.22516	5.36251	5.42328	5.02357	5.01642	6.05727
Tff2	116592	7032	21785	No	1368113_at	1368113_at	214476_at	1422448_at	1422448_at	214476_at	214476_at	1.44893	1.36341	1.747	2.19294	1.114	1.12847	1.4069	1.08145	1.41203	4.33332	4.31555	4.22182	4.54263	4.22366	4.81557	4.376	5.35859	5.47287
Fgf13	84488	2258	14168	No	1368114_at	1368114_at	205110_s_at	1418498_at	1418497_at	205110_s_at	205110_s_at	1.60247	1.58715	1.304	2.27057	1.52513	1.56478	2.33146	2.27898	1.58022	4.05592	4.14404	3.0774	3.20787	3.89452	4.40767	5.38271	6.39126	3.68701
Cldn3	65130	1365	12739	Yes	1368115_at	1368115_at	203953_s_at	1434651_a_at	1460569_x_at	203954_x_at	203954_x_at	3.26483	3.37882	3.57968	2.92629	3.15319	3.02356	2.53759	4.07625	1.64508	9.85182	10.1992	9.98799	7.03891	9.74604	9.59959	6.60591	12.5971	6.11005
Rps6kb1	83840	6198	72508	Yes	1368116_a_at	1368116_a_at	204171_at	1460705_at	1460705_at	226660_at	226660_at	2.70197	2.6414	2.92684	3.22373	2.77636	2.81458	3.14637	2.56542	3.27117	7.18608	7.22169	7.7518	7.26007	8.04153	8.47803	8.64622	8.01031	9.41714
Gphn	64845	10243	268566	Yes	1368117_at	1368117_at	223319_at	1426462_at	1426462_at	223319_at	223319_at	3.24259	3.22853	3.53143	3.13291	2.9134	2.86958	2.81633	2.93241	3.02845	9.02728	8.96373	9.27716	7.14101	8.34592	8.48549	7.59609	8.1868	8.73687
Bcl10	83477	8915	12042	Yes	1368118_at	1368118_at	205263_at	1418970_a_at	1418970_a_at	205263_at	205263_at	3.0822	3.07769	2.84846	3.00201	3.38996	3.524	3.42482	3.39514	3.19326	8.3236	8.31897	7.08844	6.08871	9.76955	10.5135	9.31886	10.0456	8.74674
Inpp5j	171088	27124	170835	No	1368119_at	1368119_at	213651_at	1433941_at	1433941_at	213651_at	213651_at	1.32771	1.38177	2.81674	1.70031	1.29666	1.45761	1.53446	2.97175	1.34776	5.17157	5.4906	7.9382	5.56214	5.09783	6.02371	6.0753	9.25107	6.56672
Nell1	81733	4745	338352	No	1368120_at	1368120_at	1554394_at	1447076_at	1447076_at	1554394_at	1554394_at	0.958925	1.05732	1.21061	1.71361	0.882225	1.29634	1.06297	1.01293	1.1164	3.7687	4.11753	2.7794	2.94632	3.73138	4.66323	3.60072	3.53747	3.7422
Akr7a3	26760	22977		Yes	1368121_at	1368121_at	206469_x_at			206469_x_at	206469_x_at	3.66579	3.5617		3.78762	3.95959	3.74719	3.30181		2.79881	10.363	10.1254		9.43929	11.7072	11.3688	9.41112		8.10958
Rnf103	84508	7844	22644	Yes	1368122_at	1368122_at	202636_at	1448434_at	1443830_x_at	202636_at	202636_at	3.49187	3.47302	3.65228	3.61968	3.29964	3.225	3.55186	3.48208	3.39593	9.98176	9.88821	10.0289	8.89964	9.66563	9.6516	9.94245	10.2034	9.61606
Igf1r	25718	3480	16001	No	1368123_at	1368123_at	225330_at	1452982_at	1452982_at	225330_at	225330_at	2.0367	2.04363	2.06325	2.54751	1.79422	1.94269	1.71131	1.64301	3.38504	5.57081	5.82153	4.73197	4.46757	4.9506	6.04121	3.6596	5.07324	9.75985
Dusp5	171109	1847	240672	Yes	1368124_at	1368124_at	209457_at	1437199_at	1437199_at	209457_at	209457_at	2.67544	2.50646	1.36059	2.85538	2.76255	3.24955	3.66106	2.35931	2.62708	7.21294	6.99132	4.88956	6.35894	7.82665	9.66502	10.4391	7.32622	7.31287
Slc12a4	29501	6560	20498	Yes	1368125_at	1368125_at	209402_s_at	1417446_at	1417446_at	228644_s_at	209402_s_at	2.16079	2.13292	2.46516	2.31323	2.69282	2.64275	2.53817	3.16577	2.56001	6.00197	5.89941	6.14979	5.52913	7.66338	7.93997	7.43934	9.21898	8.08025
Aacs	65984	65985	78894	Yes	1368126_at	1368126_at	218434_s_at	1423797_at	1423797_at	218434_s_at	218434_s_at	2.25362	2.19932	3.00827	2.37742	2.17502	2.48517	2.93382	2.82148	3.21424	5.99876	5.97185	8.13013	4.35002	6.18614	7.20541	7.86435	8.28015	9.05704
Neu2	29204	4759	23956	Yes	1368127_at	1368127_at	221368_at	1431936_a_at	1431936_a_at	221368_at	221368_at	2.28719	2.29797	2.01732	1.42943	1.89882	2.04743	1.05915	2.13212	1.11207	6.1561	6.31892	4.38885	3.96715	5.67935	6.37525	4.56497	6.10975	4.79659
Pla2g2a	29692	5320	18780	No	1368128_at	1368128_at	203649_s_at	1450128_at	1450128_at	203649_s_at	203649_s_at	1.75351	1.94581	1.63626	3.69092	1.42943	0.786636	3.91114	1.84039	2.62234	5.70485	6.05952	3.7438	9.04632	5.79319	5.60224	11.3389	5.44188	7.9458
Sfmbt1	58967	51460	54650	Yes	1368129_at	1368129_at	213370_s_at	1429749_at	1422894_at	213370_s_at	213370_s_at	2.51845	2.5055	2.91879	2.67688	2.56576	2.56744	2.81666	2.3239	2.74083	6.66576	6.83572	7.51129	5.65144	7.08027	7.65878	7.68449	6.91435	7.66342
Aldh3a1	25375	218	11670	No	1368130_at	1368130_at	205623_at	1418752_at	1418752_at	205623_at	205623_at	1.46443	1.4159	1.17102	1.78521	1.10763	1.34425	1.62017	0.736187	1.02478	4.41351	4.40739	2.83927	4.38894	4.06096	4.86623	4.89724	3.19543	5.31972
Capn6	83685	827	12338	No	1368131_at	1368131_at	202966_at	1450429_at	1450429_at	202966_at	202966_at	1.03409	0.94327	1.92018	1.51225	0.66413	0.742532	1.24517	1.57764	0.880591	3.8696	4.11483	4.98338	2.73525	3.81457	4.28026	3.36274	5.60641	3.51845
Tob1	170842	10140	22057	Yes	1368132_at	1368132_at	202704_at	1423176_at	1423176_at	202704_at	202704_at	3.59735	3.66363	3.91188	4.02645	3.57607	3.51803	3.74362	3.49482	3.74223	10.018	10.2921	10.4425	9.99619	10.2405	10.423	10.5038	9.95583	10.6864
Mpdz	29365	8777	17475	Yes	1368133_at	1368133_at	213306_at	1418664_at	1418664_at	213306_at	213306_at	2.91232	2.85628	3.06423	3.72353	2.46746	2.23197	2.87166	2.30784	3.00884	7.76511	7.60216	8.00463	9.47681	6.47348	5.9418	7.85727	6.51915	8.74566
Il4r	25084	3566	16190	Yes	1368134_a_at	1368134_a_at	203233_at	1421034_a_at	1421034_a_at	203233_at	203233_at	2.97936	2.90011	2.47303	3.13839	2.84106	2.75213	2.92318	2.30068	2.73526	8.43192	8.21848	6.56771	7.63738	8.37762	8.51811	8.33622	6.69927	8.05545
Ninj2	59115	4815	29862	No	1368135_at	1368135_at	219594_at	1420356_at	1420356_at	219594_at	219594_at	1.27736	1.41159	1.83737	2.66526	1.5745	1.21932	2.83389	2.09581	2.14255	5.21132	5.53001	4.34683	5.45818	5.72809	6.18517	7.63445	6.32485	5.97469
Tmpo	25359	7112	21917	Yes	1368136_at	1368136_at	224944_at	1452036_a_at	1452036_a_at	224944_at	224944_at	2.85214	2.83638	2.99363	3.29639	2.83082	2.87335	3.26055	3.13934	3.45609	7.59149	7.64372	7.84474	7.65251	7.93364	8.37604	9.12214	8.82182	9.82071
Mapt	29477	4137	17762	No	1368137_at	1368138_at	203928_x_at	1455028_at	1455028_at	225379_at	203928_x_at	1.97626	1.84837	1.85322	2.07234	1.86968	1.82388	2.05596	1.54967	2.61525	5.91836	5.76963	4.00166	4.70775	5.8687	6.14158	5.75253	4.10961	7.92288
Alpl	25586	249	11647	Yes	1368139_s_at	1368139_s_at	215783_s_at	1423611_at	1423611_at	215783_s_at	215783_s_at	1.888	1.75714	2.43591	2.78318	2.43549	2.40235	2.01332	2.50179	1.63046	5.66444	5.55875	5.78987	5.90911	7.29807	7.668	4.75454	7.13093	4.63035
Cnbp	64530	7555	12785	Yes	1368141_at	1368141_at	206158_s_at	1416244_a_at	1416244_a_at	206158_s_at	206158_s_at	4.03241	3.94799	4.06289	4.15225	4.00315	4.04412	4.20251	4.08672	4.08692	11.6947	11.4172	11.3047	10.5308	11.9595	12.3907	12.2597	12.4749	12.1698
Anxa7	155423	310	11750	Yes	1368143_at	1368143_at	209860_s_at	1416138_at	1416138_at	201366_at	209860_s_at	2.65092	2.66572	3.59554	3.78995	3.75039	3.73537	3.98119	3.81986	3.67599	6.89218	7.14391	9.83232	9.58694	11.1365	11.2992	11.4728	11.266	10.6632
Pcp4	25510	5121	18546	No	1368145_at	1368145_at	205549_at	1460214_at	1460214_at	205549_at	205549_at	1.19479	1.18609	1.32684	2.07524	0.914102	1.41688	1.47069	1.10352	1.48587	4.71402	5.07314	3.41121	3.93682	4.49995	5.72166	3.75747	3.99245	5.12569
Dusp1	114856	1843	19252	Yes	1368146_at	1368146_at	201041_s_at	1448830_at	1448830_at	201041_s_at	201041_s_at	3.48707	3.41241	3.59163	4.45804	3.35434	3.58998	4.34749	4.02223	3.37964	9.94794	9.68908	9.90707	11.3837	9.75515	10.8438	12.6331	12.1638	9.54377
Ngfr	24596	4804	18053	No	1368148_at	1368148_at	205858_at	1454903_at	1454903_at	205858_at	205858_at	1.27712	1.3443	2.20499	2.52973	0.831459	1.1906	0.87068	1.33981	1.47015	4.24821	4.24426	5.86164	5.66184	4.10381	4.69281	3.97525	4.941	5.38074
Slc27a2	65192	11001	26458	Yes	1368150_at	1368150_at	205768_s_at	1416316_at	1416316_at	205768_s_at	205768_s_at	4.33303	4.27568	4.59235	4.2137	3.27273	3.39958	3.8845	3.69264	3.29506	12.7249	12.5226	13.1185	10.3222	9.59737	10.2077	10.7209	11.2549	8.8533
Matr3	29150	9782	17184	Yes	1368151_at	1368151_at	242260_at	1438368_a_at	1438368_a_at	242260_at	242260_at	3.51519	3.51632	3.7012	1.80122	3.54741	3.55369	2.44111	3.82485	2.97345	10.3218	10.1823	10.0817	3.21998	10.6298	10.9941	5.949	11.3126	7.93977
Zdhhc7	170906	55625	102193	Yes	1368152_at	1368152_at	218606_at	1416545_at	1416545_at	218606_at	218606_at	2.69976	2.69602	2.64481	2.91445	2.981	3.06487	3.0622	2.89565	3.44081	7.38598	7.40252	7.00415	7.03176	8.5916	9.15868	8.81906	8.36059	10.1399
Nsmf	117536	26012	56876	Yes	1368153_a_at	1368153_a_at	230189_x_at	1436959_x_at	1436959_x_at	230189_x_at	230189_x_at	2.63751	2.54141	4.03031	1.49493	2.52162	2.54145	1.12344	4.01064	0.933891	7.46906	7.12542	11.2528	5.44164	7.17632	7.36581	6.33404	12.0781	6.09863
Cyp2c12	25011			Yes	1368155_at	1368155_at						4.02843	4.13284			3.04614	3.2575				11.6071	12.0712			8.6371	9.77013
Camkk1	60341	84254	55984	No	1368156_at	1368156_at	223460_at	1418954_at	1418954_at	223460_at	223460_at	2.08547	2.07315	1.77211	2.08428	1.64029	1.80726	1.83958	1.38949	2.1693	5.25274	5.20805	4.05278	6.00473	5.04247	5.21471	6.39028	4.56815	7.14731
Stmn3	29246	50861	20262	No	1368157_at	1368157_at	218207_s_at	1435113_x_at	1435113_x_at	222557_at	222557_at	2.05461	2.03822	1.46858	2.07224	1.91942	2.01395	1.62372	1.28639	3.1203	5.48441	5.72248	4.12381	4.32136	5.00333	6.15384	4.02087	5.01218	8.92899
Scfd1	54350	23256	76983	Yes	1368158_at	1368158_at	215548_s_at	1428335_a_at	1428335_a_at	215548_s_at	215548_s_at	3.19522	3.24515	3.28682	3.23091	3.12382	3.14442	3.45537	2.96691	3.79962	8.8525	9.03245	8.56702	7.50715	8.97138	9.24476	9.91454	8.28828	11.195
Abcb6	140669	10058	74104	Yes	1368159_at	1368159_at	203192_at	1422524_at	1422524_at	203192_at	203192_at	2.78189	2.75458	3.4628	2.83048	2.83721	2.56506	3.0205	3.384	3.19543	8.28079	8.29885	9.50459	6.73808	8.5984	8.28663	8.54467	10.0378	9.26664
Igfbp1	25685	3484	16006	Yes	1368160_at	1368160_at	205302_at	1418918_at	1418918_at	205302_at	205302_at	3.74231	3.42069	3.85048	4.68831	3.62466	4.1733	4.02313	4.50015	4.56494	10.7003	9.72924	10.3877	11.9438	10.466	12.6833	11.2484	13.797	13.3856
Ahsg	25373	197	11625	Yes	1368161_a_at	1368161_a_at	210929_s_at	1455093_a_at	1455093_a_at	210929_s_at	210929_s_at	4.64419	4.61011	4.6372	4.7938	4.29718	4.40418	4.102	4.62376	4.57848	13.9998	14.0069	13.1633	13.04	13.0208	13.7684	11.9837	14.2635	14.186
Cst6	171096	1474	73720	No	1368162_at	1368162_at	206595_at	1427910_at	1427910_at	231248_at	206595_at	1.43831	1.35658	1.00396	1.33163	1.45045	1.81898	1.95323	0.983379	1.39318	4.72452	4.53343	3.56312	3.25111	4.93635	5.97885	5.38477	4.84058	5.32163
Dpp4	25253	1803	13482	Yes	1368163_at	1368163_at	203717_at	1416697_at	1416697_at	203717_at	203717_at	3.57756	3.61039	3.50884	3.1859	3.45489	3.3088	2.76772	3.09721	3.16767	9.94799	10.2143	9.73831	7.83797	10.0855	9.8175	7.26744	9.21366	9.06673
Blvra	116599	644	109778	Yes	1368164_at	1368164_at	211729_x_at	1428580_at	1428580_at	211729_x_at	203773_x_at	2.81383	2.80649	2.96378	2.9214	2.57658	2.55457	2.86035	3.07223	3.6261	7.53671	7.56026	7.83582	6.72569	7.00569	7.33211	8.00337	9.13142	10.4586
Arl2	65142	402	56327	Yes	1368166_at	1368166_at	202564_x_at	1422549_at	1422549_at	202564_x_at	202564_x_at	2.34131	2.41143	2.35912	2.53872	2.41687	2.4018	2.66899	2.53011	3.16778	5.70548	6.07259	6.11962	5.98535	6.60419	6.84749	7.36293	7.46934	9.01344
Ctse	25424	1510	13034	Yes	1368167_at	1368167_at	205927_s_at	1427797_s_at	1418989_at	205927_s_at	205927_s_at	2.26892	2.31038	2.79782	2.14147	1.87537	1.86385	1.95456	1.92417	2.01579	5.20254	5.46475	6.91404	3.88999	4.16338	4.77139	5.06245	5.69421	5.9915
Slc34a2	84395	10568	20531	Yes	1368168_at	1368168_at	204124_at	1416854_at	1416854_at	204124_at	204124_at	3.09367	3.07192	2.17955	1.9188	2.5053	2.22217	1.3979	1.9823	1.23449	8.47559	8.35845	5.43459	2.69381	6.67402	6.17247	3.56818	6.14237	3.54898
Pick1	84591	9463	18693	Yes	1368169_at	1368169_at	204746_s_at	1419384_at	1419384_at	204746_s_at	204746_s_at	2.46541	2.38939	2.31919	2.40866	2.44456	2.44063	2.16065	2.40239	2.06363	6.77584	6.73621	5.71837	5.94979	7.0618	7.45695	6.81977	7.34556	7.49177
Slc6a1	79212	6529	232333	No	1368170_at	1368170_at	205152_at	1452142_at	1457183_at	205152_at	205152_at	0.981311	1.0453	1.07712	3.81347	0.745775	0.900797	2.08338	1.42941	1.23366	3.60451	3.7204	2.71622	9.39335	3.64917	3.95981	4.62455	3.58694	3.3924
Lox	24914	4015	16948	Yes	1368171_at	1368171_at	215446_s_at	1416121_at	1416121_at	215446_s_at	215446_s_at	2.5549	2.8605	1.45588	2.05147	3.36402	2.87642	1.69373	2.0134	3.3876	6.5295	7.77412	3.56947	2.80091	9.75289	8.43293	3.68668	5.62626	9.771
Nop58	60373	51602	55989	Yes	1368173_at	1368173_at	223096_at	1450986_at	1450986_at	223096_at	223096_at	3.02598	3.01716	2.7383	3.58102	3.48682	3.62475	3.80267	2.8658	3.96961	8.01056	8.01908	7.12593	8.77495	10.0225	10.7853	10.9049	8.46309	11.9673
Egln3	54702	112399	112407	No	1368174_at	1368174_at	219232_s_at	1418649_at	1418649_at	219232_s_at	222847_s_at	1.63902	1.63275	2.89323	2.04608	3.40461	3.53923	1.78082	3.58296	2.00519	3.65603	3.76659	7.42466	3.15037	10.0439	10.747	3.77676	10.4793	6.56203
Zhx1	171159	11244	22770	Yes	1368175_at	1368175_at	223213_s_at	1448875_at	1448875_at	223213_s_at	223213_s_at	2.76502	2.77406	3.03947	3.20461	2.78893	2.7174	3.0831	2.78651	2.87535	6.86361	7.15331	7.91115	7.08657	7.67711	7.69617	8.13438	7.7266	7.86524
Rara	24705	5914	19401	Yes	1368176_at	1368176_at	203749_s_at	1450180_a_at	1450180_a_at	203749_s_at	203749_s_at	2.59332	2.6648	1.46402	2.75958	2.48291	2.51818	2.59271	1.52585	2.72879	7.34962	7.58087	5.01413	5.68982	7.4719	8.05054	6.35117	6.10177	7.18141
Acsl3	114024	2181	74205	Yes	1368177_at	1368177_at	201662_s_at	1452771_s_at	1452771_s_at	201662_s_at	201662_s_at	2.93675	2.88678	2.83875	3.37765	2.69816	2.69591	3.56854	2.59121	4.07641	7.59659	7.40823	7.42107	7.77084	6.96115	7.35648	9.79977	7.40982	11.7604
Pdzk1	65144	5174	59020	Yes	1368178_at	1368178_at	205380_at	1431701_a_at	1431701_a_at	205380_at	205380_at	3.14875	3.16489	3.21772	3.48852	2.626	2.36197	3.33743	3.06295	3.21478	8.84082	8.9874	8.58854	7.99877	7.55937	7.26504	8.94316	8.94465	8.72964
Crlf2	171499	64109	57914	Yes	1368179_at	1368179_at	208303_s_at	1418097_a_at	1418097_a_at	208303_s_at	208303_s_at	2.35632	2.39186	2.74611	1.6638	2.50433	2.45684	1.15061	2.98104	1.07264	7.28081	7.39245	7.0521	4.04744	7.35916	8.00043	5.20409	8.79654	5.56914
Mthfd1	64300	4522	108156	Yes	1368181_at	1368181_at	202309_at	1415916_a_at	1415916_a_at	202309_at	202309_at	3.76623	3.78178	3.80405	4.16397	3.44229	3.42661	3.67322	3.84749	3.70329	10.6629	10.8478	10.5133	10.7512	9.90588	10.1786	10.5302	11.4883	10.7515
Acsl6	117243	23305	216739	No	1368182_at	1368182_at	216409_at	1451257_at	1437031_at	216409_at	211207_s_at	0.906785	0.92129	1.50312	2.27303	0.829501	0.875189	1.87985	1.50582	1.95651	4.07163	4.19082	2.94419	4.39804	3.83171	4.55765	4.82985	5.73119	4.7692
Plcg1	25738	5335	18803	Yes	1368183_at	1368183_at	202789_at	1435149_at	1435149_at	216551_x_at	202789_at	2.64426	2.66961	2.83459	2.52213	3.00458	2.78263	2.30779	3.01432	3.09764	7.46497	7.7118	7.69815	5.87245	8.71916	8.64458	6.70839	8.93477	9.22693
Psmd9	161475	5715	67151	Yes	1368184_at	1368184_at	207805_s_at	1423386_at	1423386_at	207805_s_at	207805_s_at	3.06872	3.10298	3.10343	3.15599	3.05685	3.0898	3.63953	3.16745	3.29195	8.48798	8.66374	7.98418	7.32645	8.84036	9.15799	10.3268	9.3363	9.46708
Gnaz	25740	2781	14687	No	1368185_at	1368185_at	204993_at	1435268_at	1435268_at	204993_at	204993_at	1.51945	1.56998	1.32426	2.19635	1.50008	1.68164	2.06451	1.3656	2.67221	4.90433	4.76864	3.63094	4.48505	5.34219	5.53822	5.52633	4.52471	7.64593
Syk	25155	6850	20963	Yes	1368186_a_at	1368186_a_at	226068_at	1418261_at	1418261_at	226068_at	226068_at	2.29513	2.26748	2.10151	2.37526	1.84667	1.99803	1.44168	1.69729	1.2709	6.06928	6.17411	4.99647	4.39857	5.52722	6.18034	3.75414	5.83019	3.45624
Gpnmb	113955	10457	93695	Yes	1368187_at	1368187_at	201141_at	1448303_at	1448303_at	201141_at	201141_at	2.78328	2.85377	1.42993	3.31442	3.85194	3.54948	2.26641	2.67359	2.34648	7.70211	7.9006	3.9069	7.68051	11.5488	10.8354	5.37415	8.10324	6.37915
Hpd	29531	3242	15445	Yes	1368188_at	1368188_at	206024_at	1424618_at	1424618_at	206024_at	206024_at	4.51751	4.52652	4.69666	4.61063	4.21408	4.21904	3.98729	4.18823	3.5678	13.3534	13.511	13.5626	12.0671	12.6327	12.908	11.4804	12.6651	10.5076
Dhcr7	64191	1717	13360	Yes	1368189_at	1368189_at	201790_s_at	1448619_at	1448619_at	201790_s_at	201790_s_at	3.69985	3.71616	3.58904	3.27304	3.25395	3.15769	3.37491	3.43206	3.40537	10.165	10.3739	10.1205	7.78298	9.01605	9.12451	9.62587	10.3825	9.81911
Ren	24715	5972	19701	No	1368190_at	1368190_at	206367_at			206367_at	206367_at	2.07282	2.05922		1.42913	1.81263	1.83269	1.54411		1.15045	5.28001	5.24518		3.65264	4.80368	5.27299	5.09021		4.92818
Slc22a1	24904	6580	20517	Yes	1368191_a_at	1368191_a_at	207201_s_at	1418118_at	1418118_at	207201_s_at	207201_s_at	3.57935	3.56792	4.02704	4.37283	3.32127	3.28577	3.24565	3.47783	1.47564	10.4246	10.5722	11.1272	11.3835	9.92728	10.1841	9.00674	10.2416	5.17081
Cxcr3	84475	2833	12766	No	1368192_at	1368192_at	217119_s_at	1449925_at	1449925_at	207681_at	217119_s_at	2.05552	2.14345	2.0414	1.75928	1.80455	1.88929	1.34872	1.88979	1.38904	4.05262	4.62174	4.68157	3.96977	4.12695	4.68029	5.53526	5.14503	6.21178
Slc26a4	29440	5172	23985	No	1368193_at	1368193_at	206529_x_at	1419725_at	1419725_at	206529_x_at	206529_x_at	1.63505	1.74067	1.77377	1.75624	1.582	1.72191	1.2792	0.974455	1.32346	4.60184	4.84105	4.18689	2.52551	4.86611	5.38727	3.12982	4.20256	3.09045
Agpat4	170919	56895	68262	No	1368194_at	1368194_at	219693_at	1436640_x_at	1436640_x_at	228667_at	219693_at	2.00076	1.92883	2.0741	1.79	1.84435	1.84495	1.09662	1.98433	0.89825	4.59694	4.51468	4.48458	3.1412	4.67199	4.92795	4.54315	6.08454	4.9759
Hspbap1	171460	79663	66667	Yes	1368195_at	1368195_at	219284_at	1441900_x_at	1441900_x_at	219284_at	219284_at	2.20157	2.16581	2.20317	2.63412	2.52916	2.50915	2.33585	2.6881	2.42882	6.15495	6.10575	5.68037	4.87209	7.25205	7.33948	5.87642	7.68871	6.77185
Clps	25680	1208	109791	No	1368196_at	1368196_at	206131_at	1415805_at	1415805_at	206131_at	206131_at	1.82156	1.7742	1.52607	2.16086	1.7176	1.82293	1.68115	1.3724	2.00076	4.42971	4.3733	4.18783	4.29982	4.46384	4.96911	4.82675	4.74441	6.25233
Nup88	113929	4927	19069	Yes	1368199_at	1368199_at	202900_s_at	1428073_a_at	1428073_a_at	202900_s_at	202900_s_at	2.86036	2.94511	3.20195	3.26819	3.15143	3.15895	3.47914	3.20234	3.36751	7.83734	8.27903	8.56684	7.70416	9.05385	9.5498	9.85594	9.46613	9.66971
Cx3cl1	89808	6376	20312	No	1368200_at	1368200_at	823_at	1415803_at	1415803_at	823_at	823_at	1.93487	1.9324	1.67107	2.45835	2.16997	1.7219	2.49911	1.76128	3.09509	5.10479	5.51816	3.76636	5.0192	6.32174	5.97642	6.64758	5.27806	8.85934
Npr1	24603	4881	18160	Yes	1368201_at	1368201_at	32625_at	1449160_at	1449160_at	204648_at	204648_at	2.34115	2.20862	1.37621	2.48099	1.45838	1.47246	1.55892	0.779665	1.67725	6.36732	6.07188	3.41838	6.42573	5.5296	6.02943	5.03613	4.19476	7.05979
Dab2	79128	1601	13132	Yes	1368202_a_at	1368202_a_at	232898_at	1420498_a_at	1420498_a_at	232898_at	232898_at	3.05038	3.05479	2.75429	2.13125	2.48804	2.90857	1.68868	2.21866	2.17526	8.30694	8.45193	6.82413	3.90668	6.74327	8.52899	4.16993	5.89142	5.96431
Lig1	81513			Yes	1368204_at	1368204_at						2.48868	2.44433			2.60101	2.69319				6.78907	6.51839			7.73906	8.10223
Cfi	79126	3426	12630	Yes	1368205_at	1368205_at	203854_at	1418724_at	1418724_at	203854_at	203854_at	4.45895	4.42981	4.53183	4.47143	4.04312	4.0887	3.59253	4.38033	3.83192	13.344	13.2827	12.9053	11.5682	12.2152	12.663	10.0439	13.5589	10.6379
Acot8	170588	10005	170789	Yes	1368206_at	1368206_at	204212_at	1417449_at	1417449_at	204212_at	204212_at	2.78461	2.84259	2.94825	2.80859	2.51015	2.62157	2.63185	3.23966	2.76324	8.21792	8.66005	7.69431	6.4846	8.01525	8.53858	7.67298	9.6784	8.18748
Fxyd5	60338	53827	18301	Yes	1368207_at	1368207_at	218084_x_at	1418296_at	1418296_at	218084_x_at	218084_x_at	2.19822	2.22822	2.40297	2.8075	1.92751	2.22741	3.18976	2.00383	2.10666	5.75343	5.94191	5.78191	6.25593	5.42284	6.67835	8.78771	5.77614	6.2336
Nat8b	171084		434057	No	1368208_at	1368208_at						2.15002	2.12971			1.71924	1.69547				5.17959	5.51644			4.40329	5.06364
Pdzk1ip1	81916	10158	67182	No	1368209_at	1368209_at	219630_at	1455477_s_at	1455477_s_at	1553589_a_at	219630_at	1.54893	1.47532	2.70147	1.99582	1.26643	1.52429	2.59757	2.57143	1.75364	5.34297	5.57238	6.24617	3.8371	5.07162	6.05786	6.82003	7.65886	5.37056
Il24	170819	11009	93672	No	1368210_at	1368210_at	206569_at	1426181_a_at	1426181_a_at	206569_at	206569_at	1.50174	1.49275	1.43493	1.92392	1.4476	1.60074	1.57161	1.68032	1.5288	4.2194	4.53439	3.57813	3.36348	4.0143	4.97461	4.20465	4.59692	4.86036
Rps14	29284	6208	20044	Yes	1368211_at	1368211_at	208645_s_at	1437706_x_at	1437706_x_at	208645_s_at	208645_s_at	4.14718	4.21451	4.50893	4.70884	4.29531	4.28996	4.56579	4.54308	4.64824	11.9239	12.282	12.659	12.4128	13.0222	13.3333	13.7036	13.7784	14.2359
Smad2	29357	4087	17126	Yes	1368214_at	1368214_at	203076_s_at	1420634_a_at	1420634_a_at	203075_at	203076_s_at	2.70358	2.7051	2.66612	3.05333	3.07138	3.06824	3.28693	2.87564	3.21862	7.65215	7.4905	6.88405	6.67774	9.08411	9.23051	9.12232	8.55413	9.10356
Tpp1	83534	1200	12751	Yes	1368215_at	1368215_at	200743_s_at	1448313_at	1448313_at	200743_s_at	200743_s_at	3.46425	3.4265	3.67984	3.63708	3.60143	3.28764	3.30251	3.77691	3.42266	9.81118	9.77983	10.2291	8.98421	10.6087	9.97213	9.19175	11.2382	9.90678
Rab28	117049	9364	100972	Yes	1368216_at	1368216_at	227003_at	1423990_at	1423990_at	227003_at	227003_at	3.23643	3.24553	2.92273	2.87616	3.37319	3.37986	2.94941	3.03608	3.16032	9.13294	9.14224	7.88234	6.08787	9.81718	10.111	7.92175	8.83869	8.79805
Ralbp1	84014	10928	19765	Yes	1368217_at	1368217_at	202845_s_at	1417248_at	1417248_at	202845_s_at	202845_s_at	3.01614	3.01876	2.90285	2.97879	3.38409	3.37066	3.08963	2.90059	3.03068	8.30282	8.29992	8.11832	7.01125	10.1443	10.1853	8.74877	9.29537	8.88049
Clcn2	29232	1181	12724	Yes	1368219_at	1368219_at	213499_at	1449248_at	1449248_at	213499_at	213499_at	2.29051	2.26717	2.65926	2.21657	2.02397	1.92298	2.02791	2.14242	2.40724	6.30509	6.28124	6.90051	4.64159	6.15083	6.18212	5.27939	6.20528	7.05794
Gtf2b	81673	2959	229906	Yes	1368220_at	1368220_at	208066_s_at	1451135_at	1451135_at	208066_s_at	208066_s_at	3.12114	3.09027	3.21645	3.33317	3.13928	3.16333	3.49187	3.36892	3.36325	8.75951	8.73446	8.59616	7.56174	9.14477	9.575	9.64167	10.2838	9.60705
Nr3c1	24413	2908	14815	Yes	1368221_at	1368221_at	201865_x_at	1460303_at	1421867_at	201865_x_at	201865_x_at	3.38233	3.46684	3.34168	3.70936	2.9668	3.00557	3.40954	2.87524	3.3159	9.20515	9.68123	8.78274	9.01055	8.17554	8.50609	9.53262	8.49617	9.41634
Adamts1	79252	9510	11504	Yes	1368223_at	1368223_at	222162_s_at	1450716_at	1450716_at	222162_s_at	222486_s_at	2.80997	2.75701	2.44185	3.06836	1.97417	2.08676	2.33646	2.57301	0.759846	7.64923	7.5085	5.94611	7.03921	4.885	5.66314	6.23853	7.56987	3.33684
Serpina3n	24795	12	238395	Yes	1368224_at	1368224_at	202376_at			202376_at	202376_at	4.4193	4.38286		4.87603	4.20069	4.30903	4.59397		4.10543	13.0962	13.047		13.0169	12.6898	13.3153	13.6645		11.9956
Exoc2	171455	55770	66482	Yes	1368225_at	1368225_at	219349_s_at	1428470_at	1428470_at	226270_at	226270_at	2.74531	2.7479	2.64105	2.51776	2.9303	2.83287	2.63728	2.89321	2.70014	7.24636	7.27622	6.54838	4.34677	8.19077	8.26211	6.91216	8.53904	7.33503
Dnph1	171047	10591	381101	Yes	1368226_at	1368226_at	204238_s_at	1460713_at	1460713_at	39817_s_at	39817_s_at	2.73047	2.78648	2.45404	3.26142	2.80382	2.72494	3.03369	2.54416	3.04035	7.53526	7.75899	6.33521	8.0539	8.33393	8.25152	8.63796	7.52868	9.15575
Slc28a2	60423	9153	269346	Yes	1368227_at	1368227_at	216432_at			216432_at	216432_at	3.16555	3.14579		1.48701	2.38635	2.53664	1.2379		1.16718	8.43276	8.42111		3.19053	5.90008	7.51207	3.75675		4.1544
Zranb2	58821	9406	53861	Yes	1368228_at	1368228_at	223716_s_at	1454652_at	1454652_at	223716_s_at	223716_s_at	3.18546	3.07615	3.21033	3.47703	3.28481	3.21156	3.57453	3.31152	3.5905	8.72443	8.52759	8.63283	8.07989	9.45313	9.59325	9.92772	9.76571	10.2217
Gemin2	84404	8487	66603	Yes	1368229_at	1368229_at	211115_x_at	1451044_at	1451044_at	211115_x_at	211115_x_at	2.60789	2.53907	2.65972	2.53989	2.41211	2.49821	3.06933	2.93055	3.52437	7.02219	6.81507	6.29354	4.23955	6.922	7.40455	8.30532	8.00586	10.1587
Ndufaf3	56769	25915	66706	Yes	1368230_a_at	1368230_a_at	209177_at	1418185_at	1418185_at	209177_at	209177_at	3.0883	3.13682	3.04025	3.18031	3.02771	3.0368	3.26736	2.73135	3.2012	8.70337	8.94846	7.92329	7.53407	8.8224	9.20939	9.15703	8.00409	9.31299
Stat5a	24918	6776	20850	Yes	1368231_at	1368231_at	203010_at	1421469_a_at	1421469_a_at	203010_at	203010_at	2.53253	2.55615	2.59476	2.64899	2.40991	2.39552	2.35336	2.48277	2.19821	6.82937	6.64826	6.75384	5.2721	6.81753	6.9148	6.44286	7.00299	6.76702
Mvk	81727	4598	17855	Yes	1368232_at	1368232_at	36907_at	1418052_at	1418052_at	36907_at	36907_at	2.79317	2.78714	2.71168	3.11486	2.55604	2.57817	2.99037	2.7739	3.00405	7.91914	8.03553	7.35756	7.39147	7.37328	7.79842	8.41352	8.49914	8.54143
Gtf2f2	81674	2963	68705	Yes	1368233_at	1368233_at	209595_at	1426626_at	1426626_at	209595_at	209595_at	2.76209	2.8055	2.54914	2.43714	2.80858	2.96459	3.11545	2.7427	2.72645	7.46339	7.83773	5.99482	4.68725	8.18055	9.00947	8.36125	7.70617	7.71192
Prep	83471	5550	19072	Yes	1368234_at	1368234_at	204117_at	1422796_at	1422796_at	204117_at	204117_at	2.95976	2.97204	2.93943	2.8774	3.21016	3.14052	2.91559	3.20163	3.10987	8.14267	8.28002	7.50313	6.50308	9.273	9.30785	8.25924	9.23359	9.19317
Clk3	171305	1198	102414	Yes	1368235_at	1368235_at	202140_s_at	1423849_a_at	1423849_a_at	202140_s_at	202140_s_at	2.76264	2.74261	2.81167	2.69065	2.73664	2.84597	2.9693	2.84344	2.86781	7.67177	7.55854	7.74567	6.14494	7.79313	8.44258	8.42291	8.73185	8.6254
Mep1a	25684	4224	17287	No	1368236_at	1368236_at	206000_at	1450719_at	1450719_at	206000_at	206000_at	1.86863	1.82385	1.88705	1.53639	1.59305	1.79213	0.943808	2.07412	2.2362	3.90217	3.97909	3.95727	2.75927	3.92524	4.76258	3.48494	5.3875	6.3963
Tnmd	64104	64102	64103	No	1368237_at	1368237_at	220065_at	1417979_at	1417979_at	220065_at	220065_at	1.90928	1.94576	1.11933	1.34508	1.72776	1.85356	0.706413	1.27976	0.607089	4.01797	4.31573	2.52755	3.16677	4.00407	4.62723	3.38391	3.63054	4.00057
Reg3b	24618	5068	18489	No	1368238_at	1368238_at	205815_at	1416297_s_at	1416297_s_at	234280_at	205815_at	1.51519	1.45048	1.62393	1.79787	1.48478	1.65735	1.42114	1.5593	1.55146	4.17548	4.40003	3.53427	3.95423	4.38203	5.27468	3.95168	4.85857	4.08111
Lrp3	89787	4037	435965	Yes	1368239_at	1368239_at	204381_at	1436083_at	1436083_at	204381_at	204381_at	2.88393	2.90275	2.02286	2.81928	2.31035	2.2217	2.57283	1.6934	2.67081	8.00207	8.20707	4.75431	6.79409	6.68	6.53255	7.33046	6.0788	8.12797
Flot1	64665	10211	14251	Yes	1368241_a_at	1368241_a_at	208749_x_at	1448559_at	1448559_at	208749_x_at	208749_x_at	2.8666	2.87433	2.84552	3.42151	2.97027	2.96852	3.43876	3.34291	3.55697	8.2169	8.36526	7.72459	8.34405	8.75691	9.20972	9.69135	10.1071	10.4815
Kcnb1	25736	3745	16500	No	1368242_at	1368242_at	211006_s_at	1423179_at	1423179_at	211006_s_at	217637_at	1.13926	1.01817	1.85433	2.41353	0.906944	0.889122	1.76032	1.35103	1.86711	4.40848	4.4172	3.84932	4.01439	4.72531	4.92533	3.61682	4.20226	5.77568
Amhr2	29530	269	110542	Yes	1368243_at	1368243_at	206892_at	1438967_x_at	1438967_x_at	206892_at	206892_at	2.10064	2.11563	1.95201	1.41753	2.19831	2.12939	1.08759	1.71436	1.01867	5.06217	5.06935	4.70113	5.05016	6.1041	6.15453	5.50341	5.67097	6.13525
As3mt	140925	57412	57344	Yes	1368244_at	1368244_at	223652_at	1431980_a_at	1431980_a_at	223652_at	223652_at	3.67898	3.5867	2.98168	3.23652	3.06684	2.80369	2.69819	2.97534	2.80397	10.3516	10.1893	7.80212	7.41213	8.76047	8.19569	7.00845	8.65836	7.74048
Upb1	116593	51733	103149	Yes	1368245_at	1368245_at	220507_s_at	1460244_at	1460244_at	220507_s_at	224042_at	4.16718	4.16996	4.26091	3.92464	3.02418	2.8598	2.65904	3.56076	1.75877	12.0606	12.1428	12.0089	9.70304	8.60109	8.45768	6.99907	10.845	5.35602
Ap3m2	140667	10947	64933	No	1368246_at	1368246_at	203410_at	1448751_at	1417527_at	1569053_at	203410_at	1.93134	1.86459	1.86546	2.19579	2.33264	2.36548	2.4442	1.80586	2.49976	4.61172	4.83724	3.68872	3.92752	6.38391	6.77214	6.35043	5.60759	7.19771
Cds1	81925	1040	74596	Yes	1368248_at	1368248_at	226185_at	1428680_at	1428680_at	226185_at	226185_at	2.51512	2.3431	1.12827	2.25409	2.48141	2.38271	1.94424	0.894903	2.61355	6.56542	5.86582	3.51595	3.55658	6.98093	6.831	4.49666	4.10408	7.13163
Klf15	85497	28999	66277	Yes	1368249_at	1368249_at	231015_at	1448181_at	1448181_at	231015_at	231015_at	3.4981	3.51971	3.63533	3.64207	2.79126	2.76869	2.77188	3.37099	2.80847	9.67991	9.82099	10.0194	8.7111	7.85044	7.88515	7.41339	10.3094	7.73473
Tekt1	85270	83659	21689	No	1368250_at	1368250_at	239216_at	1432075_a_at	1432075_a_at	239216_at	239216_at	1.27197	1.3054	1.693	1.47845	2.02566	1.79721	1.17785	1.56328	0.997651	3.95686	3.92862	3.89208	3.69298	5.49463	5.1366	4.84329	5.44872	5.5221
Jak3	25326	3718	16453	Yes	1368251_at	1368251_at	207187_at	1425750_a_at	1425750_a_at	207187_at	227677_at	2.11624	1.99714	1.76472	2.47437	2.26868	2.07643	2.20761	2.246	2.72391	5.99767	5.68759	4.80214	4.90381	6.47501	6.27246	5.74322	6.78877	8.00863
Klhl41	117537	10324	228003	No	1368252_at	1368252_at	222827_s_at	1444494_at	1444494_at	222827_s_at	222827_s_at	1.29562	1.24789	1.26404	1.92321	1.32745	1.46596	1.5817	1.22999	1.65837	3.47208	3.43917	2.60678	2.96143	3.88926	4.09612	3.82156	3.35404	3.99056
Gamt	25257	2593	14431	Yes	1368253_at	1368253_at	1552474_a_at	1422558_at	1422558_at	1552474_a_at	1552474_a_at	4.1244	4.17747	3.64906	3.69349	3.2156	3.33522	3.04182	2.96984	3.15587	11.8986	12.1928	9.73605	9.39508	9.29919	9.93043	8.74034	8.91877	9.46768
Sphk1	170897	8877	20698	No	1368254_a_at	1368254_a_at	219257_s_at	1451596_a_at	1451596_a_at	219257_s_at	219257_s_at	1.41122	1.43632	1.77558	2.22567	1.99498	2.4022	2.95269	2.08866	3.49844	4.74338	4.88879	3.67061	5.28159	5.77096	7.48212	8.09493	5.9628	10.1519
Ntm	50864	50863	235106	No	1368255_at	1368255_at	241934_at	1458492_x_at	1458492_x_at	241934_at	241934_at	2.01438	2.01199	1.91922	1.89477	1.47047	1.56201	1.52834	1.30566	1.57796	4.13927	4.16437	4.48152	4.30884	3.79751	4.05617	5.2661	3.34411	5.81559
Psg19	24256			No	1368257_at	1368257_at						1.23723	1.27801			1.04035	1.20595				3.87226	3.80228			3.70856	4.25119
Ptgs1	24693	5742	19224	Yes	1368259_at	1368259_at	205128_x_at	1423414_at	1436448_a_at	205128_x_at	238669_at	2.81401	2.80213	2.5781	2.44654	1.6553	2.21531	1.88882	1.20695	1.55012	7.54594	7.50954	6.88481	4.59492	4.71786	6.21136	4.85791	3.34883	4.36995
Aurkb	114592	9212	20877	Yes	1368260_at	1368260_at	209464_at	1424128_x_at	1424128_x_at	209464_at	209464_at	2.25129	2.31643	1.03415	1.58628	1.96799	2.42017	2.05865	1.48868	3.01443	4.94339	5.50834	2.84746	3.51292	4.59337	6.59893	5.46209	3.87571	8.42924
Nrxn3	116508	9369	18191	No	1368261_at	1368261_at	215021_s_at	1439629_at	1439629_at	215021_s_at	215021_s_at	1.15354	1.00998	2.54941	1.64559	0.874145	0.91981	1.14163	2.59915	1.33678	4.51134	4.28154	6.85636	3.76658	4.10698	4.65602	4.3973	8.83388	5.4349
Phlpp1	59265	23239	98432	Yes	1368262_at	1368262_at	212719_at	1426994_at	1426994_at	212719_at	212719_at	2.5603	2.43821	2.99002	3.03836	2.54546	2.3832	2.93929	2.96724	2.9522	6.88125	6.40201	7.67264	6.46264	7.10636	6.7332	7.77824	8.37565	8.08231
Pex6	117265	5190	224824	Yes	1368264_at	1368264_at	320_at	1454738_x_at	1454738_x_at	320_at	320_at	2.68165	2.64702	3.43117	2.50082	2.55951	2.43202	2.32321	3.53406	2.26829	7.32732	7.2882	9.35003	5.00342	7.35037	7.33215	5.82936	10.7224	6.14242
Cyp2t1	171380			Yes	1368265_at	1368265_at						3.15323	3.17867			2.63737	2.56863				8.68301	8.79968			7.34974	7.32441
Arg1	29221	383	11846	Yes	1368266_at	1368266_at	206177_s_at	1419549_at	1419549_at	206177_s_at	206177_s_at	4.47002	4.46333	4.62106	4.73686	3.67409	3.68347	3.292	4.54718	2.36	13.17	13.2337	13.27	12.1354	10.69	11.0638	8.98697	14.2456	6.68995
Pomt1	84430	10585	99011	Yes	1368267_at	1368267_at	218476_at	1424284_at	1424284_at	218476_at	218476_at	2.71362	2.76509	2.49645	2.54877	2.75202	2.74024	2.46121	2.57324	2.36433	7.36444	7.66211	6.61259	5.60706	7.8261	8.16251	6.60686	7.51967	6.91831
Tdg	114521	6996	21665	Yes	1368268_at	1368268_at	203743_s_at			203743_s_at	203743_s_at	2.6696	2.57895		3.01637	3.00882	3.00765	3.4851		3.06373	7.83287	7.48791		6.58116	9.01119	9.43971	9.80819		8.66808
Lgals4	25474	3960	16855	No	1368269_at	1368269_at	204272_at	1451336_at	1451336_at	204272_at	204272_at	1.55713	1.57604	2.459	3.25021	1.48528	1.81926	3.06971	2.00963	1.84617	3.9959	3.73238	6.04569	7.52672	4.26715	4.72468	8.15157	5.80153	5.50577
Apobec1	25383	339	11810	Yes	1368270_at	1368270_at	207158_at	1451755_a_at	1451755_a_at	207158_at	207158_at	2.69032	2.71164	2.81978	1.85488	2.27701	2.25388	1.5645	2.70161	1.61354	7.16419	7.37223	7.43134	3.18878	6.17708	6.42974	3.77976	7.6536	4.21795
Fabp4	79451	2167	11770	Yes	1368271_a_at	1368271_a_at	235978_at	1417023_a_at	1451263_a_at	203980_at	235978_at	1.80975	1.94991	2.90692	2.4198	2.7021	3.07203	1.25777	2.88367	1.12249	4.72421	5.05422	7.26162	5.16697	7.70849	9.16889	3.42163	8.07268	3.31521
Got1	24401	2805	14718	Yes	1368272_at	1368272_at	208813_at	1450970_at	1450970_at	208813_at	208813_at	3.54533	3.64682	3.84533	4.04911	2.72086	3.07147	3.93175	3.68158	3.53728	10.1287	10.5424	10.9603	10.5797	8.2389	9.5056	11.4634	11.2204	10.4441
Mapk6	58840	5597	50772	Yes	1368273_at	1368273_at	207121_s_at	1419169_at	1419169_at	207121_s_at	207121_s_at	3.27963	3.27737	2.76725	3.66184	3.49012	3.6241	3.89236	2.94673	4.09756	9.30717	9.31393	7.15437	8.97012	10.334	11.0806	11.1444	8.75577	12.0678
Dbnl	83527	28988	13169	Yes	1368274_at	1368274_at		1460334_at	1460334_at			2.80362	2.82103	2.62937		3.01422	3.0376		3.09151		7.99287	8.18137	6.84606		8.94419	9.23656		8.94189
Msmo1	140910	6307	66234	Yes	1368275_at	1368275_at	209146_at	1423078_a_at	1423078_a_at	209146_at	209146_at	3.80634	3.70071	3.98265	4.22371	3.64002	3.85395	4.20062	3.77033	4.10226	10.871	10.5147	11.0831	10.7485	10.5839	11.591	12.133	11.2185	11.9023
Syp	24804	6855	20977	Yes	1368276_at	1368276_at	213200_at	1448280_at	1456249_x_at	213200_at	213200_at	2.40167	2.43191	1.84199	1.57501	2.22559	2.35462	1.21659	1.67884	1.50604	7.06116	7.17136	3.13376	4.68127	6.59471	7.61936	5.41247	5.66745	6.223
Ppp3ca	24674	5530	19055	Yes	1368277_at	1368277_at	202429_s_at	1426401_at	1426401_at	202429_s_at	202457_s_at	3.27908	3.11084	3.07722	3.2812	3.3303	3.10955	3.45497	2.75557	3.14425	9.0182	8.51211	7.85833	7.74078	9.58072	9.08048	9.7006	8.1254	9.22242
Lgals2	171134	3957	107753	Yes	1368278_at	1368278_at	208450_at	1417079_s_at	1417079_s_at	208450_at	208450_at	2.35659	2.35914	1.78477	2.36881	2.22613	1.94602	1.24243	1.74637	2.90148	6.56297	6.70123	3.84233	5.69791	6.24907	6.33142	5.32537	5.09803	8.55283
Dpep1	94199	1800	13479	No	1368282_at	1368282_at	205983_at	1435943_at	1435943_at	205983_at	205983_at	2.0122	1.98776	1.57154	1.53062	1.46808	1.56913	1.23118	1.17395	2.53861	4.3007	4.33868	3.99918	4.60289	3.66887	4.17103	5.21953	4.42335	7.4519
Ehhadh	171142	1962	74147	Yes	1368283_at	1368283_at	205222_at	1448382_at	1448382_at	205222_at	205222_at	3.75911	3.78906	3.94366	3.9199	2.31397	2.29455	3.09197	3.38396	2.9234	10.932	11.0159	11.0409	9.40584	6.22961	6.45785	8.28963	10.0942	8.20499
Plvap	56765	83483	84094	Yes	1368284_at	1368284_at	221529_s_at	1418090_at	1418090_at	221529_s_at	221529_s_at	2.53891	2.59398	3.05429	2.37125	1.18625	1.71821	1.54992	1.65284	1.68421	7.53652	7.87063	8.24418	5.42914	5.62911	6.84579	5.63011	5.37849	6.05158
Shbg	24775	6462	20415	No	1368285_at	1368285_at	215689_s_at	1421602_at	1421602_at	215689_s_at	215689_s_at	1.22421	1.52832	1.29378	2.65588	1.32798	1.49172	1.73327	1.43706	1.60913	4.57216	4.94455	4.10623	6.85517	4.70321	5.4874	6.18222	5.26491	6.7034
Slc2a8	85256	29988	56017	Yes	1368286_at	1368286_at	218985_at	1450628_at	1450628_at	218985_at	218985_at	2.42169	2.40527	2.73682	2.67839	2.19907	2.27573	2.3881	2.8167	2.75375	6.91861	6.96728	7.67919	6.24501	6.49036	7.2882	6.74167	8.86105	7.70594
Chn1	84030	1123	108699	No	1391386_at	1368287_at	212624_s_at	1445691_at	1445691_at	212624_s_at	212624_s_at	1.87255	1.75251	1.26341	2.01821	1.79812	1.71481	2.03499	1.00113	2.76024	5.06819	4.91215	3.16564	4.03264	4.82003	5.21632	5.82123	3.8075	8.11394
Gc	24384	2638	14473	Yes	1368288_at	1368288_at	204965_at	1426547_at	1426547_at	204965_at	204965_at	4.7283	4.68718	4.7599	4.89776	4.49221	4.49873	4.10937	4.59347	0.456785	14.2308	14.1885	13.9636	12.9807	13.6217	14.0375	11.7614	14.4016	3.09058
Cyr61	83476	3491	16007	Yes	1368290_at	1368290_at	201289_at	1416039_x_at	1416039_x_at	201289_at	201289_at	2.11933	1.93283	2.58438	3.4698	2.42817	2.2901	4.23712	3.51504	2.87814	4.47444	3.82201	6.53881	8.30043	6.47287	6.22267	12.2653	10.402	8.19118
Birc2	60371	329	11797	Yes	1368291_at	1368291_at	202076_at	1418854_at	1418854_at	202076_at	202076_at	3.14599	3.10845	2.82413	3.57769	3.01516	2.94541	3.80287	2.98019	3.72424	8.60595	8.5584	7.44297	8.33598	8.58078	8.56298	10.8106	8.50649	10.7717
Dnm1	140694	1759	13429	Yes	1368292_at	1368292_at	215116_s_at	1427754_a_at	1460365_a_at	215116_s_at	215116_s_at	2.34622	2.39782	1.65607	1.6825	2.01546	2.29155	1.66655	1.49108	1.45244	6.84983	6.95943	3.75794	4.02352	6.97005	7.49135	4.67957	5.61259	5.2099
Cpz	83575	8532	242939	No	1368293_at	1368293_at		1426251_at	1426251_at			2.04166	2.12044	0.701607		1.37481	1.37001		0.593436		5.44622	5.81053	3.25299		5.02216	5.40089		4.13223
Dnase1l3	116687	1776	13421	Yes	1368294_at	1368294_at	205554_s_at	1421057_at	1421057_at	205554_s_at	205554_s_at	3.57381	3.62887	2.72296	4.00506	2.24083	2.27636	2.00474	1.46599	2.24893	10.1035	10.3393	7.12764	10.1175	5.8188	6.36041	4.80383	4.68474	6.14268
Slco2b1	140860	11309	101488	Yes	1368295_at	1368295_at	203473_at	1433933_s_at	1433933_s_at	203473_at	203473_at	3.37676	3.33788	3.73374	3.84288	2.21071	2.28701	2.29512	2.98372	2.7159	9.63326	9.28346	10.3134	9.5265	6.07458	6.69255	6.25466	8.69059	7.73424
Gata2	25159	2624	14461	No	1368297_at	1368297_at	207954_at	1450333_a_at	1450333_a_at	209710_at	209710_at	1.82274	1.9388	2.22238	2.34135	1.44592	1.69966	2.1869	2.04413	2.73519	4.34809	4.59433	5.78996	4.87804	4.43592	4.99486	5.29046	6.70216	8.07195
Adcy5	64532	111	224129	No	1368298_at	1368298_at	228182_at	1447696_x_at	1447696_x_at	228182_at	242891_at	1.9781	1.93487	2.30233	1.95987	1.35874	1.69389	1.34924	2.15273	1.30171	5.55224	5.52692	7.32574	3.67963	4.97378	5.64523	4.04947	8.19846	5.89848
Gpr83	140595	10888	14608	No	1368299_at	1368299_at	222953_at	1439569_at	1423415_at	222953_at	222953_at	1.5754	1.61932	1.52601	1.66132	1.62184	1.75876	0.988635	1.58412	0.967044	3.7562	3.89054	3.13021	3.22598	3.80097	4.56038	3.68483	6.08089	4.27651
Adora2a	25369	135	11540	Yes	1368300_at	1368300_at		1460710_at	1460710_at			2.21491	2.17171	2.19468		1.71179	2.34268		2.09715		5.73509	5.59118	6.66296		4.88493	6.727		7.27264
Msx1	81710	4487	17701	Yes	1368302_at	1368302_at	205932_s_at	1448601_s_at	1448601_s_at	205932_s_at	205932_s_at	2.14868	2.18221	1.89427	2.03755	1.85064	2.05618	2.07907	2.14681	3.25736	4.46453	4.94325	4.41068	3.30847	4.03292	5.0586	5.0237	6.31226	9.35532
Per2	63840	8864	18627	Yes	1368303_at	1368303_at	205251_at	1417602_at	1417602_at	205251_at	205251_at	2.64589	2.65357	2.34408	3.35525	2.88498	2.82365	2.92763	2.26188	3.08703	7.20887	7.21109	5.40841	7.76771	8.02519	8.3354	7.81351	6.16883	8.73019
Fmo3	84493	2328	14262	Yes	1368304_at	1368304_at	40665_at	1449525_at	1449525_at	206496_at	206496_at	3.95716	3.97941	1.42938	4.38816	3.09438	3.10519	2.91105	1.71769	1.20133	11.4371	11.5246	3.68545	11.2005	9.18548	9.36832	7.6386	5.0191	4.74643
Casp6	83584	839	12368	Yes	1368305_at	1368305_at	209790_s_at	1415995_at	1415995_at	209790_s_at	209790_s_at	3.00631	3.0077	3.06975	2.85197	3.09017	3.00854	3.33381	3.26437	2.90346	8.40002	8.44175	8.35655	5.81808	8.92643	9.05182	9.20844	9.76005	8.23447
Grin2c	24411	2905	14813	Yes	1368306_at	1368306_at	217573_at	1449245_at	1449245_at	1569268_at	1569268_at	2.17886	2.19757	1.47146	2.09608	2.16516	2.11882	1.98897	1.17284	2.07656	5.82786	5.74745	4.09186	3.73873	6.31179	6.53341	5.75743	4.60705	5.60175
Ggt7	156275	2686	207182	No	1368307_at	1368307_at	226470_at	1451094_at	1451094_at	226469_s_at	226470_at	2.05103	2.07471	0.64093	2.15073	1.84062	2.02543	1.85081	0.650554	2.4068	5.72802	5.87684	4.03051	4.54565	5.67215	6.47308	5.87563	4.99653	7.71674
Myc	24577	4609	17869	Yes	1368308_at	1368308_at	202431_s_at	1424942_a_at	1424942_a_at	202431_s_at	202431_s_at	2.75111	2.51597	2.16716	3.44058	3.37759	3.57972	3.97538	3.14241	3.92004	7.9158	7.24497	5.54508	8.36581	10.0193	11.2247	11.5471	9.16579	11.7704
Txnrd2	50551	10587	26462	Yes	1368309_at	1368309_at	211177_s_at	1449097_at	1449097_at	211177_s_at	211177_s_at	2.69135	2.67875	2.98151	2.95676	2.79904	2.73645	2.54461	3.13718	2.58916	7.47291	7.35474	8.42026	6.54392	8.04736	8.16592	6.97448	9.76989	7.63166
Myog	29148	4656	17928	No	1368310_at	1368310_at	207282_s_at	1419391_at	1419391_at	207282_s_at	207282_s_at	2.03434	2.02158	1.30627	1.58861	2.04433	2.15118	1.21604	1.12281	0.968082	5.20741	5.21327	3.22159	4.89422	5.41693	6.48026	5.97163	4.99076	5.98683
Mgmt	25332	4255	17314	Yes	1368311_at	1368311_at	204880_at	1421309_at	1421309_at	204880_at	204880_at	2.84749	2.95033	2.44907	3.51345	3.42167	3.21882	2.80909	2.80838	2.79581	7.73065	8.1555	7.00535	8.61915	10.0887	9.62424	7.92596	9.35236	8.14878
Oxt	25504	5020	18429	No	1368312_at	1368312_at	207576_x_at	1420556_at	1420556_at	207576_x_at	207576_x_at	1.42472	1.48874	2.14558	2.18276	1.07588	1.24797	1.99689	2.60988	1.56949	4.45057	4.78132	6.79301	5.3597	4.64908	5.2927	5.70251	7.95232	5.85473
Trpv1	83810	7442	193034	No	1368313_a_at	1368313_a_at		1443392_at	1443392_at			1.73919	1.609	1.4338		1.44023	1.41652		1.34892		4.24987	4.13216	2.81635		4.29472	4.46136		3.41296
Ggcx	81716	2677	56316	Yes	1368314_at	1368314_at	205351_at	1423554_at	1423554_at	205351_at	214005_at	3.39402	3.4208	2.95511	3.5815	3.17349	3.02392	3.07597	2.35372	3.1551	9.52147	9.73716	7.41081	8.48492	9.16292	8.95223	8.30456	6.71376	9.22042
Entpd6	85260	955	12497	Yes	1368315_at	1368315_at	201704_at	1460433_at	1460433_at	201704_at	201704_at	2.10536	2.16919	2.28337	2.78662	2.36657	2.35316	3.18411	2.62193	3.45952	6.31733	6.6901	6.37904	6.55142	6.82344	7.39459	8.99297	8.27185	10.0845
Aqp8	29172	343	11833	Yes	1368316_at	1368316_at	206784_at	1417828_at	1417828_at	206784_at	206784_at	3.75527	3.79494	3.7811	1.31995	3.28061	3.51554	1.25496	3.65888	1.20816	10.6855	10.8608	10.3132	3.63478	9.52311	10.5705	4.23213	10.8776	5.56423
Aqp7	29171	364	11832	Yes	1368317_at	1368317_at		1418849_x_at	1418848_at			2.201	2.25059	0.997555		2.14554	2.33908		1.15333		5.26119	5.5762	2.28941		5.68594	6.63795		4.1773
Homer1	29546	9456	26556	Yes	1368318_at	1368318_at	213793_s_at	1437363_at	1437363_at	226651_at	213793_s_at	2.86767	2.8424	2.61898	2.43769	2.84335	2.80048	2.79975	2.27337	3.20916	7.61451	7.54866	7.03664	4.43871	7.91673	8.08588	7.51881	6.49844	9.33308
Ncam1	24586	4684	17967	No	1368320_at	1368320_at	227394_at	1450437_a_at	1450437_a_at	227394_at	227394_at	1.08536	1.0342	1.74082	2.37461	0.759171	0.733119	1.96586	1.35766	1.78952	4.6037	4.58779	3.69384	4.37827	4.71405	4.89819	5.25724	4.16214	5.24396
Egr1	24330	1958	13653	Yes	1368321_at	1368321_at	227404_s_at	1417065_at	1417065_at	227404_s_at	201694_s_at	3.3185	2.8248	3.25818	4.4258	3.0644	3.58553	3.33019	3.58709	3.03938	9.21289	7.56865	8.53422	11.813	8.69581	10.6977	9.44606	10.8407	8.91854
Sod3	25352	6649	20657	Yes	1368322_at	1368322_at	205236_x_at	1417633_at	1417633_at	205236_x_at	205236_x_at	2.94193	2.88873	2.36554	2.2327	1.66461	1.8555	1.83377	1.03407	1.73159	8.19808	8.07326	6.13235	5.26101	4.45455	5.57185	5.76787	5.35051	6.05727
Tfpi	29436	7035	21788	Yes	1368323_at	1368323_at	210664_s_at	1438530_at	1451791_at	213258_at	210664_s_at	2.88471	2.82021	2.43621	4.16287	2.68112	2.78797	4.08911	1.89046	4.31398	7.67583	7.50669	5.58	10.5315	7.09687	7.98143	11.8603	4.81179	12.8919
Brca2	360254	675	12190	No	1368324_at	1368324_at	214727_at	1419076_a_at	1419076_a_at	214727_at	214727_at	1.64095	1.52822	2.18116	1.80416	1.50209	1.57608	1.99488	2.31519	2.39069	5.53342	5.24178	5.24891	2.43873	5.49686	5.84575	4.08124	6.30185	6.22508
Egf	25313	1950	13645	Yes	1368325_at	1368325_at	206254_at	1418093_a_at	1418093_a_at	206254_at	206254_at	3.02304	2.84351	1.72112	1.93062	1.97607	2.04623	1.13954	1.62215	0.971909	8.27677	7.74736	3.15712	2.81133	4.6566	5.14473	3.26625	3.89833	3.12802
Eif2ak3	29702	9451	13666	Yes	1368326_at	1368326_at	218696_at	1449278_at	1449278_at	218696_at	218696_at	2.74239	2.62222	2.82593	3.11904	2.80312	2.73299	3.24027	2.9248	3.20822	7.01653	6.71354	7.35992	6.9749	7.67021	7.74034	8.94745	8.45421	9.02097
Slc12a9	171443	56996	83704	Yes	1368327_at	1368327_at	220371_s_at	1418103_at	1418103_at	220371_s_at	220371_s_at	2.28507	2.2558	2.53187	2.57798	2.51515	2.49051	2.34804	2.48399	2.52624	5.98872	6.04961	6.47892	5.99368	7.22086	7.45276	6.70384	7.51201	7.39078
Gys2	25623	2998	232493	Yes	1368328_at	1368328_at	214621_at	1424815_at	1424815_at	214621_at	214621_at	3.2412	3.2261	3.52206	4.0136	2.65054	2.35543	2.47144	3.06124	0.498008	8.68775	8.66987	9.3746	10.1028	7.28357	6.73745	5.95238	8.85083	3.03331
Slc22a6	29509	9356	18399	No	1368329_at	1368329_at	210343_s_at	1417072_at	1417072_at	210343_s_at	210343_s_at	1.39338	1.29182	1.35872	1.46716	1.13465	1.08907	1.24896	1.30163	1.07913	5.28247	5.32249	4.30007	4.70767	5.37538	5.82317	4.62588	5.23499	5.3694
Aatf	114512	26574	56321	Yes	1368330_at	1368330_at	209165_at	1432394_a_at	1432394_a_at	209165_at	209165_at	2.50762	2.56086	2.75307	2.90333	2.91907	2.96577	3.34804	2.68893	3.22254	6.37906	6.66905	7.12801	7.09845	8.31208	8.67013	9.46378	7.51317	9.35696
Ctbs	81652	1486	74245	Yes	1368331_at	1368331_at	218924_s_at	1452504_s_at	1452504_s_at	218924_s_at	218924_s_at	3.77094	3.89201	2.72429	3.45605	3.48351	3.57221	3.09715	2.85211	2.70805	11.0813	11.5676	6.50921	8.01812	10.1203	10.9496	8.2985	7.98497	7.28588
Gbp2	171164	2634	14469	Yes	1368332_at	1368332_at	202748_at	1418240_at	1435906_x_at	202748_at	202748_at	2.63634	2.67897	2.32747	2.99027	3.03752	3.00819	3.1936	2.26289	2.46779	6.6265	6.8775	4.88339	7.05177	8.61782	8.84834	9.14877	6.78644	7.01038
Umod	25128	7369	22242	No	1368333_at	1368333_at	206716_at	1456306_a_at	1426252_a_at	206716_at	206716_at	1.25621	1.15511	1.38827	1.60591	1.17506	1.20403	1.30236	1.2031	1.40245	4.33166	4.40607	2.58722	3.81355	4.45204	4.9203	4.83121	2.89776	5.00267
Grb7	84427	2886	14786	Yes	1368334_at	1368334_at	210761_s_at	1448227_at	1448227_at	210761_s_at	210761_s_at	2.63342	2.57466	3.22818	2.35259	2.14851	2.11444	2.29782	3.03968	2.9447	7.30792	7.04946	9.05129	5.29119	5.9334	5.92184	6.09373	9.25341	8.36126
Apoa1	25081	335	11806	Yes	1368335_at	1368335_at	204450_x_at	1419232_a_at	1419232_a_at	204450_x_at	204450_x_at	4.49483	4.52018	4.90618	4.92172	4.15931	4.29368	4.30108	4.71969	4.42336	13.5869	13.724	14.1927	13.6533	12.7784	13.4742	12.8463	14.4535	13.612
Fdx1	29189	2230	14148	Yes	1368336_at	1368336_at	203647_s_at	1449108_at	1449108_at	203647_s_at	203647_s_at	3.83186	3.89621	4.21472	3.75472	3.62109	3.87793	3.78497	4.28338	3.31124	10.9933	11.2923	11.7837	9.48004	10.7105	11.8539	10.9011	12.8838	9.59601
Glycam1	25258			No	1368337_at	1368337_at						1.89833	1.81163			1.50231	1.69167				5.6355	5.43862			5.6158	5.74509
Cd52	117054	1043	23833	No	1368338_at	1368338_at	204661_at	1460218_at	1460218_at	204661_at	204661_at	1.83978	1.68933	2.53626	2.738	1.29358	1.12944	1.14146	1.54647	0.979872	4.60346	4.41559	6.54921	6.17353	4.15789	4.19414	5.33463	3.98956	4.83543
S100g	24249	795	12309	Yes	1368339_at	1368339_at	207885_at	1448964_at	1448964_at	207885_at	207885_at	1.85333	1.72812	0.583609	1.39585	1.2086	1.50206	0.902535	0.857753	0.933173	4.50647	4.37814	2.79476	3.0239	3.53259	4.6737	3.9319	3.46388	5.06435
Ipmk	171458	253430	69718	Yes	1368340_at	1368340_at	238739_at	1436215_at	1436215_at	238739_at	238739_at	2.8698	2.72384	3.21652	2.25266	2.70663	2.53001	2.31662	3.1839	2.16706	7.76848	7.5428	8.7736	5.06006	7.60964	7.53711	6.70464	9.66586	6.40762
Polb	29240	5423	18970	Yes	1368341_at	1368341_at	203616_at	1434229_a_at	1434230_at	203616_at	203616_at	2.64061	2.66477	3.11147	3.22841	3.0688	3.14178	3.32366	3.24159	3.35323	7.37308	7.4106	7.85547	7.75114	8.88812	9.45309	9.57749	9.52172	9.76386
Ampd3	25095	272	11717	No	1368342_at	1368342_at	207992_s_at	1422573_at	1422573_at	207992_s_at	207992_s_at	1.70095	1.64713	1.66439	2.2433	3.05805	2.57045	2.5471	3.19708	1.93827	4.09177	4.15536	3.46417	4.41819	8.65729	7.27571	6.82759	8.80605	5.67385
Kcnh2	117018	3757	16511	No	1368343_at	1368343_at	210036_s_at	1449544_a_at	1449544_a_at	210036_s_at	210036_s_at	1.69177	1.81379	1.57632	2.058	1.32249	1.545	1.81605	1.17016	1.89607	5.25991	5.27596	4.13935	4.2528	5.65572	5.96012	5.00073	5.08648	5.26971
B3galt4	171079	8705	54218	Yes	1368346_at	1368346_at	210205_at	1419138_at	1419138_at	210205_at	210205_at	2.33231	2.37188	1.59376	2.27175	2.34715	2.39686	1.79435	1.65387	1.60142	6.35845	6.51554	4.34713	4.32704	6.7293	7.1282	4.88573	5.32112	5.8256
Col5a3	60379	50509	53867	No	1368347_at	1368347_at	52255_s_at	1419703_at	1419703_at	52255_s_at	52255_s_at	1.09892	1.14162	2.61002	2.34362	0.851653	0.946114	1.7138	1.99194	1.3706	4.75001	5.25818	6.63306	4.7174	4.82537	5.93387	5.35673	5.29963	6.10034
Slc6a4	25553	6532	15567	No	1368348_at	1368348_at	207519_at	1417150_at	1417150_at	207519_at	207519_at	1.38487	1.48985	1.18521	1.73155	1.10356	1.36414	1.42706	1.04702	2.81101	4.20599	4.39606	4.28016	3.61182	4.4734	5.25129	4.45024	5.33614	8.32271
Fgfbp1	64535	9982	14181	No	1368349_at	1368349_at	205014_at	1419086_at	1419086_at	205014_at	205014_at	0.947959	1.0037	1.60249	2.04398	0.795409	0.925428	2.18464	1.30345	1.53733	4.91285	5.36579	3.01231	4.20479	5.0178	5.55384	5.15738	3.49258	4.85005
Ptprz1	25613	5803	19283	No	1368350_at	1368350_at	204469_at	1452284_at	1452284_at	204469_at	204469_at	1.51785	1.48673	1.52795	1.83456	1.90275	2.72707	1.23099	1.53344	1.18848	3.38918	3.51015	2.70034	2.54239	4.01277	7.64803	3.03099	4.11816	2.82108
Scn10a	29571	6336	20264	Yes	1368351_at	1368351_at	208578_at	1450266_at	1450266_at	208578_at	208578_at	2.16275	2.33022	1.05313	2.24492	1.80131	2.0783	1.73195	0.808554	1.86512	5.48109	6.22526	2.84806	3.55958	5.23119	6.23844	4.20966	3.72843	5.08761
Stx1b	24923	112755	56216	No	1368352_at	1368352_at	230691_at	1438780_at	1438780_at	230691_at	230691_at	1.03129	0.864928	1.72512	1.56364	0.801425	0.798953	1.25915	1.10361	1.37056	4.19735	4.31253	4.39329	3.87458	3.8826	4.4418	5.48936	4.57407	6.60948
Gfap	24387	2670	14580	No	1368353_at	1368353_at	203540_at	1426508_at	1426508_at	203540_at	203540_at	2.06341	1.97496	1.873	1.28788	1.47767	1.6705	1.00157	1.92588	0.90033	4.9003	5.10877	4.32896	3.12782	4.20152	5.04162	3.79148	5.86764	4.291
Gstt1	25260	2952	14871	Yes	1368354_at	1368354_at	203815_at	1418186_at	1418186_at	203815_at	203815_at	3.23447	3.2489	4.06989	3.17772	2.77722	2.7442	2.50195	3.87002	3.23976	9.63335	9.73486	11.5419	7.50721	8.59642	8.87847	7.22522	11.5175	9.07922
Myo5b	25132	4645	17919	Yes	1368355_at	1368355_at	225301_s_at	1452298_a_at	1452298_a_at	225301_s_at	225301_s_at	2.24896	2.24521	2.70338	3.24429	2.87937	2.73371	3.67465	3.10287	3.21062	4.85606	4.9007	6.92067	7.86575	7.79785	7.65528	10.2887	9.11947	8.77043
Erap1	80897	51752	80898	Yes	1368356_a_at	1368356_a_at	209788_s_at	1416942_at	1416942_at	209788_s_at	209788_s_at	3.37186	3.43532	3.02386	3.26644	3.77556	3.64547	2.86758	2.96987	2.89257	9.31521	9.6116	8.06597	7.44879	10.9732	10.8084	7.38997	8.59704	8.13461
Kcnh4	114032	23415	380728	No	1368357_at	1368357_at	220802_at			220802_at	220802_at	1.63391	1.68844		1.57815	1.25503	1.41482	1.33276		1.59373	5.11584	5.58682		4.36922	5.25843	6.05863	5.00873		5.07602
Ptprr	94202	5801	19279	No	1368358_a_at	1368358_a_at	206084_at	1426047_a_at	1426047_a_at	210675_s_at	210675_s_at	1.87318	1.86433	1.24911	1.40673	1.37385	1.56995	1.11	0.891333	0.914311	3.73272	3.89805	2.94575	2.52368	3.34148	4.18559	3.11998	3.72043	2.98708
Vgf	29461	7425	381677	No	1368359_a_at	1368359_a_at	205586_x_at	1436094_at	1436094_at	205586_x_at	205586_x_at	1.57478	1.60485	0.703094	2.31638	1.2659	1.60366	2.01879	0.800751	1.94861	3.99218	4.11753	4.16144	5.55082	3.69032	4.34012	5.6824	6.00167	6.41241
Plg	85253	5340	18815	Yes	1368360_at	1368360_at	209977_at	1416729_at	1416729_at	209977_at	230931_at	4.5415	4.50341	4.71114	4.69685	4.04706	4.13821	3.25162	4.05579	1.68408	13.6314	13.5732	13.5494	12.5368	12.0153	12.6764	9.01486	12.1002	4.389
Ptpn2	117063	5771	19255	Yes	1368361_a_at	1368361_a_at	213136_at	1438562_a_at	1438562_a_at	213136_at	213136_at	2.92933	2.87805	3.16337	3.13046	3.03001	3.16148	3.14979	3.47647	3.32703	7.73037	7.6852	8.08885	7.31362	8.59202	9.21108	8.68254	10.1247	9.5126
Asgr2	29403	433	11890	Yes	1368362_a_at	1368362_a_at	206130_s_at	1419747_at	1419747_at	206130_s_at	206130_s_at	3.76731	3.71574	3.18845	4.33543	3.04156	3.16512	3.80896	2.43215	4.04165	10.8751	10.7622	8.26489	11.2748	8.81305	9.58814	11.1017	6.78357	12.0511
Klf5	84410	688	12224	No	1368363_at	1368363_at	209211_at	1451739_at	1451021_a_at	209212_s_at	209212_s_at	1.53814	1.33724	1.77654	2.32967	1.98093	2.39634	2.42187	1.85124	2.36195	3.74805	3.77902	3.22111	3.36719	5.08615	6.88771	5.291	5.41447	6.84369
Smcp	24899	4184	17235	No	1368364_at	1368364_at	206406_at	1418358_at	1418358_at	206406_at	206406_at	0.974723	0.96207	1.15121	1.14668	0.808605	0.956275	0.868072	0.91417	0.837761	4.28597	4.69343	2.73385	3.89121	4.47228	5.52077	4.65587	3.42386	5.28136
Aldh3a2	65183	224	11671	Yes	1368365_at	1368365_at	202053_s_at	1415776_at	1415776_at	202054_s_at	202053_s_at	4.17316	4.17727	3.50394	3.93189	3.92296	3.68841	3.62946	3.33293	3.73526	11.9367	11.9766	9.33731	10.0689	11.5186	10.9375	10.3798	9.44334	10.9401
Cml1	59300			No	1368366_at	1368366_at						1.94903	1.98868			1.82126	1.79992				4.51434	4.76149			4.45791	4.58748
Cuzd1	117179	50624	16433	No	1368367_at	1368367_at	220275_at	1417413_at	1417413_at	220275_at	220275_at	1.33417	1.29165	1.43674	1.81985	1.01397	1.1189	1.8275	1.54109	1.81416	5.17958	5.33958	3.31819	3.17557	4.98387	5.91857	4.07401	5.91739	4.77274
Lsr	64355	51599	54135	Yes	1368368_a_at	1368368_a_at	208190_s_at	1451255_at	1451255_at	208190_s_at	208190_s_at	3.42438	3.38839	3.53046	3.43924	3.90372	3.7562	3.23788	3.67308	3.33687	9.85639	9.70574	10.2295	8.39936	11.8649	11.5694	9.10255	11.3155	9.68997
Pnoc	25516	5368	18155	No	1368369_at	1368369_at	205901_at	1425892_a_at	1425892_a_at	205901_at	205901_at	1.50823	1.48259	1.51583	1.48583	1.22179	1.1365	1.31873	1.25295	1.41026	4.52492	4.44293	4.24445	3.28667	4.1291	4.65289	4.1865	4.54527	4.62205
Adcy4	54223	196883	104110	Yes	1368370_at	1368370_at	230800_at	1418098_at	1418098_at	230800_at	230800_at	2.22923	2.10865	1.90222	2.21663	1.28183	1.54364	1.53978	1.60603	1.26932	5.66292	5.37878	4.71224	5.61548	4.35751	5.00275	5.89718	5.58199	6.50645
Kcnq1	84020	3784	16535	No	1368371_at	1368371_at	211217_s_at	1449464_at	1449464_at	204487_s_at	211217_s_at	1.50822	1.58327	2.03762	2.15235	1.07623	1.38649	1.88724	1.48349	1.92814	4.79376	4.85624	4.86939	4.83587	4.47661	5.20321	6.57567	5.55108	7.41927
Sts	24800	412		Yes	1368372_at	1368372_at	203767_s_at			203767_s_at	203767_s_at	2.85778	2.72824		2.67705	2.46246	2.4326	2.83621		2.37953	7.8281	7.39373		4.79968	6.9575	6.86577	7.47661		6.00356
Rgs7	54296	6000	24012	No	1368373_at	1368373_at	206290_s_at	1450659_at	1450659_at	1554500_a_at	1554500_a_at	1.58077	1.61163	1.28515	1.52125	1.31374	1.45251	1.17266	1.32672	1.18181	4.11099	4.25265	3.42457	2.71586	3.77764	4.59419	3.24784	4.04688	3.56942
Ggt1	116568	2678	14598	Yes	1368374_a_at	1368374_a_at	233837_at	1448485_at	1448485_at	233837_at	233837_at	2.20082	2.20172	1.04553	2.05648	1.95963	2.05936	1.80252	2.16048	1.79628	5.79192	5.93441	3.58957	5.04302	5.41411	6.05923	5.9778	6.47398	5.98597
Il15	25670	3600	16168	Yes	1368375_a_at	1368375_a_at	205992_s_at	1418219_at	1418219_at	205992_s_at	205992_s_at	2.40837	2.21536	1.82415	2.59945	2.215	2.11168	2.9665	1.40886	1.62503	6.13736	5.33627	3.97984	4.31149	5.73294	5.77788	7.75015	3.55673	3.3872
Nr0b2	117274	8431	23957	Yes	1368376_at	1368376_at	206410_at	1449854_at	1449854_at	206410_at	206410_at	3.11263	3.15058	3.46092	3.3131	1.93748	2.08526	2.79915	1.81827	3.60325	8.53159	8.83438	9.21286	8.67794	5.40293	6.00267	8.44761	7.06737	11.0845
Gzmc	171290			No	1368377_at	1368377_at						1.73628	1.77551			1.35792	1.39178				4.66048	4.68718			4.3984	4.66586
Aldh1l1	64392	10840	107747	Yes	1368378_at	1368378_at	205208_at	1424400_a_at	1424400_a_at	205208_at	205208_at	4.06414	4.02737	4.39333	3.95694	3.38052	3.21034	2.85009	4.06398	2.83072	11.8004	11.7736	12.7462	9.86287	9.83036	9.67733	8.04633	12.1936	8.19629
Scarb2	117106	950	12492	Yes	1368379_at	1368379_at	224983_at	1454704_at	1460235_at	224983_at	224983_at	2.892	2.89201	3.8148	4.08088	3.45688	3.51877	3.74591	3.85323	3.48323	8.10021	8.09469	10.5952	10.2754	10.3955	10.7835	10.7307	11.6359	10.3938
Vtn	29169	7448	22370	Yes	1368380_at	1368380_at		1420484_a_at	1420484_a_at			4.54699	4.54397	4.61754		4.07811	4.25045		4.34599		13.7615	13.9097	13.2013		12.3924	13.3626		13.1968
S100a3	114216	6274	20197	No	1368382_at	1368382_at	206027_at	1421856_at	1421856_at	206027_at	206027_at	1.64038	1.47064	1.21417	1.62276	1.6241	1.72662	3.0306	1.58631	2.00951	4.88237	5.21096	2.94924	3.32548	4.74508	5.72704	8.41194	4.51991	6.24364
Npff	60337	8620	54615	Yes	1368383_at	1368383_at	214184_at	1420606_at	1420606_at	214184_at	214184_at	2.21198	1.963	1.74349	1.78409	1.97926	2.16416	1.69054	1.346	1.81468	6.16279	5.77412	4.94769	3.40793	5.64668	6.46085	4.49314	5.70247	5.94694
Klk6	29245	5653	19144	No	1368384_at	1368384_at	204733_at	1448982_at	1448982_at	204733_at	204733_at	1.43359	1.41342	1.69143	2.01636	1.09462	1.23493	1.68146	1.94168	1.90614	3.99276	4.08453	4.27772	3.51922	4.05592	4.65843	4.71977	4.71122	5.70243
Grb2	81504	2885	14784	Yes	1368386_at	1368386_at	215075_s_at	1449111_a_at	1449111_a_at	223049_at	223049_at	3.3342	3.35611	2.99446	3.22576	3.22433	3.27232	3.32499	3.18682	3.47972	9.35938	9.46034	7.51042	7.48605	9.3302	9.734	9.69062	9.20842	10.1543
Bdh1	117099	622	71911	Yes	1368387_at	1368387_at	211715_s_at	1452257_at	1452257_at	211715_s_at	211715_s_at	3.87977	3.86931	3.99472	3.88852	3.02845	3.04661	2.79343	2.4555	2.89799	11.3745	11.3488	11.126	9.91924	8.98454	9.25651	7.64653	6.45525	8.34095
Apba3	83611	9546	57267	Yes	1368389_at	1368389_at	215148_s_at	1416182_at	1416182_at	215148_s_at	215148_s_at	3.06974	3.10327	2.93685	2.74734	3.13196	3.12281	2.92794	3.04525	2.66584	8.64408	8.75475	7.97892	5.69573	9.26458	9.41746	7.86659	8.7578	7.76635
Araf	64363	369	11836	Yes	1368390_at	1368390_at	201895_at	1426602_at	1426602_at	201895_at	201895_at	3.06916	3.13741	2.92158	3.09874	3.10836	3.05952	3.12492	3.29729	2.85712	8.45971	8.87301	7.79975	7.55592	8.81464	9.13469	8.94392	9.77224	8.43539
Slc7a1	25648	6541	11987	Yes	1368392_at	1368391_at	212295_s_at	1454991_at	1454991_at	212295_s_at	212295_s_at	2.20817	2.12161	1.97989	2.392	2.83495	3.08045	3.23743	2.91848	3.6275	6.34222	6.51343	4.71908	4.16627	7.99687	9.10642	9.10225	8.84224	10.7136
Cd93	84398	22918	17064	Yes	1368393_at	1368393_at	202878_s_at	1456046_at	1419589_at	202878_s_at	202877_s_at	2.83863	2.18922	2.44327	3.11633	2.28679	1.57795	1.76565	2.28902	1.34029	7.70175	5.66968	6.20145	6.95082	6.30699	5.20872	4.34434	6.27569	5.08566
Sfrp4	89803	6424	20379	No	1368394_at	1368394_at	204051_s_at	1451031_at	1451031_at	204051_s_at	204051_s_at	1.84179	1.82495	2.11986	1.72102	1.60474	1.79171	1.9552	2.22211	1.99904	5.40579	5.3636	5.35777	3.16287	5.61918	5.99324	4.78102	6.4515	5.11683
Gpc3	25236	2719	14734	No	1368395_at	1368395_at	209220_at	1450990_at	1450990_at	209220_at	209220_at	1.84126	2.0127	1.48628	2.06776	0.755772	0.900832	1.58148	1.33238	4.51722	4.54788	5.16609	3.4474	3.67122	4.21293	4.7066	4.11129	4.68932	13.6907
Cel	24254	1056	12613	No	1368396_at	1368396_at	205910_s_at	1417257_at	1417257_at	1553970_s_at	1553970_s_at	1.48835	1.34582	1.81127	1.01033	1.31134	1.34171	0.889491	1.85539	1.85767	5.11359	5.28663	3.72718	2.6689	5.10129	5.66369	3.64295	5.06462	5.64336
Ugt2b15	83808		243085	Yes	1368397_at	1368397_at		1439624_at	1439624_at			4.38608	4.36019	4.1031		3.79579	3.97054		4.18313		12.8151	12.8334	11.5536		11.1207	12.0359		12.4561
Cpq	58952	10404	54381	Yes	1368399_a_at	1368399_a_at	203501_at	1416441_at	1416441_at	203501_at	203501_at	3.80169	3.82207	3.56691	3.22007	3.29104	3.42336	2.44354	3.19236	2.83414	11.1297	11.2766	9.64727	7.36852	9.54311	10.3543	6.22497	9.27203	8.06355
Timm8a1	84383	1678	100039343	Yes	1368400_at	1368400_at	205217_at			205217_at	205217_at	2.9312	2.97456		2.60849	3.00475	3.19021	2.83715		2.66013	8.44293	8.72512		5.22373	8.66065	9.57739	7.85496		8.12235
Gria2	29627	2891	14800	No	1394578_at	1368401_at	241172_at	1453098_at	1453098_at	236538_at	241172_at	1.29914	0.914732	1.80446	1.26125	0.755663	0.919962	1.09237	1.99295	1.17279	3.27639	3.17429	4.06706	2.28255	4.14015	4.99591	3.20228	5.7515	3.19372
Dync1li2	81655	1783	234663	Yes	1368402_at	1368402_at	224616_at	1433926_at	1433926_at	224616_at	224616_at	3.16746	3.1351	2.55921	3.67606	3.47919	3.35654	3.65618	2.91736	3.68196	8.91844	8.83446	6.77312	9.11629	10.338	10.1218	10.5618	8.36271	10.973
Rbl2	81758	5934	19651	Yes	1368403_at	1368403_at	212331_at	1425981_a_at	1425981_a_at	212331_at	212331_at	3.11601	3.11091	2.98326	3.66001	2.72066	2.57646	2.97322	2.29339	3.37616	8.46724	8.53947	7.6658	8.65127	7.34431	7.39753	7.77696	6.04209	9.42698
Dbn1	81653	1627	56320	No	1368404_at	1368404_at	202806_at	1426024_a_at	1426024_a_at	202806_at	202806_at	1.93238	1.98579	2.07407	1.95167	2.63598	2.29035	2.16656	2.0261	2.80163	4.51675	4.86968	4.34478	3.44674	7.17877	6.42591	5.91207	5.8638	7.79167
Rala	81757	5898	56044	Yes	1368405_at	1368405_at	214435_x_at	1423137_at	1423137_at	224880_at	214435_x_at	2.88049	2.87957	2.97302	3.2747	3.44933	3.46543	3.75181	3.28058	3.43849	7.55829	7.65913	7.51064	7.57439	9.92113	10.3086	10.4171	9.77182	9.7584
Star	25557	6770	20845	No	1387174_a_at	1368406_at	204548_at	1418729_at	1418729_at	204548_at	204548_at	1.43563	1.38312	1.87004	1.61157	1.32199	1.2896	1.07303	2.03503	1.88452	4.56854	4.32428	4.94561	3.17746	4.21335	4.7684	3.95011	6.17431	6.23506
Hpse	64537	10855	15442	Yes	1368407_at	1368407_at	222881_at	1433930_at	1433930_at	219403_s_at	219403_s_at	2.1277	2.08698	2.30883	2.05769	1.07427	1.15254	1.35407	1.4803	1.50267	5.45601	5.35183	5.31329	3.77496	4.55996	5.1291	3.26826	4.74254	4.35695
Grk5	59075	2869	14773	No	1368408_at	1368408_at	204396_s_at	1449514_at	1449514_at	204396_s_at	204396_s_at	2.03854	1.98562	2.56722	2.70062	2.4841	2.53074	2.77772	2.24096	3.14907	4.55739	4.61089	5.9699	5.14689	6.42551	6.88067	7.11332	5.85406	8.66352
Gstt2	29487	2953	14872	Yes	1368409_at	1368409_at	205439_at	1417883_at	1417883_at	205439_at	205439_at	3.29323	3.32096	3.39946	2.44298	2.72282	2.77993	1.75475	3.29445	1.28323	9.60294	9.77757	9.14653	5.58732	7.89351	8.38146	5.37173	9.86413	5.53195
Mpg	24561	4350	268395	Yes	1368410_at	1368410_at	203686_at	1417571_at	1417571_at	203686_at	203686_at	2.4327	2.49167	2.62731	2.96749	2.6296	2.67392	3.09384	2.86734	3.10276	6.29155	6.69084	6.51202	7.02631	7.28186	7.87492	8.44959	8.34815	8.61038
Map2	25595	4133	17756	No	1368411_a_at	1368411_a_at	210015_s_at	1440699_at	1440699_at	225540_at	210015_s_at	1.52954	1.44847	1.18991	2.47768	1.33729	1.54761	1.51594	1.04244	1.29963	3.9605	3.87192	2.82434	4.34286	4.112	4.36061	4.16736	3.76665	4.59871
Ptpro	50677	5800	19277	No	1368412_a_at	1368412_a_at	211600_at	1417676_a_at	1417676_a_at	211600_at	211600_at	1.9925	2.01812	1.68282	4.62618	1.39914	1.8705	4.20569	1.44368	4.16665	4.71029	4.85704	3.43252	12.1812	3.97801	5.06429	12.1778	3.86584	12.4313
Aoc1	65029	26	76507	No	1368413_at	1368413_at	203559_s_at	1424600_at	1424600_at	203559_s_at	203559_s_at	1.84436	1.89798	1.46709	2.48113	1.24848	1.43889	1.249	1.25266	1.43404	4.64502	4.96744	4.51256	5.5381	3.71471	4.5498	3.58272	5.26886	4.02812
Slc5a2	64522	6524	246787	No	1368414_at	1368414_at	207771_at	1419166_at	1455005_s_at	207771_at	207771_at	1.31465	1.27896	2.30705	2.21048	1.16624	1.20402	1.78032	1.96424	1.4929	5.6311	5.63791	6.28449	4.69314	5.67018	6.10459	5.35768	6.32683	6.53228
Ibsp	24477	3381	15891	No	1368416_at	1368416_at	207370_at	1417485_at	1417485_at	207370_at	207370_at	1.13983	1.11238	1.61785	2.34874	0.940559	0.857796	1.87994	1.39278	1.66322	3.58295	3.68739	3.27426	5.01628	3.54867	3.97311	5.53567	3.32148	6.02133
Syt5	54309	6861	53420	No	1368417_at	1368417_at	206161_s_at	1422531_at	1422531_at	206161_s_at	206161_s_at	1.16554	1.37496	1.03321	1.95318	1.07796	1.43019	1.53665	1.1401	1.74982	4.23159	4.81836	4.939	3.81103	3.95239	5.2865	4.29007	5.77909	5.20773
Cp	24268	1356	12870	Yes	1368420_at	1368420_at	1558034_s_at	1417494_a_at	1417494_a_at	227253_at	1558034_s_at	4.49314	4.45634	4.66371	4.53535	4.21529	4.26415	3.58107	4.57713	3.74581	13.2896	13.2536	13.0878	11.8347	12.7452	13.2312	10.1536	13.8151	10.8992
Ptpn5	29644	84867	19259	No	1368421_at	1368421_at	236456_at	1423544_at	1423544_at	236456_at	236456_at	1.13019	1.01922	1.7275	1.41379	0.75275	1.54344	1.08105	1.56963	0.886572	3.86058	3.92126	3.58943	3.50088	3.99287	5.12957	4.22786	4.82358	4.62737
Meox2	29279	4223	17286	Yes	1368422_at	1368422_at	206201_s_at	1424234_s_at	1424233_at	206201_s_at	206202_at	2.40817	2.46506	1.09641	1.60332	0.854228	1.0363	0.863611	0.898332	0.608183	5.61767	6.02776	2.39783	2.7127	3.14997	3.63366	2.94548	2.86883	3.03245
Retnla	81712			No	1368423_at	1368423_at						1.66	1.72728			1.34738	1.67965				5.23113	5.56526			5.43391	6.21179
Ikbkb	84351	3551	16150	Yes	1368424_at	1368424_at	209341_s_at	1426207_at	1426207_at	209341_s_at	209341_s_at	2.7776	2.68774	3.24448	2.83003	3.20641	3.14342	2.65434	3.26907	2.65377	7.5073	7.17521	8.83494	6.26191	9.14751	9.39129	7.13948	9.80475	7.51282
Caskin1	140722	57524	268932	No	1368425_at	1368425_at	1569737_a_at	1455397_at	1455397_at	1569737_a_at	1569737_a_at	0.720904	0.707131	1.5705	1.87801	0.571957	0.590596	1.71395	1.55422	1.89639	4.43822	4.44172	3.79514	4.03787	4.61141	4.94053	4.8413	5.55381	5.72804
Crot	83842	54677	74114	Yes	1368426_at	1368426_at	204573_at	1450966_at	1450966_at	204573_at	204573_at	4.04044	3.96703	4.31854	3.25936	3.65663	3.53442	2.97673	3.87497	2.75874	11.6459	11.4616	12.0446	7.83341	10.6065	10.4554	8.10828	11.5259	7.54846
Akap11	498549	11215	219181	Yes	1368427_at	1368427_at	203156_at	1434764_at	1434764_at	203156_at	203156_at	2.79212	2.77969	3.02556	3.27577	2.85549	2.80741	3.20587	2.85421	3.1614	7.92591	8.01774	8.16667	7.24253	8.29663	8.38505	8.57703	8.58974	8.78032
Xpnpep2	117522	7512	170745	Yes	1368428_at	1368428_at	216910_at	1417805_at	1417805_at	216910_at	216910_at	2.9988	3.15604	1.91359	2.64001	1.88627	1.91608	1.72898	1.74714	2.0947	7.86883	8.49362	5.30914	5.09549	5.53404	6.06551	4.63372	6.62402	6.75887
Taf9b	171152	51616	407786	No	1368429_at	1368429_at	226037_s_at	1434960_at	1434960_at	226037_s_at	226037_s_at	2.01709	2.01443	1.44619	2.92116	1.71585	1.64373	2.78123	1.60292	2.82726	3.7158	3.88658	2.87396	6.15971	3.57472	4.05369	7.30144	3.90724	7.97214
Lgmn	63865	5641	19141	Yes	1368430_at	1368430_at	201212_at	1448883_at	1448883_at	201212_at	201212_at	3.35259	3.38785	3.00079	3.42999	3.51582	3.76647	3.13782	2.65383	3.15128	9.34161	9.5202	7.70215	8.43147	10.1668	11.3664	8.87939	7.64827	9.3387
Hpn	29135	3249	15451	Yes	1368431_at	1368431_at	204934_s_at	1420712_a_at	1420712_a_at	204934_s_at	204934_s_at	3.78754	3.83865	3.92323	3.85801	3.37061	3.28648	3.01399	4.02395	3.26865	10.8214	11.0354	10.8194	9.88908	9.62953	9.72942	8.26419	11.9839	9.63019
Ros1	25346	6098	19886	No	1368432_a_at	1368432_a_at	207569_at	1425970_a_at	1425970_a_at	207569_at	207569_at	1.74377	1.68416	1.50073	1.75105	1.57456	1.68173	1.49906	1.43689	1.45007	4.25484	4.28215	2.91731	3.18104	3.93259	4.6876	3.85112	4.10226	4.10407
Sacm1l	116482	22908	83493	Yes	1368433_at	1368433_at	202797_at	1416500_at	1416500_at	202797_at	202797_at	3.43499	3.41166	3.68282	3.48425	3.28978	3.31002	3.49883	3.51094	3.32486	9.69753	9.71812	9.97671	8.02406	9.46775	10.0148	9.80148	10.2016	9.54866
Cyp8b1	81924	1582	13124	Yes	1368435_at	1368435_at	232494_at	1449309_at	1449309_at	232494_at	232494_at	3.80751	3.78481	4.10242	4.4115	2.23092	2.27193	2.90004	2.3224	2.46376	11.2063	11.1837	11.3848	11.4974	5.98744	6.46471	7.87142	6.81132	6.93781
Nudc	29648	10726	18221	Yes	1368436_at	1368436_at	201173_x_at	1419472_s_at	1419472_s_at	210574_s_at	201173_x_at	3.28923	3.3095	3.33073	3.46944	3.52709	3.50939	3.99365	3.42159	3.74074	9.00764	9.12521	9.04703	8.29804	10.179	10.4377	11.4107	10.2629	11.0501
Car4	29242	762	12351	No	1391132_at	1368437_at	206208_at	1418094_s_at	1418094_s_at	206208_at	206209_s_at	1.4842	1.5529	1.62065	2.15401	1.9349	2.66178	1.80732	1.4409	1.52355	4.28234	4.32649	3.61017	4.55311	6.05941	8.21003	5.40378	4.48155	4.80916
Sox10	29361	6663	20665	No	1368439_at	1368439_at	209843_s_at	1424985_a_at	1424985_a_at	209842_at	209843_s_at	1.53563	1.51759	1.83738	1.81135	1.21517	1.36548	1.2948	2.03685	1.40513	5.72203	5.80751	4.98705	3.57779	5.31798	6.26133	6.39632	6.54396	6.87251
Slc3a1	29484	6519	20532	Yes	1368440_at	1368440_at	205799_s_at	1448741_at	1448741_at	205799_s_at	205799_s_at	2.37372	2.56229	3.33141	3.04407	2.1345	2.27423	3.27426	2.95793	1.75598	6.02481	6.83122	8.90766	6.9465	5.68473	6.46204	9.09249	8.6516	4.4042
Msln	60333	10232	56047	No	1368441_at	1368441_at	204885_s_at	1460238_at	1460238_at	204885_s_at	204885_s_at	1.90168	2.26228	1.65542	1.80526	1.79491	2.01094	1.41263	1.26387	1.88494	5.48023	6.02474	3.69252	3.73433	5.31396	6.27011	4.08088	4.38575	5.10798
F2	29251	2147	14061	Yes	1368442_at	1368442_at	205754_at	1418897_at	1418897_at	205754_at	205754_at	4.50749	4.49051	4.60137	4.4233	4.1511	4.19063	3.66415	4.37442	3.75389	13.293	13.3034	13.1993	11.7787	12.3933	12.7938	10.3305	13.4284	10.5777
Necab2	170928	54550	117148	Yes	1368443_at	1368443_at	215005_at	1418881_at	1418881_at	215005_at	215005_at	2.09376	2.16581	2.19861	2.47976	2.12861	2.20227	1.41776	2.322	1.31777	5.20739	5.57046	5.01468	6.14227	5.32803	6.15375	6.24873	6.60995	6.7097
Sgta	64667	6449	52551	Yes	1388467_at	1368444_at	201396_s_at	1451067_at	1451067_at	201396_s_at	201396_s_at	2.9768	2.9415	3.09231	2.61499	3.1802	3.10205	2.74359	3.22156	2.68231	8.59536	8.40923	8.54005	6.52234	9.2083	9.24236	8.17264	9.76706	8.21131
Spink3	24833			Yes	1368446_at	1368446_at						3.08774	2.95399			1.37593	1.76058				8.34021	7.83879			3.85993	4.86922
Ltbp2	59106	4053	16997	No	1368448_at	1368448_at	204682_at	1418061_at	1418061_at	204682_at	204682_at	1.84688	1.98817	1.5424	2.48322	1.45602	1.53788	2.15133	1.27048	2.05196	6.7	6.86498	2.89189	5.18134	6.42918	7.15737	5.69422	3.53529	6.50016
Myo5a	25017	4644	17918	Yes	1368450_at	1368450_at	204527_at	1436051_at	1431320_a_at	227761_at	227761_at	2.2202	2.17611	1.15598	2.48159	2.51077	2.27832	2.52744	1.42112	2.44695	5.01917	5.00183	2.933	4.16832	6.61042	6.26881	6.05924	3.82397	6.42631
Hrh3	85268	11255	99296	No	1368451_at	1368451_at	1555715_a_at	1448807_at	1448807_at	1555215_a_at	1555715_a_at	1.53391	1.62909	1.568	2.21247	1.31432	1.55341	2.13466	1.9604	2.2315	5.81225	6.32998	4.02527	4.82434	5.81177	6.62743	5.45711	5.78047	6.54068
Abcc6	81642	368	27421	Yes	1368452_at	1368452_at		1421212_at	1421212_at			3.50988	3.29862	3.34062		2.5255	2.30746		2.44362		10.0542	9.40972	9.05876		7.33173	7.04137		7.19112
Fads2	83512	9415	56473	Yes	1368453_at	1368453_at	202218_s_at	1419031_at	1419031_at	202218_s_at	202218_s_at	3.69769	3.79152	3.85208	2.4724	2.79756	3.0532	2.8739	3.1867	2.46192	10.8459	11.106	10.5717	6.77406	8.33876	9.38086	8.20422	9.44039	7.19188
Prl7d1	84377			No	1368454_at	1368454_at						1.25601	1.22773			1.49245	1.64479				3.74325	4.00249			3.80656	4.81819
Nkg7	171062	4818	72310	No	1368455_at	1368455_at	213915_at	1450753_at	1450753_at	213915_at	213915_at	1.82943	1.95768	1.52641	2.49711	1.28745	1.57294	0.829126	0.995462	0.657393	5.00496	5.22678	3.97754	5.45429	4.46313	5.29744	3.78666	4.38689	4.20101
Gabrr1	29694	2569	14408	No	1368457_at	1368456_at	206525_at	1450300_at	1450300_at	206525_at	206525_at	1.31768	1.372	1.14006	1.64984	1.29805	1.46863	1.3226	0.942856	1.10827	3.71649	3.80876	3.23911	2.61858	3.94162	4.46176	3.23842	5.23679	3.06655
Cyp7a1	25428	1581	13122	Yes	1368458_at	1368458_at	207406_at	1438743_at	1438743_at	207406_at	207406_at	3.48604	3.63502	3.47948	2.91925	1.50457	1.87535	1.10627	2.25544	1.24801	9.65609	10.1687	9.30021	5.73703	3.77576	5.19646	3.07116	6.34352	3.1584
Gdf10	79216	2662	14560	No	1368459_at	1368459_at	206159_at	1424007_at	1424007_at	206159_at	206159_at	1.29113	1.32729	2.52054	1.20664	0.81198	0.890187	0.91781	1.47804	0.838827	4.10372	4.14602	6.36927	2.6556	3.55451	4.03174	3.22257	4.93994	3.29515
Slc2a5	65197	6518	56485	Yes	1368460_at	1368460_at	204429_s_at	1416639_at	1416639_at	204429_s_at	204429_s_at	2.5412	2.76334	2.26075	2.03864	1.81634	1.9668	1.89267	1.68444	1.93849	6.79006	7.78317	5.60171	3.70519	5.50136	6.14669	5.32517	5.96324	6.26151
Slc22a8	83500	9376	19879	Yes	1368461_at	1368461_at	231352_at	1416966_at	1416966_at	231352_at	231352_at	3.82179	3.78907	1.53699	1.83497	4.07608	3.79139	1.46444	1.3535	1.27456	11.0479	11.0056	3.59902	4.3492	12.359	11.662	5.19251	4.91662	5.25461
Itpka	81677	3706	228550	No	1368462_at	1368462_at	205874_at	1424037_at	1424037_at	205874_at	205874_at	2.06394	2.15091	1.86654	1.72688	2.05968	1.9856	1.71995	1.71724	2.78487	4.98422	5.25458	3.80458	4.44705	5.23495	5.28668	5.63539	4.28222	8.22573
Vegfc	114111	7424	22341	Yes	1368463_at	1368463_at	209946_at	1440739_at	1440739_at	209946_at	209946_at	2.80658	2.77854	2.42572	2.41184	3.02783	3.0294	1.62902	2.17057	1.37134	7.37409	7.2529	5.56809	4.58427	8.44421	8.74713	4.07826	5.18124	4.37021
Clec10a	64195	10462	17312	Yes	1368464_at	1368464_at	206682_at	1419605_at	1419605_at	206682_at	206682_at	2.0966	2.05873	1.44275	2.64994	1.59874	2.10862	1.5619	0.861361	1.51032	5.46828	5.56271	3.50528	5.67428	4.77393	6.2726	4.69895	5.03131	5.47322
Odf2	29479	4957	18286	No	1368466_a_at	1368466_a_at	225617_at	1454735_at	1454735_at	225617_at	225617_at	2.11089	2.06329	2.42923	2.54733	2.54927	2.58118	2.31286	2.62188	2.7966	5.51374	5.40676	6.58942	4.65015	7.19604	7.62256	5.45036	8.08668	7.72094
Cyp4f1	56266	66002	64385	Yes	1368467_at	1368467_at	206539_s_at	1419559_at	1419559_at	206539_s_at	206539_s_at	4.41055	4.39763	3.76166	3.39133	3.62437	3.78739	2.33814	3.10961	2.85656	12.651	12.7829	10.6053	8.02532	10.468	11.3439	7.19014	9.46887	8.42563
Cyp11a1	29680	1583	13070	No	1368468_at	1368468_at	204309_at	1439947_at	1439947_at	204309_at	204309_at	1.47414	1.54435	1.68336	1.43874	1.38245	1.64397	1.56882	1.50865	1.48584	4.34561	4.56008	3.41637	3.72083	4.37204	5.21115	4.53042	3.73517	5.09156
Aqp5	25241	362	11830	No	1368469_at	1368469_at	213611_at	1418818_at	1418818_at	213611_at	213611_at	1.64663	1.59561	1.57151	1.45025	1.2189	1.47573	1.20311	0.990734	0.970361	5.30718	5.27337	4.52129	4.344	4.54005	4.97847	5.17968	5.3815	5.7136
Ggh	25455	8836	14590	Yes	1368470_at	1368470_at	203560_at	1419595_a_at	1419595_a_at	203560_at	203560_at	3.04311	3.03961	2.94661	3.81764	3.26239	2.94034	3.63898	2.96807	3.66671	8.23761	8.28974	7.38298	9.2888	9.38066	8.58242	10.3697	8.46074	10.6579
Guca2a	25656	2980	14915	No	1368471_at	1368471_at	207003_at	1416905_at	1416905_at	207003_at	207003_at	1.83887	1.75241	1.04298	1.90335	1.59221	1.60248	1.57791	1.87473	1.5504	5.06081	5.19213	3.78043	5.04809	5.02862	5.63924	5.68783	5.81761	5.80505
Celsr3	83466	1951	107934	No	1368472_at	1368472_at	40020_at	1425067_at	1425067_at	40020_at	40020_at	1.47699	1.53198	0.907571	2.07419	1.38814	1.63711	1.82212	1.20442	2.75484	4.26383	4.57433	3.34369	4.40747	4.44894	5.16865	5.14713	5.20514	7.95041
Gja5	50563	2702	14613	No	1368473_at	1368473_at	226701_at	1422192_at	1422192_at	226701_at	214466_at	2.02037	2.01243	0.664623	1.79297	1.58173	1.73852	1.09147	0.523831	1.04649	4.86747	4.86272	3.23854	2.84881	4.21415	4.98926	3.33211	4.38866	4.325
Vcam1	25361	7412	22329	Yes	1368474_at	1368474_at	203868_s_at	1448162_at	1415989_at	203868_s_at	203868_s_at	2.59058	2.65233	2.5822	3.51978	1.50943	1.77256	1.61418	2.09848	1.35538	6.56618	6.7687	6.04103	8.48988	3.69887	4.44052	3.97713	6.63123	3.76503
Colq	29755	8292	382864	Yes	1368475_at	1368475_at	206073_at	1448081_at	1448081_at	206073_at	206073_at	2.06505	1.9575	1.4118	2.0625	1.8907	1.98318	1.59869	1.17349	1.42971	4.92182	4.70003	3.84394	4.59358	4.93343	5.42568	4.8408	5.04897	5.6422
Nr3c2	25672	4306	110784	Yes	1368476_at	1368476_at	205259_at	1435991_at	1435991_at	205259_at	205259_at	2.44972	2.46564	2.4258	2.92914	2.39518	2.32789	2.21773	2.19178	1.58291	6.06136	6.17449	5.89659	6.10131	6.43535	6.27058	5.1963	6.33142	4.15846
Atp2a3	25391	489	53313	No	1368477_at	1368477_at	207521_s_at	1421129_a_at	1421129_a_at	213036_x_at	207521_s_at	2.05646	2.12117	1.89751	1.61569	1.34509	1.61855	1.35849	1.82486	1.18351	6.29103	6.83131	4.47384	4.80104	5.48717	6.22679	4.69797	6.30093	5.39076
Drd1	24316	1812	13488	No	1368478_at	1368478_at	214652_at	1456051_at	1456051_at	214652_at	214652_at	1.55686	1.48943	1.35943	1.61392	1.36673	1.3424	0.723857	1.61585	0.557874	3.56859	3.74543	2.61809	2.82124	3.48154	3.98716	3.18808	3.40072	3.149
Gipr	25024	2696	381853	No	1368481_at	1368481_at	231291_at	1445790_at	1445790_at	231291_at	208105_at	1.78254	1.73333	1.19863	1.74225	1.6415	1.75754	1.7357	1.48539	1.60609	5.06667	4.93259	3.59854	4.96918	5.09455	5.45731	5.55333	4.32555	6.45717
Bcl2a1	170929	597	12044	Yes	1368482_at	1368482_at	205681_at			205681_at	205681_at	2.2789	2.33239		2.41507	1.58735	2.56924	2.69925		1.40898	5.90782	6.2576		4.10658	5.25468	7.60884	6.8915		3.2828
Slit1	65047	6585	20562	No	1368483_a_at	1368483_a_at	213601_at	1425277_at	1425277_at	213601_at	213601_at	1.63722	1.46828	1.50781	2.31837	1.30659	1.38389	1.9745	1.48826	2.0718	4.59197	4.1068	5.31176	3.85521	4.79966	4.86539	5.10233	6.18373	5.39894
Abcb9	63886	23457	56325	No	1368484_at	1368484_at	1555323_at	1416263_at	1416263_at	1555323_at	214209_s_at	1.95128	1.99308	1.74879	2.02274	1.25945	1.42777	1.49082	1.60226	2.08981	4.47623	4.83789	3.75636	4.96485	3.81976	4.45676	4.92106	4.5572	6.51445
Avil	79253	10677	11567	No	1397795_at	1368485_at	233333_x_at	1419148_at	1419148_at	233333_x_at	233333_x_at	1.9888	1.91769	1.2633	2.60221	1.86757	1.76587	2.03372	1.09315	2.24708	5.14457	4.90727	4.38548	6.6393	5.08413	5.33541	6.33307	5.76037	6.704
Irs3	84021	8471	16370	Yes	1368486_at	1368486_at	207403_at	1422248_at	1422248_at	207403_at	207403_at	2.22128	2.31919	1.48483	1.92901	1.90568	1.86763	1.98099	1.55161	1.83367	5.40658	5.81901	3.77739	3.85267	4.79447	5.02379	4.86659	5.00374	4.86701
Serpinb2	60325	5055	18788	No	1368487_at	1368487_at	204614_at	1419082_at	1419082_at	204614_at	204614_at	0.644855	0.795079	1.03288	1.35986	1.19576	1.93966	1.64136	0.802005	1.02731	3.12505	3.21773	2.72522	2.79115	3.26151	4.65299	4.15402	3.29587	3.78248
Nfil3	114519	4783	18030	Yes	1368488_at	1368488_at	203574_at	1418932_at	1418932_at	203574_at	203574_at	3.06915	2.9407	3.19662	3.79937	3.08503	3.15552	3.52624	2.89128	3.76307	8.4872	8.32299	8.52787	9.19574	8.78674	9.58402	9.71669	8.43625	10.6545
Fosl1	25445	8061	14283	No	1368489_at	1368489_at	204420_at	1417487_at	1417487_at	204420_at	204420_at	1.83479	1.82741	1.37971	1.76725	2.82228	3.33876	3.10172	2.54217	2.34126	4.82081	4.85577	3.63045	4.19643	8.01878	10.0174	8.68306	7.59768	7.05225
Cd14	60350	929	12475	Yes	1368490_at	1368490_at	201743_at	1417268_at	1417268_at	201743_at	201743_at	3.63542	3.55569	2.20559	4.29177	3.38585	3.56401	3.44873	3.26192	2.02492	10.2551	10.0299	5.24612	10.9955	9.84364	10.6772	9.77529	9.67253	6.15373
Dnase2b	59296	58511	56629	Yes	1368491_at	1368491_at	220380_at	1450237_at	1450237_at	220380_at	220380_at	2.17126	2.22968	3.14851	1.37048	3.16626	2.7862	1.13959	2.88256	1.14352	5.58009	5.86754	8.45756	2.8218	9.12594	8.09342	3.39836	8.44283	3.33546
Hpgds	58962	27306	54486	Yes	1368492_at	1368492_at	206726_at	1421492_at	1421492_at	206726_at	206726_at	2.67068	2.70251	1.56468	2.20745	1.64299	1.99028	1.34828	1.35801	1.28265	7.30617	7.37998	3.62481	3.81607	4.59112	5.49743	3.98223	4.66728	4.1503
Lim2	114903	3982	233187	No	1368493_at	1368493_at	220519_s_at	1438323_at	1438323_at	220519_s_at	220519_s_at	1.25354	1.21535	1.66012	1.42394	1.08819	1.13238	1.40927	1.52814	1.50282	4.35142	4.56387	3.98726	3.92935	4.25552	4.99252	4.78546	4.88736	4.95877
S100a8	116547	6279	20201	Yes	1368494_at	1368494_at	202917_s_at	1419394_s_at	1419394_s_at	202917_s_at	202917_s_at	1.99816	1.99184	2.00486	3.67086	0.929134	0.979267	1.79834	1.09786	1.4315	4.24904	4.4192	4.14403	9.13963	3.21711	3.55225	3.98395	3.825	4.27043
Rln1	25616	6013	19773	No	1368495_at	1368495_at	211753_s_at	1448074_at	1448074_at	211753_s_at	211753_s_at	1.8648	2.02136	1.07517	1.62295	1.62644	1.8698	1.554	1.22497	1.46228	4.6166	5.16489	2.75588	3.14818	4.22041	4.86887	3.59814	3.56279	3.9392
Odf1	24610	4956	18285	No	1368496_at	1368496_at	214485_at	1457659_x_at	1457659_x_at	214485_at	214485_at	1.29019	1.39155	1.35643	2.27398	0.998687	1.23748	1.80361	1.29993	1.68561	4.14929	4.27571	2.93172	4.40728	4.30836	5.11175	5.20417	3.51774	5.45003
Abcc2	25303	1244	12780	Yes	1368497_at	1368497_at	206155_at	1450109_s_at	1450109_s_at	206155_at	206155_at	3.75819	3.80881	3.49116	3.45355	3.65541	3.5548	3.64123	3.49931	3.50208	10.6783	10.9946	9.56294	8.2747	10.6886	10.6923	10.2917	10.495	10.1652
Sycp2	83820	10388	320558	No	1368499_at	1368499_at	206546_at	1444122_at	1444122_at	206546_at	237920_at	1.29963	1.03391	1.04862	1.4193	0.620992	0.757515	0.889453	0.894082	0.642166	3.32706	3.27573	2.71106	2.50522	3.08231	3.62112	2.97344	3.12743	2.72961
Rgs9	29481	8787	19739	Yes	1368500_a_at	1368500_a_at	206518_s_at	1418691_at	1418691_at	206518_s_at	206518_s_at	2.13259	2.09328	2.15152	1.774	1.91682	1.9719	1.71977	2.39055	1.15888	6.41363	6.52588	6.36477	3.40544	6.38461	6.57127	4.61183	7.93697	3.97108
Gast	25320	2520	14459	No	1368502_at	1368502_at	208138_at	1422915_at	1422915_at	208138_at	208138_at	0.93781	0.837239	0.614665	1.89347	0.85701	0.948546	1.64414	0.796021	2.01302	4.00871	3.99295	3.81053	4.92811	4.20374	4.77838	5.52515	4.97473	6.69705
Lamp1	25328	3916	16783	Yes	1368504_at	1368504_at	201553_s_at	1415880_a_at	1415880_a_at	201553_s_at	201553_s_at	3.70555	3.65693	4.2104	4.47308	3.95415	3.70915	4.16305	4.37944	4.05011	10.82	10.7749	11.9994	11.5529	11.982	11.4448	12.1186	13.3253	11.8408
Rgs4	29480	5999	19736	Yes	1368505_at	1368505_at	204337_at	1416287_at	1416287_at	204337_at	204339_s_at	1.95994	1.96771	1.90461	2.30324	2.30306	2.93237	1.47356	1.55958	1.20491	5.03178	4.9638	4.2882	3.90171	6.2468	8.79243	4.12433	5.46799	4.49254
Psma3	29670	5684	19167	Yes	1368508_at	1368508_at	201532_at	1448442_a_at	1448442_a_at	201532_at	201532_at	2.99847	3.05783	4.18177	3.70611	2.85198	2.93643	4.13702	4.20621	3.96736	7.97442	8.1765	11.6768	9.00175	7.85161	8.4226	11.9118	12.7239	11.4608
Bbs2	113948	583	67378	Yes	1368509_at	1368509_at	223227_at	1424478_at	1424478_at	223227_at	223227_at	2.49028	2.36806	1.7142	2.77211	2.44977	2.35204	2.712	1.68489	3.0742	5.95676	5.73526	4.52039	5.64676	6.38567	6.33343	7.07162	4.82849	8.76971
Gata1	25172			No	1368510_at	1368510_at						1.68442	1.64199			1.62316	1.67946				4.02399	4.32978			4.39456	4.77346
Bhlhe41	117095	79365	79362	No	1368511_at	1368511_at	221530_s_at	1421099_at	1421099_at	231242_at	231243_s_at	1.21342	1.34389	1.74544	1.93176	2.23335	1.67211	2.00119	1.66331	1.74068	3.79368	4.22702	3.95063	3.13922	6.03911	5.20389	4.80609	5.16345	4.14656
Enpep	64017	2028	13809	Yes	1368512_a_at	1368512_a_at	204844_at	1448649_at	1448649_at	204844_at	204845_s_at	3.44784	3.47267	3.89564	3.56257	3.30538	2.99198	2.64154	3.32798	0.759763	9.65085	9.95383	10.6531	8.67871	9.56725	8.99486	6.57451	9.69802	2.76286
Maob	25750	4129	109731	Yes	1368514_at	1368514_at	204041_at	1434354_at	1434354_at	204041_at	204041_at	3.95238	3.90939	4.02038	4.0792	3.39282	3.34029	3.40314	3.45478	3.26003	11.3796	11.3487	11.2853	10.2643	9.67928	10.0282	9.82373	10.3358	9.43758
Epb41l3	116724	23136	13823	No	1368515_at	1368515_at	211776_s_at	1419062_at	1419062_at	206710_s_at	211776_s_at	1.97358	1.9549	2.20874	2.45893	1.2108	1.523	1.52587	1.84143	1.28946	4.64415	4.81541	5.10841	4.39775	3.47871	4.42948	3.57103	5.37884	3.24003
Ptpra	25167	5786	19262	Yes	1368516_at	1368516_at	213795_s_at	1425340_a_at	1425340_a_at	213795_s_at	213795_s_at	2.27877	2.30394	2.82475	2.72844	2.35802	2.27683	2.56307	2.8861	3.05559	5.92509	6.29633	7.36113	5.42815	6.52885	6.73147	6.54596	8.52259	8.76834
Ssbp3	84354	23648	72475	Yes	1368517_at	1368517_at	222482_at	1427917_s_at	1427917_s_at	222482_at	222482_at	2.66786	2.40837	2.77784	2.82049	2.50619	2.29299	2.52233	2.80377	2.66942	7.1643	6.4838	7.3354	6.12937	7.07713	6.88935	6.57614	8.26321	7.38793
Cd53	24251	963	12508	Yes	1368518_at	1368518_at	203416_at	1448617_at	1448617_at	203416_at	203416_at	2.86112	2.87376	2.66925	3.26478	1.67161	2.51742	2.1944	1.42365	2.06757	7.55897	7.80517	6.73514	7.40562	4.4328	7.08847	5.52924	4.61943	5.88285
Serpine1	24617	5054	18787	No	1392264_s_at	1368519_at	202628_s_at	1419149_at	1419149_at	202628_s_at	202627_s_at	1.37526	1.08074	1.51393	3.46658	3.38039	3.51952	4.19432	3.54164	3.73116	4.44638	4.20628	4.47507	8.32885	9.97716	10.7052	12.1624	10.4211	10.8792
Apoa4	25080	337	11808	Yes	1368520_at	1368520_at	206894_at	1436504_x_at	1436504_x_at	206894_at	206894_at	4.23676	4.2087	3.81957	2.83833	4.10449	3.98899	2.68863	4.41703	1.9268	12.7159	12.5831	10.8504	6.87364	12.6471	12.4917	7.86292	13.9751	6.9821
Napsa	60575	9476	16541	Yes	1368521_at	1368521_at	223806_s_at	1423590_at	1430744_at	223806_s_at	223806_s_at	2.26561	2.32511	1.84515	1.92758	0.959989	1.2256	1.90259	1.41989	1.76984	6.26091	6.57636	4.31719	5.64475	4.29611	5.29821	5.96345	5.38001	6.67543
Timeless	83508	8914	21853	Yes	1368522_at	1368522_at	203046_s_at	1417586_at	1417586_at	203046_s_at	203046_s_at	2.31841	1.98629	1.79277	2.66237	2.2566	1.98691	2.73035	2.10618	3.04927	5.64753	4.54326	4.62134	5.08123	6.0747	5.33258	7.41191	6.6947	8.7477
Cadps	26989	8618	27062	No	1368523_at	1368523_at	1568604_a_at	1448955_s_at	1448955_s_at	1568604_a_at	1568604_a_at	1.62909	1.60149	0.802377	1.5601	1.42816	1.6932	1.22882	0.713745	1.30295	3.81756	4.01138	2.49893	3.09354	3.73356	4.55668	3.70369	3.07641	3.79461
Kcnc1	25327	3746	16502	No	1368524_at	1368524_at	208477_at	1423559_at	1423559_at	208477_at	208477_at	1.19322	1.16571	1.45645	1.68505	1.11654	1.15148	1.23024	1.69702	1.14028	3.65188	3.65285	3.73682	3.29314	3.58051	3.94549	4.13279	5.37369	4.23435
Mrs2	79032	57380	380836	Yes	1368525_at	1368525_at	218538_s_at	1435548_at	1435548_at	218538_s_at	218538_s_at	2.54207	2.41101	2.46062	2.82021	2.4183	2.32345	3.11366	2.61047	3.41849	6.89392	6.4561	6.16936	5.48277	6.80717	6.66364	8.39824	7.48981	9.75486
Pex3	83519	8504	56535	Yes	1368526_at	1368526_at	203972_s_at	1454044_a_at	1417442_a_at	203972_s_at	203972_s_at	2.74526	2.75444	3.00374	3.25937	2.40294	2.46685	3.55006	2.88102	3.28361	7.07831	7.19596	8.04348	7.19853	6.12003	6.86177	9.85959	8.01387	9.23953
Ptgs2	29527	5743	19225	No	1368527_at	1368527_at	204748_at	1417263_at	1417263_at	204748_at	204748_at	1.60412	1.28287	1.40464	2.47348	1.50119	1.96417	1.25075	1.3555	0.703639	3.30087	3.14085	2.72484	4.33799	3.32095	4.41924	3.48287	3.77537	3.05495
Cd99l2	171485	83692	171486	Yes	1368528_at	1368528_at	223041_at	1423965_at	1456746_a_at	223041_at	223041_at	3.04582	2.98875	2.83048	3.01578	2.87874	2.6391	2.60564	3.03148	2.38699	8.50306	8.3957	7.1862	6.47791	8.29443	7.76654	6.78009	8.08774	6.73344
Mmp12	117033	4321	17381	No	1368530_at	1368530_at	204580_at	1449153_at	1449153_at	204580_at	204580_at	1.86252	1.84955	1.20219	1.63997	1.95	2.43094	2.18335	0.9822	1.35277	4.23258	4.43978	2.89778	2.71848	5.37312	7.35306	5.24851	3.22875	3.34953
Prl8a3	100361884			No	1368531_at	1368531_at						1.24429	1.12619			1.10142	1.15802				3.35547	3.40776			3.24342	3.80242
Pnliprp1	84028	5407	18946	No	1368532_at	1368532_at	206694_at	1415777_at	1415777_at	206694_at	210722_at	1.03716	1.10972	1.17137	1.68896	1.01708	1.05564	1.1072	0.955123	1.18568	3.71463	3.78661	3.20461	3.79227	3.88393	4.23524	4.54174	4.32178	3.73143
Heph	117240	9843	15203	No	1368533_at	1368533_at	203903_s_at	1448696_at	1448696_at	203903_s_at	203902_at	2.00591	1.99102	1.68313	2.25713	1.64817	1.65887	1.25623	0.701855	1.11208	4.88935	5.09373	3.28783	3.33093	4.47082	5.04583	3.28569	2.97512	3.43163
Adra1d	29413	146	11550	No	1368534_at	1368534_at	210961_s_at			210961_s_at	210961_s_at	1.87776	1.8887		1.8632	1.25975	1.51932	1.27618		1.44581	5.18897	5.57652		2.93949	4.54375	5.42001	3.64285		4.10321
Hrk	117271	8739	12123	No	1368535_at	1368535_at	237187_at	1439854_at	1450366_at	237187_at	237187_at	1.69611	1.40532	1.87673	2.0399	2.13575	1.84664	1.78401	1.94069	1.74195	5.3818	5.01663	4.82846	3.5729	6.28851	6.2431	4.39189	5.83553	5.04166
Enpp2	84050	5168	18606	Yes	1368536_at	1368536_at	210839_s_at	1448136_at	1448136_at	209392_at	209392_at	3.79045	3.68927	3.40396	3.22709	2.62718	2.5549	2.0786	2.87623	2.42605	11.1458	10.5678	9.21258	7.30154	7.68347	7.52485	4.96467	8.08308	6.36416
Exoc7	64632	23265	53413	Yes	1368538_at	1368538_at	212034_s_at	1434865_a_at	1434865_a_at	212034_s_at	212034_s_at	2.77172	2.86208	2.86873	3.05506	2.97827	2.95382	3.03353	2.92906	3.35121	7.7682	8.04645	7.584	7.28501	8.74292	8.92088	8.4201	8.53995	9.45429
Scn9a	78956	6335	20274	No	1368539_at	1368539_at	206950_at	1421660_at	1442810_x_at	206950_at	206950_at	1.13998	1.15495	1.22595	2.37424	1.04472	1.17191	2.71301	1.05617	2.62098	3.27924	3.35541	2.59031	3.56857	3.30706	3.66747	7.19632	3.55278	7.27585
Tpbg	83684	7162	21983	No	1368540_at	1368540_at	203476_at	1423311_s_at	1423311_s_at	203476_at	203476_at	1.72346	1.78697	1.29064	2.35529	2.8571	2.83714	2.43396	1.33511	2.14507	3.98233	4.21605	2.803	4.2772	7.96942	8.19321	6.54669	3.42915	6.12043
Emb	114511	133418	13723	Yes	1368541_at	1368541_at	226789_at	1415856_at	1415856_at	226789_at	226789_at	2.41841	2.39953	1.87129	2.72906	1.97429	2.33583	1.72406	1.61653	1.94788	6.17112	6.26569	3.15834	5.87681	5.48122	6.7144	3.91699	3.65544	4.76809
Nox4	85431	50507	50490	Yes	1368543_at	1368543_at	219773_at	1451827_a_at	1451827_a_at	236843_at	236843_at	2.74136	2.51678	3.28818	1.53228	1.77406	1.58936	1.41959	2.81895	1.1477	7.2392	6.55445	8.82721	2.60716	4.17283	4.40073	3.40324	8.17977	3.69699
Nol3	85383	8996	78688	Yes	1368544_a_at	1368544_a_at	59625_at	1451503_at	1451503_at	59625_at	59625_at	1.74205	1.72827	1.96872	2.4438	2.89198	2.41907	2.79642	2.50871	2.34435	4.28051	4.33498	4.77515	4.82326	8.05107	6.86249	7.4764	7.19738	6.63646
Hivep2	29721	3097	15273	No	1368546_at	1368546_at	212642_s_at	1434904_at	1434904_at	212642_s_at	212642_s_at	1.76028	1.64236	2.20024	2.63904	2.23706	2.20194	2.69128	2.38271	2.42698	5.1046	4.90515	5.45008	5.6827	6.15172	6.18839	7.3776	7.34982	6.94441
Clec2d	113937	29121	93694	No	1368547_at	1368547_at	235522_at	1419477_at	1419477_at	235522_at	220132_s_at	1.13424	1.06241	3.84073	1.86716	1.06429	1.17501	1.2086	2.40502	1.43202	3.98427	4.01966	10.0946	2.73719	4.09274	4.75611	3.12962	5.95496	3.35889
Slc12a1	25065	6557	20495	No	1368548_at	1368548_at	1554842_at	1421390_at	1424260_at	1554842_at	1554842_at	0.930994	0.895305	1.0961	1.81728	0.452441	0.780033	1.40438	1.23356	1.49894	3.2112	3.21016	2.53719	3.64699	2.99586	3.40181	3.99673	3.61441	5.1292
Hbp1	27080	26959	73389	Yes	1368549_at	1368549_at	209102_s_at	1460367_at	1460367_at	209102_s_at	209102_s_at	3.18207	3.1571	3.46797	3.60477	3.28844	3.21445	3.12799	3.61218	3.04509	8.99464	8.95113	9.45492	8.69548	9.6421	9.64507	8.64883	10.7302	8.69227
Foxq1	64826	94234	15220	No	1368550_at	1368550_at	227475_at	1422735_at	1422735_at	227475_at	227475_at	1.92777	1.88433	2.61473	2.3868	1.66413	1.92066	2.80229	2.32083	4.04142	4.64922	4.73964	6.84355	4.15645	4.75774	5.53197	7.79572	6.31206	12.1849
Grpel1	79563	80273	17713	Yes	1368552_at	1368552_at	212432_at	1417320_at	1417320_at	212432_at	212432_at	3.58385	3.63911	3.78495	3.3295	3.45449	3.50318	3.76792	4.13126	3.36145	10.2983	10.586	10.3319	8.19357	10.1855	10.6493	10.991	12.4251	9.96071
Acvrl1	25237	94	11482	No	1368553_at	1368553_at	210838_s_at	1451604_a_at	1435825_at	226950_at	210838_s_at	1.81124	1.81136	1.77166	2.11796	0.638242	0.922787	1.46013	1.69418	1.31286	4.64907	4.88468	4.09518	4.36641	3.82927	4.59905	4.9542	4.73485	6.08204
Pnlip	25702	5406	69060	No	1368554_at	1368554_at	205912_at	1421868_a_at	1421868_a_at	205912_at	205912_at	1.83463	1.77274	1.70794	1.29492	1.72239	1.76537	1.01115	1.51214	1.06929	5.3733	5.19588	3.59947	3.09889	5.28471	5.52163	3.78101	3.56542	4.32915
Cd37	29185	951	12493	No	1368555_at	1368555_at	238321_at	1425736_at	1425736_at	204192_at	238321_at	2.11585	2.10339	1.6992	2.07503	0.905942	1.47975	1.40016	1.65197	1.46309	5.35642	5.39073	4.05632	3.96887	4.00809	4.74754	4.49373	5.08114	5.12901
Vegp2	94106			No	1368556_at	1368556_at						1.48857	1.48155			1.40076	1.50883				4.7275	4.47399			5.15258	5.17865
Kcnj5	29713	3762	16521	No	1368560_at	1368560_at	211304_x_at	1421762_at	1421762_at	211304_x_at	211304_x_at	1.88103	1.82769	1.52286	2.48209	1.73062	1.75865	2.01509	1.53783	1.8211	4.86503	4.81087	3.18049	5.48904	5.15058	5.48616	5.98114	4.59556	5.45648
Abcd2	84356	225	26874	No	1368561_at	1368561_at	207583_at	1438431_at	1438431_at	207583_at	207583_at	1.60918	1.72353	1.88466	1.48597	1.21451	1.38644	0.818055	1.36409	0.599973	3.72438	3.86369	4.16074	2.41893	3.41239	3.95694	2.92999	3.32479	2.78561
Sult4a1	58953	25830	29859	No	1368562_at	1368562_at	219425_at	1433714_at	1433714_at	219425_at	219425_at	1.59184	1.67159	1.43142	1.47106	1.67998	1.82976	1.51863	1.23219	1.5612	4.59369	4.70779	3.54143	5.42198	4.64917	5.20214	5.70969	3.8247	6.00563
Aspa	79251	443	11484	Yes	1368563_at	1368563_at	206030_at	1418472_at	1418472_at	206030_at	206030_at	2.43048	2.51964	2.86468	2.98493	2.04574	2.00432	1.72672	2.4849	1.09299	6.62495	6.98365	7.33656	6.81068	5.40236	5.86117	4.51161	6.8903	3.93085
Slc17a6	84487	57084	140919	No	1368564_at	1368564_at	220551_at	1418610_at	1428379_at	220551_at	220551_at	1.33322	1.44756	1.48872	1.61647	1.17983	1.35756	1.123	1.04095	1.15402	4.11851	4.51962	3.08138	2.71414	4.4242	5.18197	3.40518	3.41862	4.13837
Slc1a3	29483	6507	20512	Yes	1368565_at	1368565_at	202800_at	1439072_at	1439072_at	202800_at	202800_at	2.17277	2.07754	1.17361	2.44715	1.76701	1.88432	1.46482	1.3163	1.37581	5.01796	4.69814	3.26082	5.16809	4.25539	4.73061	5.01183	4.30498	5.95412
Ndufv3	64539	4731	78330	Yes	1368566_a_at	1368566_a_at	226616_s_at	1424628_a_at	1424628_a_at	226616_s_at	226616_s_at	3.62729	3.8316	4.17781	3.55416	3.32667	3.40683	3.73052	4.07628	3.5197	10.4499	11.1571	11.7569	8.61221	9.69875	10.3266	10.7022	12.1767	10.1753
Aqp2	25386	359	11827	No	1368568_at	1368568_at	206672_at	1418903_at	1418903_at	236630_at	206672_at	1.03382	1.01952	1.76014	2.10906	0.889903	1.0015	1.89292	1.68216	1.88311	5.21549	5.32297	4.18316	6.30763	5.36132	5.6218	5.9624	5.33091	6.00901
Akr1b7	116463			Yes	1368569_at	1368569_at						1.98355	2.11519			0.8296	1.32561				4.74168	5.45928			3.57997	4.44381
Lrat	64047	9227	79235	Yes	1368570_at	1368570_at		1444487_at	1421345_at			3.0078	2.93045	2.76627		1.88286	2.17192		1.33447		8.15436	7.96129	6.99554		4.81312	5.87748		3.18152
Clip2	29264	7461	269713	No	1368571_at	1368571_at	211031_s_at	1422984_at	1422984_at	211031_s_at	211031_s_at	1.91476	1.87867	1.59494	1.85961	2.52926	2.46055	1.69929	1.26625	2.54528	4.63358	4.56793	4.07268	3.93641	7.14885	7.15506	5.22414	5.29708	7.45856
Grin1	24408	2902	14810	No	1389900_at	1368572_a_at	210782_x_at	1437968_at	1437968_at	210782_x_at	210782_x_at	1.81666	1.7072	1.80399	2.3509	1.58011	1.60548	1.97494	2.06188	1.78885	4.25027	4.23875	5.50327	6.35767	5.70901	5.96461	6.55745	7.11107	7.15105
Adra1b	24173	147	11548	Yes	1368574_at	1368574_at	207589_at	1422183_a_at	1422183_a_at	207589_at	207589_at	3.35965	3.35187	2.51159	1.81866	2.1837	2.25888	2.18929	1.46719	1.26832	9.83379	9.86155	6.56243	3.50442	6.15771	6.74025	6.32516	5.34774	5.15196
Slc6a18	29323	348932	22598	No	1368575_at	1368575_at	238215_at	1451879_a_at	1451879_a_at	238215_at	238215_at	1.34674	1.30486	1.71045	1.61366	1.3855	1.52796	1.52361	1.77858	1.13615	5.02331	5.07787	3.30354	4.37724	4.67748	5.64708	5.03688	4.68658	5.58368
Alx1	25401	8092	216285	No	1368576_at	1368576_at	206837_at	1435022_at	1435022_at	206837_at	206837_at	0.979303	0.983581	1.0611	1.37712	0.74555	0.882133	1.09181	1.00316	1.06041	4.00481	4.29336	2.53721	3.7611	3.98664	4.71197	4.3605	3.64076	4.83739
Gjb6	84403	10804	14623	No	1368577_at	1368577_at	231771_at	1448397_at	1448397_at	231771_at	231771_at	0.936881	0.974473	1.22243	1.10817	0.604777	0.843531	0.529243	1.15412	0.298177	3.3419	3.37938	2.71473	2.57823	3.29952	3.68444	3.2672	3.44229	3.05006
Prl2a1	116474			No	1368579_at	1368579_at						1.68799	1.77778			1.55918	1.75098				4.07683	4.32235			4.25655	4.7083
Slc7a3	29485	84889	11989	No	1368582_at	1368582_at	230597_at	1417022_at	1417022_at	230597_at	230597_at	1.42702	1.52098	1.66775	1.58142	1.40105	1.58418	1.60963	1.81556	1.68067	3.87003	4.06368	3.41088	3.14088	4.02833	4.64228	3.92	4.94208	4.90291
Hrg	171016	3273	94175	Yes	1368583_a_at	1368583_a_at	206226_at	1449242_s_at	1449242_s_at	206226_at	31835_at	4.59221	4.56505	4.41951	4.8368	3.75655	3.99848	3.60438	3.64039	1.58556	13.744	13.7454	12.8874	12.94	11.3006	12.3704	10.356	10.9661	5.04405
Cplx2	116657	10814	12890	No	1368584_a_at	1368584_a_at	206368_at	1421477_at	1421477_at	206368_at	225815_at	1.40804	1.23002	1.82871	1.94458	1.48318	1.15754	1.52299	2.19483	2.83903	4.56846	4.42557	5.09639	3.55503	4.67073	4.84645	4.14899	6.96475	8.34582
Cartpt	29131	9607	27220	No	1368585_at	1368585_at	206339_at	1422825_at	1422825_at	206339_at	206339_at	1.83738	1.92536	1.38893	1.80642	1.65604	1.82637	1.54268	1.49905	1.58381	5.46446	5.54395	3.31584	4.53861	4.8074	5.67973	5.547	4.43579	5.57323
Zg16	171449	653808	69036	No	1368586_at	1368586_at	214142_at	1428358_at	1434137_x_at	214142_at	214142_at	1.43141	1.41236	1.55603	3.28677	1.52663	1.5843	1.44909	1.36612	1.72269	4.73896	4.87461	4.08948	8.04786	5.01448	5.40748	4.99371	6.10857	6.02282
Apoc1	25292	341	11812	Yes	1368587_at	1368587_at	204416_x_at	1417561_at	1417561_at	204416_x_at	204416_x_at	4.61869	4.57354	4.66409	4.78161	4.28187	4.33129	4.29641	3.58343	4.14505	13.8364	13.8089	13.617	12.8772	12.8284	13.3779	12.6329	10.9068	12.4319
Ddx52	85432	11056	78394	Yes	1368588_at	1368588_at	213637_at	1434608_at	1434607_at	213637_at	213637_at	2.44233	2.42135	2.68648	2.66725	2.75539	2.84069	3.00115	2.94562	3.02995	5.98646	5.88079	6.61921	4.79273	7.6744	8.23293	8.21728	8.47524	8.67648
Mmp16	65205	4325	17389	No	1368590_at	1368590_at	207013_s_at	1422626_at	1422626_at	207013_s_at	207013_s_at	2.07852	2.04579	1.67193	2.25457	1.09424	1.3512	1.74026	1.62182	1.50615	4.31521	4.30294	2.97987	4.8266	3.48976	4.17396	4.91767	3.97448	4.78916
Usf2	81817	7392	22282	Yes	1368591_at	1368591_at	202152_x_at	1418241_at	1418241_at	202152_x_at	202152_x_at	2.93025	2.8602	2.97492	3.0831	2.8738	2.79119	2.83092	2.82037	3.06408	8.68081	8.68666	7.88819	7.80268	8.75504	9.04418	8.7285	8.49125	9.24727
Cd1d1	25109	912	12479	Yes	1368593_at	1368593_at	205789_at	1449130_at	1449130_at	205789_at	205789_at	3.00473	3.05061	4.23146	2.9002	2.99909	2.94752	2.28708	3.87014	1.00769	8.16792	8.47421	11.43	5.78493	8.6016	8.71202	5.02617	11.1385	3.19485
Pla2g2c	29387	391013	18781	No	1368594_at	1368594_at		1420584_at	1420584_at			1.58924	1.63464	1.89352		1.44451	1.52855		2.13319		4.76394	5.02848	4.71346		4.98133	5.36666		6.97706
Sik1	59329	150094	17691	Yes	1368596_at	1368596_at	208078_s_at	1419766_at	1419766_at	208078_s_at	208078_s_at	2.58174	2.48684	2.16835	3.76115	2.6128	2.58079	3.02722	2.18585	3.21987	6.88669	6.87981	5.47577	8.94695	7.29196	7.72682	8.00967	6.2787	8.8649
Sstr3	171044	6753	20607	No	1368598_at	1368598_at	1553178_a_at	1450577_at	1441603_at	1553178_a_at	1553178_a_at	2.00782	2.0882	1.38565	2.01985	2.02155	2.13872	2.00765	1.10757	1.77481	6.14842	6.11592	4.12178	4.1256	6.27014	6.75603	5.98421	3.20361	6.82479
Slc9a2	24783	6549	226999	No	1368599_at	1368599_at	211116_at	1437259_at	1437259_at	211116_at	211116_at	1.96426	1.97234	0.973218	1.6325	1.88449	2.04483	1.09072	1.06929	1.00867	5.6361	5.66144	2.78447	3.11697	6.1974	6.52834	3.92735	3.33165	3.55974
Slc26a1	64076	10861	231583	Yes	1368600_at	1368600_at	205058_at	1451239_a_at	1451239_a_at	205058_at	205058_at	3.85398	3.83929	3.39365	2.19821	3.54699	3.38538	1.80022	3.51962	1.93464	10.8847	10.9153	8.90295	4.55661	10.3192	10.0528	4.94531	10.453	5.57229
Slc6a3	24898	6531	13162	No	1368601_at	1368601_at	206836_at	1417415_at	1417415_at	206836_at	206836_at	1.74615	1.66449	1.4623	1.92167	1.49593	1.76261	1.85886	1.2851	1.98664	4.49772	4.50464	3.51989	4.94939	4.90487	5.28842	5.70865	4.93022	6.85421
Add2	24171	119	11519	No	1368603_at	1368603_at	206807_s_at	1450442_at	1431076_at	206807_s_at	206807_s_at	1.00839	0.988209	1.7252	2.386	0.702974	0.812104	2.14432	1.9615	2.12033	4.34188	4.36964	3.5534	5.68887	4.39321	4.76399	6.3651	6.74237	6.91822
Mefv	58923	4210	54483	No	1368604_at	1368604_at	208262_x_at	1460283_at	1460283_at	208262_x_at	208262_x_at	1.21684	1.22311	1.73704	1.66219	0.93795	1.09526	1.82988	1.72269	1.78902	4.65142	4.68165	4.23828	3.78741	4.53722	4.94461	5.26635	5.38283	5.83061
Sh2b2	114203	10603	23921	No	1368605_at	1368605_at	205367_at	1450718_at	1453389_a_at	205367_at	205367_at	1.96465	2.04346	1.79508	2.59843	1.88181	2.17029	2.29359	1.81143	2.47087	4.68814	4.69497	3.37069	5.1545	4.7807	5.86389	5.89335	6.57025	6.60064
Slco1a5	80900			No	1368606_at	1368606_at						1.60518	1.59219			1.49193	1.62707				4.00918	3.98244			3.99511	4.4503
Cyp4a8	266674			Yes	1368607_at	1368607_at						2.27564	2.41827			1.49218	1.62175				5.72036	6.35289			4.02873	4.89665
Cyp2f4	54246	1572	13107	Yes	1368608_at	1368608_at	207913_at	1448792_a_at	1448792_a_at	207913_at	207913_at	3.43138	3.44435	4.58067	1.66608	2.83683	2.75644	1.1498	3.81948	1.3288	9.61078	9.82871	13.2559	2.85871	8.08656	8.33599	3.4572	11.4937	3.43485
Slc10a1	24777	6554	20493	Yes	1368609_at	1368609_at	207185_at	1424898_at	1424898_at	207185_at	207185_at	4.41847	4.39803	4.46614	4.47302	2.78943	3.19905	2.72854	3.49147	1.90837	12.7376	12.7701	12.5813	11.5775	7.3582	9.2615	7.76518	10.4969	5.66416
Milr1	59105	284021	380732	No	1368610_at	1368610_at	217513_at	1445687_at	1445687_at	217513_at	217513_at	1.39798	1.26785	1.37851	2.02486	0.993743	1.02776	1.07296	1.02296	0.780116	3.84388	4.00883	3.70195	3.51425	3.72497	4.40834	3.53034	3.38699	3.45535
Grp	171101	2922	225642	No	1368611_at	1368611_at	206326_at	1424525_at	1424525_at	206326_at	206326_at	1.09541	1.19858	1.10736	1.56604	1.00605	1.14938	0.928733	1.1512	0.955221	3.93116	3.81714	3.13416	3.21253	3.84659	4.16204	3.96266	4.95163	3.72578
Itgb4	25724	3691	192897	Yes	1368612_at	1368612_at	204990_s_at	1427387_a_at	1427387_a_at	204990_s_at	204990_s_at	2.26335	2.24855	1.58635	1.8176	2.41442	2.0555	1.72833	1.27151	2.23223	5.03957	5.11406	4.8716	5.84046	6.12283	5.28303	5.96927	5.28794	7.07684
Stag3	114522	10734	50878	No	1368613_at	1368613_at	219753_at	1460229_at	1460229_at	219753_at	219753_at	1.48295	1.53272	1.01446	2.7858	1.17616	1.46811	1.974	0.948708	1.53056	3.83159	4.09027	2.97226	5.91197	3.6405	4.59648	5.44712	3.64643	6.41085
Mlxipl	171078	51085	58805	Yes	1368614_at	1368614_at	221163_s_at	1419185_a_at	1419185_a_at	221163_s_at	221163_s_at	3.1341	2.78388	3.7857	3.07275	2.64533	2.36984	2.04141	3.04696	2.7708	8.73165	7.78153	10.3623	7.93372	7.60262	7.25411	6.557	9.21524	8.85892
Slc18a3	60422	6572	20508	No	1368615_a_at	1368615_a_at	207150_at	1422203_at	1422203_at	207150_at	207150_at	1.40417	1.29463	1.52895	1.55758	1.24223	1.26519	1.2219	1.41278	1.49803	4.57166	4.62679	3.0877	3.58651	4.57991	5.19957	4.48359	3.42635	4.9938
Fancc	24361	2176	14088	No	1368616_at	1368616_at	205189_s_at	1447632_at	1447632_at	205189_s_at	205189_s_at	2.08552	2.09347	2.20924	3.02352	2.01129	2.06521	2.2768	2.04528	2.53197	5.9801	5.96372	5.98411	7.0385	6.06858	6.59587	5.72696	6.73747	7.33451
Serpina5	65051	5104	268591	No	1368617_at	1368617_at	209443_at	1418813_at	1418813_at	209443_at	209443_at	1.99778	1.83508	1.59875	4.04726	1.42231	1.24633	2.7935	0.992592	3.96809	4.77325	4.38399	3.80672	10.3556	3.89619	4.03938	7.55362	4.13825	11.8585
Grb14	58844	2888	50915	Yes	1368618_at	1368618_at	206204_at	1417673_at	1417673_at	206204_at	206204_at	3.35238	3.26861	3.58249	3.64935	3.49591	3.36486	3.17939	3.70183	2.54385	9.40074	9.18382	9.68295	8.70945	10.1633	10.062	8.52746	10.7628	6.63719
Ddx25	58856	29118	30959	No	1368619_at	1368619_at	219945_at	1418263_at	1418263_at	219945_at	219945_at	1.82449	1.9077	1.62897	1.83061	1.6628	1.63558	1.38597	1.50943	1.62958	4.68845	5.30759	4.20496	3.10298	5.02559	5.39066	3.58462	4.33227	3.77672
Spag4	83623			No	1368620_at	1368620_at						1.66148	1.63019			1.69401	1.78297				5.09103	5.29414			5.34115	5.80984
Aqp9	65054	366	64008	Yes	1368621_at	1368621_at	205568_at	1424011_at	1424011_at	205568_at	205568_at	3.91378	3.91676	4.08669	4.21092	2.62867	3.06749	3.50391	3.7042	1.27002	10.812	10.9141	11.2702	10.8493	7.80189	9.00664	9.84223	11.5013	5.96668
Fbp2	114508	8789	14120	No	1368622_at	1368622_at	206844_at	1449088_at	1449088_at	206844_at	206844_at	1.29903	1.25427	1.63874	1.24767	1.20938	1.12221	0.921774	2.27739	0.773066	4.00042	4.16207	4.30595	3.86203	3.91776	4.53625	4.58234	6.95988	5.03131
Ceacam9	116711	90273	26368	No	1368623_at	1368623_at	214907_at	1418218_at	1418218_at	214907_at	214907_at	1.95584	1.96423	1.57079	1.98217	1.64999	1.67012	1.38778	1.58745	1.54065	4.55681	4.48248	3.9424	4.43031	4.06524	4.23645	4.43737	5.09883	5.4898
Asip	24152	434	50518	No	1368624_at	1368624_at	214498_at	1420516_at	1420516_at	214498_at	214498_at	1.59316	1.51414	1.70409	1.47334	1.41626	1.55303	1.50817	1.74878	1.11062	3.79137	3.62906	3.65009	3.45894	3.9415	4.09595	4.26207	4.31825	5.01056
Prap1	60574	118471	22264	No	1368625_at	1368625_at	243669_s_at	1455996_x_at	1455996_x_at	243669_s_at	243669_s_at	1.36733	1.3295	1.73679	3.70596	1.127	1.30457	2.92839	1.02896	2.73719	4.88222	4.93584	3.94169	9.79236	4.92138	5.50594	8.44107	3.97151	8.00743
Kcnn3	54263	3782	140493	No	1368626_at	1368626_at	231103_at	1421632_at	1421632_at	205903_s_at	231103_at	1.15661	1.23382	0.727942	1.83149	1.19738	1.40188	1.42299	0.738973	1.43082	4.3265	4.50025	3.88341	3.70752	5.13813	5.33519	4.22554	5.35584	5.83287
Rgn	25106	9104	19733	Yes	1368627_at	1368627_at	210751_s_at	1448852_at	1448852_at	210751_s_at	210751_s_at	4.39914	4.36349	4.55077	4.0824	2.97432	3.17993	2.56065	3.24053	3.15475	12.841	12.8219	13.1013	10.2637	8.31506	9.37559	6.97858	9.62597	8.95903
Klk1c2	24841			No	1368628_at	1368628_at						0.702468	0.74531			0.393204	0.509014				3.62356	3.64642			3.38112	3.78739
Reg1a	24714	5967	19692	No	1368629_at	1368629_at	209752_at	1415905_at	1415905_at	209752_at	209752_at	1.68807	1.68668	1.42124	1.92842	1.72679	1.8159	1.70984	1.2668	1.41477	4.46865	4.41521	3.00253	4.26706	4.83075	5.15652	5.28213	3.55058	5.72664
Fabp9	64822	646480	21884	No	1368630_at	1368630_at		1417076_at	1417076_at			1.31583	1.16786	1.30404		0.982834	0.881195		0.909936		3.62674	3.4603	2.87691		3.6909	3.77061		4.00043
Dbil5	59116			No	1368631_at	1368631_at						1.5185	1.69925			1.65726	1.63705				3.9232	4.2056			4.65286	4.81401
Foxg1	24370	2290	15228	No	1368632_at	1368632_at	207658_s_at	1418357_at	1418357_at	207658_s_at	207658_s_at	1.1025	1.08707	0.725257	1.91406	1.04342	1.05273	1.50856	0.598878	1.88593	3.27533	3.27306	2.41746	3.97141	3.22015	3.57713	4.91119	3.10894	6.05515
Crisp1	64827	10321	11571	No	1368633_at	1368633_at	207802_at	1416325_at	1416325_at	207802_at	207802_at	1.03709	1.12841	1.10011	1.08356	0.893327	1.10858	0.604384	1.07347	0.261994	3.27875	3.40865	2.3106	2.63886	3.10731	3.79937	3.09225	2.97652	2.92925
Kcnh3	27150	23416	16512	Yes	1368634_at	1368634_at	223726_at	1459107_at	1445805_x_at	223726_at	223726_at	2.5817	2.60888	2.43127	2.15408	2.43664	2.51747	1.9359	2.45666	2.1426	7.66934	7.64801	6.06656	5.5458	7.31217	7.81702	5.88758	6.96144	6.68028
Tnfrsf8	25069	943	21941	No	1368635_at	1368635_at	206729_at	1421649_at	1421649_at	206729_at	206729_at	1.49701	1.51259	1.33913	1.97738	1.21589	1.26288	1.82995	1.03057	1.72721	4.02352	4.20194	3.65319	4.18654	4.14507	4.69995	4.7245	4.76486	5.72709
Cyp27b1	114700	1594	13115	No	1368636_at	1368636_at	205676_at	1427372_at	1427372_at	205676_at	205676_at	1.81246	1.84275	0.795024	1.92511	1.79002	1.86801	1.89471	0.927117	2.01134	4.91093	5.24152	2.72647	2.94601	5.12504	5.7941	4.4349	3.52912	4.78986
Card9	64171	64170	332579	No	1368637_at	1368637_at						1.09105	0.987631			0.652112	0.784905				4.07487	4.17375			4.0603	4.68098
Npffr1	64107	64106	237362	No	1368638_at	1368638_at	221387_at			221387_at	221387_at	1.75303	1.7305		2.01588	1.59269	1.78376	1.77075		1.84911	5.2699	5.04834		5.15252	5.4741	5.49858	5.74584		6.46502
Spata19	171403	219938	75469	No	1368640_at	1368640_at	237662_at	1417863_at	1417863_at	237662_at	237662_at	1.88666	1.92676	1.25949	1.78973	1.79339	1.92568	1.51497	1.28732	1.50224	4.95138	5.06581	2.88717	3.28815	5.13569	5.66464	4.07642	3.85052	4.74497
Wnt4	84426	54361	22417	No	1368641_at	1368641_at	1556689_a_at	1441687_at	1450782_at	1556689_a_at	230751_at	1.55616	1.59652	1.88133	1.3472	0.812763	0.837074	1.01424	2.73816	1.03594	4.30792	4.30422	4.46197	3.54926	4.0067	4.23214	4.37354	8.16723	5.55865
Spata6	171413	54558	67946	No	1368643_at	1368643_at	220299_at	1418651_at	1418651_at	220299_at	220299_at	1.97353	2.01678	1.65457	2.03257	2.40571	2.38236	1.67929	1.54887	1.98108	3.97695	4.11986	4.12963	3.41161	6.33356	6.59404	3.82244	4.35728	6.02001
Ptpn1	24697	5770	19246	Yes	1397916_s_at	1368645_at	202716_at	1417068_a_at	1417068_a_at	202716_at	202716_at	2.40415	2.39775	2.93115	2.62405	2.61555	2.58879	2.60077	3.1812	3.0145	6.43272	6.70547	7.68894	5.26718	7.32092	7.62958	7.15036	9.50652	9.07922
Mapk9	50658	5601	26420	Yes	1380024_at	1368646_at	203218_at	1421877_at	1421877_at	225781_at	203218_at	2.92788	2.8722	3.06343	2.82527	2.65913	2.5131	3.19425	3.15641	3.27775	8.00285	7.95366	7.95444	6.34491	7.6419	7.44629	8.76207	9.21162	9.37301
Cox4i2	84683	84701	84682	No	1368648_at	1368648_at	232761_at	1421373_at	1421373_at	232761_at	232761_at	1.62427	1.63875	1.57455	2.29844	1.5254	1.94676	2.18774	1.68987	2.07835	4.47552	4.39797	4.09698	5.271	4.60956	5.51363	6.31865	4.52171	6.46032
Dkc1	170944	1736	245474	Yes	1368649_at	1368649_at		1438016_at	1438016_at			2.9185	2.74455	3.0723		3.09847	3.1266		2.99499		8.32609	7.81617	8.10515		9.48323	9.70911		8.83787
Klf10	81813	7071	21847	Yes	1368650_at	1368650_at	202393_s_at	1416029_at	1416029_at	202393_s_at	202393_s_at	2.80489	2.78033	2.93244	3.59705	2.7767	2.87236	3.26142	2.91847	3.23139	7.43242	7.40998	7.16724	8.41231	7.63415	8.35526	8.77178	8.21593	9.08842
Pklr	24651	5313	18770	Yes	1368651_at	1368651_at	222078_at	1438711_at	1438711_at	222078_at	222078_at	3.69768	3.71327	3.31165	3.02438	2.58648	2.89978	1.67775	3.64481	2.1752	10.6804	10.8612	8.75615	7.02029	7.34655	8.78292	4.8325	10.862	6.66161
Casp9	58918	842	12371	Yes	1368652_at	1368652_at	203984_s_at	1437537_at	1437537_at	203984_s_at	203984_s_at	2.38312	2.42392	2.60052	2.81362	2.59164	2.64702	2.6169	2.80067	2.77813	6.40026	6.65635	6.49249	6.34333	7.34997	7.89602	7.57765	7.94259	8.41863
Park7	117287	11315	57320	Yes	1368653_a_at	1368653_a_at	200006_at	1416526_a_at	1456194_a_at	200006_at	200006_at	3.65702	3.7132	4.03149	4.33272	3.71172	3.5509	4.30267	4.30141	4.30452	10.5482	10.679	11.1005	11.0039	11.0644	10.8103	12.4651	12.8719	12.6765
Npap60	25497	10762	18141	Yes	1368654_at	1368654_at	213682_at	1428328_at	1428328_at	213682_at	213682_at	2.16283	2.20675	2.87234	3.38177	2.34227	2.33325	3.3679	3.24946	3.5071	5.7139	6.15217	7.43753	8.03125	6.82095	7.15189	9.4899	9.71853	10.1842
Srgn	56782	5552	19073	Yes	1368655_at	1368655_at	201859_at	1417426_at	1417426_at	201859_at	201859_at	3.20261	3.17031	3.04004	3.99915	2.08305	2.69697	2.24654	2.26104	1.15539	8.80652	9.09511	8.21292	9.58583	5.03201	7.87242	5.35867	6.59474	3.09682
Scg3	116635	29106	20255	No	1368656_at	1368656_at	219196_at	1448628_at	1448628_at	219196_at	219196_at	1.51537	1.48597	0.876886	1.17106	1.15538	1.25516	0.55738	1.00065	0.452083	3.63384	3.79972	3.7953	2.46357	3.49625	4.10147	2.98027	5.22418	2.88175
Mmp3	171045	4314	17392	No	1368657_at	1368657_at	205828_at	1418945_at	1418945_at	205828_at	205828_at	1.51948	1.49991	1.34085	1.63722	1.84393	2.75885	3.01432	1.27736	1.81015	3.6318	3.60119	3.17548	2.64096	4.51185	7.85515	8.29809	3.51611	4.35568
Cntf	25707	1270	12803	No	1368658_at	1368658_at	208597_at			208597_at	208597_at	2.14216	2.09696		1.44931	2.03064	2.29348	1.54097		1.34041	4.67001	4.63073		3.10989	4.89464	6.04483	4.26051		5.16985
Agxt2	83784	64902	268782	Yes	1368659_at	1368659_at	229229_at	1435838_at	1435838_at	229229_at	229229_at	3.65135	3.59892	3.71046	3.59129	2.9086	2.99374	2.25221	3.65534	1.47695	10.4524	10.4076	9.76226	8.88961	8.398	9.06077	5.84984	10.4049	4.45632
Rapgef3	59326	10411	223864	No	1368660_at	1368660_at	215027_at	1424470_a_at	1424470_a_at	210051_at	215027_at	1.72676	1.53159	2.16516	1.77691	1.49513	1.59757	1.3189	1.82866	1.32915	4.60178	4.53998	4.76556	4.96432	4.58304	5.04432	4.4028	4.3671	4.94662
Slc13a2	65202	9058	20500	Yes	1368661_at	1368661_at	207567_at	1418857_at	1418857_at	207567_at	207567_at	2.2132	2.26869	2.13946	1.86131	1.77017	1.82311	1.66892	1.88694	1.55526	6.20885	6.32854	5.25825	4.72142	6.06751	6.32365	5.37509	6.17292	6.42345
Rnf39	171387	80352	386454	Yes	1368662_at	1368662_at	219916_s_at	1440912_at	1440912_at	219916_s_at	219916_s_at	2.91052	2.6838	1.3505	1.73566	2.70457	2.62792	1.29572	1.76074	1.94928	8.1267	7.16129	4.66957	3.68281	7.73975	7.68854	4.61014	5.84065	5.79086
LOC56764	56764			No	1368664_at	1368664_at						1.94922	1.96341			1.87823	1.99883				5.12483	5.19965			5.0358	5.92612
Adgrl3	170641	23284	319387	No	1368666_a_at	1368666_a_at	209867_s_at	1428523_at	1452819_at	209866_s_at	209867_s_at	1.53091	1.52277	1.43012	1.74842	1.25542	1.29309	0.92175	1.26183	1.0624	4.05796	3.91788	2.59783	3.14239	3.99991	4.15435	3.89013	3.64138	4.7685
Plaa	116645	9373	18786	Yes	1368668_at	1368668_at	209533_s_at	1429707_at	1429707_at	209533_s_at	209533_s_at	3.2193	3.15591	3.19346	2.78617	3.38769	3.34444	3.33315	2.6543	2.83601	8.88742	8.63916	8.51539	5.88815	9.71019	9.94786	9.27242	7.34653	7.85792
Ucp2	54315	7351	22228	Yes	1368669_at	1368669_at	208997_s_at	1448188_at	1448188_at	208998_at	208998_at	2.85375	2.74851	2.53092	3.05133	2.40955	2.2784	2.04819	2.43298	2.53841	8.03148	7.7475	6.58252	7.08412	6.83904	6.97081	5.82638	7.14781	7.54863
Srpx	64316	8406	51795	Yes	1368671_at	1368671_at	204955_at	1451939_a_at	1451939_a_at	204955_at	204955_at	2.28654	2.24352	1.33814	3.19425	1.22987	1.33979	2.12165	1.22144	1.61341	6.31405	6.40894	3.04133	7.13905	4.96861	5.54669	4.78728	4.04516	4.14311
Arg2	29215	384	11847	No	1368672_at	1368672_at	203946_s_at	1418847_at	1418847_at	203945_at	203946_s_at	1.48265	1.58139	1.47872	2.39216	1.64677	2.10565	3.13973	1.82397	3.14526	4.44117	4.39351	3.17587	4.28993	4.86731	5.98213	8.6589	4.71348	9.13564
Pygl	64035	5836	110095	Yes	1368674_at	1368674_at	202990_at	1417741_at	1417741_at	202990_at	202990_at	3.94334	3.94204	4.29832	3.55402	3.63496	3.48528	3.33669	4.11067	3.29957	11.2004	11.2996	12.089	8.42207	10.6114	10.4391	9.42257	12.4029	9.76219
Dync2h1	65209	79659	110350	Yes	1368676_at	1368676_at	219469_at	1429250_at	1429250_at	1565149_at	219469_at	2.26113	2.22278	2.10857	2.01495	2.44997	2.26196	1.6855	2.11318	1.75198	5.07915	5.23143	5.06724	3.09374	6.49925	6.24914	4.51857	6.16481	4.57997
Bdnf	24225	627	12064	No	1368678_at	1368677_at	239367_at	1422169_a_at	1422169_a_at	239367_at	239367_at	1.74649	1.69795	1.85537	1.475	2.06152	1.60427	1.17653	1.58171	1.25363	4.12285	4.18696	3.86958	3.49211	5.51106	4.86139	4.5214	4.80433	5.16375
Lyn	81515	4067	17096	Yes	1368679_a_at	1368679_a_at	210754_s_at			202625_at	210754_s_at	2.63748	2.65052		3.04426	2.64917	2.74316	3.20942		2.53152	7.0307	7.10709		6.46374	7.35454	7.96163	8.92734		7.08692
Pthlh	24695	5744	19227	No	1368681_at	1368681_at	210355_at	1427527_a_at	1422324_a_at	210355_at	210355_at	1.57906	1.55498	1.08703	1.74009	1.43621	1.6371	1.42276	1.13378	1.21968	6.04601	6.01836	3.3232	2.6633	5.53974	6.45766	3.15781	3.56609	3.12685
Olr1	140914	4973	108078	No	1368683_at	1368683_at	210004_at	1419534_at	1419534_at	210004_at	210004_at	0.890771	0.851289	1.04579	1.99583	1.34029	1.72992	1.39018	0.680036	1.32253	3.1587	3.19376	2.3868	2.66157	3.39899	4.46596	3.01339	3.21359	3.14865
Fat2	65048	2196	245827	No	1368684_at	1368684_at	208153_s_at	1457135_at	1457135_at	208153_s_at	208153_s_at	1.34064	1.40962	1.17254	1.81795	1.12443	1.46489	1.41918	1.25276	1.55938	4.83523	4.94896	3.96933	3.34921	4.85502	5.24912	4.3784	5.48463	5.61435
Cspg4	81651	1464	121021	No	1368685_at	1368685_at	214297_at	1450944_at	1450944_at	204736_s_at	214297_at	1.54361	1.43609	1.53562	1.3744	1.39386	1.42631	1.05009	1.46579	1.00777	4.83299	4.75006	5.14858	3.19962	4.76225	5.26572	3.3579	5.94824	3.51084
Ambp	25377	259	11699	Yes	1368686_at	1368686_at	205477_s_at	1416649_at	1416649_at	205477_s_at	205477_s_at	4.5913	4.56478	4.65497	4.92875	4.29201	4.31585	4.27851	4.51932	4.50503	13.8623	13.9168	13.4292	13.1046	13.2177	13.5551	12.4318	13.7715	13.3855
Tesk1	29460	7016	21754	Yes	1368687_at	1368687_at	204106_at	1450662_at	1450662_at	204106_at	204106_at	2.31419	2.33889	2.45624	2.60459	2.42006	2.40987	2.92297	2.70118	2.56284	5.74973	5.87426	6.12443	6.20503	6.13917	6.49153	8.15846	7.78601	7.68917
Ntsr2	64636	23620	18217	No	1368688_at	1368688_at	206899_at	1417151_a_at	1417151_a_at	206899_at	206899_at	1.93527	1.96859	1.54393	1.08306	1.68733	1.84291	0.629706	1.65927	0.5988	4.55716	4.65116	3.22856	3.31844	4.721	5.15622	4.09707	4.90599	5.02426
Gjb5	29586	2709	14622	No	1368689_at	1368689_at	206156_at	1449204_at	1449204_at	206156_at	206156_at	1.34862	1.35839	0.616697	1.10982	1.39359	1.60788	0.887616	0.899851	0.74353	3.93376	4.03633	3.68535	3.50173	4.18913	4.82933	4.31908	4.83008	5.21352
Grm4	24417	2914	268934	No	1368690_a_at	1368690_a_at	210234_at	1457299_at	1457299_at	210234_at	210234_at	1.71195	1.73588	1.77289	2.24321	1.69896	1.75088	1.91365	1.66259	1.84838	4.08501	4.15321	4.38577	5.72334	4.60222	4.89563	6.08005	4.81321	6.2341
Chka	29194	1119	12660	Yes	1368692_a_at	1368692_a_at	204233_s_at	1450264_a_at	1450264_a_at	204233_s_at	204266_s_at	3.14751	2.94796	3.13732	2.76753	2.87427	2.9284	2.6914	2.97175	3.47779	8.95724	8.26444	8.29037	6.51445	8.16539	8.57258	7.42633	8.44129	9.92737
Fgr	79113	2268	14191	Yes	1368693_at	1368693_at	208438_s_at	1442804_at	1442804_at	208438_s_at	208438_s_at	2.45045	2.50332	2.10935	2.52211	2.46498	2.34284	1.5924	2.06235	1.39306	6.30562	6.73218	5.31271	4.92253	6.57706	6.71839	4.53683	6.22232	5.09245
C4bpb	24236	725		Yes	1368695_at	1368695_at	208209_s_at			208209_s_at	208209_s_at	4.16419	4.13331		4.02976	3.15094	3.58593	3.52601		3.4612	12.1578	12.2142		9.9738	9.22525	10.8665	9.99436		9.99262
Fxyd7	63848	53822	57780	No	1368696_at	1368696_at	220131_at	1419200_at	1419200_at	220131_at	220131_at	1.58958	1.69743	1.17459	1.69118	1.4193	1.55162	1.30347	1.07636	1.19366	4.78863	5.01283	3.37624	3.57441	4.74284	5.37692	4.97857	4.00055	5.64503
Fabp6	25440	2172	16204	No	1368697_at	1368697_at	1566124_a_at	1450682_at	1450682_at	1566124_a_at	1566124_a_at	1.65617	1.55068	1.07465	1.39593	1.37507	1.33521	1.24215	0.663075	1.31916	3.89398	3.75253	2.94082	2.78943	3.91318	4.0486	3.57185	3.2648	4.21844
Atp2b2	24215	491	11941	Yes	1368698_at	1368698_at	204685_s_at	1433888_at	1433888_at	204685_s_at	216120_s_at	2.32778	2.34513	1.76941	3.38557	1.49292	1.84473	1.93185	1.19297	1.72085	5.7619	6.04426	3.83312	7.85871	4.20374	5.01191	5.86258	4.47973	5.17361
Plcl1	84587	5334	227120	No	1368700_at	1368700_at	241859_at	1445723_at	1445723_at	205934_at	241859_at	1.90112	1.89851	1.21358	1.79844	0.760598	0.818656	1.07647	1.29552	1.15238	4.09576	4.33879	2.91907	2.6445	3.2405	3.82749	3.10385	3.44385	2.89546
Atp1a3	24213	478	232975	No	1368701_at	1368701_at		1424856_at	1424856_at			1.82501	1.79883	1.87963		1.74759	1.87565		1.82779		5.13889	5.1	3.15421		5.01394	6.08483		4.07465
Pawr	64513	5074	114774	Yes	1368702_at	1368702_at	204005_s_at	1426910_at	1426910_at	226223_at	226223_at	3.03113	3.08577	2.95258	3.1509	3.57171	3.56029	3.62937	3.81308	3.34955	8.3189	8.54163	7.77997	7.01766	10.5202	10.5939	10.0531	11.6664	9.8537
Pdlim5	64353	10611	56376	Yes	1368703_at	1368703_at	212412_at	1427475_a_at	1427475_a_at	212412_at	212412_at	2.52902	2.607	3.19073	3.98539	3.24485	3.08619	3.88808	3.44466	3.68655	6.67752	6.93242	8.72027	9.81399	9.29405	9.16573	11.1045	10.2408	10.683
Cspg5	50568	10675	29873	No	1368704_a_at	1368704_a_at	39966_at	1450713_at	1450713_at	39966_at	39966_at	1.24168	1.31883	2.19839	1.83371	1.00652	1.22748	1.9088	2.10807	1.77689	3.99442	4.3443	5.11305	2.85197	3.90662	4.85766	4.0764	6.25053	4.00671
S1pr5	60399	53637	94226	No	1368705_at	1368705_at	230464_at	1449365_at	1449365_at	230464_at	230464_at	1.13205	1.09725	2.15089	1.50811	0.974955	1.00862	1.07867	1.37041	0.984389	4.76827	4.79414	4.90359	3.62023	4.96252	5.10337	4.40535	4.09384	4.74099
Tm4sf4	116467	7104	229302	Yes	1368706_at	1368706_at	209937_at	1424962_at	1424962_at	209937_at	209937_at	4.01183	4.04506	3.4916	4.28469	3.96087	3.91594	3.97703	4.34814	1.23616	11.6737	11.8005	9.7827	10.9433	11.8771	12.0324	11.4978	13.3858	5.1957
Itih4	54404	3700	16427	Yes	1368707_at	1368707_at	206287_s_at	1431808_a_at	1431808_a_at	206287_s_at	242720_at	4.55349	4.51697	4.59857	4.58163	4.16776	4.24143	3.54242	4.36627	1.93071	13.5129	13.465	13.1326	12.3043	12.517	13.0204	10.327	13.1688	4.80783
Drd2	24318	1813	13489	No	1368708_a_at	1368708_a_at	206590_x_at	1418950_at	1418950_at	211624_s_at	206590_x_at	1.48816	1.52265	1.71242	2.06525	1.3763	1.70757	1.98587	1.52683	2.02006	4.40402	4.87999	3.88443	5.12754	5.03287	5.80497	5.36994	5.08685	6.09691
Fut1	81919	2523	14343	No	1368709_at	1368709_at	206109_at	1450359_at	1450359_at	206109_at	206109_at	1.50877	1.49192	0.895936	2.04065	1.71653	1.98361	1.79235	0.696621	1.76051	3.8557	3.87283	3.60659	4.57938	4.54563	5.59851	4.81012	4.37993	5.17645
Mark2	60328	2011	13728	Yes	1368710_at	1368710_at	211082_x_at	1415952_at	1415952_at	203942_s_at	203942_s_at	2.72315	2.4511	2.60571	1.95991	3.04627	2.87574	1.84274	2.4723	2.30374	7.39104	6.42227	6.95635	5.00615	8.79453	8.40789	5.24884	7.4278	7.20659
Foxa2	25099	3170	15376	Yes	1368711_at	1368711_at	40284_at	1422833_at	1422833_at	40284_at	40284_at	3.21433	3.18284	3.18242	3.10145	3.30875	3.23151	2.95554	3.28402	3.37665	8.59692	8.65613	8.59993	7.12208	9.42553	9.39658	7.93359	9.67957	9.65093
Zfp386	25165	162655	56220	Yes	1368712_at	1368712_at	1568873_at	1451146_at	1451146_at	1568873_at	1568873_at	3.16847	2.9685	2.668	1.83523	2.95904	2.89123	1.50047	2.61201	2.08783	8.59189	8.03661	6.31741	2.70781	8.35329	8.46267	3.31536	7.13228	5.22577
Mmp10	117061	4319	17384	No	1368713_at	1368713_at	205680_at	1420450_at	1420450_at	205680_at	205680_at	1.02004	1.01987	1.11813	1.81217	0.993782	1.21023	2.73591	1.18488	1.28405	4.09685	4.10876	3.79809	2.88937	4.16574	4.7053	7.09367	5.22764	4.18255
Prl8a2	24315			No	1368714_at	1368714_at						1.25104	1.27351			1.2433	1.21994				3.45536	3.40678			3.44866	3.65391
Faah	29347	2166	14073	Yes	1368717_at	1368717_at	204231_s_at	1421969_a_at	1421969_a_at	204231_s_at	204231_s_at	3.53255	3.51957	3.24127	2.86653	2.80685	2.78853	2.23986	3.16916	2.14328	10.0908	10.036	8.72937	6.28519	8.19127	8.48827	5.74121	9.38721	6.29776
Aldh1a7	29651			Yes	1368718_at	1368718_at						3.34609	3.07227			2.61513	2.58819				9.38673	8.4276			7.06238	7.15407
Pfkfb4	54283	5210	270198	No	1368719_at	1368719_at	228499_at	1456888_at	1456888_at	228499_at	228499_at	1.64154	1.7179	2.01953	2.03614	1.50504	1.71103	2.11836	1.90027	3.27935	4.91599	4.6892	3.73964	3.999	4.82205	5.36714	5.755	5.3862	9.65612
Tdo2	64206	6999	56720	Yes	1368720_at	1368720_at	205943_at	1419093_at	1419093_at	205943_at	205943_at	4.46019	4.43206	4.62571	4.66602	3.55422	3.52756	3.54167	4.16819	1.10691	12.9532	12.9634	13.2091	12.1801	10.333	10.5152	9.89813	12.4904	3.46952
Ascl2	24209	430	17173	No	1368721_at	1368721_at	229215_at	1460514_s_at	1460514_s_at	229215_at	229215_at	1.65279	1.69803	1.36572	1.73652	1.89009	2.10214	1.20721	1.35695	1.34502	5.59119	5.81866	4.41052	4.54548	5.78714	6.53721	4.57126	5.09645	5.767
Lta	25008	4049	16992	No	1368722_at	1368722_at	206975_at	1420353_at	1420353_at	206975_at	206975_at	1.47685	1.48776	1.21711	1.16183	1.54619	1.58725	0.855565	1.13604	0.883712	3.71184	3.65047	3.58099	4.06246	3.89178	4.08312	4.56576	4.52385	6.19919
Lat	81511	27040	16797	No	1368723_at	1368723_at	209881_s_at	1460651_at	1460651_at	211005_at	211005_at	1.8705	1.77888	1.40511	2.10898	1.84036	1.94864	1.60548	1.11207	2.10536	4.6715	4.66063	4.80779	3.90027	4.68384	5.31073	5.99184	5.98717	5.98197
Jag1	29146	182	16449	No	1368725_at	1368725_at	209099_x_at	1434070_at	1434070_at	209099_x_at	209099_x_at	1.87734	1.84217	2.4083	3.01986	1.89475	1.6745	3.36571	1.96963	3.86345	4.60032	4.63665	5.67037	6.61223	5.11729	5.09962	9.29916	5.50033	11.3396
Zfp347	170902	7561		Yes	1368726_a_at	1368726_a_at	219854_at			219854_at	219854_at	2.6691	2.55778		2.2114	2.6428	2.70109	1.42959		2.42115	6.35799	6.06974		3.85038	7.01669	7.54136	3.74205		6.92335
Slc7a9	116726	11136	30962	No	1368727_at	1368727_at	220135_s_at	1448783_at	1448783_at	220135_s_at	220135_s_at	1.23113	1.34658	1.48371	3.17023	1.1427	1.24917	2.91389	1.86972	2.84261	3.48329	3.58819	3.00574	7.20771	3.47973	3.89025	7.84741	4.85389	8.3857
P2ry12	64803	64805	70839	No	1368728_at	1368728_at	235885_at	1431724_a_at	1431724_a_at	235885_at	235885_at	1.83095	1.84979	1.73721	2.18099	1.04972	1.12946	0.835506	1.10772	0.904005	4.86855	5.16111	3.42489	2.96688	3.84997	4.58663	2.95646	3.42332	2.91474
Orm1	24614	5004	18405	Yes	1368731_at	1368731_at	205040_at	1451054_at	1451054_at	205040_at	205040_at	4.38687	4.40193	4.52744	4.94419	4.42859	4.40803	4.6018	3.96637	4.14441	12.8738	13.051	12.964	13.7827	13.7389	14.0804	14.0888	11.8279	12.2643
Tap2	24812	6891	21355	Yes	1368732_at	1368732_at	225973_at	1453913_a_at	1453913_a_at	225973_at	225973_at	2.46852	2.54454	2.57056	2.51608	2.71868	2.98346	2.71036	2.42634	2.60499	6.51325	6.65812	6.49502	4.93774	7.76212	9.00566	7.21625	6.91421	7.13562
Sult1e1	25355	6783	20860	Yes	1368733_at	1368733_at	219934_s_at	1420447_at	1420447_at	219934_s_at	222940_at	4.48333	4.49241	0.91164	3.02695	2.67107	2.97322	1.73539	3.12848	1.69004	12.8934	13.0778	3.07459	6.34179	7.06165	8.58339	3.67016	9.09276	4.35762
Chrnd	54240	1144	11447	No	1368734_at	1368734_at	207024_at	1420761_at	1420761_at	207024_at	207024_at	1.7597	1.66568	0.964885	1.85353	1.54004	1.65644	1.14613	1.25886	1.28509	4.59222	4.55419	4.66042	4.26468	4.84434	5.17473	4.91294	6.90522	6.06745
Trpv2	29465	51393	22368	No	1368735_a_at	1368735_a_at	219282_s_at	1416935_at	1416935_at	219282_s_at	219282_s_at	1.90248	1.78658	1.62266	2.21936	1.59181	1.72712	1.59702	1.50781	2.60808	4.16964	3.94307	4.25217	4.75412	4.62042	4.80678	5.43221	4.78432	7.82588
Tsx	29391			No	1368736_at	1368736_at						1.7733	1.8584			2.94824	2.0763				3.69919	3.8412			8.15778	5.34936
Cyp11b1	500892			No	1368738_at	1368738_at						1.014	1.14676			0.879519	1.01169				3.33797	3.47575			3.2903	3.88408
P2rx6	25041	9127	18440	No	1368740_at	1368740_at	206880_at	1456925_at	1456925_at	206880_at	206880_at	1.78557	1.75864	1.43868	1.97571	1.64076	1.81398	1.90494	1.5586	1.82008	4.00556	4.20867	3.39365	4.25615	3.85124	4.66577	5.27312	4.3611	6.25982
C9	117512	735	12279	Yes	1368741_at	1368741_at	206727_at	1422815_at	1422815_at	206727_at	206727_at	4.42326	4.48103	4.56184	4.55821	4.05394	4.19287	3.31383	3.30207	0.976533	13.0321	13.3161	13.0118	11.7988	12.1733	12.9233	9.01329	9.7166	3.25205
C5ar1	113959	728	12273	Yes	1368742_at	1368742_at	220088_at	1439902_at	1422190_at	220088_at	220088_at	2.45886	2.48508	1.28181	2.66906	1.57484	2.3653	1.56428	1.31848	1.43508	6.84132	6.84817	2.92444	5.34731	5.03931	7.11697	3.62752	4.72957	3.82703
Dspp	25254	1834	666279	No	1368743_a_at	1368743_a_at	221681_s_at	1422246_at	1422246_at	221681_s_at	221681_s_at	1.97581	1.99453	0.52074	2.16412	1.73065	1.90052	1.94246	0.59024	1.99917	3.96145	4.18611	3.19505	3.51641	3.80928	4.79474	4.263	3.86331	4.59973
Slc10a2	29500	6555	20494	Yes	1368745_at	1368745_at	207095_at	1450245_at	1450245_at	207095_at	207095_at	2.61661	2.4544	2.1448	1.75169	2.76733	2.81329	1.53929	1.79897	1.60938	7.02132	6.37049	4.49399	2.90936	7.99328	8.14566	3.58713	4.03474	3.67447
Atp12a	171028	479	192113	No	1368746_a_at	1368746_a_at	207367_at	1449475_at	1449475_at	207367_at	207367_at	1.06282	1.16009	0.791184	2.13256	1.00869	1.24304	1.75371	0.756581	1.57772	5.05912	5.13348	2.66838	4.71602	4.60509	4.90401	5.72689	3.53714	5.95856
Tesk2	170908	10420	230661	Yes	1368748_at	1368748_at	205486_at	1426546_at	1426546_at	205486_at	205486_at	2.28884	2.20361	2.89728	2.62037	1.96298	1.94931	2.27484	2.65065	2.59701	5.88453	5.70056	7.24828	5.54153	5.17534	5.59029	6.29531	7.488	7.17415
Kcns1	117023	3787	16538	No	1368749_at	1368749_at	207366_at	1421518_at	1421518_at	207366_at	207366_at	1.79209	1.76598	0.897049	2.37017	1.40038	1.58503	1.7277	0.94592	1.97586	5.53254	5.59932	3.59629	5.88953	5.40821	5.32233	6.1939	4.28591	6.21009
Kcns3	83588	3790	238076	No	1368751_at	1368751_at	205968_at	1445519_at	1457799_at	205968_at	205968_at	1.77374	1.7884	1.29547	2.14202	1.8724	1.86553	2.37907	1.10257	1.15616	3.9171	3.89329	4.07003	3.84641	4.51556	4.6921	6.21832	3.87657	4.25909
Tacr3	24808	6870	21338	No	1368752_at	1368752_at	208183_at	1450278_at	1440803_x_at	208183_at	208183_at	1.40282	1.42429	1.63584	1.58661	1.17822	1.20854	1.10963	1.5176	1.36651	3.94222	3.98215	3.95723	2.99748	3.78221	4.24315	3.84794	3.7822	4.60216
P2ry6	117264	5031	233571	No	1368754_at	1368754_at	208373_s_at	1425214_at	1425214_at	208373_s_at	208373_s_at	1.94041	2.13095	1.9415	2.01947	1.59737	2.11502	1.80641	1.07655	1.7491	6.1715	6.08271	4.61635	3.77147	6.02836	6.49333	5.2598	3.65292	5.93855
Clec4f	114598	165530	51811	Yes	1368755_at	1368755_at	1552410_at	1449905_at	1449905_at	1552410_at	1552410_at	3.66756	3.69019	3.23617	2.1018	1.43019	2.45409	1.77634	1.4602	1.74462	10.4823	10.6739	8.6764	3.76984	5.60163	7.50884	4.96468	5.32766	5.33416
Olah	64669	55301	99035	No	1368756_at	1368756_at	222945_x_at	1424855_at	1424855_at	222945_x_at	222945_x_at	1.5686	1.61903	1.43153	1.95936	1.59973	1.79375	1.82478	1.50845	1.66681	4.76177	4.88761	3.07181	3.6016	4.87081	5.41954	4.46088	4.19688	4.90921
Zp3	114639	7784	22788	No	1368757_at	1368757_at		1419007_at	1419007_at			1.30235	1.346	1.34053		1.02714	1.02939		1.4358		3.72463	3.78957	3.18843		3.65031	4.06452		3.82449
Cacng2	84347	10369	12300	No	1368759_at	1368759_at	244099_at	1440210_at	1440210_at	244099_at	244099_at	1.24655	1.33307	1.36664	1.65609	1.01165	1.2022	1.44297	1.50409	1.45476	4.58361	4.89329	5.17649	3.54989	4.52365	5.27551	4.53091	6.9822	4.67771
Cxcl2	114105	2921	20310	No	1368760_at	1368760_at	207850_at	1449984_at	1449984_at	207850_at	207850_at	1.38823	1.45609	1.44968	1.93909	2.702	3.29057	2.4105	2.26392	1.25472	3.90192	4.06337	2.78409	3.62287	7.38543	9.70562	6.11482	5.85754	5.23648
Ppp3r2	29749	5535	19059	No	1368761_at	1368761_at	231304_at	1437535_at	1437535_at	231304_at	231304_at	1.44336	1.49688	1.19872	1.62957	1.44876	1.61119	1.46733	0.776856	1.37147	3.79846	3.85913	3.17533	2.85518	4.17312	4.57275	3.44798	4.12677	3.87402
Ubd	29168	10537	24108	Yes	1368762_at	1368762_at		1419762_at	1419762_at			3.03417	3.19824	1.80309		3.36581	3.41072		2.12251		8.28531	9.0085	3.56287		9.92216	10.3837		6.30106
Il3	24495	3562	16187	No	1368763_at	1368763_at	207906_at	1450566_at	1450566_at	207906_at	207906_at	1.77861	1.71902	0.931842	0.823879	1.3632	1.56025	0.755725	0.634017	0.837685	4.45551	4.5437	2.78061	2.76197	4.45836	4.77745	3.49579	3.60584	4.20463
Hist1h2ba	24829	255626	319177	No	1368764_at	1368764_at	241519_at			241519_at	241519_at	0.778092	0.777197		1.66557	0.711151	0.666206	0.897068		1.03032	3.35326	3.34249		2.70008	3.36122	3.63391	3.17052		3.26374
Clcnka	79425			No	1368765_at	1368765_at						1.7507	1.76791			1.55029	1.62804				4.56342	4.62083			4.59779	4.95431
Mmp7	25335	4316	17393	No	1368766_at	1368766_at	204259_at	1449478_at	1449478_at	204259_at	204259_at	1.25853	1.16788	1.56879	2.14598	0.812595	0.909932	2.04892	1.6876	1.54568	4.46715	4.4999	5.07221	4.21194	3.9139	4.4913	4.75874	5.9018	4.15401
Cst8	29679	10047	13012	No	1368767_at	1368767_at	220627_at	1424479_at	1424479_at	220627_at	220627_at	1.84824	1.90808	1.40385	1.33862	1.56138	1.85119	1.19949	1.35879	1.29825	4.6743	5.25055	2.68044	4.10414	4.47549	5.78513	4.88514	3.5602	5.87341
Scn11a	29701	11280	24046	No	1368768_at	1368768_at	220791_x_at	1420784_at	1420784_at	220791_x_at	220791_x_at	1.22707	1.14546	1.36952	2.15559	1.18808	1.07484	1.69353	1.37802	1.74233	5.42624	5.43341	3.50652	2.7952	5.38539	5.66786	3.12952	4.53266	3.49031
Abcb11	83569	8647	27413	Yes	1368769_at	1368769_at	211224_s_at	1449817_at	1449817_at	211224_s_at	211224_s_at	3.99566	3.9026	4.06796	3.14493	3.3709	3.37602	2.06321	3.05339	1.10598	11.3394	11.1117	11.3154	7.53365	9.65888	9.93643	5.16362	9.18069	5.1214
Gcnt1	64043	2650	14537	No	1368770_at	1368770_at	239761_at	1460431_at	1449538_a_at	239761_at	239761_at	2.00264	1.98138	1.50636	2.2804	1.51547	1.82219	1.86463	0.847663	1.81337	4.03816	4.17593	2.7305	4.19744	3.75531	4.67957	4.77196	3.55257	5.31051
Sulf1	171396	23213	240725	No	1368771_at	1368771_at	212354_at	1438200_at	1438200_at	212353_at	212354_at	1.57862	1.58017	1.42796	2.25799	1.60334	1.81048	1.77358	1.24261	1.22405	4.37811	4.34909	3.26994	3.72433	4.63968	5.2617	4.84914	4.19799	4.80535
Slc4a3	24781	6508	20536	No	1368772_at	1368772_at	205918_at	1453687_at	1453687_at	205918_at	205918_at	1.62565	1.73314	1.19219	1.08048	1.99038	1.75358	0.700534	1.37235	0.644557	4.83675	5.01255	3.34941	3.8623	5.65307	5.50932	4.69585	4.44372	5.42254
Cenpi	25448	2491	102920	No	1368773_at	1368773_at	214804_at	1436723_at	1436723_at	207590_s_at	214804_at	1.97651	1.97433	0.766338	1.74132	1.73048	2.00891	1.9661	0.915788	2.27908	3.85466	4.08506	2.87891	3.11692	3.55544	4.73577	4.55479	4.10869	6.36091
Espn	56227	83715	56226	No	1368774_a_at	1368774_a_at	223549_s_at	1423005_a_at	1423005_a_at	223549_s_at	223549_s_at	1.78764	1.6597	1.05286	3.07174	1.60456	1.53675	2.21003	0.871551	2.96646	5.09828	5.26147	3.27957	7.07089	5.22048	5.50067	6.46487	4.47659	8.35286
Giot1	171090	284390	619310	Yes	1368775_at	1368775_at	1558755_x_at			1558755_x_at	1558755_x_at	1.97616	1.99185		2.05915	2.08329	2.14352	1.70378		1.76022	4.16039	4.25627		3.13513	4.68306	5.24551	3.50049		5.15485
Alox5	25290	240	11689	No	1368776_at	1368776_at	204445_s_at	1441962_at	1441962_at	204446_s_at	213952_s_at	1.57741	1.56029	1.72747	2.65563	1.12143	1.33194	1.65036	1.68297	1.62436	4.42533	4.41804	4.82177	4.6538	4.25202	4.74143	4.88969	6.67741	3.89573
Bard1	64557	580	12021	No	1368777_at	1368777_at	227545_at	1420594_at	1420594_at	227545_at	227545_at	1.06495	1.08539	0.763826	1.97174	1.2218	1.43584	2.34384	0.646766	2.98445	4.15129	4.21918	2.86504	3.02234	4.28944	4.85648	5.73176	3.60533	8.44376
Slc6a6	29464	6533	21366	Yes	1368778_at	1368778_at	228754_at	1437149_at	1437149_at	228754_at	228754_at	2.77465	2.894	3.3744	2.49352	2.90267	2.92989	2.02811	3.3596	2.97237	7.49124	8.12446	9.66727	4.51927	8.26427	8.76711	5.04455	10.3442	8.5817
Gucy1b2	25206	2974	239134	Yes	1368779_a_at	1368779_a_at	220506_at			220506_at	220506_at	2.86682	2.78909		1.29664	1.7686	1.82655	1.01266		0.819177	7.74628	7.56358		3.1449	4.90831	5.69022	4.00901		4.86927
Adrb3	25645	155	11556	No	1368780_at	1368780_at	217303_s_at	1455918_at	1455918_at	217303_s_at	217303_s_at	1.57444	1.67609	2.30601	1.67175	1.53607	1.69143	1.07087	1.31536	1.03328	4.89594	4.97516	5.2619	4.73086	3.89473	4.72293	4.84136	4.95697	5.29936
Rasgrp4	170668	115727	233046	No	1368781_at	1368781_at	231328_s_at	1425380_at	1425380_at	240862_at	231328_s_at	1.90704	2.00006	0.82841	1.78954	1.5642	1.69076	1.19028	0.890485	1.28127	4.35094	4.5938	4.29745	4.12828	4.30082	4.84927	5.05444	4.97572	5.81876
A1cf	170912	29974	69865	Yes	1368784_at	1368784_at	220951_s_at	1432212_at	1432212_at	220951_s_at	220951_s_at	3.15699	3.19105	2.47202	4.28076	2.30865	2.24478	3.3374	1.9778	3.66212	8.57068	8.81581	5.85517	11.1795	6.23612	6.28528	9.32811	5.69894	10.5031
Pitx2	54284	5308	18741	No	1368785_a_at	1368785_a_at	207558_s_at	1450482_a_at	1450482_a_at	207558_s_at	207558_s_at	1.34956	1.355	1.63617	1.8292	1.03597	1.14991	1.23697	1.54458	0.919152	3.37532	3.46103	3.33117	2.40888	3.19111	3.63433	2.99903	3.89575	2.75365
Gpr12	80840	2835	14738	No	1368786_a_at	1368786_a_at	214558_at	1449472_at	1449472_at	214558_at	214558_at	1.59467	1.70214	1.72691	1.77518	1.3859	1.57511	1.6339	1.54513	1.84082	3.91479	4.16225	5.67994	3.48833	3.51553	4.28624	4.17777	5.11138	5.01657
Mutyh	170841	4595	70603	No	1368787_at	1368787_at	207727_s_at	1422816_a_at	1422816_a_at	207727_s_at	207727_s_at	2.15261	1.96268	1.88427	2.68035	2.16261	2.20648	2.72471	1.98666	2.80263	6.28808	5.89328	4.93862	5.95522	6.61115	6.89787	7.50647	5.71508	7.92007
Chad	29195	1101	12643	No	1368788_at	1368788_at	206869_at	1420569_at	1420569_at	206869_at	206869_at	1.29753	1.25283	0.955346	2.61333	0.956538	1.22963	1.12418	0.929046	1.05661	4.46688	4.62502	3.55823	5.7795	4.74613	5.31996	4.83289	4.64972	5.6574
Acpp	56780	55	56318	No	1368789_at	1368789_at	204393_s_at	1441975_at	1441975_at	204393_s_at	204393_s_at	1.9126	1.97515	2.03764	1.51252	1.98006	2.23906	1.46471	1.49158	1.47516	5.00919	5.12511	4.74897	2.85669	5.43021	6.50953	3.48871	4.9508	4.46283
Serpina10	171154			Yes	1368790_at	1368790_at						3.98891	4.02281			3.73278	3.82194				11.6421	11.7944			11.199	11.6883
Oprd1	24613	4985	18386	No	1368791_at	1368791_at	207792_at	1422121_at	1422121_at	207792_at	207792_at	1.84586	1.84876	1.23217	1.82529	1.52052	1.67725	1.35742	1.2294	1.66638	4.7767	4.90961	3.08572	4.04281	5.06952	5.42348	4.70081	3.93299	5.74067
Kcnj2	29712	3759	16518	No	1368793_at	1368793_at	206765_at	1450503_at	1450503_at	206765_at	206765_at	1.81964	1.81318	0.731575	2.48316	1.49096	1.61227	1.07727	0.469914	0.836139	4.24762	4.41479	2.54214	4.35219	4.55373	5.00616	3.39639	3.02842	3.57872
Haao	56823	23498	107766	Yes	1368794_at	1368794_at	205657_at	1432492_a_at	1432492_a_at	205657_at	205657_at	3.71839	3.75101	4.13417	3.30876	2.79345	2.80145	2.39247	3.30577	2.50755	10.8871	11.0041	11.653	8.21875	8.31573	8.64162	7.04582	9.64834	7.80798
Nmur1	65276	10316	14767	No	1368795_at	1368795_at	221383_at	1421667_at	1421667_at	221383_at	221383_at	1.86667	1.83184	1.63094	1.34792	1.91668	2.02535	1.0542	1.75684	1.06654	6.45938	6.47739	4.00801	3.73997	6.48188	6.91095	4.43695	5.96576	4.85955
Kiss1r	78976	84634	114229	No	1368796_at	1368796_at	242517_at	1450493_at	1450493_at	242517_at	242517_at	1.18348	1.34542	1.84254	1.76603	1.06437	1.11087	1.83594	1.93452	3.20749	5.1245	5.77909	4.73369	2.9608	5.11709	6.29854	4.50365	5.84437	9.2089
Nr1i3	65035	9970	12355	Yes	1368797_at	1368797_at	207007_at	1425392_a_at	1425392_a_at	207007_at	207007_at	2.92053	2.82193	3.15504	3.48248	2.00647	1.97749	2.02816	2.42444	1.69148	7.97716	7.64292	8.45392	8.42633	5.06049	5.17577	5.10417	6.91284	4.61522
Gbgt1	65270			Yes	1387335_s_at	1368798_at						1.77421	1.09535			1.20794	1.33878				5.02344	4.13493			3.85996	4.15419
Birc5	64041	332	11799	Yes	1368799_at	1368799_at	202095_s_at	1424278_a_at	1424278_a_at	1555826_at	202095_s_at	2.2213	2.29151	1.51238	2.01249	1.77895	2.12808	2.18268	1.38935	3.55464	5.16783	5.63395	3.46275	3.39714	5.05555	6.2416	5.9806	4.32253	10.2989
Cd40lg	84349	959	21947	No	1368800_at	1368800_at	207892_at	1422283_at	1422283_at	207892_at	207892_at	1.25728	1.27161	1.87478	1.75302	1.16799	1.36269	1.31869	1.49159	1.05027	3.74577	3.89219	4.10362	3.66476	3.82119	4.24428	4.5823	5.43132	6.09622
Cxxc4	83824	80319	319478	No	1368801_at	1368801_at	220277_at	1437351_at	1437351_at	220277_at	220277_at	1.38165	1.36367	1.52572	2.44435	1.08496	1.22798	1.69503	1.45655	1.32261	4.01275	4.00578	3.59764	5.06776	4.02872	4.45272	4.85663	3.98138	5.53545
Pmch	24659	5367	110312	No	1368802_at	1368802_at	206942_s_at	1429361_at	1429361_at	206942_s_at	206942_s_at	1.66429	1.68126	1.53091	1.27474	1.37601	1.6653	1.32208	1.50472	1.27949	4.18166	4.40002	3.15683	2.95809	4.35945	5.07338	4.1814	4.33797	5.10691
Insl6	50546	11172	27356	No	1368803_at	1368803_at	221403_s_at	1418346_at	1418346_at	221403_s_at	221403_s_at	1.45039	1.40147	1.42862	1.34599	1.50704	1.58769	0.946341	2.0359	1.02618	4.52933	4.41999	4.10428	3.13064	4.64261	5.08619	4.06963	5.53477	4.72477
Lif	60584	3976	16878	No	1368804_at	1368804_at	205266_at	1421207_at	1421207_at	205266_at	205266_at	1.74246	1.87195	1.58489	2.10045	1.7202	1.93124	2.38407	1.90745	2.2397	4.06466	4.31196	3.64503	4.40158	4.42809	5.16769	6.3098	5.5302	6.60446
Uts2	29180	10911	24111	No	1368805_at	1368805_at	220785_at	1421799_at	1421799_at	220785_at	220785_at	1.23858	1.26961	0.710707	1.37834	1.10416	1.2957	1.08105	0.775687	0.999945	4.78845	4.96899	3.0144	2.5352	5.19221	5.74923	3.15452	3.81262	3.25785
Sepp1	29360	6414	20363	Yes	1368806_at	1368806_at	201427_s_at	1452141_a_at	1452141_a_at	201427_s_at	201427_s_at	4.60583	4.55438	4.7496	4.81353	4.08897	4.14296	4.2212	4.54878	4.59017	13.5553	13.523	13.9395	12.8187	12.1584	12.636	12.1112	14.1813	13.5785
Cap1	64185	10487	12331	Yes	1368808_at	1368809_at	213798_s_at	1417461_at	1417461_at	200625_s_at	200625_s_at	3.09133	3.08124	2.69348	3.61605	3.63665	3.61273	4.08768	2.93333	3.82943	8.43243	8.39921	6.72006	8.85361	10.9609	11.0769	11.8284	8.60782	11.3004
Mbp	24547	4155	17196	No	1368810_a_at	1368810_a_at	210136_at	1451961_a_at	1425264_s_at	225407_at	210136_at	1.75676	1.7684	1.70244	2.9404	1.72345	1.81836	2.97941	2.38129	2.49237	3.7598	3.95673	4.56464	6.79196	3.82508	4.69358	8.48517	7.12153	7.17354
Mpz	24564	4359	17528	No	1368816_at	1368816_at	210280_at	1423253_at	1423253_at	210280_at	210280_at	1.28195	1.44684	1.17284	2.10483	1.41765	1.54105	2.35544	1.66514	2.37245	3.99596	4.04376	3.62911	3.95604	4.01146	4.70028	6.6185	5.02069	7.4138
Itgb1	24511	3688	16412	Yes	1368819_at	1368819_at	211945_s_at	1452545_a_at	1452545_a_at	211945_s_at	211945_s_at	3.36756	3.50856	3.2315	4.27403	3.8446	3.88579	4.41217	3.12103	4.22503	9.54588	10.0977	8.66882	10.9619	11.2519	11.7354	12.9699	9.09837	12.6086
Fstl1	79210	11167	14314	Yes	1368822_at	1368822_at	208782_at	1448259_at	1416221_at	208782_at	208782_at	2.92181	2.73827	2.26268	3.27877	1.99901	2.06547	3.07623	1.34867	1.40423	7.9624	7.19463	5.32321	7.94804	5.74945	6.15512	8.88665	3.90158	4.23038
Cald1	25687	800	109624	Yes	1368824_at	1368824_at	212077_at	1424769_s_at	1424769_s_at	212077_at	212077_at	3.6487	3.51254	4.24159	4.22481	3.9194	3.55742	4.13001	4.2169	3.86152	10.3491	9.95201	11.816	10.6591	11.5513	10.6766	11.8399	12.612	11.0845
Comt	24267	1312	12846	Yes	1368826_at	1368826_at	208818_s_at	1449183_at	1449183_at	208818_s_at	208818_s_at	3.95932	4.27339	4.41933	3.7882	3.92993	3.94497	3.61045	4.10813	3.66519	11.3853	12.3761	12.6235	9.19929	11.4652	11.8898	10.2158	12.3123	10.7493
Gata6	29300	2627	14465	Yes	1368827_at	1368827_at	210002_at	1425464_at	1425464_at	210002_at	210002_at	2.38488	2.35425	2.57077	3.1711	2.54544	2.46984	3.13768	2.93946	2.54065	6.49721	6.42931	6.35458	6.63293	7.43758	7.46108	8.42272	8.51552	6.65182
Fbn1	83727	2200	14118	Yes	1368829_at	1368829_at	202766_s_at	1460208_at	1458593_at	202766_s_at	202766_s_at	2.85933	2.75558	2.15104	2.89406	1.85495	1.88833	1.57584	1.47708	2.11369	7.58901	7.23761	5.22932	6.29477	4.79707	5.51283	3.75708	3.90729	5.81803
Mark3	170577	4140	17169	Yes	1368831_at	1368831_at	202568_s_at	1418316_a_at	1418316_a_at	202568_s_at	202568_s_at	3.26668	3.2339	3.04634	2.8699	3.39109	3.25584	3.11935	3.17918	2.99309	8.96557	8.86055	8.2147	6.48871	9.72283	9.53169	8.33075	9.3153	8.3434
Camk2d	24246	817	108058	Yes	1368834_at	1368834_at	225019_at	1422659_at	1427763_a_at	225019_at	225019_at	2.46709	2.42513	1.92176	3.40722	1.93532	2.18919	3.35926	2.13605	3.41161	5.93845	5.97908	3.10021	7.75184	4.42028	5.50567	9.38021	6.22521	9.80217
Arid4b	84481	51742	94246	Yes	1368837_at	1368837_at	221230_s_at	1435768_at	1435768_at	221230_s_at	221230_s_at	2.77607	2.60689	2.92019	3.07031	2.75798	2.62118	2.94485	2.27108	3.202	7.53937	7.02399	7.60337	7.02026	7.77477	7.59999	7.90394	6.22654	8.94423
Wfs1	83725	7466	22393	Yes	1368839_at	1368839_at	202908_at	1448411_at	1448411_at	202908_at	202908_at	2.61129	2.62743	2.64721	2.61804	2.56449	2.61303	2.62177	3.13727	3.25774	6.95998	7.1206	6.83589	5.62726	7.26075	7.55129	7.02465	9.56207	9.53384
Tmem176b	171411	28959	65963	Yes	1368840_at	1368840_at	220532_s_at	1418004_a_at	1418004_a_at	220532_s_at	220532_s_at	4.14482	4.17842	3.92653	4.41503	3.80319	3.71531	3.78244	4.42912	1.45966	11.9315	12.0905	10.9433	11.6146	11.362	11.3052	10.7857	13.4823	3.97285
Tcf4	84382	6925	21413	Yes	1368842_at	1368841_at	212386_at	1416723_at	1416724_x_at	212386_at	213891_s_at	2.62143	2.64094	2.90011	3.21867	2.41108	2.49072	2.29068	2.14485	1.38133	7.18202	7.31584	7.04073	7.14686	6.6698	7.17639	5.27122	5.86565	4.48437
Yme1l1	114217	10730	27377	Yes	1368843_at	1368843_at	201351_s_at	1450954_at	1423361_at	201352_at	216304_x_at	3.42372	3.40661	3.18821	3.75457	3.65759	3.59024	3.95494	2.84938	3.72397	9.36959	9.49179	8.19377	9.18075	10.5407	10.6302	11.1619	8.17869	10.2641
Hspa13	29734	6782	110920	Yes	1368844_at	1368844_at	202558_s_at	1433772_at	1433772_at	202557_at	202558_s_at	3.13959	2.81443	3.36171	3.04039	3.02493	2.8302	3.31873	2.94447	3.45573	9.06203	8.23486	8.93645	6.54532	8.90326	8.63067	9.16366	8.26266	9.90308
Camkv	79011	79012	235604	No	1368846_at	1368846_at	219365_s_at	1423802_at	1423802_at	219365_s_at	219365_s_at	1.79137	1.84793	1.76542	2.1333	1.5236	1.65165	1.76503	1.3598	1.73311	4.37004	4.67506	3.69164	4.11617	3.94135	4.42621	4.88742	4.74603	6.44609
Lman1	116666	3998	70361	Yes	1368848_at	1368848_at	224629_at	1452671_s_at	1452671_s_at	224629_at	224629_at	3.01583	3.07508	3.8659	4.21098	2.78301	2.82557	3.83041	3.79733	4.06972	8.29764	8.55498	10.9649	10.8106	7.96372	8.5164	10.9251	11.5929	12.0489
Ets1	24356	2113	23871	Yes	1368851_at	1368851_at	224833_at	1452163_at	1426725_s_at	224833_at	214447_at	3.22696	3.20308	2.99615	3.51628	3.13735	3.14162	3.72206	2.01683	1.7421	8.94644	8.81916	7.42347	8.30851	9.3897	9.5236	10.3485	6.58795	5.42478
Vsnl1	24877	7447	26950	No	1368853_at	1368853_at	203797_at	1450055_at	1420955_at	203797_at	203797_at	1.43399	1.44831	1.47263	3.14835	1.23013	1.37678	2.50605	1.0847	3.51626	3.45426	3.41072	3.31031	7.3372	3.33559	3.73254	6.44721	3.21027	10.2051
Ighmbp2	29532	3508	20589	No	1368855_at	1368855_at	31861_at	1450092_at	1421016_at	31861_at	31861_at	1.82986	1.85674	1.62801	2.69833	2.40649	2.27151	2.61498	2.12052	2.69263	5.74469	5.7017	5.51675	6.16294	7.09562	7.08564	7.77072	6.52738	8.2426
Ugt8	50555	7368	22239	No	1368858_at	1368858_at	228956_at	1419064_a_at	1419064_a_at	228956_at	208358_s_at	1.22633	1.32401	1.14673	1.40379	0.951284	1.27187	1.08829	1.03907	1.21544	3.42008	3.54333	3.45238	2.44225	3.3207	3.87531	3.02896	4.62025	4.39795
Ppm1a	24666	5494	19042	Yes	1368859_at	1368859_at	203966_s_at	1415678_at	1415678_at	203966_s_at	203966_s_at	3.11785	3.1036	3.60102	3.47388	3.18238	3.14344	3.59157	3.9142	3.14407	8.66173	8.78436	9.88604	8.41245	9.18549	9.49568	10.0977	11.8024	8.95674
Phlda1	29380	22822	21664	No	1368860_at	1368860_at	217996_at	1418835_at	1418835_at	217996_at	217996_at	1.86172	1.40315	3.81881	3.40769	2.16251	2.48119	3.80918	3.0907	3.80105	4.62492	4.18087	10.2941	7.74451	6.60242	7.73059	10.6938	8.85928	10.953
Mag	29409	4099	17136	No	1368861_a_at	1368861_a_at	217447_at	1460219_at	1460219_at	216617_s_at	217447_at	1.6272	1.80005	1.60457	1.67619	1.66552	1.83527	1.51452	1.53318	1.50802	4.08937	4.43066	4.45407	3.62669	4.22175	5.01532	4.49928	5.60929	5.59586
Nme3	85269	4832	79059	Yes	1368863_at	1368863_at	204862_s_at			204862_s_at	204862_s_at	3.17845	3.20652		2.64842	2.84906	2.74057	2.77356		1.95326	9.0386	9.1709		6.29853	8.14049	7.90868	7.93011		6.93097
Synpr	66030	132204	72003	No	1368864_at	1368864_at	230303_at	1423640_at	1423640_at	230303_at	230303_at	1.15726	1.03456	0.774541	1.43177	1.08199	0.98246	1.14739	0.937592	1.16141	3.29449	3.415	2.55413	2.94035	3.16683	3.65596	3.51679	2.85728	3.62718
Ago2	59117	27161	239528	Yes	1368867_at	1368867_at	225827_at	1455389_s_at	1455389_s_at	225827_at	225827_at	2.45327	2.4664	2.83512	2.5887	2.89466	2.96413	3.3406	2.9985	3.20001	6.45903	6.49573	7.17601	5.147	8.20724	8.80532	9.13314	8.93675	8.98781
Akap12	83425	9590	83397	Yes	1368869_at	1368869_at	210517_s_at	1419706_a_at	1419706_a_at	210517_s_at	210517_s_at	2.31047	2.32098	2.24673	3.27838	1.76994	2.20468	4.01675	2.50887	3.65411	5.97848	6.14009	5.2863	7.6535	4.7254	6.48902	11.3887	6.82503	10.4115
Map3k1	116667	4214	26401	Yes	1368871_at	1368871_at	225927_at	1424850_at	1424850_at	225927_at	225927_at	2.8069	2.95137	2.36815	3.10038	3.23985	3.30055	2.98658	2.5842	3.4334	7.71993	8.18802	5.21351	6.75525	9.47045	9.92267	8.01917	7.06482	9.96351
Homer2	29547	9455	26557	Yes	1368872_a_at	1368872_a_at	217080_s_at	1424367_a_at	1424367_a_at	217080_s_at	217080_s_at	2.11796	2.07515	3.06648	2.89811	2.38083	2.26175	3.15833	2.72571	2.31938	5.06254	4.99328	8.0541	6.49773	6.02795	6.05277	8.7126	7.91915	6.4
Hoxa2	24452	3199	15399	No	1368873_at	1368873_at	214457_at	1419602_at	1419602_at	214457_at	214457_at	1.82251	1.77391	1.75904	1.79368	1.31233	1.47422	1.22223	1.11594	1.59571	3.71456	4.03867	2.9615	2.83472	3.20543	4.13401	3.33221	3.29878	4.32353
Mafg	64188	4097	17134	Yes	1368874_a_at	1368874_a_at	204970_s_at	1448916_at	1448916_at	204970_s_at	204970_s_at	2.28663	1.96097	3.19976	2.80124	2.4607	2.43821	2.71475	2.82453	2.81056	6.26164	5.56395	8.56292	6.23141	7.11501	7.30841	7.97044	8.25912	7.72858
Nrxn2	116595	9379	18190	Yes	1368875_a_at	1368875_a_at	209982_s_at	1435907_at	1435907_at	209983_s_at	209982_s_at	2.42711	2.42797	1.91704	1.62341	1.73114	1.83442	1.58601	1.15352	1.21735	6.89909	7.03758	4.4738	3.65554	6.97954	7.14548	4.29394	4.91346	5.22864
Zfp354a	24522	6940	21408	Yes	1368877_at	1368877_at	205427_at	1420390_s_at	1420390_s_at	205427_at	205427_at	3.12356	3.22256	2.17426	2.20337	2.53455	2.62682	2.48463	2.05448	2.19384	8.50229	8.89927	4.87641	4.19116	7.23971	7.69883	6.31629	5.41106	5.93596
Idi1	89784	3422	319554	Yes	1368878_at	1368878_at	208881_x_at	1451122_at	1451122_at	204615_x_at	204615_x_at	3.65948	3.53352	3.98116	3.5727	3.31467	3.37065	3.80439	3.21005	3.82418	10.3729	9.96074	11.2178	8.70044	9.64393	10.0135	10.9124	9.56974	11.1743
Gnao1	50664	2775	14681	No	1368879_a_at	1368879_a_at	231951_at	1421152_a_at	1421152_a_at	231951_at	204762_s_at	1.69022	1.77023	1.58946	2.96704	1.52953	1.70434	2.53205	1.58924	1.54895	3.77391	4.21493	3.25782	7.49559	3.75141	4.79135	7.77117	4.70492	4.33679
St6galnac3	29758	256435	20447	Yes	1368882_at	1368882_at	235334_at	1420903_at	1420903_at	235334_at	235334_at	2.09622	2.12533	1.8725	2.34179	1.52762	1.63454	1.25568	1.03571	0.897754	4.34554	4.67175	3.42812	3.94378	3.37455	4.25867	3.30579	3.34107	3.56771
Nov	81526	4856	18133	Yes	1368883_at	1368883_at	214321_at	1426852_x_at	1426852_x_at	214321_at	204501_at	2.16749	2.11555	1.56047	1.85663	1.96612	2.06198	1.63939	1.17797	1.25659	4.75867	4.85988	2.94331	2.71771	4.86655	5.43342	3.73594	3.40882	5.66269
Entpd1	64519	953	12495	No	1368884_at	1368884_at	209473_at	1423326_at	1423326_at	209473_at	209473_at	1.24824	1.19643	2.11684	2.65859	0.978464	0.920881	1.70598	1.76431	1.71077	4.60645	4.68229	4.38174	5.46051	4.85807	5.0701	5.25701	3.96966	6.10539
Map3k12	25579	7786	26404	Yes	1368886_at	1368886_at	230921_s_at	1438908_at	1438908_at	230921_s_at	230921_s_at	2.80817	3.18751	2.8486	2.83969	2.97773	3.30689	2.67332	2.3211	2.55912	7.71263	9.10061	6.33003	6.65589	8.46016	9.93865	7.5136	4.67712	7.38443
Cdh22	29182	64405	104010	No	1368887_at	1368887_at	1569679_at	1424767_at	1424767_at	1569679_at	1569679_at	1.20336	1.16027	1.57851	2.43768	0.965392	1.13989	2.26016	1.80281	2.30077	3.71856	3.64645	3.58629	5.59808	3.60963	4.11254	6.57323	4.77574	6.93323
Rtn4	83765	57142	68585	Yes	1368888_a_at	1368888_a_at	214629_x_at	1452649_at	1452649_at	211509_s_at	214629_x_at	3.00742	3.059	3.8143	4.42833	3.91408	3.81315	4.33609	4.21831	4.24279	8.00468	8.23259	10.2649	11.4666	11.4447	11.4443	12.4454	12.5616	12.3132
Vti1a	65277	143187	53611	Yes	1368889_at	1368889_at	235923_at	1419190_at	1419190_at	235034_at	235923_at	2.42377	2.42538	2.43255	2.5146	2.54489	2.65259	2.62278	2.80493	2.54185	6.62954	6.75329	5.73605	5.35342	7.11902	7.80937	6.93737	8.30727	7.16
Gnpat	84470	8443	14712	Yes	1368890_at	1368890_at	201956_s_at	1417456_at	1417456_at	201956_s_at	201956_s_at	2.66648	2.61899	2.99866	3.35935	2.78723	2.62332	3.39975	3.15848	3.59194	7.53517	7.58231	8.1473	8.04184	8.0684	8.07136	9.68861	9.52376	10.6957
Adcyap1	24166	116	11516	No	1368892_at	1368892_at	206281_at	1423427_at	1423427_at	206281_at	206281_at	1.0208	1.10987	0.880927	1.31497	0.826056	1.00398	0.92802	1.42208	1.0324	3.68442	4.03118	3.24774	3.20162	3.52754	4.50175	4.03139	5.50042	4.20289
Nlgn2	117096	57555	216856	No	1397705_at	1368895_at	1554428_s_at	1460013_at	1460013_at	226288_s_at	226288_s_at	1.64948	1.61193	2.04205	2.57797	1.50164	1.5475	2.29291	2.14335	2.56083	4.33165	4.25113	6.80155	5.93386	5.22817	4.98693	6.19561	7.7911	7.74663
Smad7	81516	4092	17131	Yes	1368896_at	1368896_at	204790_at	1423389_at	1423389_at	204790_at	204790_at	2.52728	2.49601	2.50985	2.64182	2.13632	2.04668	2.76937	2.24082	2.99177	6.55703	6.42389	6.68058	5.12215	5.74121	5.69297	7.3286	6.97549	8.63688
Bmpr1a	81507	657	12166	Yes	1368899_at	1368899_at	213578_at	1425492_at	1425492_at	213578_at	213578_at	2.56662	2.57468	2.97445	2.7265	2.8015	2.70183	2.88095	2.87422	3.167	7.13391	7.27288	7.63245	5.35213	8.22825	8.33105	7.79845	8.44843	9.25031
Pak3	29433	5063	18481	No	1368902_at	1368902_at	214607_at	1417923_at	1417923_at	214607_at	214607_at	1.24603	1.34424	1.72611	1.82785	1.15174	1.31525	1.38992	1.72247	1.57226	5.61283	5.9477	3.87016	4.32718	5.43656	6.45236	5.01575	5.82663	6.36111
Strbp	84476	55342	20744	Yes	1368903_at	1368903_at	223245_at	1452061_s_at	1452061_s_at	223245_at	233252_s_at	2.65543	2.7338	2.94738	2.73118	2.69144	2.80012	2.85635	3.11069	3.08333	7.34688	7.47916	8.04541	4.87004	8.08447	8.51464	7.7573	9.3728	9.2845
Capn10	63834	11132	23830	Yes	1368904_at	1368904_at	219333_s_at	1416265_at	1416265_at	219333_s_at	219333_s_at	2.20141	2.15731	2.54392	1.71031	2.58416	2.57706	2.04883	2.22984	2.32433	6.30123	6.16696	6.56306	5.40749	7.61432	7.87468	6.61919	6.48439	7.42093
Ces2c	171118		234671	Yes	1368905_at	1368905_at						2.79749	2.84879			3.17913	2.86012				7.57362	7.80994			10.017	8.78662
Scamp5	65171	192683	56807	No	1368907_at	1368907_at	212699_at	1451224_at	1451224_at	212699_at	212699_at	1.57093	1.48884	2.38416	2.14367	2.08232	1.58808	1.99529	2.9643	2.67363	4.86527	4.77832	5.45761	4.47146	6.11503	5.62785	5.80978	8.63349	7.63972
Gripap1	116493	56850	54645	Yes	1368909_a_at	1368909_a_at	225451_at	1417315_at	1417315_at	225451_at	225451_at	2.54514	2.37051	2.77456	2.40116	2.59372	2.55739	2.37381	2.7246	2.36163	6.95371	6.42862	7.54328	6.20599	7.38397	7.59231	7.13293	8.21503	7.30206
Pdp1	54705	54704	381511	Yes	1368910_at	1368910_at	222572_at	1434228_at	1434228_at	222572_at	222572_at	2.26171	2.24993	1.8574	2.72924	2.60241	2.70532	3.03256	2.28799	2.39127	5.41967	5.1352	4.50074	5.15792	6.91186	7.61237	7.95621	6.27107	6.29127
Kcnj8	25472	3764	16523	Yes	1368911_at	1368911_at	205304_s_at	1418142_at	1418142_at	205304_s_at	205303_at	2.38286	2.38249	2.33117	3.60627	2.28964	2.68259	3.06141	1.98812	1.15916	6.31138	6.33287	5.7848	8.51751	6.01442	7.69316	8.22678	6.14938	5.11781
Trh	25569	7200	22044	No	1368912_at	1368912_at	206622_at	1418756_at	1418756_at	206622_at	206622_at	1.3824	1.35455	1.23245	1.45769	1.14451	1.51799	1.25389	0.879189	1.30091	4.17365	4.15505	4.2068	3.83452	3.74522	4.80661	5.00768	5.05793	5.80318
Csn2	29173	1447	12991	No	1368913_at	1368913_at	207951_at	1420370_s_at	1420370_s_at	207951_at	207951_at	1.48811	1.44201	1.4293	2.05694	1.073	1.41029	1.5524	1.32012	1.5537	3.5071	3.65046	2.79168	3.06766	3.37989	4.14539	3.7712	4.08051	4.00591
Runx1	50662	861	12394	No	1368914_at	1368914_at		1452531_at	1452531_at			2.00743	1.8175	1.65735		2.92182	2.87729		1.78163		4.40838	4.15582	4.87384		8.10281	8.25859		7.06584
Kmo	59113	8564	98256	Yes	1368915_at	1368915_at	211138_s_at	1418998_at	1418998_at	211138_s_at	205306_x_at	3.57636	3.62928	3.86544	3.75295	2.53696	2.45246	2.83933	3.24075	1.28344	10.2682	10.4967	10.5249	9.37093	7.47429	7.36873	7.61608	9.66946	4.30122
Asl	59085	435	109900	Yes	1368916_at	1368916_at	204608_at	1448350_at	1448350_at	204608_at	204608_at	3.62192	3.6856	4.00762	4.04653	3.62755	3.6008	3.68547	3.8618	3.28265	10.3179	10.513	11.4109	10.1925	10.6128	10.7902	10.5728	11.6291	9.66791
Nudt1	117260	4521	17766	No	1368917_at	1368917_at	204766_s_at	1449349_at	1449349_at	204766_s_at	204766_s_at	2.11941	2.21225	3.11089	1.88139	2.3087	2.28282	1.73115	3.53264	2.39568	4.76717	5.06262	8.265	4.98059	6.15891	6.22808	6.15715	10.4634	7.6245
Pgf	94203	5228	18654	No	1368918_at	1368918_at	215179_x_at	1418471_at	1418471_at	215179_x_at	215179_x_at	1.78732	1.83552	1.23861	3.35307	1.99346	2.13732	2.86974	1.91353	3.26713	5.13434	5.06529	4.63454	7.91691	5.48097	6.19182	7.73526	6.52165	9.14337
Slit3	83467	6586	20564	No	1368920_at	1368920_at	203812_at	1452296_at	1452296_at	203812_at	203812_at	1.92859	1.99563	1.15128	2.39671	1.31205	1.71561	1.79174	1.03363	1.99321	5.05213	5.12741	4.00726	4.77986	5.04678	5.28287	5.54336	5.54738	6.50496
Ecel1	60417	9427	13599	No	1368923_at	1368923_at	219914_at	1422586_at	1422586_at	219914_at	219914_at	1.3038	1.40612	1.55465	1.40309	1.1982	1.32586	0.995703	1.44714	0.980267	4.25714	4.48141	4.01907	3.8243	4.08619	4.80361	5.10228	4.75152	6.28897
Sema4f	29745	10505	20355	No	1368926_at	1368926_at	210124_x_at	1419328_at	1419328_at	210124_x_at	210124_x_at	1.52231	1.51269	1.40819	2.11757	1.58046	1.57541	2.18599	1.52348	2.65948	4.38995	4.32887	4.85764	4.76182	4.42935	4.80432	6.25711	6.37608	7.58169
Esyt1	29579	23344	23943	Yes	1368927_at	1368927_at	208858_s_at	1451099_at	1451099_at	208858_s_at	208858_s_at	2.26345	2.3522	2.44617	3.21828	2.77719	2.75825	3.33242	2.90165	3.16414	6.38693	6.71134	5.9155	7.7191	8.048	8.36491	9.54061	8.33382	9.02019
Trim3	83616	10612	55992	Yes	1368928_at	1368928_at	213885_at	1451663_a_at	1451663_a_at	213885_at	213885_at	2.33045	2.28961	2.45162	2.39952	2.52139	2.53603	2.1624	2.51881	2.11232	5.99653	5.85242	6.15618	4.59361	7.08361	7.37093	5.55444	7.15624	6.02968
Kcnn4	65206	3783	16534	No	1368930_at	1368930_at	204401_at	1435945_a_at	1435945_a_at	204401_at	204401_at	1.41641	1.38819	1.35002	1.59832	1.61918	2.08732	1.38094	0.900954	1.30819	4.02321	4.01694	4.9417	4.15968	4.23639	5.89439	4.78049	6.33533	5.21089
Sh3gl3	81921	6457	20408	Yes	1368931_at	1368931_at	205636_at	1432103_a_at	1432103_a_at	205636_at	211565_at	2.79376	2.72908	1.06616	1.8831	2.41117	2.48114	1.75672	1.17764	1.97267	7.65507	7.54281	3.36628	3.84032	6.56738	7.26235	4.58297	4.67157	5.80258
Rock1	81762	6093	19877	Yes	1368932_at	1368932_at	213044_at	1450994_at	1450994_at	213044_at	213044_at	2.27391	2.18743	3.44721	3.50101	2.29185	2.25726	3.66625	2.90012	3.49768	5.36791	5.24045	9.34463	8.3213	6.01744	6.10772	10.3265	8.24209	9.9408
Dll1	84010	28514	13388	No	1368938_at	1368938_at	227938_s_at	1419204_at	1419204_at	224215_s_at	227938_s_at	1.7918	1.31005	2.29186	2.37565	1.00416	0.969775	1.3334	2.28046	1.30267	5.42392	5.27019	5.72207	4.16236	5.20014	5.53285	4.8847	6.71541	5.14275
Ntrk3	29613	4916	18213	No	1368939_a_at	1368939_a_at	217377_x_at	1433825_at	1443970_at	217033_x_at	217377_x_at	1.64399	1.62274	1.64938	2.18421	1.42535	1.48347	1.81715	1.77629	1.95243	4.2886	4.15708	3.40555	4.7972	4.31698	4.50886	5.75864	5.24742	6.04078
P2ry2	29597	5029	18442	Yes	1368940_at	1368940_at	206277_at	1450318_a_at	1450318_a_at	206277_at	206277_at	3.25916	3.27768	1.20357	1.76653	3.13611	3.21011	2.21007	1.26739	1.72998	9.59678	9.68007	4.83579	3.91172	9.49454	9.99424	6.09117	5.82479	5.76565
Gadd45a	25112	1647	13197	Yes	1368947_at	1368947_at	203725_at	1449519_at	1449519_at	203725_at	203725_at	2.94921	2.78525	2.21662	3.69603	3.82518	3.78983	4.06584	2.70543	3.45194	8.25471	7.66971	5.28525	9.17897	11.5348	11.7138	11.903	7.8522	10.0458
Ebf1	116543	1879	13591	No	1368949_at	1368949_at	229487_at	1448293_at	1457441_at	229487_at	229487_at	1.56552	1.52718	1.25513	2.00634	1.36372	1.55151	1.36835	1.24713	1.26978	4.1005	4.20365	2.74981	3.10022	3.94379	4.54286	3.69078	4.20225	4.38758
Grin2d	24412	2906	14814	No	1368950_a_at	1368950_a_at	229883_at	1421393_at	1442328_at	229883_at	229883_at	1.90444	1.81081	1.82417	2.07053	1.67349	1.66571	1.60092	1.9259	1.97535	5.28328	5.36626	4.83881	3.31436	5.36403	5.50344	4.42246	5.56023	4.9343
Uggt1	171129	56886	320011	Yes	1368953_at	1368953_at	231968_at	1448009_at	1448009_at	231968_at	231968_at	2.87183	2.7861	2.7715	3.21369	2.97305	2.86751	2.9877	2.5427	3.50752	7.86026	7.69329	7.34608	7.4446	8.57871	8.50525	8.17225	7.35949	10.3625
Cask	29647	8573	12361	Yes	1368955_at	1368955_at	211208_s_at	1422518_at	1422518_at	211208_s_at	211208_s_at	2.67489	2.6333	2.69953	2.94147	2.82837	2.73566	3.13232	2.92369	3.11596	7.1378	7.08573	6.49826	6.85504	7.94459	7.98567	8.39717	8.40165	8.59198
Pcdh8	64865	5100	18530	No	1368956_at	1368956_at	206935_at	1417051_at	1447825_x_at	206935_at	206935_at	1.81706	1.94616	0.923055	1.19792	1.57834	1.79012	0.857179	1.08707	0.553014	5.36338	5.22989	2.53634	2.30908	4.8847	5.25497	2.95989	3.05683	2.65737
Gng7	58979	2788	14708	No	1368957_at	1368957_at	228831_s_at	1455190_at	1455190_at	228831_s_at	228831_s_at	1.84563	1.82536	1.1836	2.63839	1.66679	1.84127	1.97873	1.27096	2.46279	4.83085	4.7724	3.61129	5.43835	4.81323	5.50619	5.09698	4.70161	6.90446
Pacsin1	29704	29993	23969	No	1368958_at	1368958_at	227053_at	1449380_at	1449380_at	227053_at	227053_at	1.22965	1.28461	1.11369	1.7455	1.22573	1.14697	1.31977	1.31795	1.18226	3.7211	3.72777	2.88669	3.57243	3.60952	3.90228	4.1756	4.04366	4.25951
Nxph3	59315	11248	104079	No	1368962_at	1368962_at	221991_at	1419710_at	1419710_at	221991_at	221991_at	1.65772	1.65664	2.30073	2.07319	1.4781	1.59835	1.91793	2.56001	2.1253	4.42164	4.43476	6.03607	5.29513	4.50606	4.97428	6.08548	7.8358	7.00542
Lrrn3	81514	54674	16981	No	1368964_at	1368964_at	209841_s_at	1434539_at	1434539_at	209841_s_at	209841_s_at	1.96082	1.86925	1.67636	2.45684	1.01108	0.976158	1.59207	0.876457	1.53422	4.31808	4.25589	2.8844	4.385	3.70538	3.91099	4.00129	3.35818	4.44736
Slc16a3	80878	9123	80879	No	1368965_at	1368965_at		1449005_at	1449005_at			1.66321	1.69673	1.65703		3.14623	3.30798		2.15978		4.90029	5.20071	4.36301		9.02063	9.87474		5.98705
Mybph	83708	4608	53311	No	1368966_at	1368966_at	206304_at	1419487_at	1419487_at	206304_at	206304_at	0.851611	0.81633	1.30644	1.3924	0.906569	0.791182	1.10871	0.596588	1.04791	3.95746	3.99214	4.00732	3.79284	4.19397	4.47524	5.0687	4.0047	5.45774
Eif2b3	171145	8891	108067	Yes	1368967_at	1368967_at	218488_at	1434524_at	1434524_at	218488_at	218488_at	2.54225	2.54076	2.77705	2.82619	2.84602	3.01402	3.33463	3.16811	3.13463	6.3138	6.45268	7.15672	6.44463	7.95195	8.83174	9.41013	9.25665	9.14382
Arrb1	25387	408	109689	No	1368968_at	1368968_at	43511_s_at	1460444_at	1460444_at	222912_at	222912_at	1.24768	1.08115	2.28362	2.61945	1.17193	1.128	2.19921	2.02774	2.8177	4.12903	4.11995	5.14069	4.58989	4.46462	4.65572	5.8746	5.44898	8.0211
Cdh23	114102	64072	22295	No	1368970_at	1368970_at		1432346_a_at	1432346_a_at			1.61724	1.58685	1.43919		1.38008	1.52892		1.35465		4.49676	4.66117	3.81729		4.60935	5.27371		5.02767
Synj2	84018	8871	20975	No	1368971_a_at	1368971_a_at	212828_at	1427685_a_at	1452344_at	212828_at	212828_at	1.78438	1.75138	2.11325	2.57958	2.35928	2.1193	2.94746	2.11888	3.34248	4.77964	4.69718	4.7816	4.6828	6.56351	6.4143	7.84174	6.29784	9.45435
Adar	81635	103	56417	Yes	1368973_at	1368973_at	201786_s_at	1434268_at	1434268_at	201786_s_at	201786_s_at	2.68331	2.6931	2.62997	3.75265	2.91198	2.95071	3.54235	2.88144	3.59627	6.98095	7.06635	6.34804	9.5225	8.23113	8.64042	10.1788	8.35488	10.7343
Gucy1a2	66012	2977	234889	No	1368974_at	1368974_at	230665_at	1429579_at	1429579_at	236335_at	230665_at	1.12051	1.05602	1.91002	2.45114	0.742392	0.821388	1.67658	0.948705	1.69405	4.13631	4.3591	4.16459	3.42627	4.01333	4.71776	3.94667	3.1196	5.06632
Timm10b	84384	26515	14356	Yes	1368977_a_at	1368977_a_at	217981_s_at	1417916_a_at	1448887_x_at	222481_at	222481_at	2.83572	2.91012	3.47605	2.80161	2.84493	2.92872	2.98311	3.05786	2.9255	7.51352	7.95351	9.48924	5.84115	8.21372	8.63314	8.33155	9.1076	8.09705
Scrg1	64458	11341	20284	No	1368978_at	1368978_at	205475_at	1420764_at	1420764_at	205475_at	205475_at	1.76906	1.67338	1.55431	1.87999	1.35329	1.54388	1.58177	1.50865	1.68565	5.33104	5.19566	3.46362	3.4974	5.20283	5.69249	3.87777	4.26728	3.62945
Plce1	114633	51196	74055	Yes	1368980_at	1368980_at	1566739_at	1452398_at	1452398_at	1566739_at	1566739_at	2.35976	2.31523	2.4988	2.08268	2.6526	2.23904	1.70351	2.89036	1.46744	5.57784	5.3882	5.95114	3.15108	7.47263	6.03038	4.16897	8.21877	3.47063
Hbegf	25433	1839	15200	No	1368983_at	1368983_at	203821_at	1418350_at	1418350_at	203821_at	203821_at	1.64892	1.49416	1.90188	2.66902	2.07452	2.28159	2.75265	2.52458	2.42369	4.21164	4.08972	4.21275	5.04651	5.6799	6.35023	7.5333	7.49781	6.83887
Slc17a7	116638	57030	72961	No	1368987_at	1368987_at	204230_s_at	1428986_at	1428986_at	204230_s_at	204229_at	1.35367	1.26843	1.45164	2.10822	1.22211	1.33814	1.86336	1.41638	1.80568	5.03362	5.23162	3.36153	3.56327	4.56687	5.36179	4.57315	4.69769	6.47337
Casq2	29209	845	12373	No	1368988_at	1368988_at	207317_s_at	1422529_s_at	1422529_s_at	207317_s_at	207317_s_at	2.05855	2.09443	1.62098	1.63148	1.77392	1.99486	1.08875	1.18371	0.98952	4.79562	5.09216	4.28204	4.00261	4.45764	5.51095	4.32919	5.08862	5.01263
Cyp1b1	25426	1545	13078	Yes	1368990_at	1368990_at	202436_s_at	1416612_at	1416612_at	202436_s_at	202436_s_at	2.14811	2.13896	1.59926	2.79485	1.97142	2.38691	2.42733	1.41578	1.45576	5.18668	5.38031	3.99357	5.69913	5.35244	6.76075	6.11303	4.61604	4.09355
Smpd3	94338	55512	58994	Yes	1368991_at	1368991_at	231732_at	1422779_at	1450748_at	219695_at	231732_at	2.31113	2.28276	1.85284	2.11859	2.39642	2.39087	1.6075	2.29653	1.47571	5.899	5.77419	3.92495	4.74004	6.70674	6.70826	4.95696	7.27695	4.76371
Srsf5	29667	6430	20384	Yes	1368992_a_at	1368992_a_at	212266_s_at	1423130_a_at	1423130_a_at	212266_s_at	212266_s_at	3.6594	3.50066	3.74171	3.87571	3.51549	3.53415	3.77691	3.42853	3.74646	10.6212	9.97523	10.3237	10.0865	10.4709	10.6902	10.9179	10.2164	11.1289
Ceacam3	24926		384557	No	1368996_at	1368996_at						1.46752	1.43114			1.13745	1.30288				3.96379	4.05778			3.90744	4.33104
Nkx6-1	65193	4825	18096	No	1368998_at	1368998_at	221366_at	1425828_at	1425828_at	221366_at	221366_at	1.34524	1.35546	0.943682	1.43833	1.16108	1.39652	1.13506	0.904734	1.14308	3.58071	3.52379	4.20663	3.80937	3.66499	3.95648	4.63285	5.52309	5.11108
Begain	79146	57596	380785	Yes	1368999_a_at	1368999_a_at	220795_s_at			220795_s_at	220795_s_at	2.18034	2.24009		1.80669	1.9165	2.16395	1.57766		1.49931	4.93823	5.17944		3.51105	5.06533	6.22101	4.58194		5.05774
Ntrk1	59109	4914	18211	No	1369000_at	1369000_at	208605_s_at	1443990_at	1443990_at	208605_s_at	208605_s_at	1.78218	1.76078	1.71583	1.34875	1.55305	1.56881	0.919283	1.67082	0.873759	4.80146	4.94711	3.55003	3.12588	4.83285	5.25883	3.5901	5.13146	3.84912
Chrna3	25101	1136	110834	No	1369001_at	1369001_at	211587_x_at	1444368_at	1444368_at	210221_at	210221_at	1.0906	1.08754	1.60074	1.70892	0.751732	0.780478	1.52746	1.39224	1.38672	3.76081	3.82957	3.087	3.53766	3.8849	4.02881	6.07747	3.58482	5.47594
Rab26	171111	25837	328778	No	1369004_at	1369004_at	50965_at	1435500_at	1435500_at	219562_at	50965_at	1.99751	1.94501	1.11766	2.89935	1.97135	2.16077	1.85053	0.968689	1.96451	4.76805	4.69581	4.47427	6.41725	5.23042	6.10078	4.68093	5.71912	5.4616
Nr4a2	54278	4929	18227	Yes	1369007_at	1369007_at	216248_s_at	1450749_a_at	1447863_s_at	204622_x_at	204622_x_at	2.16131	1.99301	2.00019	3.16175	2.24775	2.19981	1.93464	1.7873	1.27753	5.28915	5.00799	4.64486	6.63615	6.23626	6.25437	3.92974	5.25344	3.27238
Olfm1	93667	10439	56177	No	1369008_a_at	1369008_a_at	210924_at	1425784_a_at	1425784_a_at	213131_at	210924_at	1.6199	1.75183	1.8774	2.27961	1.38064	1.54346	1.68674	1.26597	1.72519	4.13388	4.157	4.97936	4.06328	4.28777	4.57639	6.41456	5.6532	6.60077
Chek2	114212	11200	50883	No	1369010_at	1369010_at	210416_s_at	1422747_at	1422747_at	210416_s_at	210416_s_at	1.98756	1.98932	2.02421	2.26079	1.99755	2.0921	2.44966	2.23662	2.99822	4.70388	4.90832	4.35616	4.82846	5.47951	6.01169	6.71883	6.25744	8.91179
Apoa5	140638	116519	66113	Yes	1369011_at	1369011_at	224244_s_at	1417610_at	1417610_at	224244_s_at	224244_s_at	4.21197	4.22294	4.57301	4.14943	3.31033	3.52768	2.88533	2.89241	2.7374	12.2228	12.3495	12.8882	10.8343	9.44419	10.5326	7.94205	8.80042	8.00737
Inhba	29200	3624	16323	Yes	1369012_at	1369012_at	227140_at	1422053_at	1422053_at	227140_at	204926_at	2.5348	2.17433	2.71211	3.00905	1.89561	1.95984	2.93472	2.20227	1.29321	6.66828	5.45569	7.32327	6.40927	5.11628	5.38474	7.91593	7.27935	3.10375
Mrpl17	171061	63875	27397	Yes	1369013_a_at	1369013_a_at	222216_s_at	1450866_a_at	1450866_a_at	222216_s_at	222216_s_at	3.64575	3.63351	3.6482	3.09068	3.89054	3.8887	3.27728	3.67875	3.43432	10.3085	10.2955	9.80258	7.33023	11.467	11.7928	9.17935	10.7741	9.97645
Nf1	24592	4763	18015	No	1369014_at	1369014_at	211095_at	1438067_at	1438067_at	211095_at	211095_at	1.27842	1.18818	2.21872	1.62249	1.55905	1.54023	1.53251	2.07481	1.62475	4.48564	4.54921	5.13764	2.76763	4.90396	5.34707	3.56442	5.73276	4.23367
Nos1	24598	4842	18125	No	1369015_at	1369015_at	207309_at	1429887_at	1429887_at	207309_at	207309_at	1.52231	1.72171	1.85151	2.22919	1.78466	1.78381	2.00658	2.0829	1.94681	4.49423	4.64415	5.09182	3.877	4.77884	5.17561	5.00962	6.08351	5.45215
Cdon	50938	50937	57810	No	1369016_at	1369016_at	227526_at	1434957_at	1434957_at	227526_at	227526_at	1.77481	1.83453	1.99456	2.29127	1.49251	1.45528	2.01909	2.0873	2.54024	4.94361	4.88057	3.95714	4.09386	4.96767	4.98678	4.10965	5.69757	6.93383
Kcnh6	116745	81033	192775	No	1369017_at	1369017_at	221023_s_at			221023_s_at	221023_s_at	1.17892	1.16185		1.84843	0.852353	0.903822	1.45733		1.7577	4.51521	4.30907		3.81331	4.34127	4.89324	4.30395		5.90194
Foxm1	58921	2305	14235	No	1369018_at	1369018_at	202580_x_at	1448833_at	1448833_at	202580_x_at	202580_x_at	1.87794	1.79923	1.71394	1.56502	1.62153	1.89833	2.06885	2.02006	2.92191	5.38921	5.45152	5.03851	3.26721	5.2315	6.15466	5.67933	6.52513	8.26218
Chrna5	25102	1138	110835	No	1369019_at	1369019_at	206533_at	1427401_at	1442035_at	206533_at	206533_at	1.68899	1.55117	1.3702	1.75623	1.40492	1.467	1.90525	1.02187	2.31192	3.63218	3.58592	2.93139	2.91267	3.52599	4.03255	4.08581	3.27227	6.20003
Slc5a5	114613	6528	114479	No	1369020_at	1369020_at	211123_at	1422113_at	1422113_at	211123_at	211123_at	1.8123	1.81089	1.6244	2.29953	1.64875	1.79777	2.05145	1.70454	2.01978	4.28186	4.43583	5.20266	5.69731	4.4867	5.06175	6.15613	6.29396	7.54904
Hcrtr1	25593	3061	230777	No	1369021_at	1369021_at	207619_at	1436295_at	1436295_at	207619_at	207619_at	1.59736	1.56648	0.971665	1.03304	1.19168	1.59539	0.956702	0.834263	0.79142	5.59796	5.618	2.89547	2.68634	5.55818	6.1566	3.45923	3.90323	3.7367
Svop	171442	55530	68666	No	1369022_at	1369022_at	229818_at	1452663_at	1452663_at	229818_at	1568625_at	1.42369	1.42089	1.08064	1.65694	1.80252	1.62977	1.36595	1.12458	1.32446	5.3979	5.51521	3.68936	3.08159	5.53593	5.90266	3.90938	4.92129	4.84331
Mipep	81684	4285	70478	Yes	1369023_at	1369023_at	204305_at	1428290_at	1428290_at	204305_at	204305_at	3.28123	3.30709	2.99925	2.73947	3.02256	2.98774	2.77548	3.1178	2.79715	9.49447	9.73376	7.95453	5.90931	8.9253	9.06949	7.42003	9.16425	8.00554
Rabep2	80754	79874	70314	Yes	1369024_at	1369024_at	74694_s_at	1440795_x_at	1440795_x_at	77508_r_at	74694_s_at	2.44375	2.41022	2.96943	2.63081	2.43143	2.41233	2.84564	2.9669	2.78473	6.63043	6.4809	7.64726	6.4708	7.02862	7.07328	7.42405	8.53394	7.59678
Cd5	54236	921	12507	No	1369025_at	1369025_at	206485_at	1418353_at	1418353_at	206485_at	206485_at	1.82216	1.85413	1.81889	2.11224	1.47394	1.55983	1.87157	1.55659	1.70022	3.99374	4.1391	3.3623	4.47917	3.72567	4.24566	5.80081	4.02577	6.46896
A4galt	63888	53947	239559	No	1369027_at	1369027_at	219488_at	1455338_at	1455338_at	219488_at	219488_at	1.2076	1.18467	0.83228	1.76225	1.21407	1.27365	1.53203	0.72435	1.45944	4.07035	4.11452	3.3445	6.16082	4.31698	4.64548	6.4405	3.77823	6.73312
Six3	78974	6496	20473	No	1369028_at	1369028_at	206634_at	1426638_at	1427523_at	206634_at	206634_at	1.21338	1.10561	1.6659	1.8142	1.00915	0.910934	1.31453	1.80243	1.54604	4.82422	4.62451	3.80602	3.31717	5.14025	5.09442	4.10969	6.0809	5.13798
Plscr1	117540	5359	22038	Yes	1369029_at	1369029_at	202446_s_at	1453181_x_at	1453181_x_at	202446_s_at	202446_s_at	2.36335	2.31189	2.80473	3.56732	3.01458	3.23407	3.44793	3.80955	3.32673	5.65254	5.51104	7.04073	8.39074	8.52488	9.55128	9.64387	11.168	9.46761
Prss1	24691		436522	No	1369030_at	1369030_at						1.6287	1.65501			1.28714	1.49085				4.03093	4.11627			4.12761	4.81016
Il18bp	84388	10068	16068	Yes	1369031_at	1369031_at	222868_s_at	1450424_a_at	1450424_a_at	222868_s_at	222868_s_at	2.70681	2.80047	2.3809	2.59736	2.54934	2.68051	2.15854	2.36689	2.08517	7.66226	8.04129	6.24508	5.62234	7.65041	8.25784	5.55671	7.47342	6.33573
Grik2	54257	2898	14806	No	1369036_at	1369036_at	1563754_at	1457683_at	1457683_at	213845_at	1563754_at	0.998423	1.0368	1.04769	1.65047	0.804563	0.731958	1.33945	1.00796	1.23044	3.54108	3.54526	2.56909	3.48004	3.63117	4.02197	3.1277	3.11816	3.24408
Itgad	64350	3681	381924	No	1369038_at	1369038_at	1560686_at			1560686_at	1560686_at	1.46795	1.29045		2.26005	1.64762	1.40769	1.51887		1.64077	5.28195	5.25254		4.88666	5.92762	6.12488	5.50569		6.05214
Cdc42bpa	114116	8476	226751	No	1369040_at	1369040_at	214464_at	1436380_at	1435847_at	203794_at	214464_at	2.13865	2.13917	2.32697	2.84427	2.31736	2.37029	2.84307	2.26873	3.05332	5.58586	5.30887	6.12218	6.87171	6.78825	6.85418	7.65973	7.88701	8.99546
Nlgn1	116647	22871	192167	No	1369041_at	1369041_at	231361_at	1437160_at	1437160_at	205893_at	231361_at	1.36159	1.38901	1.05297	1.5768	1.02223	1.34734	1.02836	1.11376	0.923847	3.4255	3.51638	2.56815	2.43541	3.37014	3.95507	3.06425	2.96149	2.90117
Pigm	79112	93183	67556	Yes	1369042_at	1369042_at	223470_at	1418964_at	1418964_at	223470_at	223470_at	2.55257	2.27787	2.13327	3.01811	2.48255	2.32248	3.10859	2.48353	2.98062	7.33618	6.6828	4.85535	6.61053	7.63446	7.34139	8.72115	6.76509	8.41697
Kcna4	25469	3739	16492	No	1369043_at	1369043_at	207248_at	1422255_at	1422255_at	207248_at	207248_at	0.748154	0.780192	1.26866	1.5522	0.600708	0.703035	1.61315	1.44184	1.3946	3.32898	3.39256	2.97079	4.1972	3.22693	3.62181	4.52441	4.03738	4.32942
Rgs14	114705	10636	51791	No	1369045_at	1369045_at	38290_at	1419221_a_at	1419221_a_at	38290_at	38290_at	1.71853	1.62999	2.02316	2.5067	1.62433	1.73699	2.87554	1.8929	2.436	5.91254	6.4825	5.67866	5.42263	5.68119	6.70551	7.74514	7.20648	7.13296
Syt6	60565	148281	54524	No	1369046_at	1369046_at	244227_at	1426106_a_at	1426106_a_at	244227_at	244227_at	1.45401	1.46748	1.52189	2.29788	1.13844	1.38199	1.86193	1.68598	1.89326	3.80435	3.8226	3.93695	3.76834	3.712	4.16763	4.17679	5.25334	4.22993
Sult1d1	60393			No	1369047_at	1369047_at						0.780754	0.861043			1.08767	0.744294				3.00665	3.02511			3.05797	3.23707
Gabrd	29689	2563	14403	No	1369048_at	1369048_at	208457_at	1449980_a_at	1457763_at	208457_at	208457_at	1.93887	1.95937	1.3797	1.47255	1.6534	1.78629	1.01538	1.41642	1.29614	4.45863	4.50136	3.58835	4.19448	4.21993	4.61613	5.03522	5.33767	5.88852
Pik3c2g	116720	5288	18705	Yes	1369050_at	1369050_at	215129_at	1421704_a_at	1421704_a_at	215129_at	215129_at	2.78357	2.86366	2.25817	2.94693	1.84939	1.77296	2.06572	1.5997	1.36316	7.0832	7.71213	4.85387	6.12833	4.59235	4.66924	4.98194	3.90403	3.6768
Zfp111	170849	79788	433801	Yes	1369052_at	1369052_at	220760_x_at			220760_x_at	220760_x_at	2.1695	2.11147		2.66417	2.25651	2.18108	2.50759		2.45539	5.01465	5.18616		5.12073	5.86369	6.10452	6.61619		6.13407
Syt2	24805	127833	20980	No	1369053_at	1369053_at	214903_at	1440323_at	1440323_at	214903_at	214903_at	1.40347	1.40395	1.51508	1.88388	1.23168	1.41699	1.46186	1.65972	1.85384	4.03243	4.31517	3.4393	5.62188	3.94866	4.61599	6.05859	4.38608	6.6895
Rph3a	171039	22895	19894	No	1369054_at	1369054_at	205230_at	1434635_at	1434635_at	205230_at	205230_at	1.41419	1.32553	1.84774	2.02705	1.2701	1.39872	1.81824	2.16263	2.03287	3.94563	4.19126	4.71065	4.05356	3.92846	4.56463	5.11319	6.40103	5.82414
Lpar3	66025	23566	65086	No	1369055_at	1369055_at	220816_at	1418723_at	1418723_at	220816_at	220816_at	1.46654	1.36004	0.983669	2.08986	1.4166	1.14742	1.89665	0.81635	1.5925	3.81832	3.68042	2.62746	4.40765	4.20815	4.1385	5.2734	3.14051	5.39269
Rpe65	89826	6121	19892	No	1369056_at	1369056_at	207107_at	1450197_at	1450197_at	207107_at	207107_at	1.49167	1.38387	0.820415	1.33573	1.12046	1.19035	1.03164	0.907361	0.723567	3.32237	3.3264	3.1866	2.45056	3.25996	3.50754	3.021	4.76961	2.76553
Stxbp2	81804	6813	20911	Yes	1369057_at	1369057_at	209367_at	1448341_a_at	1437048_x_at	209367_at	209367_at	2.51207	2.60531	2.69233	2.64831	2.68156	2.68752	2.57818	3.18437	2.39394	7.15645	7.3661	7.36089	6.02338	8.09032	8.19058	7.23952	9.49283	7.36374
Hdac3	84578	8841	15183	Yes	1369060_a_at	1369060_a_at	216326_s_at	1426437_s_at	1426437_s_at	216326_s_at	216326_s_at	2.85011	2.87549	3.11242	3.05076	3.07274	3.08384	3.00377	3.31182	3.2001	7.76224	7.95185	8.03877	7.12421	8.88972	9.24391	8.52107	9.5905	9.26855
Gsr	116686	2936	14782	Yes	1369061_at	1369061_at	205770_at	1421817_at	1421817_at	225609_at	225609_at	2.8307	2.89603	3.27339	3.03146	3.21174	3.21231	3.47105	3.30529	3.33893	7.78303	8.05305	8.79146	5.81478	9.42641	9.60362	9.72176	9.63592	9.32729
Madcam1	54266	8174	17123	No	1369062_at	1369062_at	208037_s_at	1425253_a_at	1425253_a_at	208037_s_at	208037_s_at	1.29189	1.25565	1.6546	2.35111	1.26438	1.56169	2.00832	1.65938	2.18199	4.85519	4.85279	3.28067	4.6999	4.92984	5.27345	5.07048	4.0972	6.03733
Anp32a	25379	23519		Yes	1369063_at	1369063_at	208571_at			208571_at	208571_at	3.1131	3.30286		1.45559	3.03469	3.27183	1.12226		1.24496	8.51125	9.0561		3.01001	8.72545	9.58968	3.32188		3.81019
Scn8a	29710	6334	20273	No	1369064_a_at	1369064_a_at	1561820_at	1423515_at	1423515_at	235969_at	1561820_at	1.1542	1.14116	1.26522	2.09148	0.815289	0.924279	1.85458	1.56697	1.81865	3.83149	3.77465	2.67518	3.03416	3.73137	4.07853	4.12592	3.73821	4.44006
Madd	94193	8567	228355	Yes	1369066_at	1369066_at	210252_s_at	1455502_at	1455502_at	210252_s_at	210252_s_at	2.31972	2.19531	2.71018	2.63477	2.3985	2.33795	2.51075	2.39876	2.7772	5.87209	5.66017	7.23929	5.95762	6.69373	6.67065	6.9941	7.31833	8.07539
Cul5	64624	8065	75717	Yes	1393306_at	1369068_at	203531_at	1428287_at	1456102_a_at	203531_at	203531_at	2.21788	2.17372	2.65781	3.48535	2.31651	2.18201	3.3514	2.47586	3.42707	5.46108	5.15014	6.99403	8.24326	5.94602	5.70563	9.27462	6.65094	9.59278
Pex12	116718	5193	103737	Yes	1369070_at	1369070_at	205094_at	1416259_at	1416259_at	205094_at	205094_at	2.76891	2.76896	2.79948	2.88854	2.7857	2.73062	2.90477	2.81603	2.85085	7.52254	7.57911	7.06024	5.91084	7.80156	7.88784	7.61853	7.82641	7.71249
Adh7	171178	131	11529	Yes	1369072_at	1369072_at	210505_at	1421058_at	1450110_at	210505_at	210505_at	2.22796	2.1887	2.07437	1.8836	0.793379	0.710934	1.52597	2.27957	1.59819	5.54961	5.47685	4.43081	2.98428	3.21961	3.45938	3.72081	7.03718	4.04007
Nr1h4	60351	9971	20186	Yes	1369073_at	1369073_at	1554375_a_at	1419105_at	1419105_at	1554375_a_at	206340_at	3.51958	3.45875	3.48168	3.67948	2.7684	2.59181	3.24274	3.56944	2.82759	9.90159	9.70156	9.39578	8.80834	7.79646	7.64632	8.80685	10.4689	8.36202
Slc38a4	170573	55089	69354	Yes	1369074_at	1369074_at	220786_s_at	1428111_at	1448889_at	220786_s_at	220786_s_at	4.16368	4.20803	4.25734	4.31579	3.8997	3.78811	2.95181	4.30215	2.27218	12.1545	12.3271	11.8513	10.8268	11.6237	11.5832	7.42818	13.1795	5.36087
Tmem33	59303	55161	67878	Yes	1369076_at	1369076_at	222642_s_at	1425568_a_at	1425568_a_at	225492_at	225492_at	3.12041	3.12776	3.72968	3.60195	3.19951	3.01783	3.64962	3.88286	3.2434	8.46669	8.38872	10.1273	8.73604	8.98171	8.67124	10.3835	11.4505	9.11966
Nxph1	25501	30010	18231	No	1369079_at	1369079_at	232377_at	1436718_at	1459921_at	232377_at	232377_at	1.63328	1.70278	0.963322	1.27746	1.58004	1.78392	0.860098	0.875973	0.809314	4.2953	4.48001	2.52427	2.4615	4.10066	5.25037	3.05312	4.3348	3.05537
Prph2	25534	5961	19133	No	1369080_at	1369080_at	206625_at	1420511_at	1420511_at	206625_at	206625_at	1.54349	1.443	0.72385	1.88768	1.48908	1.58162	1.68413	0.597124	1.78166	4.25493	4.45074	2.6814	3.5785	4.38065	5.07668	4.69715	3.48146	5.69818
Neu1	24591	4758	18010	Yes	1369081_at	1369081_at	208926_at	1416831_at	1416831_at	208926_at	208926_at	2.59731	2.58498	2.90595	2.92945	2.87586	2.80236	3.18243	2.9591	3.67037	6.9729	6.81673	7.41729	6.78308	8.23582	8.31831	9.27016	8.36563	10.8663
Cacna1d	29716	776	12289	Yes	1369086_a_at	1369086_a_at	1555993_at	1427974_s_at	1428051_a_at	1555993_at	1555993_at	2.2114	2.15251	1.95585	2.38138	1.47352	1.59693	1.98686	1.74246	1.9891	5.37469	5.1655	3.6877	3.74346	3.91188	4.10798	4.49025	5.887	5.65518
Flt1	54251			Yes	1369087_at	1369087_at						2.30855	2.17983			1.80906	1.84984				5.62349	5.18214			4.41996	5.07317
Erbb3	29496	2065	13867	Yes	1369088_at	1369088_at	226213_at	1434606_at	1434606_at	226213_at	226213_at	2.67458	2.68088	3.65699	3.67317	2.39877	2.22377	2.9589	3.5383	3.98268	6.91791	7.09885	9.91397	9.18832	6.60796	6.44778	8.02984	10.4486	11.6364
Prkcg	24681	5582	18752	No	1369089_at	1369089_at	236195_x_at	1421446_at	1421446_at	236195_x_at	236195_x_at	1.58381	1.56597	1.38221	2.10927	1.41497	1.54494	1.84874	1.45696	1.90677	3.96583	4.20394	3.29674	3.95443	3.9121	4.54878	5.50347	4.70623	6.54947
Prkg2	25523	5593	19092	No	1369090_at	1369090_at	207505_at	1435460_at	1435460_at	207505_at	207505_at	1.52622	1.53972	1.3853	1.97012	1.28376	1.51983	1.70854	1.45766	1.70609	3.819	4.1227	3.36616	3.24201	3.58453	4.43334	4.24249	4.54548	4.51432
Chrnb1	24261	1140	11443	No	1369091_at	1369091_at	206703_at	1420682_at	1420682_at	206703_at	206703_at	1.77453	1.74932	1.63799	2.33368	2.71248	2.51017	2.75808	2.36128	2.40107	3.70708	3.97688	3.1007	3.77723	7.45649	7.15183	7.26598	6.45112	6.76858
Sec22a	117513	26984	317717	Yes	1369092_at	1369092_at	218703_at	1416320_at	1416320_at	218703_at	218703_at	2.80244	2.83539	2.73627	2.61254	2.77957	2.78544	2.78282	3.23998	2.53091	7.79197	7.87044	7.19632	4.7436	8.12134	8.37896	7.16087	9.49289	6.76475
Ppp1r9a	84685	55607	243725	No	1369095_at	1369095_at	221088_s_at	1456072_at	1440285_at	228494_at	228494_at	0.958301	0.938344	2.52173	1.9633	0.952834	0.857433	1.33059	1.87305	3.2093	4.34831	4.4706	6.22611	2.76543	4.96561	5.08978	3.29792	4.50813	8.83621
Epha7	171287	2045	13841	No	1388061_a_at	1369096_at	229288_at	1443485_at	1443485_at	229288_at	229288_at	0.990125	0.979004	1.87293	1.73135	0.86473	1.10523	1.149	1.55176	1.15805	4.13937	4.0668	3.70583	2.80107	3.94531	4.51013	3.62859	4.38183	3.91153
Gucy1b3	25202	2983	54195	Yes	1369097_s_at	1369097_s_at	203817_at	1420872_at	1420871_at	203817_at	211555_s_at	2.55238	2.49321	2.36723	2.85011	1.26233	1.68733	1.93205	1.60946	1.45741	6.25166	6.25121	5.22388	5.7254	3.31412	4.31931	4.48995	4.6146	3.94398
Slc30a1	58976	7779	22782	Yes	1369099_at	1369099_at	212907_at	1436164_at	1436164_at	212907_at	212907_at	2.79567	2.77581	3.18811	4.01257	2.4636	2.67167	3.80427	3.38097	3.43255	7.35211	7.31634	8.64334	10.1544	6.69168	7.6476	11.1976	10.4292	10.4104
Nlrp6	171390	171389	101613	No	1369100_at	1369100_at	1552932_at	1427369_at	1427369_at	1552932_at	1552932_at	1.25319	1.0444	3.35968	1.28259	1.09665	0.961158	1.00431	2.35442	1.11984	3.8822	3.98665	8.92456	3.17188	3.90574	4.40555	3.83706	6.65291	4.41251
Fyn	25150	2534	14360	No	1369103_at	1369103_at	210105_s_at	1417558_at	1417558_at	210105_s_at	210105_s_at	2.11852	2.06677	2.49718	3.5242	1.43489	1.52015	2.15021	2.17725	3.49219	5.1366	4.94391	6.12236	8.50472	3.74749	4.24703	5.25198	6.30132	9.87015
Prkaa1	65248	5562	105787	Yes	1369104_at	1369104_at	209799_at	1437539_at	1437539_at	225984_at	225984_at	2.04081	2.08675	2.1965	2.95056	2.67956	2.74344	3.15454	2.06082	2.89336	4.99842	5.32182	4.53336	6.10013	7.68552	8.10023	8.65525	5.37855	7.71781
Pkib	24678	5570	18768	No	1369105_a_at	1369105_a_at	223551_at	1421137_a_at	1421138_a_at	223551_at	223551_at	1.97279	1.94129	1.53405	2.48428	1.61919	2.09504	3.01972	1.26596	1.9732	3.93006	3.87938	2.92626	4.39758	3.78553	5.12607	8.01136	4.24554	4.70628
Tcea2	29575	6919	21400	No	1369106_at	1369106_at	203919_at	1440791_x_at	1440791_x_at	203919_at	203919_at	0.809533	0.763114	2.07288	2.97426	1.2693	1.0235	1.93979	2.20362	2.47195	4.35682	4.33863	5.33786	6.83993	5.24026	5.46157	5.85614	7.08505	7.05485
Tp63	246334	8626	22061	No	1371107_a_at	1369108_at	211193_at	1418158_at	1452027_a_at	211193_at	207382_at	1.64993	1.66825	1.37738	2.10598	1.24502	1.37224	1.58106	1.29394	1.56034	4.27305	4.04235	2.58633	3.68936	3.90703	4.37725	3.87796	3.55378	5.10766
Fabp1	24360	2168	14080	Yes	1369111_at	1369111_at	205892_s_at	1417556_at	1448764_a_at	205892_s_at	205892_s_at	4.75163	4.71442	4.90407	4.8134	3.21889	3.70729	3.60594	3.57463	4.10256	14.0004	14.006	14.1651	13.0872	9.25176	11.1322	10.3003	10.2646	12.0292
Grem1	50566	26585	23892	No	1369113_at	1369113_at	218469_at	1425357_a_at	1425357_a_at	218469_at	218469_at	1.34092	1.34294	1.72666	1.92774	1.01456	0.97179	1.7269	1.73177	1.25976	3.50696	3.37775	3.39797	2.86667	3.28708	3.51993	3.95116	5.26849	2.99607
Adrb2	24176	154	11555	No	1369115_at	1369115_at	206170_at	1437302_at	1437302_at	206170_at	206170_at	1.82492	1.86432	1.6477	2.941	1.74931	2.17036	2.47979	2.58077	1.41878	4.35496	4.56263	3.07636	6.56784	4.47359	6.10694	6.53025	6.98565	4.54689
Gnrhr	81668	2798	14715	No	1387465_a_at	1369118_a_at	216341_s_at	1427731_at	1427731_at	216341_s_at	216341_s_at	1.40702	1.41655	1.37387	1.81195	1.15082	1.38024	1.51994	1.51667	1.51033	4.18405	4.33497	2.84263	3.18531	4.04877	4.95742	3.75151	3.6931	4.42002
Htr7	65032	3363	15566	No	1369119_a_at	1369119_a_at	236281_x_at	1435332_at	1435332_at	236281_x_at	236281_x_at	1.47157	1.5671	1.60698	1.9017	1.33351	1.52508	1.44502	1.7113	1.39433	4.29548	4.42414	3.50987	2.65199	3.92227	4.91607	3.21992	5.26788	2.9817
Lhb	25329	3972	16866	Yes	1369120_a_at	1369120_a_at		1450795_at	1450795_at			2.55027	2.57416	1.24105		2.2121	2.40063		1.78793		6.87946	6.95671	3.88967		6.37248	7.11597		5.33664
Gdf9	59304	2661	14566	No	1369121_at	1369121_at	221314_at	1448120_at	1448120_at	221314_at	221314_at	1.80767	1.83621	1.90809	1.67998	1.55727	1.71585	1.78642	2.16476	1.90562	4.57671	4.71765	3.98292	3.62598	4.59343	5.01603	4.56574	6.49025	5.69954
Bax	24887	581	12028	Yes	1369122_at	1369122_at	211833_s_at	1416837_at	1416837_at	208478_s_at	211833_s_at	2.7279	2.65214	2.85178	2.46692	3.30964	3.24655	3.0208	3.11845	2.78301	7.42187	7.44558	7.44537	4.6833	9.72176	9.95156	8.24978	9.16313	7.96865
Htr2a	29595	3356	15558	No	1369124_at	1369124_at	207135_at			207135_at	207135_at	2.00322	1.99008		1.81459	1.75921	1.89199	1.6098		1.62711	4.13527	4.19818		2.93134	4.0183	4.7574	3.70488		4.02906
Ptgfr	25652	5737	19220	Yes	1369127_a_at	1369127_a_at	1555097_a_at	1446331_at	1420349_at	1555097_a_at	1555097_a_at	2.16934	2.21641	1.4156	1.71089	1.781	2.10644	2.8225	2.37797	1.1474	5.97865	6.19655	2.61605	2.68385	5.46477	6.46785	7.22092	6.80362	3.02989
Grik5	24407	2901	14809	No	1369128_at	1369128_at	217509_x_at	1418784_at	1418784_at	217509_x_at	217509_x_at	1.48532	1.46366	1.53333	2.36455	1.84245	1.65659	1.97543	1.12001	2.13594	4.04042	3.943	4.75929	6.81598	4.76504	4.5367	7.44382	5.63424	7.61641
Rasgrp1	29434	10125	19419	No	1369130_at	1369130_at	205590_at	1434295_at	1421176_at	205590_at	205590_at	1.85136	1.82961	1.84411	2.18748	1.20026	1.57587	1.00698	1.69095	0.602699	4.45838	4.25018	4.18943	3.31997	3.51088	4.19357	3.22032	5.39917	2.91228
Slc18a2	25549	6571	214084	No	1369132_at	1369132_at	205857_at	1437079_at	1437079_at	205857_at	205857_at	2.02039	2.08834	1.39242	2.06273	1.71029	1.94075	1.89617	0.753889	1.58115	4.6397	5.01349	2.71051	3.43382	4.13833	5.18894	4.74552	3.03071	4.74893
Syt11	60568	23208	229521	No	1369135_at	1369135_at	209197_at	1429315_at	1429315_at	209197_at	209197_at	1.78957	1.85539	1.94498	1.9268	1.87709	1.96982	1.54819	1.97632	1.70951	5.48895	5.9802	4.32087	3.29472	5.61515	6.41225	3.79679	5.54028	4.49563
Cyp2a3	24299	1549	13086	No	1369136_at	1369136_at	207718_x_at			207718_x_at	207718_x_at	1.41295	1.47825		4.09016	1.07977	1.38218	2.51681		1.79519	3.85306	4.01577		10.7134	3.74532	4.42417	6.92888		5.94824
Chrne	29422	1145	11448	No	1369137_at	1369137_at	207274_at	1420560_at	1420560_at	207274_at	215916_at	1.65215	1.28673	1.01374	2.16087	1.23125	1.00739	1.72244	1.1926	1.57746	4.86627	4.64406	3.98667	4.84284	4.80541	4.8767	5.17612	5.16232	5.61694
Park2	56816	5071	50873	No	1369138_a_at	1369138_a_at	1555668_a_at	1449975_a_at	1449975_a_at	207058_s_at	1555668_a_at	1.97021	1.90619	1.6705	2.01264	1.56315	1.74065	1.78235	1.82419	1.45766	4.0744	3.79191	4.12773	3.12746	3.95996	4.37542	3.46171	5.24041	3.01833
Pdc	25343	5132	20028	No	1369139_at	1369139_at	211496_s_at	1449179_at	1449179_at	211496_s_at	211496_s_at	0.98408	0.89416	1.31089	1.63759	0.893502	0.941936	1.26718	1.3658	0.996617	3.58861	3.66959	2.89611	2.51354	3.64485	3.98905	3.12383	3.55744	2.95854
Rcvrn	140936	5957	19674	No	1369140_at	1369140_at	206203_at	1450215_at	1450215_at	206203_at	206203_at	1.26931	1.1057	1.08407	1.48867	1.175	1.02149	1.07348	1.18198	0.81077	3.96635	3.91854	3.09659	3.62059	4.06214	4.23194	4.26163	3.45986	4.74423
Prl3d1	53950			No	1369141_at	1369141_at						1.10978	1.10657			0.985109	1.07869				3.44474	3.45216			3.35959	3.77957
Bglap	25295	632	12096	No	1369142_at	1369142_at						0.647912	0.566038			0.489409	0.446331				3.51859	3.64894			3.54276	4.0817
Chrnb3	171131	1142	108043	No	1369143_at	1369143_at	207859_s_at	1451842_a_at	1451842_a_at	207859_s_at	207859_s_at	0.55583	0.52271	1.17785	1.94726	0.405507	0.435018	1.60252	1.13395	1.44025	3.66325	3.78969	3.22079	3.01067	3.59744	4.12668	3.84404	4.94761	4.20805
Kcnd3	65195	3752	56543	No	1369145_a_at	1369145_a_at	213832_at	1435720_at	1426070_a_at	213832_at	213832_at	1.81551	1.78966	1.57873	3.25452	1.68929	1.7217	2.43577	1.41529	1.30106	4.71996	4.48875	3.36812	7.12512	4.71787	5.01785	6.0026	5.0582	3.80696
Ahr	25690	196	11622	Yes	1369146_a_at	1369146_a_at	202820_at	1422631_at	1422631_at	202820_at	202820_at	2.51287	2.53191	3.31612	3.42305	2.41694	2.45282	3.10787	3.46972	3.06101	6.65689	7.00606	8.73801	8.5296	6.51745	7.15822	8.58216	10.453	8.91518
Hnf1a	24817	6927	21405	Yes	1369148_at	1369148_at	210515_at	1421234_at	1421234_at	210515_at	210515_at	2.81193	2.81097	1.30615	2.65167	2.71344	2.70776	2.48085	1.87853	2.84003	7.53497	7.67666	3.77428	5.90878	7.48992	7.78321	6.6898	5.03406	8.15453
Limk1	65172	3984	16885	No	1369149_at	1369149_at	204357_s_at	1425836_a_at	1417627_a_at	208372_s_at	204357_s_at	1.40355	1.34782	1.97873	1.91071	1.42668	1.7145	2.07997	1.93472	1.94343	4.83207	5.10522	5.77674	3.88937	5.06979	6.03608	6.76815	4.66205	6.81516
Dlk1	114587	8788	13386	No	1369151_at	1369151_at	209560_s_at	1449939_s_at	1449939_s_at	209560_s_at	209560_s_at	1.63956	1.68288	1.52836	2.15375	1.30424	1.57137	1.52316	1.72518	4.29631	4.37465	4.86168	3.5162	3.32343	5.28154	5.77275	3.82212	4.59418	12.7345
Nphs1	64563	4868	54631	No	1369153_at	1369153_at	207673_at	1422142_at	1422142_at	207673_at	207673_at	1.08983	0.988182	1.50131	1.4891	0.907895	0.989094	0.969653	1.86867	1.07345	3.48803	3.41661	4.53067	3.47427	3.523	3.67159	4.42851	6.50632	4.45832
Cntn4	116658	152330	269784	No	1369155_at	1369155_at	229084_at	1460321_at	1460321_at	229084_at	229084_at	1.48365	1.48927	1.52613	2.35631	1.24444	1.5206	1.27182	1.55323	1.09413	4.22724	4.5804	3.28174	3.77311	4.33789	4.92498	3.19622	4.47438	3.03635
Frk	79209	2444	14302	Yes	1369156_at	1369156_at	235924_at	1426569_a_at	1426569_a_at	235924_at	235924_at	2.70511	2.6795	2.26957	3.23103	3.29655	3.24759	3.01487	2.32906	2.35073	6.65361	6.64189	5.17892	7.49819	9.29763	9.43417	8.19788	6.22673	6.50644
Pde3b	29516	5140	18576	Yes	1369157_at	1369157_at	214582_at	1433694_at	1433694_at	214582_at	214582_at	3.00901	3.08189	3.66101	3.02102	2.76814	2.72159	2.55283	3.3994	2.93391	7.95342	8.25411	9.95091	6.74499	7.64303	7.68491	5.97399	9.89935	8.05323
Casr	24247	846	12374	No	1369158_at	1369158_at	242745_at	1449881_a_at	1449881_a_at	240886_at	210577_at	1.3861	1.11819	1.79926	1.9911	1.25768	1.12429	1.51379	1.88132	1.79497	4.26563	4.0464	4.2883	5.38271	4.21172	4.3395	4.33187	5.94425	6.78759
Ar	24208	367	11835	No	1369159_at	1369159_at	226197_at	1455647_at	1422982_at	226192_at	226197_at	2.08771	2.00498	2.36403	3.8066	1.91822	1.97135	2.92626	1.81884	1.80803	4.60681	4.7611	5.43199	9.33959	4.61106	5.21258	7.97432	5.82038	4.75583
Slc4a7	117955	9497	218756	Yes	1369160_a_at	1369160_a_at	209884_s_at	1438673_at	1438673_at	209884_s_at	209884_s_at	2.20568	2.07371	2.86203	2.632	2.35883	2.44729	2.97161	2.54233	2.92058	5.1059	4.71443	7.05654	3.89608	6.35145	6.96833	7.27842	6.74467	7.44079
Abcb4	24891	5244	18670	Yes	1369161_at	1369161_at	207819_s_at	1449818_at	1449818_at	207819_s_at	207819_s_at	3.32092	3.20397	3.82217	3.95029	2.80846	2.93824	2.81675	3.77065	2.74098	9.1822	8.84928	10.568	9.89315	8.07762	8.60996	7.73828	11.1933	7.82451
Gucy2c	25711	2984	14917	Yes	1369162_at	1369162_at	206312_at	1436370_at	1436370_at	206312_at	206312_at	1.55822	1.47051	1.37254	1.76048	2.01206	1.95505	1.24348	1.41624	1.05818	4.08643	4.08876	3.10533	3.2031	5.32704	5.63182	3.57388	4.41203	4.24398
Grik4	24406	2900	110637	No	1369163_at	1369163_at	208552_at	1437681_at	1437681_at	208552_at	208552_at	1.22331	1.25006	1.59748	1.34844	0.913376	1.16549	1.10353	1.40201	0.963469	5.24565	5.04281	4.80505	2.9928	5.28368	5.56045	3.94407	5.49672	4.13445
Trpc4	84494	7223	22066	No	1369164_a_at	1369164_a_at	224220_x_at	1446366_at	1446366_at	220818_s_at	224220_x_at	1.0778	1.0165	1.23089	1.44171	0.846939	0.812778	1.21841	1.25131	1.15989	4.05561	4.1533	3.45245	4.57222	3.93133	4.4928	5.29689	3.94141	5.62795
Trpc3	60395	7222	22065	No	1369165_at	1369165_at	206425_s_at	1417577_at	1417577_at	206425_s_at	206425_s_at	1.61548	1.55509	1.31688	1.8556	1.40962	1.4421	1.43665	1.21864	1.4401	3.72649	3.9933	3.44274	2.83383	3.56971	4.27357	3.25683	5.01377	3.67378
Mmp9	81687	4318	17395	No	1369166_at	1369166_at	203936_s_at	1416298_at	1416298_at	203936_s_at	203936_s_at	1.2419	1.1992	1.44923	2.53182	1.29952	2.18678	2.24367	1.36141	2.20539	3.91161	3.91867	4.01884	4.79325	4.21961	6.10353	5.49904	5.36639	5.51226
Gfra2	25136	2675	14586	No	1369167_at	1369167_at	205721_at	1425579_at	1425579_at	205721_at	205721_at	2.11646	2.10712	2.1469	2.05529	1.8074	1.91867	1.30575	2.23759	1.17012	5.38868	5.54078	5.98678	4.81131	5.41768	6.05045	5.21576	7.07911	5.51818
Clock	60447			No	1369168_a_at	1369168_a_at						1.81644	1.91686			1.94747	1.9672				4.73399	4.85703			5.24824	5.57946
Slc23a1	50621	9963	20522	Yes	1369169_at	1369169_at	223732_at	1421912_at	1421912_at	223732_at	223732_at	3.19264	3.31203	3.40389	2.89154	2.17499	2.27409	2.03039	2.5641	2.31548	8.81783	9.24161	9.13454	6.4139	5.58133	6.18888	5.09541	7.52702	6.74335
Mst1	24566	4485	15235	Yes	1369171_at	1369171_at	216320_x_at	1418267_at	1418267_at	216320_x_at	216320_x_at	3.60771	3.71506	3.6977	4.05555	3.12026	3.33075	3.19971	3.84766	3.8498	10.4156	10.8083	10.0112	10.4652	8.86695	9.94763	9.20984	11.7251	11.4429
Pde1a	81529	5136	18573	No	1369172_at	1369172_at	242789_at	1449298_a_at	1449298_a_at	208396_s_at	242789_at	1.29577	1.24052	1.90671	2.38696	0.857008	0.850091	1.18309	1.59547	1.13829	3.82255	4.00022	3.65628	4.33391	3.51595	4.13731	3.41544	3.91094	3.28098
C3ar1	84007	719	12267	No	1369173_at	1369173_at	209906_at	1419483_at	1419482_at	209906_at	209906_at	1.94093	1.98226	1.94724	2.90048	1.48252	1.73684	1.66616	1.60985	1.62258	5.14916	5.02656	3.84437	7.23431	5.20653	5.39437	4.66225	5.14718	5.05194
Ambn	25376	258	11698	No	1369175_a_at	1369175_a_at	221114_at	1449417_at	1449417_at	221114_at	221114_at	1.03554	1.00236	1.49098	1.61973	0.904417	0.959645	1.3317	1.40277	1.06607	3.57237	3.77467	2.80338	3.46685	3.43682	4.22441	4.48926	3.28236	5.17654
Slc36a1	155205	206358	215335	No	1369176_at	1369176_at	213119_at	1428793_at	1428793_at	213119_at	213119_at	1.43013	1.42903	2.76023	2.37331	2.06699	1.68391	2.58748	2.5723	2.66101	6.00307	6.01753	7.06129	5.74479	6.46157	6.73512	7.74504	7.20486	8.0179
Pi4k2a	114554	55361	84095	Yes	1369177_at	1369177_at	209345_s_at	1454605_a_at	1454605_a_at	209345_s_at	209345_s_at	2.54225	2.46558	3.11768	2.84112	2.46047	2.5021	3.19048	3.27807	3.02633	6.82502	6.86328	8.52228	5.63462	6.84287	7.29299	8.75468	10.0844	8.58331
P2rx1	25505	5023	18436	No	1385148_at	1369178_a_at	210401_at	1460719_a_at	1460719_a_at	210401_at	210401_at	1.77262	1.60095	1.33849	2.06629	1.31672	1.36931	1.57951	1.47558	1.89278	5.31681	5.13527	3.64677	5.0313	3.7405	4.37253	5.61329	4.98235	6.12078
Pparg	25664	5468	19016	Yes	1369179_a_at	1369179_a_at	208510_s_at	1420715_a_at	1420715_a_at	208510_s_at	208510_s_at	2.23428	2.22921	2.30095	2.34603	1.82171	1.88093	2.82123	2.52165	2.91402	5.85485	5.817	6.20746	5.44665	5.14642	5.50157	7.61277	7.45516	8.42239
F3	25584	2152	14066	No	1369182_at	1369182_at	204363_at	1417408_at	1417408_at	204363_at	204363_at	1.76062	1.6707	2.05788	2.29302	2.56847	2.57146	2.40416	2.5479	2.43198	4.0203	3.95771	4.25972	4.5295	6.55691	6.92708	6.49741	7.23633	7.03706
Mapk13	29513	5603	26415	No	1369183_at	1369183_at	210058_at	1448871_at	1448871_at	210058_at	210058_at	1.59821	1.45683	0.984127	2.26963	1.39955	1.38448	2.70094	2.42334	3.00775	4.73734	4.65703	3.80056	3.95419	4.56694	5.37102	7.23497	7.39318	8.80522
Cldn16	155268	10686	114141	No	1369184_at	1369184_at	220332_at	1420434_at	1420434_at	220332_at	220332_at	0.773251	0.769207	0.913847	1.39616	0.685326	0.676068	1.83094	0.895168	1.65821	3.87129	4.0262	3.48838	3.82226	3.96563	4.428	5.86269	4.58163	6.22032
Casp1	25166	834	12362	Yes	1369186_at	1369186_at	211366_x_at	1449265_at	1449265_at	209970_x_at	211366_x_at	2.50817	2.61421	2.14258	3.101	1.72157	2.10046	2.96604	1.39232	2.33617	6.50438	7.18787	4.95653	6.77465	3.82815	5.52943	7.85931	3.65431	6.60792
Fbxo32	171043	114907	67731	No	1369188_at	1369188_at	225803_at	1435265_at	1448747_at	225328_at	241763_s_at	1.42469	1.25817	1.7701	2.03081	2.38032	2.31182	2.07406	1.82536	1.63335	4.1209	3.92157	3.78199	3.44612	6.71197	6.70845	5.19294	5.75242	3.79929
Npy4r	29471	5540	19065	No	1369189_at	1369189_at		1422271_at	1422271_at			1.70371	1.80109	1.45799		1.31557	1.58101		1.29883		4.75882	4.99445	3.42943		4.42832	5.30939		4.3298
Cd2	497761	914	12481	No	1369190_at	1369190_at	205831_at	1418770_at	1418770_at	205831_at	205831_at	1.57751	1.56887	1.58828	2.60833	1.09793	1.18651	1.76603	1.26901	1.8396	5.32432	5.31638	3.41286	5.18868	5.1664	5.4785	4.64681	3.70615	5.38867
Il6	24498	3569	16193	No	1369191_at	1369191_at	205207_at	1450297_at	1450297_at	205207_at	205207_at	1.43233	1.38556	1.03708	2.20005	1.49153	2.19131	2.05508	0.668528	1.57406	3.48744	3.47832	2.46868	4.32392	3.73902	5.71476	5.29518	3.12053	4.473
Cdkn2b	25164	1030	12579	No	1369193_at	1369193_at	236313_at	1449152_at	1449152_at	236313_at	236313_at	1.59804	1.49671	1.51501	1.9027	2.30089	2.15412	2.78493	2.53031	1.64098	4.98257	5.04282	3.69708	2.78487	6.48313	6.50513	7.10701	7.5213	3.99554
Cdkn2a	25163	1029	12578	No	1369194_a_at	1369194_a_at	209644_x_at	1450140_a_at	1450140_a_at	209644_x_at	209644_x_at	0.977701	0.85437	1.04704	2.57143	1.18817	1.30921	2.39658	1.24528	2.48947	3.6794	3.61109	3.09347	5.43672	3.89073	4.40658	6.78802	3.62207	6.91365
Fabp2	25598	2169	14079	Yes	1369195_at	1369195_at	207475_at	1418438_at	1418438_at	207475_at	207475_at	2.2424	2.31551	3.77635	1.85094	2.41353	1.99023	1.45275	2.51964	1.59623	5.75086	5.95715	10.1786	4.11179	6.55936	6.13284	4.37578	7.21994	4.37784
Ppy	24677	5539	19064	No	1369196_at	1369196_at	210670_at	1420440_at	1420440_at	210670_at	210670_at	2.00309	1.89886	0.755279	1.26249	1.63676	1.56722	1.23058	1.1699	1.12353	5.38151	5.25268	3.3322	3.04995	5.47565	5.70977	3.76277	4.73905	4.56466
Apaf1	78963	317	11783	Yes	1369197_at	1369197_at	204859_s_at	1452870_at	1452870_at	204859_s_at	204859_s_at	2.4175	2.33745	2.13647	2.54226	3.18856	3.07579	2.5994	2.42583	2.61897	6.19995	5.79878	4.51514	3.99647	9.12023	8.93178	6.76573	6.76916	7.65981
Nt5e	58813	4907	23959	Yes	1384112_at	1369200_at	203939_at	1428547_at	1428547_at	203939_at	203939_at	3.67255	3.6084	2.64822	3.43305	3.19213	2.88149	3.20124	3.05465	2.961	10.2163	10.1844	6.64184	8.15968	9.07525	8.36817	8.82373	8.97537	7.98907
Mgat3	29582	4248	17309	No	1369201_at	1369201_at	244104_at	1428801_at	1428801_at	209764_at	209764_at	0.994783	0.948394	1.71094	2.3338	0.844438	0.968355	1.67215	1.43014	1.67698	4.9687	5.09047	3.44124	5.52621	4.9997	5.6904	4.96414	4.62052	5.87757
Wif1	114557	11197	24117	No	1369203_at	1369203_at	204712_at	1425425_a_at	1425425_a_at	204712_at	204712_at	1.51231	1.47657	0.88149	1.52873	1.60916	1.69942	1.02121	0.476424	0.717732	3.62292	3.7026	2.46161	2.74965	3.60567	4.16865	3.30447	2.81512	3.20873
Hck	25734	3055	15162	Yes	1369204_at	1369204_at	208018_s_at	1449455_at	1449455_at	208018_s_at	208018_s_at	2.56065	2.60377	2.29423	2.7639	1.75649	2.38487	1.82578	1.80133	1.48375	6.87761	7.0935	5.1515	5.96562	5.0634	6.88582	4.89896	4.79475	5.10319
Neurog1	29410	4762	18014	No	1369205_at	1369205_at	208497_x_at	1450836_at	1450836_at	208497_x_at	208497_x_at	1.76306	1.79623	1.69106	1.99789	1.58999	1.69156	1.72153	1.25865	1.34	4.7679	5.02487	4.64705	4.06698	4.76621	5.34253	4.52395	5.86978	4.90009
Cpb2	113936	1361	56373	Yes	1369206_at	1369206_at	206651_s_at	1418771_a_at	1418771_a_at	206651_s_at	206651_s_at	4.24133	4.24712	4.31875	4.76826	3.77266	3.90125	3.82101	4.3692	3.84657	12.3794	12.5215	11.9512	12.6528	11.4024	12.1028	10.882	13.3011	11.2535
Il7	25647	3574	16196	Yes	1369208_at	1369208_at	206693_at	1436861_at	1436861_at	206693_at	206693_at	2.10776	2.14712	1.71789	2.08491	2.59388	2.69092	2.41731	1.547	2.29859	5.01664	5.47537	3.01988	3.27361	7.11736	7.90502	5.52142	3.58084	5.63187
Scn1a	81574	6323	20265	No	1369210_at	1369210_at	1555246_a_at	1441728_at	1441728_at	1555246_a_at	210383_at	1.11394	1.04614	1.22331	1.30252	0.78399	0.829671	1.20372	1.20393	2.6284	3.31046	3.26418	2.90838	2.64539	3.18345	3.53218	3.37998	4.11838	7.14142
Cacna1i	56827	8911	239556	No	1369211_at	1369211_at	221631_at			211830_s_at	221631_at	1.48494	1.61782		2.21977	1.58303	1.7141	1.93378		1.91384	5.72664	5.97981		5.71852	5.61808	6.16421	4.94136		6.08228
Epb41l1	59317	2036	13821	Yes	1369212_s_at	1369212_s_at	212336_at	1460592_at	1434575_at	212339_at	212336_at	2.56147	2.58347	2.0299	1.99448	2.50729	2.37268	1.51138	1.99792	2.68533	7.02339	6.91627	4.69666	3.59961	6.97133	6.78929	3.86927	5.52061	7.44139
L1cam	50687	3897	16728	No	1369213_at	1369213_at	204584_at	1450435_at	1450435_at	204584_at	204584_at	1.43988	1.35266	1.92322	1.69418	1.39274	1.63037	1.28108	2.08153	2.21361	4.48394	4.80442	3.84493	3.11447	4.69753	5.40506	3.794	5.84659	5.83481
Ciita	85483	4261	12265	No	1369214_a_at	1369214_a_at	210925_at	1421210_at	1421210_at	210925_at	210925_at	1.69934	1.90115	1.62587	2.06381	1.47591	1.76834	1.77146	1.60787	1.86075	5.22802	5.50632	3.85298	4.0542	4.94306	5.62781	4.90315	4.50122	5.78371
Cpd	25306	1362	12874	Yes	1369215_a_at	1369215_a_at	201941_at	1455009_at	1418018_at	201941_at	201941_at	3.23416	3.47467	2.85638	3.35153	3.26994	3.3129	3.27983	2.7537	3.50202	9.26327	10.0019	6.77248	7.75086	9.72024	10.0552	9.12553	7.64961	10.1352
Flt4	114110	2324	14257	Yes	1369216_a_at	1369216_a_at	210316_at	1444052_at	1444052_at	229902_at	229902_at	2.39063	1.87709	2.88486	2.32444	2.01275	1.61126	1.56286	2.52229	1.53685	6.26261	5.29638	7.40947	3.85218	5.4604	5.41004	4.22607	7.22521	4.41299
Met	24553	4233	17295	Yes	1369218_at	1369218_at	203510_at	1434447_at	1434447_at	203510_at	203510_at	2.61885	2.60395	3.40511	3.79279	2.68552	2.62935	4.07887	3.51784	3.4197	6.97241	6.99926	9.32023	9.08928	7.57228	7.59752	11.7693	10.2601	10.1504
Dnm1l	114114	10059	74006	Yes	1369220_at	1369220_at	226154_at	1428086_at	1428086_at	226154_at	226154_at	2.63971	2.57679	3.38801	3.18776	2.94977	2.87038	3.42195	3.07678	3.48337	7.00927	6.99956	9.01309	6.86607	8.46417	8.4202	9.42403	8.83315	9.84559
Gucy2d	113911			No	1369223_at	1369223_at						1.81044	1.82614			1.6055	1.67969				6.6266	6.43984			6.5814	6.94899
Cdh17	117048	1015	12557	Yes	1369224_at	1369224_at	209847_at	1419331_at	1419331_at	209847_at	209847_at	2.74345	2.91818	0.588751	1.54802	3.46568	3.53315	1.23867	1.118	1.29193	7.40687	8.10704	2.66552	2.7236	10.1486	10.5909	3.64431	4.25361	3.98351
Kng2	25087		385643	Yes	1369225_at	1369225_at						4.13974	4.12568			3.52709	3.60151				11.9169	12.0121			10.0857	10.79
Chm	24942	1121	12662	Yes	1369227_at	1369227_at	227871_at	1439824_at	1439824_at	227871_at	227871_at	2.32613	2.39862	2.94854	3.1144	2.56379	2.4941	3.1958	2.74363	3.03544	5.36274	5.71226	7.41925	6.86797	6.70501	6.69461	8.81338	7.72664	8.45832
Lifr	81680	3977	16880	No	1369228_at	1369228_at	225575_at	1425107_a_at	1425107_a_at	225575_at	225575_at	1.79035	1.77064	3.9487	3.70322	1.45481	1.71765	2.10832	2.77149	3.01978	5.11433	5.24708	10.9348	8.93705	4.72942	5.87339	5.18451	7.90653	8.21224
Pde5a	171115	8654	242202	No	1369229_at	1369229_at	1562228_s_at	1460118_at	1458341_x_at	1562228_s_at	1562228_s_at	1.66723	1.80787	1.93038	2.38174	2.41448	2.33726	2.22408	1.86671	2.1055	4.97078	5.38111	3.78695	5.76899	6.54637	6.78136	6.40012	5.21881	6.37088
Gabrr2	29695	2570	14409	No	1369230_at	1369230_at	208217_at	1420735_at	1420735_at	208217_at	208217_at	1.96288	1.98345	1.16598	2.22482	1.44273	1.71881	1.85702	1.00621	1.90925	4.47852	4.61412	3.13352	5.19298	4.28281	5.02767	5.75182	4.17263	6.06234
Kcnk10	65272	54207	72258	No	1369232_at	1369232_at	220727_at	1438088_at	1438088_at	220727_at	220727_at	1.56731	1.50338	1.43567	1.8545	1.4918	1.4746	1.58672	1.58658	1.49652	4.38203	4.35089	2.99451	4.93294	4.34416	4.91499	5.08484	3.95671	5.74999
Prdm4	170820	11108	72843	No	1369236_at	1369236_at	218329_at	1452208_at	1452208_at	218329_at	218329_at	2.0799	1.98268	2.45971	2.71504	2.50513	2.41614	2.85157	2.86089	2.84434	5.20522	5.05147	6.14062	5.599	7.02988	7.05401	7.91953	8.26834	8.37456
Slc6a7	117100	6534	240332	No	1369237_at	1369237_at	208494_at	1455469_at	1455469_at	208494_at	208494_at	2.0479	2.0545	1.58763	1.45034	1.86968	1.99038	0.91316	1.48046	1.04153	4.88426	5.01786	4.7313	4.78281	4.84947	5.29817	5.87941	4.71578	6.89565
Inhbe	83711	83729	16326	Yes	1369238_at	1369238_at	210587_at	1422144_at	1422144_at	210587_at	210587_at	3.43155	3.37304	2.80632	3.32253	2.88564	3.03334	3.44874	2.59831	2.63367	9.73686	9.66274	7.11565	7.54796	8.24415	9.02698	9.50373	7.47849	7.0862
Clcn5	25749	1184	12728	No	1369239_at	1369239_at	226274_at	1420295_x_at	1420295_x_at	226274_at	226274_at	1.67833	1.74499	2.74093	3.32521	1.86421	1.96196	2.54956	3.18932	3.03487	3.78788	3.82693	7.57109	7.92082	4.21264	4.73474	6.9124	10.2602	8.87779
Avpr1b	29462			No	1369241_at	1369241_at						1.78195	1.76285			1.61289	1.61124				4.50916	4.98632			4.2697	5.43113
Pax6	25509	5080	18508	No	1369242_at	1369242_at	205646_s_at	1419271_at	1456342_at	205646_s_at	205646_s_at	1.34464	1.35872	1.2635	1.53488	1.21162	1.54457	1.31645	1.43202	1.8847	3.34923	3.34543	3.18925	4.14889	3.30224	3.81461	4.82497	4.98577	6.14177
Nr2c2	50659	7182	22026	No	1369243_at	1369243_at	225477_s_at	1454851_at	1454851_at	225477_s_at	225477_s_at	1.4007	1.49934	3.11013	3.07512	1.66779	1.7189	2.82094	2.85311	3.03035	4.06209	4.01586	8.2709	6.36206	4.54625	4.62914	7.35098	8.56557	8.36034
Arnt	25242	405	11863	Yes	1369244_at	1369244_at	218221_at	1437042_at	1437042_at	218221_at	218221_at	2.33617	2.37587	2.76131	2.98457	2.18721	2.28	2.61488	2.60524	2.44781	6.31714	6.46772	6.98833	6.40441	6.3978	6.89603	6.99088	7.69814	6.588
Chrm2	81645	1129	243764	No	1369245_at	1369245_at	221330_at			221330_at	221330_at	1.61841	1.71439		1.00131	1.63158	1.78045	0.81075		0.694773	4.11758	4.23894		3.00329	4.46349	4.73867	3.78008		4.42909
Xiap	63879	331	11798	Yes	1369248_a_at	1369248_a_at	228363_at	1437533_at	1437533_at	228363_at	228363_at	2.83591	2.9869	3.71753	3.42967	2.78837	2.99794	3.48834	3.37589	3.22967	7.16535	7.88284	10.0454	7.75076	7.51328	8.57199	9.60572	9.93125	8.99842
Slc28a1	116642	9154	434203	No	1369250_at	1369250_at	231187_at			207560_at	231187_at	1.63465	1.52481		2.79564	1.34651	1.16837	2.64529		1.84333	4.65895	4.7341		6.07544	4.7564	5.07384	7.12722		6.05475
Chrna4	25590	1137	11438	No	1369252_a_at	1369252_a_at	216886_at	1456354_at	1456354_at	206735_at	216886_at	1.08549	1.03323	2.15427	2.16433	1.16512	1.28246	1.40957	1.65512	1.32385	4.76158	4.91995	4.40003	5.24311	4.57339	5.24522	4.23951	4.22882	4.58954
Kremen1	114107	83999	84035	No	1369253_at	1369253_at	227250_at	1435472_at	1435472_at	235370_at	227250_at	1.26041	1.25215	2.41838	2.0471	1.25948	1.3082	1.97771	2.22885	2.59739	3.75364	3.72585	5.8728	5.23022	4.09371	4.22199	5.1031	5.87407	7.28634
Bace1	29392	23621	23821	No	1369256_at	1369256_at	222462_s_at	1455826_a_at	1421824_at	217904_s_at	222462_s_at	2.17966	2.16393	2.94443	3.09253	1.97355	1.93092	2.70659	2.47956	2.63358	5.61606	5.56398	7.37367	6.98132	5.29455	5.56239	7.84042	7.40262	8.06387
Grk1	81760	6011	24013	No	1369257_at	1369257_at	208041_at	1421361_at	1421361_at	208041_at	208041_at	1.55482	1.54829	0.966695	1.82652	1.47464	1.49899	1.59749	0.599051	1.47254	4.72819	4.72912	3.66208	3.89692	5.13179	5.20597	4.8696	4.17992	5.37588
Fut9	84597	10690	14348	No	1369258_at	1369258_at	216185_at	1435308_at	1435308_at	216185_at	216185_at	0.77572	0.884412	1.21025	1.38185	0.600114	0.74887	1.08912	1.03204	1.07257	3.03802	3.09198	2.94388	2.8739	2.96622	3.35278	3.37119	3.29977	3.72395
Dio1	25430	1733	13370	Yes	1369259_at	1369259_at	206457_s_at	1417991_at	1417991_at	206457_s_at	206457_s_at	2.63581	2.5853	3.54673	3.90341	1.89826	2.00264	2.71563	2.34864	2.80553	6.91758	6.78911	9.56985	9.55212	4.71456	5.30156	7.05187	6.2761	7.86549
Mpp4	58808	58538	227157	No	1369260_a_at	1369260_a_at	1552489_s_at	1460368_at	1460368_at	1555099_at	1552489_s_at	1.64874	1.70784	2.19848	1.77997	1.82212	1.81413	1.12294	0.954227	1.09428	3.62676	3.92404	4.89016	3.35781	3.82005	4.40741	3.04809	3.76856	2.94749
Kcnj13	94341	3769	100040591	No	1369261_at	1369261_at	210179_at	1456418_at	1456418_at	210179_at	210179_at	1.68926	1.60972	1.58393	1.51365	1.60246	1.6177	0.933757	1.62535	0.891273	4.45907	4.41318	3.63289	2.89117	4.46326	4.7409	3.39515	5.25194	3.73715
Casp8	64044	841	12370	Yes	1369262_at	1369262_at	213373_s_at	1424552_at	1424552_at	213373_s_at	213373_s_at	2.51722	2.44571	3.12464	2.923	2.7998	2.7658	3.24131	2.84507	3.09673	6.5188	6.53096	8.32361	5.59681	7.63867	7.92339	8.78083	8.35718	8.3216
Wnt5a	64566	7474	22418	No	1369263_at	1369263_at	205990_s_at	1436791_at	1456976_at	205990_s_at	205990_s_at	1.41845	1.40405	1.59762	2.5387	1.12503	1.41928	2.30515	1.47177	1.02661	3.26768	3.31698	3.3429	4.53625	3.14863	3.61056	5.48017	4.08246	3.33565
Cyp21a1	24298	1590	13079	No	1369264_at	1369264_at		1455691_at	1455691_at			1.63991	1.51397	1.95895		1.19337	1.49407		1.94047		4.69701	4.69907	5.60453		4.83897	5.32946		6.25223
Gabrg3	79211	2567	14407	No	1369267_at	1369267_at	216895_at	1445846_at	1422187_at	216895_at	216895_at	1.75819	1.72607	1.34456	1.66157	1.54168	1.76781	1.52647	1.45801	1.60135	3.65969	4.05426	3.29936	2.6951	3.57773	4.85184	3.56255	4.20492	4.10225
Atf3	25389	467	11910	Yes	1369268_at	1369268_at	202672_s_at	1449363_at	1449363_at	202672_s_at	202672_s_at	2.21878	1.65539	1.98206	3.30563	3.17697	3.36158	3.21852	3.17814	2.60844	5.78222	4.2801	4.42725	7.64126	9.3424	10.1336	8.78108	9.32377	7.21382
Nr1i2	84385	8856	18171	Yes	1369270_at	1369270_at	207202_s_at	1451807_at	1425723_at	207202_s_at	207202_s_at	3.26477	3.2397	2.84568	3.56218	2.6979	2.62218	2.9822	2.9082	2.53631	9.00667	8.85263	7.23227	8.86951	7.59104	7.63309	8.35911	8.43396	7.23632
Prkab2	64562	5565	108097	No	1378845_at	1369271_at	225278_at	1435875_at	1435874_at	225278_at	225278_at	1.532	1.67097	2.17539	3.5039	2.01097	2.09364	3.28565	2.93402	3.54739	4.49195	4.77408	4.61569	8.26201	5.57149	5.97167	8.97535	8.93644	10.2107
Adora3	25370			No	1369272_at	1369272_at						2.11666	2.17477			1.23014	1.41021				4.76995	5.04845			3.57017	3.98155
Npr3	25339	4883	18162	No	1369273_a_at	1369273_a_at	219054_at	1435184_at	1435184_at	219054_at	219054_at	1.06355	1.03479	1.81679	2.70035	0.939974	1.00642	2.39339	1.18151	1.37832	4.24935	4.22875	3.42698	5.94677	4.53833	5.22493	6.45987	3.34025	5.51084
Cdkl3	60396	51265	213084	No	1369274_a_at	1369274_a_at	219831_at	1456052_at	1456052_at	219831_at	219831_at	1.26365	1.26984	0.922184	2.12929	1.5412	1.40831	1.94739	1.29863	2.35817	4.30268	4.34857	2.53257	3.59559	4.61423	5.05483	4.5605	3.50639	6.58094
Mecp2	29386	4204	17257	No	1369277_at	1369277_at	202618_s_at	1460246_at	1460246_at	202618_s_at	202618_s_at	2.00039	1.96001	2.39983	2.50221	1.99175	2.23598	2.64606	2.25584	2.46757	5.42959	5.43153	6.06093	4.96814	5.43665	6.32176	7.33985	6.35126	7.29141
Dhrs9	170635	10170	241452	No	1369279_at	1369279_at	219799_s_at			219799_s_at	219799_s_at	1.90137	1.88567		2.51622	2.25406	2.32133	3.29518		1.75904	5.38521	5.50664		4.92975	6.25863	7.05665	9.14866		6.02409
Kcnk9	84429	51305	223604	No	1369280_at	1369280_at	224072_s_at			238870_at	224072_s_at	1.78421	1.7703		1.48188	1.54619	1.65843	1.41548		1.26614	4.13126	4.1674		3.66411	4.26567	4.78979	4.37442		5.36746
Tnfsf11	117516	8600	21943	No	1369281_at	1369281_at	210643_at	1451944_a_at	1451944_a_at	210643_at	211153_s_at	1.17325	1.20169	0.885808	2.35421	0.910947	1.11922	3.01291	1.00049	1.06433	3.34248	3.4349	3.34648	3.6223	3.32157	3.8276	8.05348	4.3073	4.4834
Tub	25609	7275	22141	No	1369283_at	1369283_at	228883_at	1420925_at	1420925_at	228883_at	228882_at	0.589678	0.597346	1.59599	2.06944	0.421569	0.490093	1.67872	1.45335	2.71946	3.60864	3.68078	3.1701	3.9642	3.56373	4.00612	5.34677	3.95422	7.62174
Barhl2	65050	343472	104382	No	1369284_at	1369284_at		1437555_at	1437555_at			1.55056	1.62519	1.1543		1.35436	1.52753		0.942359		4.80313	5.16357	3.15158		4.69147	5.68026		3.29895
Pggt1b	81746	5229	225467	Yes	1369285_at	1369285_at	242844_at	1438230_at	1429769_at	242844_at	235615_at	2.3405	2.23741	2.70413	3.03913	2.66608	2.53928	3.09658	2.42385	3.05518	5.94675	5.70285	7.21784	6.50751	7.41938	7.31353	8.22705	6.64605	8.51383
Proc	25268	5624	19123	Yes	1369286_at	1369286_at	206259_at	1418845_at	1418845_at	206259_at	206259_at	4.12486	4.10249	4.214	3.8104	3.70889	3.73416	3.12596	4.01261	3.20296	12.3084	12.3215	12.1248	10.5402	11.1501	11.5252	9.42203	12.2726	10.3032
Syt9	60564	143425	60510	No	1369287_at	1369287_at	1555052_a_at	1423258_at	1423258_at	1555052_a_at	1555053_at	1.7374	1.7264	1.72221	2.28301	1.29627	1.56327	1.95256	1.05019	1.41046	4.58608	4.5135	3.38054	3.90988	4.66912	5.01544	4.87565	3.54143	4.36474
Pitx1	113983	5307	18740	No	1369288_at	1369288_at	209587_at	1449488_at	1449488_at	209587_at	208502_s_at	1.50276	1.44957	1.61362	1.07285	1.68953	1.81436	0.822436	1.36291	2.46448	4.30305	4.38315	4.11275	3.68958	4.77525	5.55041	4.25488	5.02542	7.35485
Ccr5	117029	1234	12774	No	1369290_at	1369290_at	206991_s_at	1424727_at	1424727_at	206991_s_at	206991_s_at	2.01587	1.82526	2.26349	2.4945	0.962702	1.17468	1.44297	1.22511	1.42098	4.71082	4.48463	4.99572	5.28605	3.3941	3.99384	5.10985	3.06288	5.93177
Hsd17b1	25322	3292	15485	No	1369292_at	1369292_at	228595_at	1449392_at	1449392_at	228595_at	228595_at	1.6979	1.7435	1.58793	2.59213	1.58401	1.62064	2.75109	1.22608	2.77783	4.27468	4.19269	3.72059	5.79052	4.4839	4.54237	7.55927	4.32767	7.97818
Rtn4r	113912	65078	65079	No	1369293_at	1369293_at	228550_at	1419732_at	1419732_at	228550_at	228550_at	1.7292	1.80872	1.61682	2.26722	1.60439	1.80179	2.2173	1.76423	1.77245	5.7519	5.70636	5.12837	4.5267	6.19129	6.60478	5.73611	6.77286	5.47413
Bst1	81506	683	12182	No	1369294_at	1369294_at	205715_at	1449453_at	1449453_at	205715_at	205715_at	1.44604	1.39971	0.885178	2.17337	0.946093	1.42465	1.31943	1.37353	0.866041	4.51931	4.62417	2.82488	3.75072	4.50511	5.58053	4.06047	4.48958	3.86878
Pgc	24864	5225	109820	No	1369295_at	1369295_at	205261_at	1415786_at	1415786_at	205261_at	205261_at	0.726423	0.711055	1.49183	2.13721	0.676962	0.683491	1.89406	1.44366	3.52688	4.34524	4.40175	3.46825	4.93261	4.72704	5.03731	5.64045	4.43284	10.496
Sult1c3	65185	442038	20888	Yes	1369296_at	1369296_at		1420470_at	1420470_at			4.29015	4.30345	1.17585		2.67072	2.91021		1.0503		12.6121	12.7115	2.83932		7.45404	8.71346		4.47261
Aqp6	29170	363	11831	No	1369298_at	1369298_at	216219_at	1420035_at	1420035_at	216219_at	216219_at	1.62805	1.69123	1.70954	2.15647	1.33483	1.62209	1.675	1.72894	1.68705	3.86072	4.04739	3.95724	4.84816	3.59723	4.4663	5.79818	5.49211	7.31429
Ncr1	117547	9437	17086	No	1369300_at	1369300_at	217095_x_at	1422089_at	1422089_at	217095_x_at	217095_x_at	1.48105	1.37394	1.26042	1.94188	1.0388	1.14281	1.65906	1.22808	1.29821	3.87512	3.85967	3.60527	4.3315	3.84771	4.23197	5.38831	4.36739	6.16563
Aplnr	83518	187	23796	No	1369301_at	1369301_at	213592_at	1423037_at	1423037_at	213592_at	213592_at	1.32891	1.42032	1.35852	2.79936	1.32898	1.54576	1.19881	1.33733	0.988919	4.10649	4.47112	3.95552	6.23923	4.09502	5.04995	4.70009	4.90263	5.52766
Gper1	171104	2852	76854	No	1369302_at	1369302_at	210640_s_at	1447583_x_at	1447583_x_at	210640_s_at	210640_s_at	1.55511	1.4584	2.04954	2.809	1.47163	1.54749	2.48418	1.90555	2.67764	4.38211	4.31534	4.95391	6.55462	4.38732	4.87389	7.19521	4.89314	8.05934
Crh	81648	1392	12918	No	1369303_at	1369303_at	205630_at	1457984_at	1457984_at	205630_at	205629_s_at	1.14494	1.18942	1.0104	1.73025	0.785667	0.89478	1.42198	0.587586	1.60073	3.4217	3.49196	2.4297	2.87994	3.1639	3.54502	3.90097	2.79442	6.40743
Pts	29498	5805	19286	Yes	1369304_at	1369304_at	209694_at	1450660_at	1450660_at	209694_at	209694_at	2.46899	2.47001	3.15624	3.59197	2.42873	2.42001	3.78529	2.90231	3.41529	6.24263	6.28912	8.44313	8.64808	6.48982	6.68696	10.8273	8.5019	9.80788
Rab3il1	171452	5866	74760	No	1369305_at	1369305_at	219579_at	1428391_at	1428391_at	219579_at	219579_at	1.86285	1.8895	2.24166	2.66263	1.57619	1.70003	2.23068	1.52593	2.14978	4.46734	4.36044	5.48052	6.21133	4.43697	4.48677	6.56296	5.56031	6.59463
Klrd1	25110	3824	16643	No	1369306_at	1369306_at	207795_s_at	1460245_at	1460245_at	210606_x_at	207796_x_at	1.94525	1.95362	1.80405	2.2752	1.04262	1.25594	1.38014	1.17267	1.30772	3.84623	4.06599	3.28962	4.90961	3.16366	3.61224	4.37497	3.17696	3.89237
Tac1	24806	6863	21333	No	1369309_a_at	1369309_a_at	206552_s_at	1431883_at	1431883_at	206552_s_at	206552_s_at	1.21576	1.14919	1.61745	1.39767	0.874272	0.901474	1.03376	1.67671	0.733644	4.01428	4.38364	2.88365	2.46771	4.23192	4.71091	3.06845	4.83885	2.92667
Basp1	64160			No	1369310_at	1369310_at						1.77701	1.58399			3.47842	3.37855				5.16346	4.81898			10.7475	10.4898
Scn2b	25349	6327	72821	No	1369311_at	1369311_at	210364_at	1430648_at	1457144_at	210364_at	210364_at	0.83122	0.767261	1.67759	1.82749	0.756222	0.767339	1.39535	1.58605	1.49141	3.59858	3.56075	3.73887	4.55334	3.67058	4.03366	5.0993	4.5469	6.09983
Fgf5	60662	2250	14176	No	1369314_at	1369314_at	210311_at	1438883_at	1426186_a_at	210311_at	210311_at	1.34123	1.29372	1.11949	1.9574	1.18647	1.12759	1.39996	1.01055	1.3922	4.17177	4.0247	3.14816	2.98101	4.26267	4.36925	3.91696	4.096	4.8911
Il12a	84405	3592	16159	No	1369315_at	1369315_at	207160_at	1425454_a_at	1425454_a_at	207160_at	207160_at	1.41252	1.46412	1.5	1.47217	1.06011	1.24225	1.88462	1.77561	1.6784	4.08599	4.25411	3.05285	2.76935	4.02456	4.56476	4.09767	4.24312	4.58736
Lcn5	29552	414332	332578	No	1369317_at	1369317_at	238071_at			238071_at	238071_at	1.0478	1.16856		2.23978	0.8079	0.939025	1.88043		2.06901	3.68708	3.73964		4.80126	3.727	4.14397	5.31862		6.27476
Fhit	60398	2272	14198	Yes	1369318_at	1369318_at	206492_at	1425893_a_at	1425893_a_at	206492_at	206492_at	2.25093	2.3215	2.75655	2.37057	2.3509	2.21176	2.2719	2.55094	2.33823	5.43668	5.82556	7.1267	4.30071	6.34998	6.36033	5.68744	6.94348	6.7632
Mia	81510	8190	12587	No	1369320_at	1369320_at	206560_s_at	1419608_a_at	1419608_a_at	206560_s_at	206560_s_at	1.68776	1.73377	1.463	1.563	1.66615	1.81782	1.90736	1.15302	1.36123	4.06175	4.21892	3.99938	5.40385	4.35116	5.1594	6.09212	4.64522	6.51897
Kcne2	171138	9992	246133	No	1369322_at	1369322_at	221095_s_at	1449421_a_at	1449421_a_at	221095_s_at	221095_s_at	1.63682	1.81987	0.866815	1.48902	1.32311	1.68804	1.36396	0.75874	1.23893	4.89563	5.16991	2.71094	5.27961	4.95064	5.62549	5.75852	3.56029	6.13844
Leprot	56766	54741	230514	Yes	1369323_at	1369323_at	202377_at	1436900_x_at	1436900_x_at	202377_at	202377_at	2.57354	2.5981	2.9372	3.64581	2.83937	2.77751	3.85594	3.26427	3.58686	6.49581	6.69061	7.66085	8.92643	7.85922	7.99626	10.9311	9.09792	10.3009
Sval2	84605			No	1369324_at	1369324_at						1.11653	1.10931			0.726909	0.955434				3.34848	3.4271			3.18712	3.69901
Pdzd2	65034	23037	68070	No	1369327_at	1369327_at	209493_at	1445203_at	1445203_at	209493_at	209493_at	1.3883	1.42162	1.94149	1.93585	1.09611	1.23992	1.09591	1.82882	1.12143	4.19164	4.14446	4.60153	3.00983	4.24881	4.57192	3.17267	5.21322	3.26651
Acacb	116719	32	100705	Yes	1369328_at	1369328_at	49452_at	1427052_at	1427052_at	49452_at	1552615_at	1.99446	2.15464	3.15967	3.7826	1.86236	1.57925	2.77425	2.51491	2.52392	5.68127	5.79804	8.44192	9.41584	5.37887	4.99199	7.47598	7.5599	8.23206
Notch3	56761	4854	18131	No	1369329_at	1369329_at	203238_s_at	1421965_s_at	1421965_s_at	203238_s_at	203238_s_at	1.99817	2.0732	2.21993	2.17749	1.82765	2.01741	1.46909	1.88405	1.69373	4.73661	5.01097	4.39986	4.47277	4.47985	5.34633	4.40141	4.64383	5.37588
Unc13a	64829	23025	382018	No	1369330_at	1369330_at	227453_at	1437472_at	1437472_at	214817_at	227453_at	1.27541	1.28454	0.86916	1.70713	1.30383	1.31622	1.27515	0.955957	1.26495	4.77192	4.84468	2.94143	5.0354	4.98931	5.01982	4.75327	3.82134	5.55971
Unc13b	64830	10497	22249	No	1369331_a_at	1369331_a_at	202893_at	1417757_at	1417757_at	202893_at	202893_at	1.80157	1.73139	2.33289	2.8978	2.21072	2.10492	2.92038	2.35949	3.04445	4.75471	4.76498	5.52757	6.8968	6.30904	6.26741	8.38316	6.93759	8.94313
Rims1	84556	22999	116837	No	1369332_a_at	1369332_a_at	231986_at	1435667_at	1438305_at	216184_s_at	231986_at	1.46749	1.58667	1.53925	1.67509	1.30395	1.4681	1.33991	1.43624	1.37979	3.50201	3.79244	4.34677	4.54196	3.27916	4.20993	4.5423	4.13991	5.19132
Rims2	116839	9699	116838	No	1369333_a_at	1369333_a_at	215478_at	1436470_at	1450761_s_at	215478_at	206137_at	1.04269	0.987296	1.45696	1.93293	0.976765	1.00015	1.557	1.63039	1.68716	3.27882	3.22347	2.70909	2.83698	3.31463	3.60999	3.35531	4.35309	6.21281
Spef2	64555			No	1369335_at	1369335_at						1.25123	1.3028			0.900707	0.790519				3.57396	3.69159			3.36393	3.73883
Hr	60563	55806	15460	No	1369336_at	1369336_at	241355_at	1422110_at	1435950_at	220163_s_at	241355_at	1.81897	1.84751	1.97634	2.27158	1.81535	1.96232	1.88094	1.9369	2.25686	4.9902	5.03784	4.7072	5.57028	5.60845	5.97574	5.25733	6.32037	6.44804
Adcy10	59320	55811	271639	No	1369337_at	1369337_at	217305_s_at	1439613_at	1439613_at	217305_s_at	217305_s_at	1.45099	1.4257	1.57694	2.39745	1.38698	1.37658	1.59389	1.35986	1.41499	4.40779	4.35585	3.21905	3.87908	4.57004	4.90058	3.74493	4.1484	4.15178
Robo1	58946	6091	19876	No	1369338_at	1369338_at	213194_at	1427231_at	1427231_at	213194_at	213194_at	1.93296	2.00428	2.27543	2.69615	1.40538	1.65803	2.14661	2.73264	3.72793	5.12435	5.30239	4.81163	5.58317	4.44018	5.24124	5.35048	7.37852	10.7692
Dcc	25311	1630	13176	No	1369339_at	1369339_at	242653_at	1422162_at	1422162_at	242653_at	242653_at	1.54273	1.64518	1.72781	1.43082	1.27901	1.4339	1.14153	1.85198	1.28639	5.13403	5.25478	5.15971	3.05686	4.9764	5.23464	3.4878	6.15965	3.94005
Srcin1	56029	80725	56013	No	1369340_at	1369340_at	236838_at	1436621_at	1436621_at	232547_at	232547_at	1.42543	1.41287	1.64436	1.77984	1.25533	1.35999	1.29891	1.98971	1.39962	4.12642	4.12601	5.59913	2.79667	4.17027	4.44871	4.99415	6.03472	4.18347
Magi2	113970	9863	50791	No	1369341_a_at	1369341_a_at	209737_at	1454855_at	1420532_at	209737_at	209737_at	1.72273	1.69832	1.69395	2.42135	1.90366	1.80418	2.0717	1.79041	2.47705	3.95687	3.96364	2.8995	4.18531	5.00012	4.77828	4.48394	4.62902	6.75543
Atp7a	24941	538	11977	No	1369342_at	1369342_at	205197_s_at	1436921_at	1436921_at	205198_s_at	205197_s_at	1.25351	1.16464	2.65475	2.46453	1.58382	1.28754	2.2419	2.60427	2.32619	5.20525	5.09112	6.39558	4.08949	5.53053	5.58313	6.11307	7.18403	6.48152
Wdr7	66031	23335	104082	No	1369344_at	1369344_at	212880_at	1435028_at	1435028_at	212880_at	212880_at	2.15487	2.14847	3.05468	2.89968	2.21123	2.16143	2.47452	2.92871	2.58117	5.07223	5.1001	7.83987	6.31417	6.11446	5.99937	6.46851	8.30724	7.33432
Slit2	360272	9353	20563	No	1369346_at	1369346_at	230130_at	1451430_at	1424659_at	209897_s_at	209897_s_at	1.29147	1.19348	1.0612	2.40525	1.06054	1.04908	2.58393	1.31362	1.62542	3.32454	3.60756	2.70597	4.67345	3.26883	3.88126	6.51771	4.19191	5.04723
Prom2	192211	150696	192212	No	1369347_s_at	1369347_s_at	1562378_s_at	1417048_at	1417048_at	239528_at	1562378_s_at	1.5757	1.52747	1.43738	2.53137	1.67471	1.66312	2.33282	1.29336	2.2815	5.24324	5.47176	3.82337	5.46302	5.55139	6.21977	7.15035	5.24322	7.19892
Trpm8	171384	79054	171382	No	1369348_at	1369348_at	243483_at	1421617_at	1421617_at	243483_at	220226_at	0.884135	0.973212	0.665034	3.38227	0.816384	0.934988	3.35846	0.999946	1.86513	4.20929	4.51289	3.03167	7.75038	4.43196	4.91316	9.14083	3.28908	5.97591
Pde11a	140928	50940	241489	No	1369349_a_at	1369349_a_at	237248_at	1432999_at	1432999_at	237248_at	221110_x_at	1.0689	1.11288	1.67386	2.51924	0.841969	0.944842	1.91007	1.42649	1.77941	3.44115	3.51002	4.59668	4.94331	3.32486	3.86246	4.28148	5.14165	4.71864
Kcnq2	170848	3785	16536	No	1369350_at	1369350_at	205737_at	1426128_a_at	1426080_a_at	210508_s_at	210508_s_at	1.9157	1.94735	1.69304	1.73741	1.8815	1.93309	1.40472	1.76828	1.31691	5.58686	5.57459	4.60259	3.29681	5.83999	6.23064	4.07304	5.16367	5.37116
Cntn3	54279	5067	18488	No	1369351_at	1369351_at	229831_at	1420739_at	1420739_at	229831_at	229831_at	1.53935	1.61505	1.02071	2.96687	1.20151	1.52929	2.9505	1.06352	0.683412	3.80197	4.25756	2.73066	6.04521	3.43478	4.55934	7.91671	3.5916	2.79872
Hipk3	83617	10114	15259	Yes	1369352_at	1369352_at	226297_at	1426819_at	1426819_at	226297_at	226297_at	2.27453	2.26195	3.72336	3.77842	2.51037	2.52711	3.41586	3.31539	3.47713	5.77489	5.89757	10.0728	9.40318	6.84	7.26854	9.65286	9.65839	10.1631
Erbb4	59323	2066	13869	No	1369353_at	1369353_at	233498_at	1427783_at	1427783_at	233498_at	233498_at	1.12225	1.23428	0.725811	1.7594	0.950398	1.25004	1.43861	0.900062	1.29324	4.11788	4.48242	2.42361	3.32595	3.97853	4.93985	4.11957	3.06516	4.25525
Grm5	24418	2915	108071	No	1369355_at	1369355_at	1565389_s_at	1456119_at	1456119_at	214217_at	1565389_s_at	1.14583	1.05805	0.946767	1.51569	0.985092	1.12496	1.58548	0.803263	1.85914	4.47819	4.5805	2.46472	2.73221	4.93439	5.38102	3.90476	3.06169	5.26943
Gucy2f	116556	2986	245650	No	1369356_at	1369356_at	208053_at			208053_at	208053_at	0.950373	0.82744		0.919665	0.767134	0.782078	0.739522		0.824351	3.87849	3.91747		3.1163	3.87248	4.36374	3.66625		3.64276
Hap1	29430	9001	15114	Yes	1369358_a_at	1369358_a_at	211222_s_at	1416997_a_at	1416997_a_at	211222_s_at	211222_s_at	2.23882	2.2627	1.9734	2.00765	2.09997	2.31312	1.7864	1.85931	1.92168	5.71355	6.10004	3.94075	5.14732	6.04604	6.72098	5.37194	4.52369	6.7341
Il9r	24500	3581	16199	No	1369359_at	1369359_at	217212_s_at	1421570_at	1421570_at	217212_s_at	217212_s_at	1.81218	1.83987	0.530078	2.28387	1.70573	2.06191	1.91221	0.47807	1.94343	3.90098	4.22987	2.68593	4.20472	4.17871	5.38363	4.67993	3.55137	5.18947
Gucy2e	79222	3000	14919	No	1369360_at	1369360_at	207884_at	1422193_at	1422193_at	207884_at	207884_at	1.71017	1.80137	0.78179	1.61693	1.20728	1.29776	1.55943	0.898395	1.87671	5.29181	5.49986	3.41309	3.46257	5.55086	5.7962	4.65049	4.77079	5.47658
Kl	83504	9365	16591	No	1369361_at	1369361_at	205978_at	1451892_at	1423400_at	205978_at	205978_at	1.07359	1.01495	1.1165	1.62097	0.758302	0.819352	1.60223	1.10704	0.979972	3.41732	3.60338	3.707	2.4684	3.34666	4.06812	3.30715	3.82964	2.91795
Tsc1	60445	7248	64930	No	1369362_at	1369362_at	209390_at	1455252_at	1455252_at	209390_at	209390_at	1.90504	1.83734	2.77978	2.94647	2.04886	1.90097	2.82067	2.63091	2.93355	4.86731	5.00042	6.97491	6.45246	5.70086	5.74984	7.63198	7.46684	8.07858
Sp4	25162	6671	20688	No	1369363_at	1369363_at	236265_at	1437508_at	1421504_at	236265_at	236265_at	1.11372	1.23298	2.06983	2.7115	1.61771	1.68684	2.4454	2.16029	2.88956	3.37883	3.51462	3.45065	6.01967	3.67125	4.3322	6.61856	6.89462	7.91393
Atp1a4	29132	480	27222	No	1369364_at	1369364_at	1565346_a_at	1437321_at	1437321_at	1565346_a_at	1565346_a_at	1.06159	0.857706	1.18017	1.73347	0.671235	0.648905	1.45369	0.919465	1.31865	3.30716	3.40325	3.3807	2.70836	3.11756	3.5936	3.26164	4.19666	3.25742
Pde3a	50678	5139	54611	No	1369365_at	1369365_at	236300_at	1431914_at	1431914_at	228507_at	236300_at	1.57408	1.48583	1.3931	2.40564	1.18667	1.3514	1.54437	1.24516	1.75172	4.31089	4.40035	2.81618	4.14792	4.2098	4.86374	3.57907	3.61585	4.71288
Cntn5	114589	53942	244682	No	1369366_at	1369366_at	207452_s_at	1458271_at	1458271_at	207452_s_at	207452_s_at	1.24389	1.34557	0.818798	1.33159	1.34334	1.5936	1.22128	0.663799	1.35957	4.81381	4.70924	2.6388	2.602	5.1087	5.61749	3.41061	3.35752	3.2943
Trpc5	140933	7224	22067	No	1369368_at	1369368_at	220552_at	1422048_at	1422048_at	220552_at	220552_at	1.27028	1.15169	1.62384	1.43448	0.955199	1.07429	1.23103	1.55486	0.985529	3.98517	4.0264	3.18822	2.63225	4.03312	4.39554	3.2375	3.37919	3.17824
Kcnb2	117105	9312	98741	No	1369369_at	1369369_at	208172_s_at			208123_at	208172_s_at	1.1302	1.07638		1.80798	0.856449	0.903422	1.34921		1.40198	4.74372	4.99006		3.13113	4.7273	5.3569	4.47593		4.97819
Capn3	29155	825	12335	No	1369375_a_at	1369375_a_at	210944_s_at	1433681_x_at	1433681_x_at	210944_s_at	210944_s_at	0.677544	0.663783	2.08815	3.05559	0.567473	0.484375	1.95242	2.21501	1.92455	3.58591	3.68567	4.61897	7.10101	3.56943	3.92738	5.24709	5.91074	5.60324
Hcrtr2	25605	3062	387285	No	1369377_at	1369377_at	207393_at	1444223_at	1444223_at	207393_at	207393_at	0.93226	0.97247	1.3818	1.60743	0.877553	1.11205	1.10074	1.6266	1.02905	3.38049	3.5939	4.35417	2.98671	3.27827	3.88057	3.92895	5.97449	4.04892
Epha3	29210	2042	13837	No	1369379_at	1369379_at	206071_s_at	1455426_at	1455426_at	206070_s_at	211164_at	1.0949	1.20475	1.7878	2.58903	0.96209	1.04721	1.16647	0.871764	0.880486	4.13162	4.14409	3.17991	4.56495	3.95516	4.41866	3.66996	3.00882	2.79275
Kif2c	171529	11004	73804	No	1374912_at	1369380_at	209408_at	1454221_a_at	1454221_a_at	209408_at	209408_at	1.93	1.87227	1.86807	2.05704	1.36611	1.72102	2.25343	1.77781	3.27089	4.9033	5.18746	5.0694	3.71176	4.33088	4.89404	6.06994	5.31254	9.56714
Slc15a1	117261	6564	56643	No	1369381_a_at	1369381_a_at	207254_at	1419343_at	1419343_at	207254_at	211349_at	1.33767	1.28282	1.2032	2.73012	2.66278	2.51226	2.46023	0.896914	1.64309	3.57262	3.51907	2.44692	5.56788	7.38791	6.82056	6.16946	3.04541	4.05819
Gria4	29629	2893	14802	No	1369384_at	1369384_at	208464_at	1435722_at	1421351_at	238663_x_at	208464_at	1.46815	1.53368	1.58271	1.17203	1.27763	1.42327	1.14537	1.60305	1.32422	3.75072	3.83601	3.4208	2.39308	3.78795	4.14196	3.79225	3.94324	3.92185
Slc26a2	117267	1836	13521	No	1369386_at	1369386_at	224959_at	1427195_at	1427195_at	224959_at	224959_at	1.21637	1.14083	2.10286	2.61198	0.933743	0.980123	2.76856	1.65541	2.9802	3.86722	3.9866	4.6003	4.76916	4.1502	4.60922	7.48167	4.74008	8.35068
Vav1	25156	7409	22324	Yes	1369387_at	1369387_at	206219_s_at	1440300_at	1440300_at	206219_s_at	206219_s_at	2.26412	2.23851	1.94262	2.16168	1.54253	1.88519	1.3087	1.89952	1.41963	5.69018	5.67767	3.77721	4.50782	5.38953	5.64532	4.57705	5.22321	4.87989
Musk	81725	4593	18198	No	1369388_at	1369388_at	207633_s_at	1450511_at	1450511_at	207633_s_at	207633_s_at	1.59232	1.68167	1.36953	1.52169	1.54772	1.55482	1.36782	1.00045	1.31375	3.91102	3.8721	3.85302	2.81673	3.90738	4.18569	3.58796	4.6941	3.61498
Zfp483	170955	158399	100041581	No	1369389_at	1369389_at	1570534_a_at			243770_at	1570534_a_at	0.957782	0.975847		1.70814	0.889893	0.906171	1.31379		1.60197	4.0072	4.27292		3.22175	3.91497	4.60963	3.27017		3.98001
Dpp6	29272	1804	13483	No	1369390_a_at	1369390_a_at	207789_s_at	1439748_at	1451394_at	1554796_at	207789_s_at	1.84008	1.74283	1.41661	1.78007	1.04976	1.25509	1.47932	1.66206	1.40272	4.22805	4.1737	2.87719	3.35659	3.67103	4.17989	4.22567	5.34507	4.59075
Akap4	79254	8852	11643	No	1369392_at	1369392_at	207019_s_at	1451661_at	1451661_at	207019_s_at	207019_s_at	0.827991	0.814855	1.23773	1.58736	0.643488	0.691435	1.1856	1.80603	1.19786	4.55839	4.67948	3.29598	3.53399	4.77946	5.13693	4.05603	6.05626	5.21786
Map3k8	116596	1326	26410	No	1369393_at	1369393_at	205027_s_at	1419208_at	1419208_at	205027_s_at	205027_s_at	1.98206	1.90484	1.85676	2.51846	2.14079	2.29933	2.04281	1.37932	2.36332	4.04347	3.93261	3.91664	4.57878	5.47785	6.07311	4.25457	4.25252	5.8281
Unc5a	60629	90249	107448	No	1369394_at	1369394_at	243833_at	1434095_at	1434095_at	243833_at	243833_at	1.38143	1.22748	1.80117	1.77254	0.93158	0.943122	1.34903	1.39558	1.03236	4.72181	4.40744	5.57825	4.66341	4.65168	4.81239	5.29692	6.20734	5.54903
Tpc1808	64560			No	1369395_at	1369395_at						0.91182	0.779159			0.801612	0.709063				3.52986	3.47932			3.48974	3.75385
Tas1r3	170634	83756	83771	No	1369397_at	1369397_at		1420778_at	1420778_at			1.73281	1.6547	1.28555		1.66102	1.74886		1.50078		4.81907	4.87758	5.07985		5.00349	5.40854		6.13641
Naaladl1	83568	10004	381204	No	1369398_at	1369398_at	228424_at	1457068_at	1457068_at	228424_at	228424_at	1.53335	1.51842	1.19803	2.1953	1.41234	1.50675	1.89492	1.20128	2.41096	5.03678	5.11518	3.59837	5.17534	5.20852	5.61889	5.75595	5.46763	6.92683
Ms4a2	25316	2206	14126	No	1369399_at	1369399_at	207497_s_at	1443264_at	1443264_at	207497_s_at	207497_s_at	1.60479	1.65243	0.997976	1.60168	1.29969	1.5251	1.28909	1.17116	1.25709	3.49767	3.50256	3.31843	2.83441	3.39375	3.75227	3.68695	3.74048	4.12578
Pfkfb2	24640	5208	18640	No	1369400_a_at	1369400_a_at	209992_at	1429486_at	1429486_at	209992_at	226733_at	2.07605	2.04177	2.37238	2.25006	2.10197	2.16635	1.96048	2.2221	2.23471	5.41785	5.17914	5.30296	3.40449	5.69958	6.06989	4.28308	5.69045	5.38961
Slco1a6	84608			No	1369401_at	1369401_at						1.4293	1.40022			0.799026	1.05899				3.26728	3.30367			3.06596	3.50748
Adrbk2	25372	157	320129	No	1369403_at	1369403_at	228771_at	1434450_s_at	1434450_s_at	228771_at	228771_at	0.995166	1.00497	2.27449	2.49037	0.897303	0.809899	1.61491	2.13056	2.61315	4.414	4.347	5.58313	4.48964	4.63304	4.72303	3.4767	6.44076	7.28019
Nrxn1	60391	9378	18189	No	1369404_a_at	1369404_a_at	209914_s_at	1454691_at	1428240_at	209914_s_at	228547_at	1.65281	1.39717	2.43599	1.85531	1.48202	1.36189	1.49771	2.38583	1.33798	3.95694	4.46446	5.44989	3.60119	5.21746	5.85451	4.1367	6.9518	3.14643
Chrnb4	25103	1143	108015	No	1369405_a_at	1369405_a_at	207516_at	1425849_at	1425849_at	207516_at	207516_at	1.41912	1.50432	1.41055	1.77535	1.17258	1.48633	1.36458	1.43414	1.18226	4.0166	4.27556	3.65511	2.84548	4.13319	4.88108	3.39878	4.20225	3.71569
Asah2	114104	56624	54447	No	1369406_at	1369406_at		1450726_at	1450726_at			1.13137	1.0587	2.88343		1.38635	1.15609		2.43768		4.13106	4.07593	7.50336		4.70822	4.71945		6.7386
Tnfrsf11b	25341	4982	18383	Yes	1369407_at	1369407_at	204932_at	1449033_at	1418309_at	204933_s_at	204932_at	2.47161	2.41797	2.02403	2.50355	1.74382	1.63071	2.01752	0.994854	1.13041	6.1261	6.25845	3.67579	4.70523	4.42198	4.9431	3.95155	4.61302	2.93299
Brinp1	140610	1620	56710	No	1369408_at	1369408_at	205818_at	1417318_at	1417318_at	205818_at	205818_at	1.77978	1.81698	0.837953	1.86729	1.64431	1.74291	1.43163	0.547258	1.34849	4.07858	4.18938	2.51858	3.28571	4.18727	4.77406	3.96579	3.30925	4.46814
Gfi1	24388	2672	14581	No	1369411_at	1369411_at	206589_at	1417679_at	1417679_at	206589_at	206589_at	1.18888	1.24913	0.534025	1.59944	0.940772	1.00654	1.00605	0.502434	2.20991	3.89807	3.81304	2.55078	3.6884	3.71157	4.09724	3.83925	3.01057	6.31505
Slc19a1	29723	6573	20509	No	1369412_a_at	1369412_a_at	209775_x_at	1420138_at	1420138_at	209775_x_at	209775_x_at	1.90593	1.82945	2.63955	1.72325	2.53617	2.62474	1.55306	3.24209	1.37701	6.2083	6.35086	6.92392	4.05368	7.75362	8.35785	4.54828	9.78209	5.64397
Uncx	29375	340260	22255	No	1369413_at	1369413_at		1419633_at	1419633_at			2.00213	2.02994	0.646363		1.51904	1.69437		0.772406		4.4394	4.55995	2.7054		3.96978	4.68739		4.19295
Stxbp3	114095	6814	20912	Yes	1369414_at	1369414_at	203310_at	1416653_at	1416653_at	203310_at	203310_at	3.13401	3.11646	3.10695	3.23841	3.24161	3.17667	3.38	3.27372	3.17657	8.64532	8.57052	7.73485	7.24366	9.15569	9.29537	9.40134	9.32542	9.05434
Bhlhe40	79431	8553	20893	Yes	1369415_at	1369415_at	201170_s_at	1418025_at	1418025_at	201170_s_at	201170_s_at	2.96956	2.84533	3.39439	3.56679	3.19974	3.20113	3.5989	3.70697	3.42646	8.10767	7.71789	9.09706	8.60212	9.44697	9.69361	10.2397	11.127	10.1747
Hcn3	114245	57657	15168	Yes	1369416_at	1369416_at	228741_s_at	1451023_at	1451023_at	228741_s_at	228741_s_at	2.22085	2.26081	1.05072	2.36945	2.19582	2.29209	1.91932	1.08911	2.05828	5.93369	5.84611	4.48397	5.15767	6.02945	6.73882	5.68167	5.96188	6.10072
Opcml	116597	4978	330908	No	1369417_a_at	1369417_a_at	206215_at	1457446_at	1457446_at	206215_at	206215_at	1.86579	1.81855	1.04419	1.59252	1.56347	1.66061	1.41299	1.04324	1.27451	4.10118	4.12563	2.83808	3.30566	3.76501	4.50815	4.35029	3.55661	5.1483
Kcnj9	116560	3765	16524	No	1369418_at	1369418_at	207527_at	1433029_at	1433029_at	207527_at	207527_at	1.11088	1.12901	1.39023	1.88566	1.05782	1.06612	1.58219	1.18077	1.90544	4.01171	4.15525	4.39966	3.88085	4.12869	4.41179	4.67281	5.12845	5.66173
Neu3	117185	10825	50877	No	1369420_at	1369420_at	235474_at	1419339_at	1419339_at	235474_at	235474_at	1.91562	1.89236	1.59698	2.57397	1.92048	1.83332	2.37843	1.98632	2.71886	4.07655	4.17924	4.05081	5.68765	4.4539	4.65193	6.3594	7.14165	7.76215
Fap	192203	2191	14089	No	1369422_at	1369422_at	209955_s_at	1417552_at	1417552_at	209955_s_at	209955_s_at	1.90887	1.93127	1.5474	1.22343	1.78266	1.87864	1.2507	1.16333	1.2461	4.57961	4.62518	2.7659	3.60177	5.01045	5.00425	4.0822	3.38548	4.18461
Syn3	29130	8224	27204	No	1369423_at	1369423_at	206322_at	1435311_s_at	1435310_at	206322_at	206322_at	0.862123	1.02959	1.95893	1.63134	0.909041	1.12884	1.2847	1.88802	1.92567	4.05708	4.13661	3.38497	3.20417	4.09587	4.56335	4.15152	6.5078	5.89007
Cyp2a2	24895			Yes	1369424_at	1369424_at						4.21813	4.22731			3.11089	3.24557				12.3062	12.4441			9.18831	9.76709
Mpeg1	64552	219972	17476	Yes	1369427_at	1369427_at	226818_at	1427076_at	1427076_at	226818_at	226841_at	3.03842	3.06285	3.38436	3.26228	2.44395	2.60429	1.4992	2.9206	1.32729	8.47774	8.63993	8.96552	7.39661	6.96256	7.80913	3.57351	8.47818	3.97038
Htr3a	79246	3359	15561	No	1369428_a_at	1369428_a_at	216615_s_at	1418268_at	1418268_at	216615_s_at	216615_s_at	1.85896	1.87798	2.0136	2.05186	1.77131	1.85805	1.72429	2.02862	1.64735	4.21098	4.26684	5.73652	3.61393	3.99628	4.71078	4.54655	6.48574	5.36227
Pdha2	117098			No	1369429_at	1369429_at						0.888195	0.914294			0.423016	0.44903				3.4769	3.49206			3.29967	3.60538
Bco1	114106	53630	63857	Yes	1369430_at	1369430_at	220087_at	1449907_at	1449907_at	220087_at	220087_at	3.08208	3.15926	2.50807	1.87305	2.83209	2.84174	1.55986	3.58369	1.19043	8.64492	9.0283	6.54727	2.86786	8.17725	8.45615	3.60344	10.7953	3.66851
Galnt7	29750	51809	108150	No	1369431_at	1369431_at	218313_s_at	1426908_at	1426908_at	218313_s_at	218313_s_at	1.48572	1.4421	2.19914	2.37579	1.1019	1.2424	2.06385	2.26843	1.57583	4.25731	4.19905	5.48846	3.92416	4.08674	4.43985	4.84612	6.83235	3.40113
Chrnb2	54239	1141	11444	No	1369432_at	1369432_at	206635_at	1420744_at	1420744_at	206635_at	206635_at	1.3814	1.28964	1.86729	2.48719	1.37756	1.23687	2.15548	1.87499	2.3172	4.93471	4.88928	3.96589	6.71278	5.13784	5.56577	7.44687	4.58261	7.84173
Cep78	60347	84131	208518	No	1369433_at	1369433_at	228774_at	1436352_at	1436352_at	235919_at	235919_at	1.97996	1.89712	1.89266	2.61166	2.17727	2.21394	2.60752	1.93233	2.78206	4.89205	4.89881	4.60572	4.96193	6.09951	6.55411	6.46426	6.00189	7.65904
Ttpa	25571	7274	50500	Yes	1369435_at	1369435_at	210614_at	1427284_a_at	1427284_a_at	210614_at	210614_at	4.12127	4.04598	4.42819	3.07599	3.15519	3.10725	2.34564	4.04718	1.51412	12.3607	12.1747	12.7778	6.74023	9.34063	9.5182	5.92632	12.0179	4.19513
Chrna10	64574	57053	504186	No	1369436_at	1369436_at	220210_at			220210_at	239717_at	1.01795	1.09153		1.93194	0.864032	1.00624	1.65118		1.67457	3.86574	3.88952		3.49591	3.6915	4.15579	4.63935		5.01083
N5	64825			No	1369438_at	1369438_at						2.08681	2.04366			1.87374	2.02531				4.43075	4.94429			4.86142	5.63731
Agtr1b	81638		11608	No	1369439_at	1369439_at		1446527_at	1446527_at			1.37153	1.34723	0.776853		1.22449	1.35766		1.08181		3.48688	3.55687	2.93726		3.47662	3.93251		3.61234
Abcg8	155192	64241	67470	Yes	1369440_at	1369440_at	231751_at	1420656_at	1420656_at	231751_at	231751_at	2.66358	2.54627	3.04382	3.03068	1.39059	1.53671	2.0501	2.38284	2.33444	7.05805	6.75515	8.04889	6.96989	3.99127	4.5317	5.84188	7.64716	6.84846
Ncl-ps1	64556			No	1369442_at	1369442_at						1.43408	1.36851			1.38499	1.49815				3.50621	3.46329			3.69833	3.95594
Angptl2	171100	23452	26360	Yes	1369443_at	1369443_at	213004_at	1455090_at	1455090_at	213001_at	213004_at	2.43077	2.42688	2.61263	2.69332	1.91783	1.96157	1.76161	2.10127	2.40019	6.4743	6.57116	6.90036	5.67816	5.40832	5.86752	4.2618	6.86874	6.24174
Mre11a	64046	4361	17535	No	1369445_at	1369445_at	205395_s_at	1416748_a_at	1416748_a_at	205395_s_at	205395_s_at	1.67051	1.62807	2.17188	2.42057	2.28414	2.16135	2.69257	2.60903	2.86032	5.91251	5.68148	4.64386	4.20232	7.10286	7.22688	7.19046	7.11167	8.16656
Slc28a3	140944	64078	114304	No	1369447_at	1369447_at	220475_at	1419570_at	1419570_at	232277_at	220475_at	1.35179	1.27882	1.45379	1.60865	1.13156	1.58121	1.53634	1.75891	1.66417	5.3488	5.25547	3.10502	2.62229	4.9815	5.35835	4.03894	4.42886	4.13251
B3gat1	117108	27087	76898	No	1369448_at	1369448_at	219521_at	1425691_at	1425316_at	219521_at	219521_at	1.77749	1.80781	1.31639	2.33622	1.67315	1.80195	1.53678	1.53134	1.21239	5.5444	5.65121	3.98963	5.60266	5.45821	6.1465	5.50883	5.12115	6.04871
Plin1	25629	5346	103968	No	1369449_at	1369449_at	205913_at			205913_at	205913_at	1.40538	1.46384		2.75554	1.28351	1.47214	1.12695		1.14484	4.53914	4.66104		6.74365	4.38843	4.8515	5.23029		5.80485
Ust5r	171398			Yes	1369450_at	1369450_at						3.92885	3.82216			2.3993	2.6147				11.3454	11.036			6.32727	7.46043
Kcnj1	24521	3758	56379	No	1369451_a_at	1369451_a_at	210402_at	1418614_at	1418613_at	210402_at	210402_at	0.813886	0.712273	0.942229	1.47426	0.545547	0.591535	1.10659	0.702958	1.10307	3.47947	3.48689	3.22632	2.79839	3.36402	3.7798	3.61355	4.38969	3.55343
Epn1	117277	29924	13854	Yes	1369453_at	1369453_at	226667_x_at	1427039_at	1427039_at	221141_x_at	226667_x_at	2.45338	2.4139	2.79345	2.58636	2.75646	2.34972	2.31204	2.82224	2.24505	7.30482	7.23514	7.22683	6.66878	8.25269	7.64343	7.41725	8.09456	7.15112
Vdr	24873	7421	22337	No	1369454_at	1369454_at	204254_s_at	1418175_at	1418175_at	204253_s_at	204254_s_at	1.64504	1.62868	1.48822	2.33543	1.53321	1.63564	2.21637	1.33155	1.90016	3.91798	4.06759	3.69493	4.67962	3.89128	4.57189	5.8988	4.71836	5.55544
Abcg5	114628	64240	27409	Yes	1369455_at	1369455_at	220383_at	1419393_at	1419393_at	220383_at	220383_at	3.0531	2.89488	3.36181	3.78212	1.30226	1.67426	2.79247	2.57619	3.10334	8.46028	8.10297	9.14272	9.37301	4.53447	5.31518	7.64555	7.46445	9.02848
Htr2b	29581	3357	15559	No	1369456_at	1369456_at	206638_at	1422125_at	1422125_at	206638_at	206638_at	1.41322	1.41737	1.04747	2.43192	0.979296	1.13961	1.04343	1.01696	0.965948	3.33254	3.3253	3.3332	4.29632	3.11398	3.53768	3.38215	4.27429	3.36708
Sytl4	140594	94121	27359	No	1369457_a_at	1369457_a_at	227703_s_at	1417336_a_at	1417336_a_at	227703_s_at	227703_s_at	1.92274	1.87453	1.94891	2.71855	1.70757	1.71289	2.78497	1.965	1.44384	4.67727	4.40265	4.55334	5.51995	4.83319	4.96715	7.44017	5.89976	4.26539
Gab2	84477	9846	14389	No	1369458_at	1369458_at	203853_s_at	1419829_a_at	1419829_a_at	203853_s_at	203853_s_at	1.6208	1.68709	2.14718	2.4982	1.61377	1.77911	2.60645	2.40683	2.71956	4.21789	4.27224	4.84284	6.19825	4.56339	5.05042	7.49036	6.8733	8.10162
Pip4k2b	89812	8396	108083	No	1369459_at	1369459_at	201080_at	1435068_at	1435068_at	201080_at	201080_at	1.72215	1.79924	2.60247	2.81333	2.023	1.91376	2.64658	2.63464	3.09413	4.97363	5.55162	6.85517	6.4045	5.69958	6.38616	7.6184	7.88403	9.36053
Slc7a2	64554	6542	11988	No	1369460_at	1369460_at	225516_at	1436555_at	1436555_at	225516_at	225516_at	2.04979	2.107	4.07071	4.15577	1.89681	1.997	3.52243	3.39915	3.47046	4.64719	5.02799	11.3405	10.4468	4.98389	5.36745	10.0007	9.38521	10.2595
Pth2r	81753	5746	213527	No	1369461_at	1369461_at	206772_at	1452129_at	1452129_at	206772_at	206772_at	1.35865	1.37089	0.856767	1.59909	1.19271	1.3312	1.42835	1.07904	1.20606	3.86596	3.84199	2.42406	2.87709	3.70232	4.20888	3.68023	3.1278	3.73142
Gad2	24380	2572	14417	No	1369462_at	1369462_at	206780_at	1429589_at	1421978_at	206780_at	206780_at	1.0752	1.1773	1.51378	1.69009	1.10871	1.19579	1.33162	1.56031	1.60828	4.03463	3.98686	2.57562	3.52511	4.1656	4.51636	4.19702	3.9541	5.11173
Htr5a	25689	3361	15563	No	1369463_at	1369463_at	221362_at	1422207_at	1443276_at	221362_at	221362_at	1.87061	1.95825	1.23731	1.52464	1.85231	2.06311	1.00278	1.49461	1.10581	5.00796	5.21954	3.49178	4.0689	5.26031	5.96949	4.52299	3.48251	5.64114
Zp1	85271	22917	22786	No	1369464_at	1369464_at	237335_at	1450306_at	1450306_at	237335_at	237335_at	0.937251	0.874372	1.24077	1.21992	0.734125	0.789674	1.10941	1.43357	1.10612	4.01095	4.30056	3.39764	3.38439	3.8571	4.80281	4.49712	4.46608	5.14832
Hsd3b5	24470			Yes	1369465_at	1369465_at						4.16774	4.04653			2.94069	2.83872				12.3352	12.0524			8.45954	8.46814
Chrna9	65024	55584	231252	No	1369466_at	1369466_at	221107_at	1430086_at	1445615_at	221107_at	221107_at	0.92084	0.939106	1.30902	1.70456	0.960583	1.07922	1.60588	1.21541	1.54066	3.54718	3.66035	4.40143	2.65918	3.52577	4.12366	3.64648	4.05895	3.51187
Pfkfb1	24638	5207	18639	Yes	1369467_a_at	1369467_a_at	207537_at	1427213_at	1427213_at	207537_at	207537_at	3.338	3.36167	3.14489	3.00831	2.14553	2.21141	2.12915	3.34856	1.96286	9.64457	9.74816	8.27799	6.87713	6.2682	6.77269	5.74183	9.92328	6.51248
Spdya	192209	245711	70891	No	1386596_at	1369469_s_at	238262_at	1429470_at	1429470_at	238262_at	238262_at	1.35801	1.30345	1.32158	1.34095	1.50397	1.58767	1.20598	1.40408	1.18008	4.41604	4.51324	3.02885	2.49498	3.40078	3.9248	3.26569	3.15383	3.27564
Akap14	60332	158798	434756	No	1369470_at	1369470_at	237281_at	1457541_at	1457541_at	237281_at	237281_at	1.6477	1.66668	1.55921	1.39314	1.50793	1.63209	1.11319	1.34119	1.25104	4.21588	4.38655	3.36533	2.52163	4.14284	4.74241	3.17553	4.42107	3.35925
Atf2	81647	1386	11909	Yes	1369472_a_at	1369472_a_at	212984_at	1426583_at	1452116_s_at	212984_at	212984_at	2.30403	2.33063	3.34598	3.154	2.48701	2.64736	3.28642	3.06037	3.52192	6.17081	6.28625	8.6989	7.26434	6.84185	7.89423	9.1202	8.5341	10.0982
P2rx2	114115	22953	231602	No	1369474_a_at	1369475_x_at	224069_x_at	1435212_at	1435212_at	224069_x_at	224069_x_at	1.06637	0.938615	0.92678	2.37373	0.638054	0.843437	1.83715	1.14	1.95927	3.68304	3.57208	4.30055	4.89391	3.51963	4.07678	5.27552	6.00696	6.11446
Pnma1	170636	9240	70481	No	1369477_at	1369477_at	218224_at	1429224_at	1429224_at	218224_at	218224_at	1.57896	1.56909	1.1261	2.77571	1.48338	1.55904	3.54606	1.1296	3.22019	4.27606	4.29117	2.81575	5.65555	4.57192	4.98346	9.90333	3.35757	8.78946
Nr0b1	58850	190	11614	No	1369478_at	1369478_at	206645_s_at	1417760_at	1417760_at	206645_s_at	206645_s_at	1.85312	1.87456	1.0077	1.90903	1.44379	1.63009	1.62385	0.650006	1.58549	4.21166	4.27827	2.91976	3.6762	4.37427	4.86059	4.39976	3.25885	4.85321
Doc2b	81820	8447	13447	No	1369479_at	1369479_at	207311_at	1420666_at	1420666_at	207311_at	207311_at	1.67789	1.69671	1.17271	2.19803	1.62694	1.52301	1.39758	1.46873	1.33633	5.80281	5.96224	2.79693	5.0062	5.89269	6.22581	5.2774	4.0188	6.956
Slc16a8	65200	23539	57274	No	1369480_at	1369480_at	220455_at	1420445_at	1420445_at	220455_at	220455_at	1.00533	1.02576	1.35609	1.92568	0.974902	1.01192	1.33055	1.23953	1.28491	3.49877	3.71529	5.60188	5.05022	3.66147	4.31831	5.48169	4.78864	5.49592
Tnfsf4	89814	7292	22164	No	1369481_at	1369481_at	207426_s_at	1421744_at	1421744_at	207426_s_at	207426_s_at	1.38481	1.50446	1.65417	2.10394	1.35714	1.49631	1.61838	1.6614	2.54117	3.52128	3.72861	3.71787	3.16677	3.49428	4.17794	3.68314	4.64352	7.19211
Cd4	24932	920	12504	Yes	1369483_at	1369483_at	203547_at	1419696_at	1419696_at	203547_at	203547_at	2.39179	2.42608	1.32836	3.17666	1.60971	2.09809	1.54615	1.09987	1.85161	5.94856	6.05644	5.37188	7.50506	4.7895	5.85449	5.57889	6.64042	6.77373
Wisp2	29576	8839	22403	No	1369484_at	1369484_at	205792_at	1419015_at	1419015_at	205792_at	205792_at	1.74852	1.75135	1.80534	1.53551	1.35476	1.56141	1.18003	1.62511	1.23745	3.9993	4.44542	4.76916	4.45283	4.04978	5.03126	4.70394	5.07465	5.42774
Acot12	170570	134526	74156	Yes	1369485_at	1369485_at	238160_at	1449457_at	1449457_at	238160_at	238160_at	3.39652	3.40676	3.4676	3.59976	2.85001	2.311	2.21501	3.68738	0.985128	9.6626	9.7567	9.56053	8.7309	8.40156	7.16603	5.18302	11.2274	2.91858
Asz1	170578	136991	74068	No	1369486_at	1369486_at	1569729_a_at	1422402_a_at	1422402_a_at	1569729_a_at	1569729_a_at	0.941804	0.99178	1.89418	1.34291	0.853193	0.924252	0.819651	1.68667	0.740518	3.54176	3.641	4.21453	2.30826	3.47978	3.98619	2.91068	4.68377	2.76513
Aif1	29427	199	11629	Yes	1368558_s_at	1369489_at	207823_s_at	1418204_s_at	1418204_s_at	215051_x_at	207823_s_at	2.88326	2.89401	2.3713	3.15026	1.6667	1.92555	1.261	0.969266	1.52365	7.82172	8.00897	5.72106	8.2504	5.23222	6.11335	4.22968	4.1094	4.74281
Glp2r	60432	9340	93896	No	1369490_at	1369490_at	221312_at			221312_at	221312_at	1.3973	1.47799		1.19012	1.31532	1.49085	0.964174		1.01405	3.68245	3.88751		3.13696	3.82343	4.3289	3.66433		4.08259
Dao	114027	1610	13142	Yes	1369491_at	1369491_at	206878_at	1420709_s_at	1420709_s_at	206878_at	206878_at	3.13146	3.24131	1.81322	3.42208	2.69575	2.57227	2.34046	1.60213	2.14629	8.4881	8.89292	4.10943	8.10094	7.54933	7.30167	5.90663	5.32137	5.85726
Aadac	57300	13	67758	Yes	1369492_at	1369492_at	205969_at	1448813_at	1448813_at	205969_at	205969_at	3.79002	3.83935	4.31951	4.27905	2.28464	2.56923	3.99962	3.68319	1.86198	10.8491	11.0351	11.9687	10.4164	6.09744	7.38285	11.2936	11.1644	5.52113
Prlr	24684	5618	19116	Yes	1369493_at	1369493_at	227629_at	1425853_s_at	1421382_at	227629_at	227629_at	2.62661	2.88542	3.02986	2.9665	1.98133	2.33647	1.72755	2.23207	2.57193	7.39415	8.35395	7.88811	5.81837	5.07268	6.85993	3.53895	6.87412	6.59141
Crhr2	64680	1395	12922	No	1369495_at	1369495_at	207897_at	1450462_at	1422012_at	211510_s_at	207897_at	1.9691	2.0238	1.66978	1.86457	1.68875	1.92929	1.55248	1.57661	1.75321	5.21847	5.26221	3.38834	3.19017	5.21283	5.68677	4.40171	3.85327	5.25145
LOC24906	24906			No	1369497_at	1369497_at						1.9678	1.97101			1.43896	1.32155				4.48659	4.57613			4.08171	4.3576
Mc5r	25726	4161	17203	No	1369498_at	1369498_at	208565_at	1460723_at	1460723_at	208565_at	208565_at	1.515	1.55365	1.40368	1.83023	1.20858	1.38133	1.58709	1.298	1.54915	4.14964	4.23028	3.54838	2.98826	4.52054	4.73658	3.657	4.23308	4.04358
Tyms	29261	7298	22171	Yes	1369499_at	1369499_at	202589_at	1442192_at	1427811_at	202589_at	202589_at	2.15232	2.14027	1.30458	2.80324	2.5936	2.40627	3.64002	1.17858	4.08075	5.11914	5.32598	2.84127	5.81722	7.28997	6.97837	10.2034	3.4624	11.7724
Kcnk1	59324	3775	16525	No	1369500_at	1369500_at	204679_at	1448690_at	1448690_at	204679_at	204678_s_at	1.64845	1.76137	1.82037	2.94037	1.45093	1.6886	3.4582	1.23878	1.23868	4.94814	5.02356	4.11326	6.8888	4.97713	5.59635	9.26476	4.73283	5.30822
Amy2a3	497039			No	1369503_at	1369503_at						1.38913	1.35825			1.05199	0.985086				3.26335	3.23244			3.02659	3.51418
Cds2	114101	8760	110911	No	1369505_at	1369505_at	212862_at	1438957_x_at	1438957_x_at	212864_at	212864_at	1.94716	1.8797	3.59463	3.0799	2.16512	2.14644	3.1681	4.24521	3.4169	5.16876	5.44464	9.62747	6.79709	6.04608	6.68616	8.96595	12.6934	9.71386
Gcm1	29394	8521	14531	No	1369506_at	1369506_at	206269_at	1420601_at	1420601_at	206269_at	206269_at	0.866186	0.945287	1.05253	1.43203	0.818971	0.963501	1.24169	1.18575	1.22495	3.83885	4.0924	3.0997	3.02161	3.8303	4.55959	4.04733	3.91289	4.62565
Vom1r93	497787			No	1369507_at	1369507_at						1.21324	1.03769			0.809939	0.927283				3.9037	4.00484			3.60462	4.48664
Kcnj15	170847	3772	16516	No	1369508_at	1369508_at	211806_s_at	1443054_at	1443054_at	210119_at	211806_s_at	1.4683	1.53123	1.3825	2.26915	1.42503	1.50337	1.91205	1.54949	1.79936	4.52469	4.65135	2.42779	3.76653	4.77668	5	4.73314	3.48807	5.56653
A1bg	140656	1	117586	Yes	1369509_a_at	1369509_a_at	229819_at			229819_at	229819_at	1.91809	2.14554		4.52866	0.980412	1.2768	3.47372		2.69119	4.49051	5.20862		12.0108	4.11741	4.52039	9.85124		7.97182
Gapdhs	66020	26330	14447	Yes	1369510_at	1369510_at	207116_s_at	1449974_at	1449974_at	207116_s_at	207116_s_at	2.16469	2.21055	2.03856	1.64287	2.189	2.23632	1.43832	2.13818	1.08464	6.12166	6.25125	5.50959	3.32158	6.37104	7.06221	3.9716	6.6723	4.574
Ednra	24326	1909	13617	Yes	1383641_at	1369511_at	204464_s_at	1433525_at	1460513_a_at	204464_s_at	216235_s_at	2.54759	2.57367	1.99262	2.50806	1.96089	2.18249	1.63357	1.09079	1.61405	6.52188	6.71657	4.94094	4.61112	4.92223	6.06231	3.47731	4.22552	5.41086
Chst3	84468	9469	53374	No	1369512_at	1369512_at	32094_at	1460322_at	1460322_at	32094_at	32094_at	1.3085	1.36411	1.60748	1.99594	1.2998	1.20331	2.06455	1.57034	2.83517	4.85164	4.94097	4.12226	3.94452	5.13456	5.13342	5.57637	5.40477	8.30148
Ccl28	114492	56477	56838	No	1369513_at	1369513_at	224240_s_at	1455577_at	1455577_at	224240_s_at	224240_s_at	1.58303	1.38475	1.89219	2.17938	1.38014	1.20352	2.13172	1.88801	1.76974	4.42694	4.37224	3.59826	4.1662	4.544	4.88013	5.63503	4.56695	5.83554
Insrr	60663	3645	23920	No	1369514_at	1369514_at	215776_at	1420564_at	1420564_at	215776_at	215776_at	1.5949	1.5838	1.61144	1.74061	1.13766	1.25932	1.33991	1.45689	1.06823	5.5044	5.67126	4.02702	3.89017	5.36223	6.1677	4.83546	5.1539	5.59003
Pdx1	29535	3651	18609	No	1369516_at	1369516_at	210937_s_at	1422173_at	1422174_at	210937_s_at	210937_s_at	1.36839	1.30637	1.28659	1.54752	1.20865	1.216	1.44025	1.19474	1.26468	4.07002	4.07977	3.68391	3.86362	3.80379	4.43351	4.32608	4.09965	4.54536
Cyth1	116691	9267	19157	No	1369517_at	1369517_at	202880_s_at	1418183_a_at	1418183_a_at	202880_s_at	202880_s_at	1.91077	2.02389	2.98817	2.95724	1.97966	2.18395	2.62829	3.17755	2.78311	4.6932	5.08127	7.46948	6.91924	5.37328	6.21597	6.99467	9.01501	8.05187
Pik3r3	60664	8503	18710	No	1369518_at	1369518_at	202743_at	1456482_at	1456482_at	202743_at	202743_at	1.96839	1.95717	1.96705	2.58817	2.14003	2.08918	2.07392	1.93913	2.32234	4.8203	4.76402	4.11384	4.68905	5.81822	5.90699	4.84668	4.86446	6.47756
Edn1	24323	1906	13614	No	1369519_at	1369519_at	222802_at	1451924_a_at	1451924_a_at	222802_at	222802_at	1.80772	1.8652	1.53491	2.62278	2.249	2.1798	2.79268	1.60811	3.00381	4.03791	4.31293	4.19999	5.11411	6.17213	6.26581	7.66296	5.47982	8.76228
Ube2d4	79435	51619	546638	No	1369521_at	1369521_at	51774_s_at			51774_s_at	218837_s_at	1.14502	1.0698		3.11705	0.990964	1.02779	3.04709		2.83242	3.40831	3.56657		7.23978	3.19623	3.98405	8.49246		7.92041
Cd244	64025	51744	18106	No	1370483_at	1369522_a_at	234320_at	1449991_at	1449991_at	220307_at	220307_at	1.51529	1.63153	0.782497	2.16284	1.02569	1.27945	1.15857	0.637534	1.35503	3.68875	3.72484	2.58774	4.69933	3.05448	3.56034	3.9095	3.09208	5.2474
Ackr2	140473	1238	59289	No	1369523_at	1369523_at	206887_at	1437937_at	1437937_at	206887_at	206887_at	1.85014	1.89981	2.41369	1.99925	1.8281	1.9073	1.96252	1.91831	1.90338	4.96908	5.18049	6.25675	3.9428	4.93072	5.80009	5.13085	5.56574	5.82069
Zic1	64618	7545	22771	No	1369524_at	1369524_at	206373_at	1439627_at	1423477_at	206373_at	234716_at	1.53	1.49836	0.88987	2.61834	1.40146	1.5538	2.26676	1.00351	1.22151	4.20581	4.34852	2.35733	5.80989	4.35002	4.73443	6.18286	3.04265	5.24283
Gata3	85471	2625	14462	No	1369525_at	1369525_at	209604_s_at	1448886_at	1448886_at	209604_s_at	209604_s_at	1.62716	1.55385	0.7358	2.59208	1.67715	1.71667	1.76868	0.407321	1.55496	4.99864	4.88731	2.6299	4.5905	5.24003	5.38733	4.06912	3.36344	4.06716
Cx3cr1	171056	1524	13051	No	1369527_at	1369527_at	1568934_at	1450020_at	1450020_at	205898_at	1568934_at	1.96361	1.9819	1.78821	2.62619	1.68484	1.79792	1.49084	1.56409	1.36179	5.08177	5.23734	3.84739	5.23994	4.92231	5.52264	4.34864	4.21099	5.19939
Smad3	25631	4088	17127	No	1369528_at	1369528_at	218284_at	1454960_at	1454960_at	218284_at	218284_at	1.52322	1.67047	2.77623	2.72985	1.92137	2.07386	2.96101	3.00663	2.92755	4.70628	4.8304	7.14038	5.7304	5.4759	6.21687	8.29483	8.86585	8.48158
Csf3	25610	1440	12985	No	1369529_at	1369529_at	207442_at	1419427_at	1419427_at	207442_at	207442_at	1.48999	1.49448	1.22842	1.36485	1.48554	1.89437	1.04688	1.37302	1.0611	4.12039	4.45138	3.89076	5.40479	4.4665	6.12117	5.88947	4.60348	6.78604
Isl2	57233	64843	104360	No	1369530_at	1369530_at	232352_at	1418676_at	1418676_at	232352_at	232352_at	1.69862	1.73629	2.16024	1.24486	1.4008	1.52688	0.84865	2.21096	2.51404	4.74716	4.59797	5.01341	3.81272	4.79299	4.91233	4.18607	6.22527	6.93513
Sult1c2	171072	6819	69083	Yes	1369531_at	1369531_at	211470_s_at	1449409_at	1449409_at	205342_s_at	211470_s_at	2.65647	2.61412	2.43879	2.01192	1.95343	2.18758	2.19226	1.88108	2.811	6.57632	6.77028	6.09018	2.90096	4.3902	5.72283	5.87037	5.91153	7.95571
Prokr2	192649	128674	246313	No	1369532_at	1369532_at	234450_at	1437695_at	1437695_at	234450_at	234450_at	1.35857	1.48168	1.32063	1.72387	1.35035	1.44003	1.72257	1.2406	1.8017	4.3684	4.45635	3.22139	3.30287	4.59788	5.11002	4.4962	3.59971	5.24073
Htr4	25324	3360	15562	No	1369533_a_at	1369533_a_at	207578_s_at	1427654_a_at	1427654_a_at	207578_s_at	207578_s_at	1.73703	1.87082	1.38183	2.17016	1.68851	1.91385	2.04886	1.43735	2.20385	5.23261	5.59446	3.08482	6.16504	5.42922	6.21871	7.02558	4.29543	7.7078
Il11	171040	3589	16156	No	1369534_at	1369534_at	206924_at	1449982_at	1449982_at	206926_s_at	206924_at	1.16306	1.15519	1.18501	1.83972	1.05641	1.3113	1.63753	1.05811	2.07401	4.51272	4.78179	3.62358	5.32141	4.6888	5.40523	4.17646	5.21725	5.07434
[truncated: 17,606 more rows]
