# Supplementary material for: Assessing Concordance of Drug-Induced Transcriptional Response in Rodent Liver and Cultured Hepatocytes
Source: PLoS Comput Biol. 2016 Mar 30;12(3):e1004847. doi: 10.1371/journal.pcbi.1004847 (PMC4814051; doi:10.1371/journal.pcbi.1004847)
Supplement: S6 Dataset — (XLS) [file pcbi.1004847.s027.xls]

## Sheet: Dataset S6
Dataset S6. Gene sets used for PAGE analysis
gene set	type	description	number of rat genes	number of TG rat liver experiments in which p-BH <= 0.01 (out of 3528)
BIOCARTA_ARENRF2_PATHWAY	CP:BIOCARTA	Oxidative Stress Induced Gene Expression Via Nrf2	13	79
BIOCARTA_BLYMPHOCYTE_PATHWAY	CP:BIOCARTA	B Lymphocyte Cell Surface Molecules	10	43
BIOCARTA_CASPASE_PATHWAY	CP:BIOCARTA	BIOCARTA_CASPASE_PATHWAY	22	6
BIOCARTA_CCR5_PATHWAY	CP:BIOCARTA	Pertussis toxin-insensitive CCR5 Signaling in Macrophage	14	45
BIOCARTA_CDMAC_PATHWAY	CP:BIOCARTA	Cadmium induces DNA synthesis and proliferation in macrophages	16	37
BIOCARTA_CELLCYCLE_PATHWAY	CP:BIOCARTA	Cyclins and Cell Cycle Regulation	22	97
BIOCARTA_CLASSIC_PATHWAY	CP:BIOCARTA	Classical Complement Pathway	14	51
BIOCARTA_COMP_PATHWAY	CP:BIOCARTA	Complement Pathway	19	63
BIOCARTA_CYTOKINE_PATHWAY	CP:BIOCARTA	Cytokine Network	19	45
BIOCARTA_DC_PATHWAY	CP:BIOCARTA	Dendritic cells in regulating TH1 and TH2 Development	21	47
BIOCARTA_DNAFRAGMENT_PATHWAY	CP:BIOCARTA	BIOCARTA_DNAFRAGMENT_PATHWAY	10	6
BIOCARTA_G2_PATHWAY	CP:BIOCARTA	Cell Cycle: G2/M Checkpoint	23	127
BIOCARTA_GRANULOCYTES_PATHWAY	CP:BIOCARTA	Adhesion and Diapedesis of Granulocytes	13	47
BIOCARTA_HSP27_PATHWAY	CP:BIOCARTA	BIOCARTA_HSP27_PATHWAY	15	20
BIOCARTA_IL1R_PATHWAY	CP:BIOCARTA	Signal transduction through IL1R	32	37
BIOCARTA_INFLAM_PATHWAY	CP:BIOCARTA	Cytokines and Inflammatory Response	27	48
BIOCARTA_LAIR_PATHWAY	CP:BIOCARTA	Cells and Molecules involved in local acute inflammatory response	16	36
BIOCARTA_MAPK_PATHWAY	CP:BIOCARTA	BIOCARTA_MAPK_PATHWAY	86	15
BIOCARTA_MCM_PATHWAY	CP:BIOCARTA	CDK Regulation of DNA Replication	18	137
BIOCARTA_MONOCYTE_PATHWAY	CP:BIOCARTA	Monocyte and its Surface Molecules	11	40
BIOCARTA_NEUROTRANSMITTERS_PATHWAY	CP:BIOCARTA	Biosynthesis of neurotransmitters	6	90
BIOCARTA_NFKB_PATHWAY	CP:BIOCARTA	BIOCARTA_NFKB_PATHWAY	23	16
BIOCARTA_NKT_PATHWAY	CP:BIOCARTA	Selective expression of chemokine receptors during T-cell polarization	28	68
BIOCARTA_NUCLEARRS_PATHWAY	CP:BIOCARTA	Nuclear Receptors in Lipid Metabolism and Toxicity	14	85
BIOCARTA_P38MAPK_PATHWAY	CP:BIOCARTA	BIOCARTA_P38MAPK_PATHWAY	39	7
BIOCARTA_P53_PATHWAY	CP:BIOCARTA	p53 Signaling Pathway	16	47
BIOCARTA_P53HYPOXIA_PATHWAY	CP:BIOCARTA	BIOCARTA_P53HYPOXIA_PATHWAY	22	23
BIOCARTA_PPARA_PATHWAY	CP:BIOCARTA	BIOCARTA_PPARA_PATHWAY	56	11
BIOCARTA_PROTEASOME_PATHWAY	CP:BIOCARTA	Proteasome Complex	28	79
BIOCARTA_PTC1_PATHWAY	CP:BIOCARTA	Sonic Hedgehog (SHH) Receptor Ptc1 Regulates cell cycle	11	44
BIOCARTA_SRCRPTP_PATHWAY	CP:BIOCARTA	Activation of Src by Protein-tyrosine phosphatase alpha	11	50
BIOCARTA_STRESS_PATHWAY	CP:BIOCARTA	BIOCARTA_STRESS_PATHWAY	25	15
BIOCARTA_TCYTOTOXIC_PATHWAY	CP:BIOCARTA	T Cytotoxic Cell Surface Molecules	12	36
BIOCARTA_TH1TH2_PATHWAY	CP:BIOCARTA	Th1/Th2 Differentiation	19	47
BIOCARTA_TNFR2_PATHWAY	CP:BIOCARTA	BIOCARTA_TNFR2_PATHWAY	18	12
KEGG_ALLOGRAFT_REJECTION	CP:KEGG	Allograft rejection	28	159
KEGG_AMINOACYL_TRNA_BIOSYNTHESIS	CP:KEGG	Aminoacyl-tRNA biosynthesis	41	39
KEGG_ANTIGEN_PROCESSING_AND_PRESENTATION	CP:KEGG	Antigen processing and presentation	51	67
KEGG_APOPTOSIS	CP:KEGG	KEGG_APOPTOSIS	82	23
KEGG_ARGININE_AND_PROLINE_METABOLISM	CP:KEGG	Arginine and proline metabolism	50	38
KEGG_ASTHMA	CP:KEGG	Asthma	25	134
KEGG_AUTOIMMUNE_THYROID_DISEASE	CP:KEGG	Autoimmune thyroid disease	31	119
KEGG_BETA_ALANINE_METABOLISM	CP:KEGG	beta-Alanine metabolism	22	68
KEGG_BIOSYNTHESIS_OF_UNSATURATED_FATTY_ACIDS	CP:KEGG	Biosynthesis of unsaturated fatty acids	21	156
KEGG_BUTANOATE_METABOLISM	CP:KEGG	Butanoate metabolism	34	113
KEGG_CALCIUM_SIGNALING_PATHWAY	CP:KEGG	Calcium signaling pathway	173	113
KEGG_CELL_ADHESION_MOLECULES_CAMS	CP:KEGG	Cell adhesion molecules (CAMs)	121	82
KEGG_CELL_CYCLE	CP:KEGG	Cell cycle	122	410
KEGG_CHEMOKINE_SIGNALING_PATHWAY	CP:KEGG	Chemokine signaling pathway	172	99
KEGG_COMPLEMENT_AND_COAGULATION_CASCADES	CP:KEGG	Complement and coagulation cascades	68	104
KEGG_CYSTEINE_AND_METHIONINE_METABOLISM	CP:KEGG	KEGG_CYSTEINE_AND_METHIONINE_METABOLISM	32	10
KEGG_CYTOKINE_CYTOKINE_RECEPTOR_INTERACTION	CP:KEGG	Cytokine-cytokine receptor interaction	225	191
KEGG_CYTOSOLIC_DNA_SENSING_PATHWAY	CP:KEGG	Cytosolic DNA-sensing pathway	41	37
KEGG_DNA_REPLICATION	CP:KEGG	DNA replication	35	174
KEGG_DRUG_METABOLISM_CYTOCHROME_P450	CP:KEGG	Drug metabolism - cytochrome P450	56	171
KEGG_ECM_RECEPTOR_INTERACTION	CP:KEGG	ECM-receptor interaction	83	45
KEGG_FATTY_ACID_METABOLISM	CP:KEGG	Fatty acid metabolism	39	186
KEGG_FOCAL_ADHESION	CP:KEGG	Focal adhesion	197	38
KEGG_GLUTATHIONE_METABOLISM	CP:KEGG	Glutathione metabolism	48	114
KEGG_GLYCINE_SERINE_AND_THREONINE_METABOLISM	CP:KEGG	Glycine, serine and threonine metabolism	31	81
KEGG_GRAFT_VERSUS_HOST_DISEASE	CP:KEGG	Graft-versus-host disease	26	165
KEGG_HEMATOPOIETIC_CELL_LINEAGE	CP:KEGG	Hematopoietic cell lineage	76	79
KEGG_HOMOLOGOUS_RECOMBINATION	CP:KEGG	Homologous recombination	27	39
KEGG_INTESTINAL_IMMUNE_NETWORK_FOR_IGA_PRODUCTION	CP:KEGG	Intestinal immune network for IgA production	42	67
KEGG_LEISHMANIA_INFECTION	CP:KEGG	Leishmania infection	63	136
KEGG_MAPK_SIGNALING_PATHWAY	CP:KEGG	MAPK signaling pathway	264	55
KEGG_MATURITY_ONSET_DIABETES_OF_THE_YOUNG	CP:KEGG	Maturity onset diabetes of the young	25	40
KEGG_METABOLISM_OF_XENOBIOTICS_BY_CYTOCHROME_P450	CP:KEGG	Metabolism of xenobiotics by cytochrome P450	54	239
KEGG_MISMATCH_REPAIR	CP:KEGG	Mismatch repair	22	58
KEGG_NATURAL_KILLER_CELL_MEDIATED_CYTOTOXICITY	CP:KEGG	Natural killer cell mediated cytotoxicity	98	63
KEGG_NEUROACTIVE_LIGAND_RECEPTOR_INTERACTION	CP:KEGG	Neuroactive ligand-receptor interaction	263	534
KEGG_NITROGEN_METABOLISM	CP:KEGG	Nitrogen metabolism	22	45
KEGG_NOD_LIKE_RECEPTOR_SIGNALING_PATHWAY	CP:KEGG	NOD-like receptor signaling pathway	54	80
KEGG_NUCLEOTIDE_EXCISION_REPAIR	CP:KEGG	Nucleotide excision repair	43	35
KEGG_OLFACTORY_TRANSDUCTION	CP:KEGG	Olfactory transduction	307	41
KEGG_OOCYTE_MEIOSIS	CP:KEGG	Oocyte meiosis	107	135
KEGG_OXIDATIVE_PHOSPHORYLATION	CP:KEGG	Oxidative phosphorylation	127	56
KEGG_P53_SIGNALING_PATHWAY	CP:KEGG	p53 signaling pathway	66	178
KEGG_PARKINSONS_DISEASE	CP:KEGG	Parkinson's disease	124	42
KEGG_PENTOSE_AND_GLUCURONATE_INTERCONVERSIONS	CP:KEGG	Pentose and glucuronate interconversions	18	83
KEGG_PEROXISOME	CP:KEGG	Peroxisome	78	172
KEGG_PPAR_SIGNALING_PATHWAY	CP:KEGG	PPAR signaling pathway	67	139
KEGG_PRIMARY_BILE_ACID_BIOSYNTHESIS	CP:KEGG	Primary bile acid biosynthesis	16	45
KEGG_PROGESTERONE_MEDIATED_OOCYTE_MATURATION	CP:KEGG	Progesterone-mediated oocyte maturation	84	88
KEGG_PROPANOATE_METABOLISM	CP:KEGG	Propanoate metabolism	31	116
KEGG_PROTEASOME	CP:KEGG	Proteasome	43	108
KEGG_PYRIMIDINE_METABOLISM	CP:KEGG	Pyrimidine metabolism	94	118
KEGG_PYRUVATE_METABOLISM	CP:KEGG	Pyruvate metabolism	39	52
KEGG_REGULATION_OF_ACTIN_CYTOSKELETON	CP:KEGG	KEGG_REGULATION_OF_ACTIN_CYTOSKELETON	210	2
KEGG_RETINOL_METABOLISM	CP:KEGG	Retinol metabolism	47	139
KEGG_RIBOSOME	CP:KEGG	Ribosome	83	191
KEGG_RNA_DEGRADATION	CP:KEGG	KEGG_RNA_DEGRADATION	56	9
KEGG_SPLICEOSOME	CP:KEGG	Spliceosome	123	120
KEGG_STEROID_BIOSYNTHESIS	CP:KEGG	Steroid biosynthesis	17	162
KEGG_STEROID_HORMONE_BIOSYNTHESIS	CP:KEGG	Steroid hormone biosynthesis	40	74
KEGG_SYSTEMIC_LUPUS_ERYTHEMATOSUS	CP:KEGG	Systemic lupus erythematosus	91	74
KEGG_TERPENOID_BACKBONE_BIOSYNTHESIS	CP:KEGG	Terpenoid backbone biosynthesis	15	121
KEGG_TOLL_LIKE_RECEPTOR_SIGNALING_PATHWAY	CP:KEGG	Toll-like receptor signaling pathway	88	60
KEGG_TRYPTOPHAN_METABOLISM	CP:KEGG	Tryptophan metabolism	39	92
KEGG_TYPE_I_DIABETES_MELLITUS	CP:KEGG	Type I diabetes mellitus	34	120
KEGG_UBIQUITIN_MEDIATED_PROTEOLYSIS	CP:KEGG	KEGG_UBIQUITIN_MEDIATED_PROTEOLYSIS	134	2
KEGG_VALINE_LEUCINE_AND_ISOLEUCINE_DEGRADATION	CP:KEGG	Valine, leucine and isoleucine degradation	43	137
KEGG_VIRAL_MYOCARDITIS	CP:KEGG	Viral myocarditis	61	70
PID_AMB2_NEUTROPHILS_PATHWAY	CP	amb2 Integrin signaling PMID:18832364	40	55
PID_AP1_PATHWAY	CP	AP-1 transcription factor network PMID:18832364	68	105
PID_ATF2_PATHWAY	CP	ATF-2 transcription factor network PMID:18832364	57	81
PID_ATR_PATHWAY	CP	ATR signaling pathway PMID:18832364	39	142
PID_AURORA_A_PATHWAY	CP	Aurora A signaling PMID:18832364	31	49
PID_AURORA_B_PATHWAY	CP	Aurora B signaling PMID:18832364	39	402
PID_BARD1PATHWAY	CP	BARD1 signaling events PMID:18832364	29	45
PID_CASPASE_PATHWAY	CP	PID_CASPASE_PATHWAY	51	15
PID_CD8TCRDOWNSTREAMPATHWAY	CP	Downstream signaling in na&#xef;ve CD8+ T cells PMID:18832364	54	39
PID_E2F_PATHWAY	CP	E2F transcription factor network PMID:18832364	73	143
PID_FANCONI_PATHWAY	CP	Fanconi anemia pathway PMID:18832364	47	103
PID_FOXM1PATHWAY	CP	FOXM1 transcription factor network PMID:18832364	40	375
PID_FRA_PATHWAY	CP	Validated transcriptional targets of AP1 family members Fra1 and Fra2 PMID:18832364	36	80
PID_HIF1_TFPATHWAY	CP	PID_HIF1_TFPATHWAY	66	19
PID_HNF3BPATHWAY	CP	FOXA2 and FOXA3 transcription factor networks PMID:18832364	45	43
PID_IL12_2PATHWAY	CP	IL12-mediated signaling events PMID:18832364	62	75
PID_IL12_STAT4PATHWAY	CP	IL12 signaling mediated by STAT4 PMID:18832364	33	58
PID_IL23PATHWAY	CP	IL23-mediated signaling events PMID:18832364	36	69
PID_IL6_7PATHWAY	CP	IL6-mediated signaling events PMID:18832364	47	63
PID_INTEGRIN1_PATHWAY	CP	Beta1 integrin cell surface interactions PMID:18832364	65	39
PID_MYC_ACTIVPATHWAY	CP	Validated targets of C-MYC transcriptional activation PMID:18832364	78	79
PID_NFAT_TFPATHWAY	CP	Calcineurin-regulated NFAT-dependent transcription in lymphocytes PMID:18832364	46	46
PID_NFKAPPABCANONICALPATHWAY	CP	PID_NFKAPPABCANONICALPATHWAY	23	19
PID_P38_MK2PATHWAY	CP	PID_P38_MK2PATHWAY	21	3
PID_P38_MKK3_6PATHWAY	CP	PID_P38_MKK3_6PATHWAY	26	3
PID_P38ALPHABETADOWNSTREAMPATHWAY	CP	PID_P38ALPHABETADOWNSTREAMPATHWAY	38	16
PID_P38GAMMADELTAPATHWAY	CP	PID_P38GAMMADELTAPATHWAY	11	7
PID_P53DOWNSTREAMPATHWAY	CP	Direct p53 effectors PMID:18832364	131	71
PID_P53REGULATIONPATHWAY	CP	PID_P53REGULATIONPATHWAY	58	7
PID_P73PATHWAY	CP	p73 transcription factor network PMID:18832364	77	52
PID_PDGFRBPATHWAY	CP	PDGFR-beta signaling pathway PMID:18832364	129	37
PID_PLK1_PATHWAY	CP	PLK1 signaling events PMID:18832364	45	463
PID_TAP63PATHWAY	CP	Validated transcriptional targets of TAp63 isoforms PMID:18832364	53	47
PID_TCRJNKPATHWAY	CP	PID_TCRJNKPATHWAY	14	4
PID_TNFPATHWAY	CP	PID_TNFPATHWAY	46	10
PID_TOLL_ENDOGENOUS_PATHWAY	CP	Endogenous TLR signaling PMID:18832364	23	38
REACTOME_3_UTR_MEDIATED_TRANSLATIONAL_REGULATION	CP:REACTOME	Genes involved in 3' -UTR-mediated translational regulation	100	245
REACTOME_ACETYLCHOLINE_BINDING_AND_DOWNSTREAM_EVENTS	CP:REACTOME	Genes involved in Acetylcholine Binding And Downstream Events	14	79
REACTOME_ACTIVATED_POINT_MUTANTS_OF_FGFR2	CP:REACTOME	Genes involved in Activated point mutants of FGFR2	16	64
REACTOME_ACTIVATED_TAK1_MEDIATES_P38_MAPK_ACTIVATION	CP:REACTOME	REACTOME_ACTIVATED_TAK1_MEDIATES_P38_MAPK_ACTIVATION	17	3
REACTOME_ACTIVATION_OF_ATR_IN_RESPONSE_TO_REPLICATION_STRESS	CP:REACTOME	Genes involved in Activation of ATR in response to replication stress	35	146
REACTOME_ACTIVATION_OF_GENES_BY_ATF4	CP:REACTOME	Genes involved in Activation of Genes by ATF4	23	104
REACTOME_ACTIVATION_OF_NF_KAPPAB_IN_B_CELLS	CP:REACTOME	Genes involved in Activation of NF-kappaB in B Cells	61	97
REACTOME_ACTIVATION_OF_THE_MRNA_UPON_BINDING_OF_THE_CAP_BINDING_COMPLEX_AND_EIFS_AND_SUBSEQUENT_BINDING_TO_43S	CP:REACTOME	Genes involved in Activation of the mRNA upon binding of the cap-binding complex and eIFs, and subsequent binding to 43S	55	108
REACTOME_ACTIVATION_OF_THE_PRE_REPLICATIVE_COMPLEX	CP:REACTOME	Genes involved in Activation of the pre-replicative complex	29	192
REACTOME_ADAPTIVE_IMMUNE_SYSTEM	CP:REACTOME	Genes involved in Adaptive Immune System	482	86
REACTOME_ALPHA_LINOLENIC_ACID_ALA_METABOLISM	CP:REACTOME	Genes involved in alpha-linolenic acid (ALA) metabolism	11	67
REACTOME_AMINE_LIGAND_BINDING_RECEPTORS	CP:REACTOME	Genes involved in Amine ligand-binding receptors	37	104
REACTOME_ANTIGEN_PROCESSING_CROSS_PRESENTATION	CP:REACTOME	Genes involved in Antigen processing-Cross presentation	68	100
REACTOME_ANTIGEN_PROCESSING_UBIQUITINATION_PROTEASOME_DEGRADATION	CP:REACTOME	Genes involved in Antigen processing: Ubiquitination & Proteasome degradation	197	70
REACTOME_ANTIVIRAL_MECHANISM_BY_IFN_STIMULATED_GENES	CP:REACTOME	Genes involved in Antiviral mechanism by IFN-stimulated genes	60	35
REACTOME_APC_C_CDC20_MEDIATED_DEGRADATION_OF_CYCLIN_B	CP:REACTOME	Genes involved in APC/C:Cdc20 mediated degradation of Cyclin B	19	80
REACTOME_APC_C_CDC20_MEDIATED_DEGRADATION_OF_MITOTIC_PROTEINS	CP:REACTOME	Genes involved in APC/C:Cdc20 mediated degradation of mitotic proteins	65	168
REACTOME_APC_C_CDH1_MEDIATED_DEGRADATION_OF_CDC20_AND_OTHER_APC_C_CDH1_TARGETED_PROTEINS_IN_LATE_MITOSIS_EARLY_G1	CP:REACTOME	Genes involved in APC/C:Cdh1 mediated degradation of Cdc20 and other APC/C:Cdh1 targeted proteins in late mitosis/early G1	64	133
REACTOME_APC_CDC20_MEDIATED_DEGRADATION_OF_NEK2A	CP:REACTOME	Genes involved in APC-Cdc20 mediated degradation of Nek2A	21	41
REACTOME_APOPTOSIS	CP:REACTOME	Genes involved in Apoptosis	139	85
REACTOME_APOPTOTIC_CLEAVAGE_OF_CELLULAR_PROTEINS	CP:REACTOME	REACTOME_APOPTOTIC_CLEAVAGE_OF_CELLULAR_PROTEINS	37	1
REACTOME_APOPTOTIC_EXECUTION_PHASE	CP:REACTOME	REACTOME_APOPTOTIC_EXECUTION_PHASE	50	0
REACTOME_ASSEMBLY_OF_THE_PRE_REPLICATIVE_COMPLEX	CP:REACTOME	Genes involved in Assembly of the pre-replicative complex	63	206
REACTOME_ASSOCIATION_OF_LICENSING_FACTORS_WITH_THE_PRE_REPLICATIVE_COMPLEX	CP:REACTOME	Genes involved in Association of licensing factors with the pre-replicative complex	13	61
REACTOME_ASSOCIATION_OF_TRIC_CCT_WITH_TARGET_PROTEINS_DURING_BIOSYNTHESIS	CP:REACTOME	Genes involved in Association of TriC/CCT with target proteins during biosynthesis	25	39
REACTOME_AUTODEGRADATION_OF_CDH1_BY_CDH1_APC_C	CP:REACTOME	Genes involved in Autodegradation of Cdh1 by Cdh1:APC/C	56	98
REACTOME_AUTODEGRADATION_OF_THE_E3_UBIQUITIN_LIGASE_COP1	CP:REACTOME	Genes involved in Autodegradation of the E3 ubiquitin ligase COP1	47	108
REACTOME_BILE_ACID_AND_BILE_SALT_METABOLISM	CP:REACTOME	Genes involved in Bile acid and bile salt metabolism	26	60
REACTOME_BILE_SALT_AND_ORGANIC_ANION_SLC_TRANSPORTERS	CP:REACTOME	REACTOME_BILE_SALT_AND_ORGANIC_ANION_SLC_TRANSPORTERS	11	6
REACTOME_BIOLOGICAL_OXIDATIONS	CP:REACTOME	Genes involved in Biological oxidations	114	218
REACTOME_CDC6_ASSOCIATION_WITH_THE_ORC_ORIGIN_COMPLEX	CP:REACTOME	Genes involved in CDC6 association with the ORC:origin complex	11	59
REACTOME_CDK_MEDIATED_PHOSPHORYLATION_AND_REMOVAL_OF_CDC6	CP:REACTOME	Genes involved in CDK-mediated phosphorylation and removal of Cdc6	46	111
REACTOME_CDT1_ASSOCIATION_WITH_THE_CDC6_ORC_ORIGIN_COMPLEX	CP:REACTOME	Genes involved in CDT1 association with the CDC6:ORC:origin complex	54	144
REACTOME_CELL_CYCLE	CP:REACTOME	Genes involved in Cell Cycle	371	753
REACTOME_CELL_CYCLE_CHECKPOINTS	CP:REACTOME	Genes involved in Cell Cycle Checkpoints	111	302
REACTOME_CELL_CYCLE_MITOTIC	CP:REACTOME	Genes involved in Cell Cycle, Mitotic	304	768
REACTOME_CELL_SURFACE_INTERACTIONS_AT_THE_VASCULAR_WALL	CP:REACTOME	Genes involved in Cell surface interactions at the vascular wall	81	37
REACTOME_CHEMOKINE_RECEPTORS_BIND_CHEMOKINES	CP:REACTOME	Genes involved in Chemokine receptors bind chemokines	46	154
REACTOME_CHOLESTEROL_BIOSYNTHESIS	CP:REACTOME	Genes involved in Cholesterol biosynthesis	22	301
REACTOME_CHROMOSOME_MAINTENANCE	CP:REACTOME	Genes involved in Chromosome Maintenance	94	152
REACTOME_CLASS_A1_RHODOPSIN_LIKE_RECEPTORS	CP:REACTOME	Genes involved in Class A/1 (Rhodopsin-like receptors)	277	405
REACTOME_CLASS_C_3_METABOTROPIC_GLUTAMATE_PHEROMONE_RECEPTORS	CP:REACTOME	Genes involved in Class C/3 (Metabotropic glutamate/pheromone receptors)	14	43
REACTOME_CLASS_I_MHC_MEDIATED_ANTIGEN_PROCESSING_PRESENTATION	CP:REACTOME	Genes involved in Class I MHC mediated antigen processing & presentation	230	62
REACTOME_CLEAVAGE_OF_GROWING_TRANSCRIPT_IN_THE_TERMINATION_REGION_	CP:REACTOME	Genes involved in Cleavage of Growing Transcript in the Termination Region	43	44
REACTOME_COMPLEMENT_CASCADE	CP:REACTOME	Genes involved in Complement cascade	28	79
REACTOME_CROSS_PRESENTATION_OF_SOLUBLE_EXOGENOUS_ANTIGENS_ENDOSOMES	CP:REACTOME	Genes involved in Cross-presentation of soluble exogenous antigens (endosomes)	46	105
REACTOME_CYCLIN_A_B1_ASSOCIATED_EVENTS_DURING_G2_M_TRANSITION	CP:REACTOME	Genes involved in Cyclin A/B1 associated events during G2/M transition	15	353
REACTOME_CYCLIN_E_ASSOCIATED_EVENTS_DURING_G1_S_TRANSITION_	CP:REACTOME	Genes involved in Cyclin E associated events during G1/S transition	62	146
REACTOME_CYTOCHROME_P450_ARRANGED_BY_SUBSTRATE_TYPE	CP:REACTOME	Genes involved in Cytochrome P450 - arranged by substrate type	42	96
REACTOME_CYTOKINE_SIGNALING_IN_IMMUNE_SYSTEM	CP:REACTOME	Genes involved in Cytokine Signaling in Immune system	233	127
REACTOME_CYTOSOLIC_TRNA_AMINOACYLATION	CP:REACTOME	Genes involved in Cytosolic tRNA aminoacylation	24	93
REACTOME_DEGRADATION_OF_THE_EXTRACELLULAR_MATRIX	CP:REACTOME	REACTOME_DEGRADATION_OF_THE_EXTRACELLULAR_MATRIX	24	9
REACTOME_DEPOSITION_OF_NEW_CENPA_CONTAINING_NUCLEOSOMES_AT_THE_CENTROMERE	CP:REACTOME	Genes involved in Deposition of New CENPA-containing Nucleosomes at the Centromere	39	131
REACTOME_DESTABILIZATION_OF_MRNA_BY_AUF1_HNRNP_D0	CP:REACTOME	Genes involved in Destabilization of mRNA by AUF1 (hnRNP D0)	50	128
REACTOME_DNA_REPAIR	CP:REACTOME	Genes involved in DNA Repair	104	114
REACTOME_DNA_REPLICATION	CP:REACTOME	Genes involved in DNA Replication	186	657
REACTOME_DNA_STRAND_ELONGATION	CP:REACTOME	Genes involved in DNA strand elongation	30	220
REACTOME_DOWNSTREAM_SIGNALING_EVENTS_OF_B_CELL_RECEPTOR_BCR	CP:REACTOME	Genes involved in Downstream Signaling Events Of B Cell Receptor (BCR)	92	96
REACTOME_E2F_ENABLED_INHIBITION_OF_PRE_REPLICATION_COMPLEX_FORMATION	CP:REACTOME	Genes involved in E2F-enabled inhibition of pre-replication complex formation	10	109
REACTOME_E2F_MEDIATED_REGULATION_OF_DNA_REPLICATION	CP:REACTOME	Genes involved in E2F mediated regulation of DNA replication	33	215
REACTOME_ER_PHAGOSOME_PATHWAY	CP:REACTOME	Genes involved in ER-Phagosome pathway	55	109
REACTOME_ETHANOL_OXIDATION	CP:REACTOME	Genes involved in Ethanol oxidation	8	68
REACTOME_EXTENSION_OF_TELOMERES	CP:REACTOME	Genes involved in Extension of Telomeres	26	89
REACTOME_EXTRACELLULAR_MATRIX_ORGANIZATION	CP:REACTOME	Genes involved in Extracellular matrix organization	81	36
REACTOME_EXTRINSIC_PATHWAY_FOR_APOPTOSIS	CP:REACTOME	REACTOME_EXTRINSIC_PATHWAY_FOR_APOPTOSIS	11	11
REACTOME_FACTORS_INVOLVED_IN_MEGAKARYOCYTE_DEVELOPMENT_AND_PLATELET_PRODUCTION	CP:REACTOME	Genes involved in Factors involved in megakaryocyte development and platelet production	105	71
REACTOME_FANCONI_ANEMIA_PATHWAY	CP:REACTOME	Genes involved in Fanconi Anemia pathway	21	86
REACTOME_FATTY_ACID_TRIACYLGLYCEROL_AND_KETONE_BODY_METABOLISM	CP:REACTOME	Genes involved in Fatty acid, triacylglycerol, and ketone body metabolism	167	171
REACTOME_FATTY_ACYL_COA_BIOSYNTHESIS	CP:REACTOME	Genes involved in Fatty Acyl-CoA Biosynthesis	18	87
REACTOME_FGFR_LIGAND_BINDING_AND_ACTIVATION	CP:REACTOME	Genes involved in FGFR ligand binding and activation	22	51
REACTOME_FGFR1_LIGAND_BINDING_AND_ACTIVATION	CP:REACTOME	Genes involved in FGFR1 ligand binding and activation	14	57
REACTOME_FORMATION_OF_THE_TERNARY_COMPLEX_AND_SUBSEQUENTLY_THE_43S_COMPLEX	CP:REACTOME	Genes involved in Formation of the ternary complex, and subsequently, the 43S complex	47	85
REACTOME_FORMATION_OF_TUBULIN_FOLDING_INTERMEDIATES_BY_CCT_TRIC	CP:REACTOME	Genes involved in Formation of tubulin folding intermediates by CCT/TriC	19	80
REACTOME_G_ALPHA_I_SIGNALLING_EVENTS	CP:REACTOME	Genes involved in G alpha (i) signalling events	179	150
REACTOME_G_ALPHA_Q_SIGNALLING_EVENTS	CP:REACTOME	Genes involved in G alpha (q) signalling events	175	80
REACTOME_G_ALPHA_S_SIGNALLING_EVENTS	CP:REACTOME	Genes involved in G alpha (s) signalling events	118	75
REACTOME_G0_AND_EARLY_G1	CP:REACTOME	Genes involved in G0 and Early G1	23	129
REACTOME_G1_S_SPECIFIC_TRANSCRIPTION	CP:REACTOME	Genes involved in G1/S-Specific Transcription	17	189
REACTOME_G1_S_TRANSITION	CP:REACTOME	Genes involved in G1/S Transition	105	346
REACTOME_G2_M_CHECKPOINTS	CP:REACTOME	Genes involved in G2/M Checkpoints	41	259
REACTOME_G2_M_DNA_DAMAGE_CHECKPOINT	CP:REACTOME	Genes involved in G2/M DNA damage checkpoint	9	156
REACTOME_GABA_A_RECEPTOR_ACTIVATION	CP:REACTOME	Genes involved in GABA A receptor activation	12	89
REACTOME_GABA_RECEPTOR_ACTIVATION	CP:REACTOME	Genes involved in GABA receptor activation	52	39
REACTOME_GASTRIN_CREB_SIGNALLING_PATHWAY_VIA_PKC_AND_MAPK	CP:REACTOME	Genes involved in Gastrin-CREB signalling pathway via PKC and MAPK	196	50
REACTOME_GLOBAL_GENOMIC_NER_GG_NER	CP:REACTOME	Genes involved in Global Genomic NER (GG-NER)	32	41
REACTOME_GLUCURONIDATION	CP:REACTOME	Genes involved in Glucuronidation	11	88
REACTOME_GLUTATHIONE_CONJUGATION	CP:REACTOME	Genes involved in Glutathione conjugation	22	70
REACTOME_GPCR_DOWNSTREAM_SIGNALING	CP:REACTOME	Genes involved in GPCR downstream signaling	700	342
REACTOME_GPCR_LIGAND_BINDING	CP:REACTOME	Genes involved in GPCR ligand binding	376	490
REACTOME_HEMOSTASIS	CP:REACTOME	Genes involved in Hemostasis	422	77
REACTOME_HIGHLY_CALCIUM_PERMEABLE_POSTSYNAPTIC_NICOTINIC_ACETYLCHOLINE_RECEPTORS	CP:REACTOME	Genes involved in Highly calcium permeable postsynaptic nicotinic acetylcholine receptors	11	85
REACTOME_HIV_INFECTION	CP:REACTOME	Genes involved in HIV Infection	190	170
REACTOME_HIV_LIFE_CYCLE	CP:REACTOME	Genes involved in HIV Life Cycle	112	90
REACTOME_HOST_INTERACTIONS_OF_HIV_FACTORS	CP:REACTOME	Genes involved in Host Interactions of HIV factors	118	132
REACTOME_IMMUNE_SYSTEM	CP:REACTOME	Genes involved in Immune System	823	241
REACTOME_IMMUNOREGULATORY_INTERACTIONS_BETWEEN_A_LYMPHOID_AND_A_NON_LYMPHOID_CELL	CP:REACTOME	Genes involved in Immunoregulatory interactions between a Lymphoid and a non-Lymphoid cell	44	82
REACTOME_INFLUENZA_LIFE_CYCLE	CP:REACTOME	Genes involved in Influenza Life Cycle	129	220
REACTOME_INFLUENZA_VIRAL_RNA_TRANSCRIPTION_AND_REPLICATION	CP:REACTOME	Genes involved in Influenza Viral RNA Transcription and Replication	96	194
REACTOME_INHIBITION_OF_THE_PROTEOLYTIC_ACTIVITY_OF_APC_C_REQUIRED_FOR_THE_ONSET_OF_ANAPHASE_BY_MITOTIC_SPINDLE_CHECKPOINT_COMPONENTS	CP:REACTOME	Genes involved in Inhibition of the proteolytic activity of APC/C required for the onset of anaphase by mitotic spindle checkpoint components	18	56
REACTOME_INNATE_IMMUNE_SYSTEM	CP:REACTOME	Genes involved in Innate Immune System	236	62
REACTOME_INTERACTIONS_OF_VPR_WITH_HOST_CELLULAR_PROTEINS	CP:REACTOME	Genes involved in Interactions of Vpr with host cellular proteins	31	36
REACTOME_INTERFERON_ALPHA_BETA_SIGNALING	CP:REACTOME	Genes involved in Interferon alpha/beta signaling	43	143
REACTOME_INTERFERON_GAMMA_SIGNALING	CP:REACTOME	Genes involved in Interferon gamma signaling	51	93
REACTOME_INTERFERON_SIGNALING	CP:REACTOME	Genes involved in Interferon Signaling	127	84
REACTOME_ION_CHANNEL_TRANSPORT	CP:REACTOME	Genes involved in Ion channel transport	53	37
REACTOME_KINESINS	CP:REACTOME	Genes involved in Kinesins	23	348
REACTOME_LAGGING_STRAND_SYNTHESIS	CP:REACTOME	Genes involved in Lagging Strand Synthesis	19	90
REACTOME_LATE_PHASE_OF_HIV_LIFE_CYCLE	CP:REACTOME	Genes involved in Late Phase of HIV Life Cycle	99	86
REACTOME_LIGAND_GATED_ION_CHANNEL_TRANSPORT	CP:REACTOME	Genes involved in Ligand-gated ion channel transport	20	87
REACTOME_LOSS_OF_NLP_FROM_MITOTIC_CENTROSOMES	CP:REACTOME	Genes involved in Loss of Nlp from mitotic centrosomes	55	39
REACTOME_M_G1_TRANSITION	CP:REACTOME	Genes involved in M/G1 Transition	77	223
REACTOME_MAPK_TARGETS_NUCLEAR_EVENTS_MEDIATED_BY_MAP_KINASES	CP:REACTOME	REACTOME_MAPK_TARGETS_NUCLEAR_EVENTS_MEDIATED_BY_MAP_KINASES	30	11
REACTOME_METABOLISM_OF_AMINO_ACIDS_AND_DERIVATIVES	CP:REACTOME	Genes involved in Metabolism of amino acids and derivatives	191	194
REACTOME_METABOLISM_OF_LIPIDS_AND_LIPOPROTEINS	CP:REACTOME	Genes involved in Metabolism of lipids and lipoproteins	461	256
REACTOME_METABOLISM_OF_MRNA	CP:REACTOME	Genes involved in Metabolism of mRNA	205	290
REACTOME_METABOLISM_OF_NON_CODING_RNA	CP:REACTOME	Genes involved in Metabolism of non-coding RNA	46	79
REACTOME_METABOLISM_OF_NUCLEOTIDES	CP:REACTOME	Genes involved in Metabolism of nucleotides	71	35
REACTOME_METABOLISM_OF_PROTEINS	CP:REACTOME	Genes involved in Metabolism of proteins	410	265
REACTOME_METABOLISM_OF_RNA	CP:REACTOME	Genes involved in Metabolism of RNA	248	343
REACTOME_MHC_CLASS_II_ANTIGEN_PRESENTATION	CP:REACTOME	Genes involved in MHC class II antigen presentation	84	42
REACTOME_MITOCHONDRIAL_FATTY_ACID_BETA_OXIDATION	CP:REACTOME	Genes involved in Mitochondrial Fatty Acid Beta-Oxidation	14	88
REACTOME_MITOCHONDRIAL_PROTEIN_IMPORT	CP:REACTOME	Genes involved in Mitochondrial Protein Import	51	63
REACTOME_MITOTIC_G1_G1_S_PHASES	CP:REACTOME	Genes involved in Mitotic G1-G1/S phases	128	351
REACTOME_MITOTIC_G2_G2_M_PHASES	CP:REACTOME	Genes involved in Mitotic G2-G2/M phases	77	174
REACTOME_MITOTIC_M_M_G1_PHASES	CP:REACTOME	Genes involved in Mitotic M-M/G1 phases	166	617
REACTOME_MITOTIC_PROMETAPHASE	CP:REACTOME	Genes involved in Mitotic Prometaphase	85	537
REACTOME_MRNA_PROCESSING	CP:REACTOME	Genes involved in mRNA Processing	154	149
REACTOME_MRNA_SPLICING	CP:REACTOME	Genes involved in mRNA Splicing	107	99
REACTOME_NEP_NS2_INTERACTS_WITH_THE_CELLULAR_EXPORT_MACHINERY	CP:REACTOME	Genes involved in NEP/NS2 Interacts with the Cellular Export Machinery	26	49
REACTOME_NEURONAL_SYSTEM	CP:REACTOME	Genes involved in Neuronal System	271	229
REACTOME_NEUROTRANSMITTER_RECEPTOR_BINDING_AND_DOWNSTREAM_TRANSMISSION_IN_THE_POSTSYNAPTIC_CELL	CP:REACTOME	Genes involved in Neurotransmitter Receptor Binding And Downstream Transmission In The Postsynaptic Cell	132	67
REACTOME_NFKB_AND_MAP_KINASES_ACTIVATION_MEDIATED_BY_TLR4_SIGNALING_REPERTOIRE	CP:REACTOME	REACTOME_NFKB_AND_MAP_KINASES_ACTIVATION_MEDIATED_BY_TLR4_SIGNALING_REPERTOIRE	68	24
REACTOME_NONSENSE_MEDIATED_DECAY_ENHANCED_BY_THE_EXON_JUNCTION_COMPLEX	CP:REACTOME	Genes involved in Nonsense Mediated Decay Enhanced by the Exon Junction Complex	101	196
REACTOME_NUCLEOTIDE_EXCISION_REPAIR	CP:REACTOME	Genes involved in Nucleotide Excision Repair	48	35
REACTOME_ORC1_REMOVAL_FROM_CHROMATIN	CP:REACTOME	Genes involved in Orc1 removal from chromatin	65	179
REACTOME_P38MAPK_EVENTS	CP:REACTOME	REACTOME_P38MAPK_EVENTS	13	1
REACTOME_P53_DEPENDENT_G1_DNA_DAMAGE_RESPONSE	CP:REACTOME	Genes involved in p53-Dependent G1 DNA Damage Response	53	135
REACTOME_P53_INDEPENDENT_G1_S_DNA_DAMAGE_CHECKPOINT	CP:REACTOME	Genes involved in p53-Independent G1/S DNA damage checkpoint	48	115
REACTOME_PEPTIDE_CHAIN_ELONGATION	CP:REACTOME	Genes involved in Peptide chain elongation	80	191
REACTOME_PEPTIDE_LIGAND_BINDING_RECEPTORS	CP:REACTOME	Genes involved in Peptide ligand-binding receptors	169	281
REACTOME_PERK_REGULATED_GENE_EXPRESSION	CP:REACTOME	Genes involved in PERK regulated gene expression	26	113
REACTOME_PEROXISOMAL_LIPID_METABOLISM	CP:REACTOME	Genes involved in Peroxisomal lipid metabolism	20	79
REACTOME_PHASE_II_CONJUGATION	CP:REACTOME	Genes involved in Phase II conjugation	56	135
REACTOME_PHASE1_FUNCTIONALIZATION_OF_COMPOUNDS	CP:REACTOME	Genes involved in Phase 1 - Functionalization of compounds	59	130
REACTOME_PHOSPHORYLATION_OF_THE_APC_C	CP:REACTOME	Genes involved in Phosphorylation of the APC/C	17	103
REACTOME_POL_SWITCHING	CP:REACTOME	Genes involved in Polymerase switching	13	73
REACTOME_POTASSIUM_CHANNELS	CP:REACTOME	Genes involved in Potassium Channels	97	102
REACTOME_PPARA_ACTIVATES_GENE_EXPRESSION	CP:REACTOME	Genes involved in PPARA Activates Gene Expression	103	41
REACTOME_PREFOLDIN_MEDIATED_TRANSFER_OF_SUBSTRATE_TO_CCT_TRIC	CP:REACTOME	Genes involved in Prefoldin mediated transfer of substrate to CCT/TriC	26	72
REACTOME_PRESYNAPTIC_NICOTINIC_ACETYLCHOLINE_RECEPTORS	CP:REACTOME	Genes involved in Presynaptic nicotinic acetylcholine receptors	12	65
REACTOME_PROCESSING_OF_CAPPED_INTRON_CONTAINING_PRE_MRNA	CP:REACTOME	Genes involved in Processing of Capped Intron-Containing Pre-mRNA	135	136
REACTOME_PROCESSIVE_SYNTHESIS_ON_THE_LAGGING_STRAND	CP:REACTOME	Genes involved in Processive synthesis on the lagging strand	15	62
REACTOME_PROTEIN_FOLDING	CP:REACTOME	Genes involved in Protein folding	48	65
REACTOME_RECEPTOR_LIGAND_BINDING_INITIATES_THE_SECOND_PROTEOLYTIC_CLEAVAGE_OF_NOTCH_RECEPTOR	CP:REACTOME	REACTOME_RECEPTOR_LIGAND_BINDING_INITIATES_THE_SECOND_PROTEOLYTIC_CLEAVAGE_OF_NOTCH_RECEPTOR	11	0
REACTOME_RECRUITMENT_OF_MITOTIC_CENTROSOME_PROTEINS_AND_COMPLEXES	CP:REACTOME	Genes involved in Recruitment of mitotic centrosome proteins and complexes	62	64
REACTOME_RECRUITMENT_OF_NUMA_TO_MITOTIC_CENTROSOMES	CP:REACTOME	Genes involved in Recruitment of NuMA to mitotic centrosomes	10	51
REACTOME_RECYCLING_OF_BILE_ACIDS_AND_SALTS	CP:REACTOME	REACTOME_RECYCLING_OF_BILE_ACIDS_AND_SALTS	10	20
REACTOME_REGULATION_OF_APOPTOSIS	CP:REACTOME	Genes involved in Regulation of Apoptosis	56	94
REACTOME_REGULATION_OF_MITOTIC_CELL_CYCLE	CP:REACTOME	Genes involved in Regulation of mitotic cell cycle	77	286
REACTOME_REGULATION_OF_MRNA_STABILITY_BY_PROTEINS_THAT_BIND_AU_RICH_ELEMENTS	CP:REACTOME	Genes involved in Regulation of mRNA Stability by Proteins that Bind AU-rich Elements	81	110
REACTOME_REGULATION_OF_ORNITHINE_DECARBOXYLASE_ODC	CP:REACTOME	Genes involved in Regulation of ornithine decarboxylase (ODC)	48	127
REACTOME_REMOVAL_OF_THE_FLAP_INTERMEDIATE_FROM_THE_C_STRAND	CP:REACTOME	Genes involved in Removal of the Flap Intermediate from the C-strand	10	37
REACTOME_REPAIR_SYNTHESIS_FOR_GAP_FILLING_BY_DNA_POL_IN_TC_NER	CP:REACTOME	Genes involved in Repair synthesis for gap-filling by DNA polymerase in TC-NER	14	72
REACTOME_RESPIRATORY_ELECTRON_TRANSPORT	CP:REACTOME	Genes involved in Respiratory electron transport	74	51
REACTOME_RESPIRATORY_ELECTRON_TRANSPORT_ATP_SYNTHESIS_BY_CHEMIOSMOTIC_COUPLING_AND_HEAT_PRODUCTION_BY_UNCOUPLING_PROTEINS_	CP:REACTOME	Genes involved in Respiratory electron transport, ATP synthesis by chemiosmotic coupling, and heat production by uncoupling proteins.	92	78
REACTOME_REVERSIBLE_HYDRATION_OF_CARBON_DIOXIDE	CP:REACTOME	Genes involved in Reversible Hydration of Carbon Dioxide	12	49
REACTOME_RNA_POL_II_TRANSCRIPTION	CP:REACTOME	Genes involved in RNA Polymerase II Transcription	101	88
REACTOME_S_PHASE	CP:REACTOME	Genes involved in S Phase	106	294
REACTOME_SCF_BETA_TRCP_MEDIATED_DEGRADATION_OF_EMI1	CP:REACTOME	Genes involved in SCF-beta-TrCP mediated degradation of Emi1	49	108
REACTOME_SCFSKP2_MEDIATED_DEGRADATION_OF_P27_P21	CP:REACTOME	Genes involved in SCF(Skp2)-mediated degradation of p27/p21	53	132
REACTOME_SEROTONIN_RECEPTORS	CP:REACTOME	Genes involved in Serotonin receptors	12	58
REACTOME_SIGNALING_BY_ACTIVATED_POINT_MUTANTS_OF_FGFR1	CP:REACTOME	Genes involved in Signaling by activated point mutants of FGFR1	11	39
REACTOME_SIGNALING_BY_FGFR3_MUTANTS	CP:REACTOME	Genes involved in Signaling by FGFR3 mutants	11	41
REACTOME_SIGNALING_BY_GPCR	CP:REACTOME	Genes involved in Signaling by GPCR	802	373
REACTOME_SIGNALING_BY_ILS	CP:REACTOME	Genes involved in Signaling by Interleukins	105	53
REACTOME_SIGNALING_BY_THE_B_CELL_RECEPTOR_BCR	CP:REACTOME	Genes involved in Signaling by the B Cell Receptor (BCR)	119	69
REACTOME_SIGNALING_BY_WNT	CP:REACTOME	Genes involved in Signaling by Wnt	63	104
REACTOME_SRP_DEPENDENT_COTRANSLATIONAL_PROTEIN_TARGETING_TO_MEMBRANE	CP:REACTOME	Genes involved in SRP-dependent cotranslational protein targeting to membrane	103	191
REACTOME_SULFUR_AMINO_ACID_METABOLISM	CP:REACTOME	Genes involved in Sulfur amino acid metabolism	24	40
REACTOME_SYNTHESIS_AND_INTERCONVERSION_OF_NUCLEOTIDE_DI_AND_TRIPHOSPHATES	CP:REACTOME	Genes involved in Synthesis and interconversion of nucleotide di- and triphosphates	18	42
REACTOME_SYNTHESIS_OF_BILE_ACIDS_AND_BILE_SALTS	CP:REACTOME	Genes involved in Synthesis of bile acids and bile salts	19	49
REACTOME_SYNTHESIS_OF_BILE_ACIDS_AND_BILE_SALTS_VIA_24_HYDROXYCHOLESTEROL	CP:REACTOME	Genes involved in Synthesis of bile acids and bile salts via 24-hydroxycholesterol	10	44
REACTOME_SYNTHESIS_OF_BILE_ACIDS_AND_BILE_SALTS_VIA_7ALPHA_HYDROXYCHOLESTEROL	CP:REACTOME	Genes involved in Synthesis of bile acids and bile salts via 7alpha-hydroxycholesterol	15	66
REACTOME_SYNTHESIS_OF_DNA	CP:REACTOME	Genes involved in Synthesis of DNA	90	261
REACTOME_TCA_CYCLE_AND_RESPIRATORY_ELECTRON_TRANSPORT	CP:REACTOME	Genes involved in The citric acid (TCA) cycle and respiratory electron transport	128	100
REACTOME_TELOMERE_MAINTENANCE	CP:REACTOME	Genes involved in Telomere Maintenance	52	86
REACTOME_TOLL_RECEPTOR_CASCADES	CP:REACTOME	Genes involved in Toll Receptor Cascades	112	35
REACTOME_TRAF6_MEDIATED_INDUCTION_OF_NFKB_AND_MAP_KINASES_UPON_TLR7_8_OR_9_ACTIVATION	CP:REACTOME	REACTOME_TRAF6_MEDIATED_INDUCTION_OF_NFKB_AND_MAP_KINASES_UPON_TLR7_8_OR_9_ACTIVATION	73	20
REACTOME_TRANSCRIPTION	CP:REACTOME	Genes involved in Transcription	172	117
REACTOME_TRANSCRIPTION_COUPLED_NER_TC_NER	CP:REACTOME	Genes involved in Transcription-coupled NER (TC-NER)	43	46
REACTOME_TRANSLATION	CP:REACTOME	Genes involved in Translation	140	268
REACTOME_TRANSMISSION_ACROSS_CHEMICAL_SYNAPSES	CP:REACTOME	Genes involved in Transmission across Chemical Synapses	181	110
REACTOME_TRANSPORT_OF_GLUCOSE_AND_OTHER_SUGARS_BILE_SALTS_AND_ORGANIC_ACIDS_METAL_IONS_AND_AMINE_COMPOUNDS	CP:REACTOME	REACTOME_TRANSPORT_OF_GLUCOSE_AND_OTHER_SUGARS_BILE_SALTS_AND_ORGANIC_ACIDS_METAL_IONS_AND_AMINE_COMPOUNDS	87	11
REACTOME_TRANSPORT_OF_MATURE_MRNA_DERIVED_FROM_AN_INTRONLESS_TRANSCRIPT	CP:REACTOME	Genes involved in Transport of Mature mRNA Derived from an Intronless Transcript	32	38
REACTOME_TRANSPORT_OF_MATURE_TRANSCRIPT_TO_CYTOPLASM	CP:REACTOME	Genes involved in Transport of Mature Transcript to Cytoplasm	52	76
REACTOME_TRIGLYCERIDE_BIOSYNTHESIS	CP:REACTOME	Genes involved in Triglyceride Biosynthesis	38	49
REACTOME_TRNA_AMINOACYLATION	CP:REACTOME	Genes involved in tRNA Aminoacylation	42	62
REACTOME_UNFOLDED_PROTEIN_RESPONSE	CP:REACTOME	Genes involved in Unfolded Protein Response	74	48
REACTOME_UNWINDING_OF_DNA	CP:REACTOME	Genes involved in Unwinding of DNA	11	177
REACTOME_VIF_MEDIATED_DEGRADATION_OF_APOBEC3G	CP:REACTOME	Genes involved in Vif-mediated degradation of APOBEC3G	48	109
REACTOME_VOLTAGE_GATED_POTASSIUM_CHANNELS	CP:REACTOME	Genes involved in Voltage gated Potassium channels	43	113
REACTOME_XENOBIOTICS	CP:REACTOME	Genes involved in Xenobiotics	12	197
SA_CASPASE_CASCADE	CP	SA_CASPASE_CASCADE	18	5
SA_MMP_CYTOKINE_CONNECTION	CP	Cytokines can induce activation of matrix metalloproteinases, which degrade extracellular matrix.	15	51
SA_REG_CASCADE_OF_CYCLIN_EXPR	CP	Expression of cyclins regulates progression through the cell cycle by activating cyclin-dependent kinases.	13	108
ST_JNK_MAPK_PATHWAY	CP	ST_JNK_MAPK_PATHWAY	40	4
ST_P38_MAPK_PATHWAY	CP	ST_P38_MAPK_PATHWAY	37	5
GO:0051488	biological_process	activation of anaphase-promoting complex activity	6	38
GO:0016568	biological_process	chromatin modification	448	67
GO:0005911	cellular_component	cell-cell junction	339	37
GO:0021853	biological_process	cerebral cortex GABAergic interneuron migration	6	81
GO:0060579	biological_process	ventral spinal cord interneuron fate commitment	14	43
GO:0061061	biological_process	muscle structure development	480	36
GO:0007599	biological_process	hemostasis	165	52
GO:0032375	biological_process	negative regulation of cholesterol transport	11	36
GO:0090022	biological_process	regulation of neutrophil chemotaxis	21	54
GO:0032782	biological_process	bile acid secretion	7	47
GO:0048771	biological_process	tissue remodeling	147	48
GO:0000055	biological_process	ribosomal large subunit export from nucleus	5	36
GO:0006397	biological_process	mRNA processing	268	162
GO:0009967	biological_process	positive regulation of signal transduction	1028	141
GO:0045120	cellular_component	pronucleus	20	51
GO:0050777	biological_process	negative regulation of immune response	94	84
GO:0043679	cellular_component	axon terminus	108	81
GO:0002821	biological_process	positive regulation of adaptive immune response	79	72
GO:0044420	cellular_component	extracellular matrix part	118	73
GO:0002285	biological_process	lymphocyte activation involved in immune response	102	63
GO:0044452	cellular_component	nucleolar part	33	118
GO:0000185	biological_process	activation of MAPKKK activity	9	36
GO:0045930	biological_process	negative regulation of mitotic cell cycle	144	130
GO:0035095	biological_process	behavioral response to nicotine	9	44
GO:0042254	biological_process	ribosome biogenesis	129	281
GO:0022407	biological_process	regulation of cell-cell adhesion	269	150
GO:0009207	biological_process	purine ribonucleoside triphosphate catabolic process	513	75
GO:0001910	biological_process	regulation of leukocyte mediated cytotoxicity	52	39
GO:0030425	cellular_component	dendrite	447	54
GO:0002819	biological_process	regulation of adaptive immune response	112	101
GO:0060081	biological_process	membrane hyperpolarization	25	40
GO:0043197	cellular_component	dendritic spine	124	39
GO:0072524	biological_process	pyridine-containing compound metabolic process	65	47
GO:1903034	biological_process	regulation of response to wounding	309	112
GO:0031975	cellular_component	envelope	808	153
GO:0048681	biological_process	negative regulation of axon regeneration	5	50
GO:0015936	biological_process	coenzyme A metabolic process	16	73
GO:0051984	biological_process	positive regulation of chromosome segregation	11	37
GO:0051383	biological_process	kinetochore organization	12	144
GO:0051093	biological_process	negative regulation of developmental process	711	50
GO:0002544	biological_process	chronic inflammatory response	26	80
GO:0022610	biological_process	biological adhesion	1072	317
GO:0050900	biological_process	leukocyte migration	202	269
GO:0005833	cellular_component	hemoglobin complex	11	48
GO:0016337	biological_process	single organismal cell-cell adhesion	551	239
GO:0043369	biological_process	CD4-positive or CD8-positive, alpha-beta T cell lineage commitment	8	39
GO:0001817	biological_process	regulation of cytokine production	405	216
GO:0015672	biological_process	monovalent inorganic cation transport	496	139
GO:0043627	biological_process	response to estrogen	273	43
GO:0044772	biological_process	mitotic cell cycle phase transition	224	147
GO:0007420	biological_process	brain development	665	41
GO:0044702	biological_process	single organism reproductive process	984	36
GO:0044283	biological_process	small molecule biosynthetic process	368	264
GO:0042471	biological_process	ear morphogenesis	116	46
GO:0001503	biological_process	ossification	356	41
GO:0044764	biological_process	multi-organism cellular process	179	43
GO:0045348	biological_process	positive regulation of MHC class II biosynthetic process	7	47
GO:0090068	biological_process	positive regulation of cell cycle process	166	61
GO:0043400	biological_process	cortisol secretion	5	44
GO:0031109	biological_process	microtubule polymerization or depolymerization	76	248
GO:0035094	biological_process	response to nicotine	60	40
GO:0032435	biological_process	negative regulation of proteasomal ubiquitin-dependent protein catabolic process	44	20
GO:1900119	biological_process	positive regulation of execution phase of apoptosis	6	7
GO:1901617	biological_process	organic hydroxy compound biosynthetic process	182	135
GO:0043615	biological_process	astrocyte cell migration	7	50
GO:2001237	biological_process	negative regulation of extrinsic apoptotic signaling pathway	88	20
GO:0006816	biological_process	calcium ion transport	323	105
GO:0070663	biological_process	regulation of leukocyte proliferation	162	169
GO:0016072	biological_process	rRNA metabolic process	88	171
GO:0070979	biological_process	protein K11-linked ubiquitination	25	0
GO:0021798	biological_process	forebrain dorsal/ventral pattern formation	7	37
GO:0043603	biological_process	cellular amide metabolic process	169	56
GO:0045664	biological_process	regulation of neuron differentiation	453	48
GO:0043195	cellular_component	terminal bouton	59	43
GO:0034032	biological_process	purine nucleoside bisphosphate metabolic process	18	58
GO:1903508	biological_process	positive regulation of nucleic acid-templated transcription	1113	47
GO:0032275	biological_process	luteinizing hormone secretion	9	40
GO:0046928	biological_process	regulation of neurotransmitter secretion	49	47
GO:0042771	biological_process	intrinsic apoptotic signaling pathway in response to DNA damage by p53 class mediator	39	6
GO:0008203	biological_process	cholesterol metabolic process	93	197
GO:0050830	biological_process	defense response to Gram-positive bacterium	57	89
GO:0046903	biological_process	secretion	840	167
GO:0051289	biological_process	protein homotetramerization	65	46
GO:0001666	biological_process	response to hypoxia	322	38
GO:0071824	biological_process	protein-DNA complex subunit organization	124	43
GO:0002224	biological_process	toll-like receptor signaling pathway	58	49
GO:0006335	biological_process	DNA replication-dependent nucleosome assembly	19	36
GO:0007052	biological_process	mitotic spindle organization	38	215
GO:0051384	biological_process	response to glucocorticoid	232	96
GO:0044708	biological_process	single-organism behavior	382	161
GO:0051953	biological_process	negative regulation of amine transport	25	43
GO:0072329	biological_process	monocarboxylic acid catabolic process	85	250
GO:0030316	biological_process	osteoclast differentiation	72	40
GO:0050670	biological_process	regulation of lymphocyte proliferation	156	160
GO:0042542	biological_process	response to hydrogen peroxide	126	67
GO:0016114	biological_process	terpenoid biosynthetic process	13	135
GO:0032609	biological_process	interferon-gamma production	88	92
GO:1990204	cellular_component	oxidoreductase complex	91	36
GO:0044309	cellular_component	neuron spine	126	39
GO:0040017	biological_process	positive regulation of locomotion	320	139
GO:0000793	cellular_component	condensed chromosome	148	570
GO:0006271	biological_process	DNA strand elongation involved in DNA replication	9	37
GO:0071624	biological_process	positive regulation of granulocyte chemotaxis	19	53
GO:0007018	biological_process	microtubule-based movement	167	71
GO:0044255	biological_process	cellular lipid metabolic process	724	317
GO:0060548	biological_process	negative regulation of cell death	782	58
GO:0044445	cellular_component	cytosolic part	189	106
GO:0001660	biological_process	fever generation	15	58
GO:0009581	biological_process	detection of external stimulus	96	53
GO:0045639	biological_process	positive regulation of myeloid cell differentiation	76	45
GO:0045619	biological_process	regulation of lymphocyte differentiation	103	53
GO:0060558	biological_process	regulation of calcidiol 1-monooxygenase activity	7	37
GO:0009266	biological_process	response to temperature stimulus	157	45
GO:0043269	biological_process	regulation of ion transport	519	226
GO:0002706	biological_process	regulation of lymphocyte mediated immunity	101	45
GO:0050906	biological_process	detection of stimulus involved in sensory perception	434	114
GO:0000003	biological_process	reproduction	811	37
GO:0008076	cellular_component	voltage-gated potassium channel complex	55	124
GO:0044439	cellular_component	peroxisomal part	65	95
GO:0048568	biological_process	embryonic organ development	398	42
GO:0016604	cellular_component	nuclear body	254	92
GO:0016579	biological_process	protein deubiquitination	82	4
GO:0050920	biological_process	regulation of chemotaxis	118	85
GO:0002495	biological_process	antigen processing and presentation of peptide antigen via MHC class II	20	125
GO:0007091	biological_process	metaphase/anaphase transition of mitotic cell cycle	39	85
GO:0018894	biological_process	dibenzo-p-dioxin metabolic process	11	187
GO:0044364	biological_process	disruption of cells of other organism	20	36
GO:0071674	biological_process	mononuclear cell migration	11	36
GO:0052548	biological_process	regulation of endopeptidase activity	328	48
GO:0005654	cellular_component	nucleoplasm	704	294
GO:0060537	biological_process	muscle tissue development	332	40
GO:0016102	biological_process	diterpenoid biosynthetic process	10	180
GO:0071345	biological_process	cellular response to cytokine stimulus	387	161
GO:0071363	biological_process	cellular response to growth factor stimulus	426	42
GO:0007093	biological_process	mitotic cell cycle checkpoint	95	205
GO:0000796	cellular_component	condensin complex	6	135
GO:0006812	biological_process	cation transport	932	225
GO:0030593	biological_process	neutrophil chemotaxis	54	200
GO:0051092	biological_process	positive regulation of NF-kappaB transcription factor activity	103	36
GO:0030001	biological_process	metal ion transport	689	208
GO:0051899	biological_process	membrane depolarization	120	55
GO:0071317	biological_process	cellular response to isoquinoline alkaloid	7	86
GO:0032570	biological_process	response to progesterone	55	39
GO:0071622	biological_process	regulation of granulocyte chemotaxis	28	90
GO:0010955	biological_process	negative regulation of protein processing	297	39
GO:0042534	biological_process	regulation of tumor necrosis factor biosynthetic process	15	43
GO:0071675	biological_process	regulation of mononuclear cell migration	9	36
GO:0006195	biological_process	purine nucleotide catabolic process	543	56
GO:0016607	cellular_component	nuclear speck	119	47
GO:0032989	biological_process	cellular component morphogenesis	995	65
GO:0009141	biological_process	nucleoside triphosphate metabolic process	620	66
GO:0036003	biological_process	positive regulation of transcription from RNA polymerase II promoter in response to stress	10	1
GO:1903036	biological_process	positive regulation of response to wounding	118	89
GO:0050908	biological_process	detection of light stimulus involved in visual perception	14	41
GO:0042089	biological_process	cytokine biosynthetic process	88	82
GO:0070304	biological_process	positive regulation of stress-activated protein kinase signaling cascade	106	23
GO:0045765	biological_process	regulation of angiogenesis	183	49
GO:0030299	biological_process	intestinal cholesterol absorption	8	53
GO:0010562	biological_process	positive regulation of phosphorus metabolic process	783	85
GO:0060581	biological_process	cell fate commitment involved in pattern specification	14	43
GO:0009615	biological_process	response to virus	178	112
GO:0006637	biological_process	acyl-CoA metabolic process	60	217
GO:0010873	biological_process	positive regulation of cholesterol esterification	6	36
GO:0032722	biological_process	positive regulation of chemokine production	37	56
GO:0044770	biological_process	cell cycle phase transition	234	140
GO:0009607	biological_process	response to biotic stimulus	690	296
GO:0050727	biological_process	regulation of inflammatory response	210	98
GO:0010838	biological_process	positive regulation of keratinocyte proliferation	8	57
GO:0042180	biological_process	cellular ketone metabolic process	450	46
GO:1902624	biological_process	positive regulation of neutrophil migration	19	83
GO:0033141	biological_process	positive regulation of peptidyl-serine phosphorylation of STAT protein	7	46
GO:0070613	biological_process	regulation of protein processing	319	39
GO:0032940	biological_process	secretion by cell	703	149
GO:0042573	biological_process	retinoic acid metabolic process	19	96
GO:1903708	biological_process	positive regulation of hemopoiesis	137	80
GO:1903038	biological_process	negative regulation of leukocyte cell-cell adhesion	74	72
GO:0046632	biological_process	alpha-beta T cell differentiation	65	51
GO:0009143	biological_process	nucleoside triphosphate catabolic process	520	80
GO:0009205	biological_process	purine ribonucleoside triphosphate metabolic process	597	53
GO:0032436	biological_process	positive regulation of proteasomal ubiquitin-dependent protein catabolic process	50	8
GO:0070059	biological_process	intrinsic apoptotic signaling pathway in response to endoplasmic reticulum stress	35	16
GO:0030098	biological_process	lymphocyte differentiation	238	115
GO:0070486	biological_process	leukocyte aggregation	320	242
GO:0047484	biological_process	regulation of response to osmotic stress	5	59
GO:0009583	biological_process	detection of light stimulus	41	76
GO:0031398	biological_process	positive regulation of protein ubiquitination	73	9
GO:1901605	biological_process	alpha-amino acid metabolic process	193	144
GO:0006954	biological_process	inflammatory response	442	238
GO:0002363	biological_process	alpha-beta T cell lineage commitment	7	52
GO:0002287	biological_process	alpha-beta T cell activation involved in immune response	32	49
GO:2000406	biological_process	positive regulation of T cell migration	18	77
GO:0007067	biological_process	mitotic nuclear division	263	557
GO:0007588	biological_process	excretion	47	70
GO:0022410	biological_process	circadian sleep/wake cycle process	27	39
GO:0023014	biological_process	signal transduction by phosphorylation	581	73
GO:0060341	biological_process	regulation of cellular localization	880	48
GO:0030258	biological_process	lipid modification	155	196
GO:1990266	biological_process	neutrophil migration	58	208
GO:0030055	cellular_component	cell-substrate junction	364	74
GO:2000145	biological_process	regulation of cell motility	536	178
GO:0042908	biological_process	xenobiotic transport	7	71
GO:0032103	biological_process	positive regulation of response to external stimulus	189	172
GO:0050657	biological_process	nucleic acid transport	85	63
GO:0032760	biological_process	positive regulation of tumor necrosis factor production	45	88
GO:2000310	biological_process	regulation of N-methyl-D-aspartate selective glutamate receptor activity	15	40
GO:0001816	biological_process	cytokine production	460	240
GO:0070391	biological_process	response to lipoteichoic acid	8	42
GO:0030431	biological_process	sleep	36	42
GO:0030802	biological_process	regulation of cyclic nucleotide biosynthetic process	100	66
GO:0042110	biological_process	T cell activation	311	202
GO:0050665	biological_process	hydrogen peroxide biosynthetic process	12	162
GO:0006733	biological_process	oxidoreduction coenzyme metabolic process	70	48
GO:0032675	biological_process	regulation of interleukin-6 production	84	59
GO:0043123	biological_process	positive regulation of I-kappaB kinase/NF-kappaB signaling	152	41
GO:0040012	biological_process	regulation of locomotion	594	173
GO:0071873	biological_process	response to norepinephrine	7	35
GO:0015030	cellular_component	Cajal body	36	63
GO:0051784	biological_process	negative regulation of nuclear division	45	46
GO:0010038	biological_process	response to metal ion	349	41
GO:0060677	biological_process	ureteric bud elongation	6	38
GO:0032434	biological_process	regulation of proteasomal ubiquitin-dependent protein catabolic process	108	21
GO:0043235	cellular_component	receptor complex	259	77
GO:1903202	biological_process	negative regulation of oxidative stress-induced cell death	21	0
GO:0030814	biological_process	regulation of cAMP metabolic process	97	47
GO:1901565	biological_process	organonitrogen compound catabolic process	735	63
GO:0009812	biological_process	flavonoid metabolic process	9	263
GO:0042632	biological_process	cholesterol homeostasis	54	67
GO:0070294	biological_process	renal sodium ion absorption	5	65
GO:2000108	biological_process	positive regulation of leukocyte apoptotic process	24	44
GO:0034707	cellular_component	chloride channel complex	37	45
GO:0032983	cellular_component	kainate selective glutamate receptor complex	8	68
GO:0044427	cellular_component	chromosomal part	614	479
GO:1903530	biological_process	regulation of secretion by cell	503	150
GO:0034703	cellular_component	cation channel complex	129	200
GO:0009820	biological_process	alkaloid metabolic process	8	46
GO:0071294	biological_process	cellular response to zinc ion	6	101
GO:1903047	biological_process	mitotic cell cycle process	489	633
GO:0000228	cellular_component	nuclear chromosome	349	154
GO:0006936	biological_process	muscle contraction	221	67
GO:0045165	biological_process	cell fate commitment	223	63
GO:0032693	biological_process	negative regulation of interleukin-10 production	14	44
GO:0043073	cellular_component	germ cell nucleus	25	36
GO:0007059	biological_process	chromosome segregation	176	670
GO:0021780	biological_process	glial cell fate specification	5	42
GO:0051236	biological_process	establishment of RNA localization	85	63
GO:0005777	cellular_component	peroxisome	126	206
GO:0050792	biological_process	regulation of viral process	108	43
GO:0001696	biological_process	gastric acid secretion	17	75
GO:0051304	biological_process	chromosome separation	54	184
GO:0045185	biological_process	maintenance of protein location	102	47
GO:0051439	biological_process	regulation of ubiquitin-protein ligase activity involved in mitotic cell cycle	6	12
GO:0071826	biological_process	ribonucleoprotein complex subunit organization	118	99
GO:0017144	biological_process	drug metabolic process	29	133
GO:0051956	biological_process	negative regulation of amino acid transport	13	52
GO:0009190	biological_process	cyclic nucleotide biosynthetic process	125	97
GO:0044272	biological_process	sulfur compound biosynthetic process	85	51
GO:0010818	biological_process	T cell chemotaxis	13	58
GO:0070372	biological_process	regulation of ERK1 and ERK2 cascade	168	66
GO:1902494	cellular_component	catalytic complex	819	144
GO:0030424	cellular_component	axon	379	95
GO:0007611	biological_process	learning or memory	207	77
GO:0009074	biological_process	aromatic amino acid family catabolic process	15	51
GO:0071459	biological_process	protein localization to chromosome, centromeric region	12	189
GO:1990351	cellular_component	transporter complex	258	356
GO:0005912	cellular_component	adherens junction	411	88
GO:0007613	biological_process	memory	104	65
GO:0007080	biological_process	mitotic metaphase plate congression	15	62
GO:0019886	biological_process	antigen processing and presentation of exogenous peptide antigen via MHC class II	13	117
GO:0005759	cellular_component	mitochondrial matrix	198	181
GO:0034655	biological_process	nucleobase-containing compound catabolic process	733	120
GO:0044456	cellular_component	synapse part	437	241
GO:0046640	biological_process	regulation of alpha-beta T cell proliferation	22	61
GO:0051186	biological_process	cofactor metabolic process	246	271
GO:0002449	biological_process	lymphocyte mediated immunity	167	117
GO:0051254	biological_process	positive regulation of RNA metabolic process	1139	49
GO:0072686	cellular_component	mitotic spindle	34	253
GO:0007186	biological_process	G-protein coupled receptor signaling pathway	1047	594
GO:0016042	biological_process	lipid catabolic process	227	214
GO:0051050	biological_process	positive regulation of transport	669	115
GO:1901657	biological_process	glycosyl compound metabolic process	712	79
GO:1903409	biological_process	reactive oxygen species biosynthetic process	70	45
GO:0031252	cellular_component	cell leading edge	280	52
GO:0044242	biological_process	cellular lipid catabolic process	143	235
GO:0005881	cellular_component	cytoplasmic microtubule	50	53
GO:0016570	biological_process	histone modification	343	57
GO:0008360	biological_process	regulation of cell shape	94	43
GO:0021536	biological_process	diencephalon development	81	39
GO:1901991	biological_process	negative regulation of mitotic cell cycle phase transition	73	54
GO:0032677	biological_process	regulation of interleukin-8 production	53	60
GO:0071466	biological_process	cellular response to xenobiotic stimulus	44	123
GO:0009261	biological_process	ribonucleotide catabolic process	542	58
GO:0050909	biological_process	sensory perception of taste	60	54
GO:0010046	biological_process	response to mycotoxin	6	62
GO:2000404	biological_process	regulation of T cell migration	21	62
GO:2001240	biological_process	negative regulation of extrinsic apoptotic signaling pathway in absence of ligand	34	13
GO:0007049	biological_process	cell cycle	1011	652
GO:1902622	biological_process	regulation of neutrophil migration	24	90
GO:0005694	cellular_component	chromosome	680	514
GO:1901623	biological_process	regulation of lymphocyte chemotaxis	15	112
GO:0042325	biological_process	regulation of phosphorylation	1049	53
GO:0050877	biological_process	neurological system process	1153	406
GO:0048534	biological_process	hematopoietic or lymphoid organ development	672	116
GO:0046394	biological_process	carboxylic acid biosynthetic process	238	208
GO:0002675	biological_process	positive regulation of acute inflammatory response	27	65
GO:0019724	biological_process	B cell mediated immunity	89	69
GO:0060429	biological_process	epithelium development	955	73
GO:0010720	biological_process	positive regulation of cell development	395	36
GO:0007596	biological_process	blood coagulation	163	48
GO:0045785	biological_process	positive regulation of cell adhesion	278	98
GO:0009187	biological_process	cyclic nucleotide metabolic process	159	112
GO:0045123	biological_process	cellular extravasation	36	71
GO:0050714	biological_process	positive regulation of protein secretion	156	53
GO:0055088	biological_process	lipid homeostasis	86	81
GO:2000425	biological_process	regulation of apoptotic cell clearance	7	34
GO:1901136	biological_process	carbohydrate derivative catabolic process	632	53
GO:0007126	biological_process	meiotic nuclear division	134	183
GO:0050755	biological_process	chemokine metabolic process	14	55
GO:0007423	biological_process	sensory organ development	505	62
GO:0032640	biological_process	tumor necrosis factor production	80	93
GO:0050864	biological_process	regulation of B cell activation	90	48
GO:0051276	biological_process	chromosome organization	704	343
GO:0001906	biological_process	cell killing	85	51
GO:0010608	biological_process	posttranscriptional regulation of gene expression	410	98
GO:0002218	biological_process	activation of innate immune response	93	98
GO:0016126	biological_process	sterol biosynthetic process	39	208
GO:0051651	biological_process	maintenance of location in cell	101	45
GO:1901607	biological_process	alpha-amino acid biosynthetic process	64	54
GO:0043653	biological_process	mitochondrial fragmentation involved in apoptotic process	10	2
GO:0050890	biological_process	cognition	235	66
GO:0009624	biological_process	response to nematode	7	243
GO:0061009	biological_process	common bile duct development	5	0
GO:0009617	biological_process	response to bacterium	492	273
GO:0045069	biological_process	regulation of viral genome replication	46	52
GO:0006520	biological_process	cellular amino acid metabolic process	556	92
GO:0042533	biological_process	tumor necrosis factor biosynthetic process	15	43
GO:0070665	biological_process	positive regulation of leukocyte proliferation	107	82
GO:0009410	biological_process	response to xenobiotic stimulus	53	120
GO:0009584	biological_process	detection of visible light	29	54
GO:0030029	biological_process	actin filament-based process	490	46
GO:0021953	biological_process	central nervous system neuron differentiation	168	50
GO:0043648	biological_process	dicarboxylic acid metabolic process	87	67
GO:0001776	biological_process	leukocyte homeostasis	74	43
GO:0018212	biological_process	peptidyl-tyrosine modification	295	40
GO:2000106	biological_process	regulation of leukocyte apoptotic process	78	45
GO:0071242	biological_process	cellular response to ammonium ion	22	43
GO:0002703	biological_process	regulation of leukocyte mediated immunity	127	89
GO:0006956	biological_process	complement activation	39	87
GO:0002250	biological_process	adaptive immune response	201	184
GO:0006919	biological_process	activation of cysteine-type endopeptidase activity involved in apoptotic process	70	12
GO:0007567	biological_process	parturition	17	91
GO:0009071	biological_process	serine family amino acid catabolic process	14	47
GO:0022414	biological_process	reproductive process	1101	45
GO:0044598	biological_process	doxorubicin metabolic process	7	11
GO:0031960	biological_process	response to corticosteroid	246	102
GO:0007051	biological_process	spindle organization	83	343
GO:0048520	biological_process	positive regulation of behavior	110	84
GO:0032274	biological_process	gonadotropin secretion	15	36
GO:1901988	biological_process	negative regulation of cell cycle phase transition	79	60
GO:0032870	biological_process	cellular response to hormone stimulus	451	55
GO:0005764	cellular_component	lysosome	369	58
GO:0015850	biological_process	organic hydroxy compound transport	178	57
GO:0051302	biological_process	regulation of cell division	216	205
GO:0045087	biological_process	innate immune response	339	296
GO:0017071	cellular_component	intracellular cyclic nucleotide activated cation channel complex	6	45
GO:0090025	biological_process	regulation of monocyte chemotaxis	14	41
GO:0005975	biological_process	carbohydrate metabolic process	609	96
GO:0006939	biological_process	smooth muscle contraction	84	45
GO:0009635	biological_process	response to herbicide	16	119
GO:0000780	cellular_component	condensed nuclear chromosome, centromeric region	14	365
GO:0042102	biological_process	positive regulation of T cell proliferation	72	67
GO:0034501	biological_process	protein localization to kinetochore	10	188
GO:0060291	biological_process	long-term synaptic potentiation	43	37
GO:0033555	biological_process	multicellular organismal response to stress	72	49
GO:0044723	biological_process	single-organism carbohydrate metabolic process	525	72
GO:0051382	biological_process	kinetochore assembly	10	76
GO:0044463	cellular_component	cell projection part	737	52
GO:0071600	biological_process	otic vesicle morphogenesis	8	38
GO:0002699	biological_process	positive regulation of immune effector process	134	115
GO:0000776	cellular_component	kinetochore	95	536
GO:0006869	biological_process	lipid transport	239	52
GO:0015630	cellular_component	microtubule cytoskeleton	848	448
GO:0098590	cellular_component	plasma membrane region	470	75
GO:0042445	biological_process	hormone metabolic process	161	56
GO:0051094	biological_process	positive regulation of developmental process	949	135
GO:0034109	biological_process	homotypic cell-cell adhesion	378	228
GO:0022600	biological_process	digestive system process	70	52
GO:0006959	biological_process	humoral immune response	96	104
GO:0046058	biological_process	cAMP metabolic process	120	73
GO:0022625	cellular_component	cytosolic large ribosomal subunit	48	73
GO:0002292	biological_process	T cell differentiation involved in immune response	32	48
GO:0002637	biological_process	regulation of immunoglobulin production	40	36
GO:0000725	biological_process	recombinational repair	64	49
GO:0045893	biological_process	positive regulation of transcription, DNA-templated	1113	47
GO:0000922	cellular_component	spindle pole	95	226
GO:0046165	biological_process	alcohol biosynthetic process	122	118
GO:0048289	biological_process	isotype switching to IgE isotypes	7	38
GO:0097458	cellular_component	neuron part	1053	186
GO:0007271	biological_process	synaptic transmission, cholinergic	20	39
GO:0070301	biological_process	cellular response to hydrogen peroxide	65	52
GO:0000778	cellular_component	condensed nuclear chromosome kinetochore	7	360
GO:0032695	biological_process	negative regulation of interleukin-12 production	15	37
GO:0001819	biological_process	positive regulation of cytokine production	275	177
GO:0005832	cellular_component	chaperonin-containing T-complex	7	54
GO:0045071	biological_process	negative regulation of viral genome replication	31	81
GO:0071887	biological_process	leukocyte apoptotic process	98	57
GO:0042093	biological_process	T-helper cell differentiation	29	48
GO:0003310	biological_process	pancreatic A cell differentiation	6	45
GO:0070661	biological_process	leukocyte proliferation	214	174
GO:0046128	biological_process	purine ribonucleoside metabolic process	661	63
GO:0097305	biological_process	response to alcohol	438	82
GO:0010498	biological_process	proteasomal protein catabolic process	257	55
GO:0061218	biological_process	negative regulation of mesonephros development	5	62
GO:0071174	biological_process	mitotic spindle checkpoint	25	81
GO:0097485	biological_process	neuron projection guidance	159	45
GO:1900087	biological_process	positive regulation of G1/S transition of mitotic cell cycle	18	64
GO:0014055	biological_process	acetylcholine secretion, neurotransmission	5	40
GO:0042555	cellular_component	MCM complex	11	144
GO:0030433	biological_process	ER-associated ubiquitin-dependent protein catabolic process	39	5
GO:0007017	biological_process	microtubule-based process	486	422
GO:0034110	biological_process	regulation of homotypic cell-cell adhesion	202	152
GO:0048304	biological_process	positive regulation of isotype switching to IgG isotypes	7	42
GO:0043280	biological_process	positive regulation of cysteine-type endopeptidase activity involved in apoptotic process	103	14
GO:0044430	cellular_component	cytoskeletal part	1103	354
GO:0045766	biological_process	positive regulation of angiogenesis	113	35
GO:0007019	biological_process	microtubule depolymerization	37	271
GO:0051791	biological_process	medium-chain fatty acid metabolic process	7	42
GO:0001568	biological_process	blood vessel development	507	133
GO:0006629	biological_process	lipid metabolic process	976	400
GO:0051250	biological_process	negative regulation of lymphocyte activation	97	108
GO:0086010	biological_process	membrane depolarization during action potential	37	35
GO:0010243	biological_process	response to organonitrogen compound	827	110
GO:0034433	biological_process	steroid esterification	13	39
GO:0006694	biological_process	steroid biosynthetic process	125	155
GO:1903201	biological_process	regulation of oxidative stress-induced cell death	31	0
GO:0050867	biological_process	positive regulation of cell activation	200	142
GO:0044451	cellular_component	nucleoplasm part	571	213
GO:0072376	biological_process	protein activation cascade	47	87
GO:0030334	biological_process	regulation of cell migration	517	179
GO:0006639	biological_process	acylglycerol metabolic process	78	82
GO:0006457	biological_process	protein folding	154	55
GO:0071347	biological_process	cellular response to interleukin-1	69	84
GO:0019218	biological_process	regulation of steroid metabolic process	81	40
GO:0043085	biological_process	positive regulation of catalytic activity	1016	45
GO:0043368	biological_process	positive T cell selection	19	38
GO:0007193	biological_process	adenylate cyclase-inhibiting G-protein coupled receptor signaling pathway	44	48
GO:0000785	cellular_component	chromatin	378	67
GO:0005746	cellular_component	mitochondrial respiratory chain	67	36
GO:0022408	biological_process	negative regulation of cell-cell adhesion	109	68
GO:0009612	biological_process	response to mechanical stimulus	220	89
GO:0031461	cellular_component	cullin-RING ubiquitin ligase complex	98	0
GO:0045672	biological_process	positive regulation of osteoclast differentiation	22	47
GO:0005892	cellular_component	acetylcholine-gated channel complex	17	62
GO:0009072	biological_process	aromatic amino acid family metabolic process	23	43
GO:0009126	biological_process	purine nucleoside monophosphate metabolic process	411	67
GO:0000777	cellular_component	condensed chromosome kinetochore	52	603
GO:0046320	biological_process	regulation of fatty acid oxidation	26	50
GO:0006778	biological_process	porphyrin-containing compound metabolic process	34	53
GO:1903531	biological_process	negative regulation of secretion by cell	149	50
GO:0001501	biological_process	skeletal system development	416	58
GO:0009914	biological_process	hormone transport	260	63
GO:0032276	biological_process	regulation of gonadotropin secretion	12	40
GO:0043901	biological_process	negative regulation of multi-organism process	127	42
GO:0048245	biological_process	eosinophil chemotaxis	11	65
GO:0009069	biological_process	serine family amino acid metabolic process	32	71
GO:0021779	biological_process	oligodendrocyte cell fate commitment	5	42
GO:0001556	biological_process	oocyte maturation	22	58
GO:0043618	biological_process	regulation of transcription from RNA polymerase II promoter in response to stress	23	9
GO:0005925	cellular_component	focal adhesion	355	80
GO:0006446	biological_process	regulation of translational initiation	54	45
GO:0090596	biological_process	sensory organ morphogenesis	248	57
GO:0002684	biological_process	positive regulation of immune system process	565	351
GO:0040011	biological_process	locomotion	1164	264
GO:0048699	biological_process	generation of neurons	1138	127
GO:0016477	biological_process	cell migration	923	271
GO:0008380	biological_process	RNA splicing	209	135
GO:0009116	biological_process	nucleoside metabolic process	694	77
GO:2000501	biological_process	regulation of natural killer cell chemotaxis	6	170
GO:0002702	biological_process	positive regulation of production of molecular mediator of immune response	49	50
GO:2001238	biological_process	positive regulation of extrinsic apoptotic signaling pathway	57	5
GO:0042060	biological_process	wound healing	345	124
GO:0051928	biological_process	positive regulation of calcium ion transport	97	38
GO:0070588	biological_process	calcium ion transmembrane transport	152	73
GO:0002548	biological_process	monocyte chemotaxis	25	64
GO:0051168	biological_process	nuclear export	101	35
GO:0016572	biological_process	histone phosphorylation	27	75
GO:0055082	biological_process	cellular chemical homeostasis	538	114
GO:0070857	biological_process	regulation of bile acid biosynthetic process	6	17
GO:2000401	biological_process	regulation of lymphocyte migration	30	145
GO:0031023	biological_process	microtubule organizing center organization	78	97
GO:0070848	biological_process	response to growth factor	459	53
GO:0050000	biological_process	chromosome localization	27	106
GO:0010942	biological_process	positive regulation of cell death	538	80
GO:0006281	biological_process	DNA repair	317	223
GO:0031966	cellular_component	mitochondrial membrane	493	206
GO:0009063	biological_process	cellular amino acid catabolic process	85	142
GO:0030968	biological_process	endoplasmic reticulum unfolded protein response	31	15
GO:0030099	biological_process	myeloid cell differentiation	308	45
GO:0090207	biological_process	regulation of triglyceride metabolic process	29	44
GO:0007389	biological_process	pattern specification process	395	46
GO:0030003	biological_process	cellular cation homeostasis	415	112
GO:0051547	biological_process	regulation of keratinocyte migration	6	89
GO:0046486	biological_process	glycerolipid metabolic process	244	59
GO:0048666	biological_process	neuron development	791	82
GO:0006412	biological_process	translation	440	357
GO:0008299	biological_process	isoprenoid biosynthetic process	28	144
GO:0097193	biological_process	intrinsic apoptotic signaling pathway	226	17
GO:0009991	biological_process	response to extracellular stimulus	520	77
GO:0061008	biological_process	hepaticobiliary system development	149	41
GO:0034453	biological_process	microtubule anchoring	38	155
GO:0000075	biological_process	cell cycle checkpoint	136	224
GO:0007215	biological_process	glutamate receptor signaling pathway	67	105
GO:0016125	biological_process	sterol metabolic process	98	217
GO:0009125	biological_process	nucleoside monophosphate catabolic process	316	104
GO:0071356	biological_process	cellular response to tumor necrosis factor	106	73
GO:0010041	biological_process	response to iron(III) ion	6	270
GO:0051983	biological_process	regulation of chromosome segregation	60	286
GO:1900407	biological_process	regulation of cellular response to oxidative stress	37	0
GO:0006979	biological_process	response to oxidative stress	363	47
GO:0008285	biological_process	negative regulation of cell proliferation	513	51
GO:0016482	biological_process	cytoplasmic transport	665	36
GO:0043039	biological_process	tRNA aminoacylation	45	39
GO:0016101	biological_process	diterpenoid metabolic process	56	61
GO:0006913	biological_process	nucleocytoplasmic transport	321	65
GO:0034364	cellular_component	high-density lipoprotein particle	19	50
GO:0042454	biological_process	ribonucleoside catabolic process	530	65
GO:0072503	biological_process	cellular divalent inorganic cation homeostasis	332	149
GO:0001525	biological_process	angiogenesis	357	92
GO:0032944	biological_process	regulation of mononuclear cell proliferation	157	161
GO:0005996	biological_process	monosaccharide metabolic process	201	82
GO:0048839	biological_process	inner ear development	185	38
GO:0051270	biological_process	regulation of cellular component movement	600	167
GO:1901566	biological_process	organonitrogen compound biosynthetic process	521	51
GO:0009636	biological_process	response to toxic substance	196	51
GO:0034220	biological_process	ion transmembrane transport	768	323
GO:1902533	biological_process	positive regulation of intracellular signal transduction	698	129
GO:2000352	biological_process	negative regulation of endothelial cell apoptotic process	19	8
GO:0002295	biological_process	T-helper cell lineage commitment	6	43
GO:0005815	cellular_component	microtubule organizing center	474	221
GO:0006513	biological_process	protein monoubiquitination	48	1
GO:0060453	biological_process	regulation of gastric acid secretion	6	35
GO:0002695	biological_process	negative regulation of leukocyte activation	113	116
GO:0007601	biological_process	visual perception	96	68
GO:0007214	biological_process	gamma-aminobutyric acid signaling pathway	23	46
GO:0046034	biological_process	ATP metabolic process	384	58
GO:0002700	biological_process	regulation of production of molecular mediator of immune response	76	56
GO:0034097	biological_process	response to cytokine	519	199
GO:0007600	biological_process	sensory perception	766	358
GO:0010951	biological_process	negative regulation of endopeptidase activity	209	54
GO:0046898	biological_process	response to cycloheximide	7	40
GO:0071315	biological_process	cellular response to morphine	6	79
GO:0006461	biological_process	protein complex assembly	988	35
GO:0042108	biological_process	positive regulation of cytokine biosynthetic process	54	72
GO:0043436	biological_process	oxoacid metabolic process	1020	327
GO:0043596	cellular_component	nuclear replication fork	29	39
GO:0043122	biological_process	regulation of I-kappaB kinase/NF-kappaB signaling	193	35
GO:0048285	biological_process	organelle fission	406	528
GO:0051248	biological_process	negative regulation of protein metabolic process	726	45
GO:0098687	cellular_component	chromosomal region	176	550
GO:1902175	biological_process	regulation of oxidative stress-induced intrinsic apoptotic signaling pathway	22	1
GO:0043025	cellular_component	neuronal cell body	468	67
GO:1900371	biological_process	regulation of purine nucleotide biosynthetic process	105	60
GO:0016485	biological_process	protein processing	468	46
GO:0070664	biological_process	negative regulation of leukocyte proliferation	54	67
GO:0090598	biological_process	male anatomical structure morphogenesis	5	42
GO:0015669	biological_process	gas transport	19	35
GO:0034114	biological_process	regulation of heterotypic cell-cell adhesion	17	41
GO:2000514	biological_process	regulation of CD4-positive, alpha-beta T cell activation	25	50
GO:0042088	biological_process	T-helper 1 type immune response	31	104
GO:0002443	biological_process	leukocyte mediated immunity	217	181
GO:0044711	biological_process	single-organism biosynthetic process	1116	172
GO:0007586	biological_process	digestion	93	107
GO:0032653	biological_process	regulation of interleukin-10 production	38	62
GO:0002293	biological_process	alpha-beta T cell differentiation involved in immune response	31	50
GO:0006836	biological_process	neurotransmitter transport	151	110
GO:0045132	biological_process	meiotic chromosome segregation	25	182
GO:0019362	biological_process	pyridine nucleotide metabolic process	58	48
GO:0033875	biological_process	ribonucleoside bisphosphate metabolic process	18	58
GO:0046503	biological_process	glycerolipid catabolic process	31	35
GO:0010965	biological_process	regulation of mitotic sister chromatid separation	40	75
GO:0009169	biological_process	purine ribonucleoside monophosphate catabolic process	313	99
GO:0018958	biological_process	phenol-containing compound metabolic process	94	52
GO:0006749	biological_process	glutathione metabolic process	45	89
GO:0006720	biological_process	isoprenoid metabolic process	87	102
GO:0001676	biological_process	long-chain fatty acid metabolic process	51	133
GO:0046496	biological_process	nicotinamide nucleotide metabolic process	58	48
GO:0042033	biological_process	chemokine biosynthetic process	10	45
GO:0042175	cellular_component	nuclear outer membrane-endoplasmic reticulum membrane network	600	130
GO:0005578	cellular_component	proteinaceous extracellular matrix	251	207
GO:0048729	biological_process	tissue morphogenesis	567	51
GO:0032642	biological_process	regulation of chemokine production	53	57
GO:0051968	biological_process	positive regulation of synaptic transmission, glutamatergic	21	35
GO:0071496	biological_process	cellular response to external stimulus	279	36
GO:0045202	cellular_component	synapse	610	223
GO:2001235	biological_process	positive regulation of apoptotic signaling pathway	150	4
GO:0001523	biological_process	retinoid metabolic process	45	57
GO:0030036	biological_process	actin cytoskeleton organization	440	45
GO:0050954	biological_process	sensory perception of mechanical stimulus	135	45
GO:0000398	biological_process	mRNA splicing, via spliceosome	112	79
GO:0046889	biological_process	positive regulation of lipid biosynthetic process	61	49
GO:0098742	biological_process	cell-cell adhesion via plasma-membrane adhesion molecules	145	51
GO:0007144	biological_process	female meiosis I	6	60
GO:0031349	biological_process	positive regulation of defense response	196	168
GO:0072676	biological_process	lymphocyte migration	44	155
GO:0002698	biological_process	negative regulation of immune effector process	75	60
GO:0000096	biological_process	sulfur amino acid metabolic process	28	45
GO:0002294	biological_process	CD4-positive, alpha-beta T cell differentiation involved in immune response	29	48
GO:0043408	biological_process	regulation of MAPK cascade	499	60
GO:1901654	biological_process	response to ketone	194	44
GO:0045088	biological_process	regulation of innate immune response	152	105
GO:0044306	cellular_component	neuron projection terminus	118	76
GO:0042742	biological_process	defense response to bacterium	157	150
GO:0007249	biological_process	I-kappaB kinase/NF-kappaB signaling	208	48
GO:0002429	biological_process	immune response-activating cell surface receptor signaling pathway	101	95
GO:0030182	biological_process	neuron differentiation	1028	131
GO:0072193	biological_process	ureter smooth muscle cell differentiation	5	36
GO:1901606	biological_process	alpha-amino acid catabolic process	74	137
GO:0002689	biological_process	negative regulation of leukocyte chemotaxis	7	66
GO:0009154	biological_process	purine ribonucleotide catabolic process	541	58
GO:0019395	biological_process	fatty acid oxidation	79	239
GO:0070365	biological_process	hepatocyte differentiation	14	72
GO:0030217	biological_process	T cell differentiation	165	90
GO:0009582	biological_process	detection of abiotic stimulus	95	56
GO:0002687	biological_process	positive regulation of leukocyte migration	79	169
GO:0044282	biological_process	small molecule catabolic process	228	327
GO:0048247	biological_process	lymphocyte chemotaxis	23	144
GO:0098660	biological_process	inorganic ion transmembrane transport	555	255
GO:0019725	biological_process	cellular homeostasis	617	75
GO:0031226	cellular_component	intrinsic component of plasma membrane	611	342
GO:0046651	biological_process	lymphocyte proliferation	204	174
GO:0050911	biological_process	detection of chemical stimulus involved in sensory perception of smell	349	105
GO:0080135	biological_process	regulation of cellular response to stress	371	8
GO:0015812	biological_process	gamma-aminobutyric acid transport	16	50
GO:0044058	biological_process	regulation of digestive system process	25	40
GO:0044419	biological_process	interspecies interaction between organisms	208	52
GO:0048585	biological_process	negative regulation of response to stimulus	1028	62
GO:0008610	biological_process	lipid biosynthetic process	440	223
GO:0006897	biological_process	endocytosis	402	60
GO:0010212	biological_process	response to ionizing radiation	150	102
GO:0044597	biological_process	daunorubicin metabolic process	7	11
GO:0006109	biological_process	regulation of carbohydrate metabolic process	142	37
GO:0032611	biological_process	interleukin-1 beta production	40	37
GO:0021894	biological_process	cerebral cortex GABAergic interneuron development	6	81
GO:0045637	biological_process	regulation of myeloid cell differentiation	159	38
GO:0007187	biological_process	G-protein coupled receptor signaling pathway, coupled to cyclic nucleotide second messenger	116	110
GO:0022626	cellular_component	cytosolic ribosome	95	191
GO:0050829	biological_process	defense response to Gram-negative bacterium	29	35
GO:0060259	biological_process	regulation of feeding behavior	19	38
GO:0030261	biological_process	chromosome condensation	31	243
GO:0007608	biological_process	sensory perception of smell	385	71
GO:0080134	biological_process	regulation of response to stress	771	96
GO:0032613	biological_process	interleukin-10 production	39	64
GO:0019439	biological_process	aromatic compound catabolic process	779	111
GO:0051188	biological_process	cofactor biosynthetic process	108	63
GO:0031903	cellular_component	microbody membrane	51	52
GO:0019236	biological_process	response to pheromone	9	80
GO:0070098	biological_process	chemokine-mediated signaling pathway	38	70
GO:0034620	biological_process	cellular response to unfolded protein	32	18
GO:0009890	biological_process	negative regulation of biosynthetic process	1072	48
GO:2000403	biological_process	positive regulation of lymphocyte migration	22	115
GO:0006068	biological_process	ethanol catabolic process	7	47
GO:0043066	biological_process	negative regulation of apoptotic process	710	57
GO:1901615	biological_process	organic hydroxy compound metabolic process	412	231
GO:0072523	biological_process	purine-containing compound catabolic process	551	54
GO:0051336	biological_process	regulation of hydrolase activity	972	42
GO:0070838	biological_process	divalent metal ion transport	341	84
GO:0072507	biological_process	divalent inorganic cation homeostasis	350	163
GO:0009611	biological_process	response to wounding	633	216
GO:0032259	biological_process	methylation	253	64
GO:0032655	biological_process	regulation of interleukin-12 production	39	40
GO:0043069	biological_process	negative regulation of programmed cell death	721	60
GO:0071621	biological_process	granulocyte chemotaxis	67	203
GO:0007346	biological_process	regulation of mitotic cell cycle	311	206
GO:0033267	cellular_component	axon part	177	78
GO:0048302	biological_process	regulation of isotype switching to IgG isotypes	10	39
GO:0051606	biological_process	detection of stimulus	524	104
GO:0010466	biological_process	negative regulation of peptidase activity	219	59
GO:0042130	biological_process	negative regulation of T cell proliferation	40	36
GO:0002440	biological_process	production of molecular mediator of immune response	118	55
GO:0006260	biological_process	DNA replication	245	231
GO:0044774	biological_process	mitotic DNA integrity checkpoint	45	39
GO:0046634	biological_process	regulation of alpha-beta T cell activation	57	75
GO:0015844	biological_process	monoamine transport	71	40
GO:0050658	biological_process	RNA transport	85	63
GO:0050832	biological_process	defense response to fungus	15	86
GO:0050663	biological_process	cytokine secretion	119	96
GO:0014050	biological_process	negative regulation of glutamate secretion	9	40
GO:0061640	biological_process	cytoskeleton-dependent cytokinesis	30	59
GO:1902882	biological_process	regulation of response to oxidative stress	40	0
GO:0000038	biological_process	very long-chain fatty acid metabolic process	24	103
GO:0044815	cellular_component	DNA packaging complex	79	75
GO:0031098	biological_process	stress-activated protein kinase signaling cascade	182	10
GO:0002688	biological_process	regulation of leukocyte chemotaxis	63	123
GO:0006171	biological_process	cAMP biosynthetic process	93	63
GO:0015934	cellular_component	large ribosomal subunit	62	100
GO:0033013	biological_process	tetrapyrrole metabolic process	41	46
GO:0005876	cellular_component	spindle microtubule	43	305
GO:0007265	biological_process	Ras protein signal transduction	433	35
GO:0006575	biological_process	cellular modified amino acid metabolic process	175	83
GO:0006927	biological_process	transformed cell apoptotic process	6	51
GO:0007584	biological_process	response to nutrient	264	64
GO:0007626	biological_process	locomotory behavior	179	87
GO:0005865	cellular_component	striated muscle thin filament	13	38
GO:0032374	biological_process	regulation of cholesterol transport	29	38
GO:0046942	biological_process	carboxylic acid transport	236	42
GO:0050767	biological_process	regulation of neurogenesis	560	49
GO:0042273	biological_process	ribosomal large subunit biogenesis	16	42
GO:0051985	biological_process	negative regulation of chromosome segregation	27	90
GO:0005581	cellular_component	collagen trimer	66	78
GO:0072330	biological_process	monocarboxylic acid biosynthetic process	162	200
GO:0021796	biological_process	cerebral cortex regionalization	7	59
GO:1901987	biological_process	regulation of cell cycle phase transition	147	88
GO:1901724	biological_process	positive regulation of cell proliferation involved in kidney development	6	36
GO:0009164	biological_process	nucleoside catabolic process	532	64
GO:0019079	biological_process	viral genome replication	53	39
GO:0005875	cellular_component	microtubule associated complex	112	190
GO:0030817	biological_process	regulation of cAMP biosynthetic process	83	57
GO:0036293	biological_process	response to decreased oxygen levels	327	39
GO:0000302	biological_process	response to reactive oxygen species	197	48
GO:0030496	cellular_component	midbody	102	104
GO:0032733	biological_process	positive regulation of interleukin-10 production	25	35
GO:0007156	biological_process	homophilic cell adhesion via plasma membrane adhesion molecules	111	35
GO:0085029	biological_process	extracellular matrix assembly	15	35
GO:0015849	biological_process	organic acid transport	238	44
GO:0098542	biological_process	defense response to other organism	272	239
GO:0009144	biological_process	purine nucleoside triphosphate metabolic process	603	52
GO:0051297	biological_process	centrosome organization	73	104
GO:0030163	biological_process	protein catabolic process	588	81
GO:0042113	biological_process	B cell activation	178	92
GO:0036473	biological_process	cell death in response to oxidative stress	43	0
GO:0035295	biological_process	tube development	706	39
GO:0044429	cellular_component	mitochondrial part	660	348
GO:0015722	biological_process	canalicular bile acid transport	5	87
GO:0055080	biological_process	cation homeostasis	495	121
GO:0006805	biological_process	xenobiotic metabolic process	44	123
GO:0051480	biological_process	cytosolic calcium ion homeostasis	244	143
GO:1901292	biological_process	nucleoside phosphate catabolic process	564	59
GO:0051303	biological_process	establishment of chromosome localization	26	106
GO:0046883	biological_process	regulation of hormone secretion	207	64
GO:0010332	biological_process	response to gamma radiation	59	96
GO:0070482	biological_process	response to oxygen levels	375	41
GO:0050715	biological_process	positive regulation of cytokine secretion	65	71
GO:0006417	biological_process	regulation of translation	212	79
GO:0043279	biological_process	response to alkaloid	155	46
GO:0033047	biological_process	regulation of mitotic sister chromatid segregation	40	75
GO:0006063	biological_process	uronic acid metabolic process	8	68
GO:0071173	biological_process	spindle assembly checkpoint	23	68
GO:0050851	biological_process	antigen receptor-mediated signaling pathway	85	42
GO:0005789	cellular_component	endoplasmic reticulum membrane	587	130
GO:0050776	biological_process	regulation of immune response	424	261
GO:0090224	biological_process	regulation of spindle organization	12	63
GO:0034587	biological_process	piRNA metabolic process	12	35
GO:0002523	biological_process	leukocyte migration involved in inflammatory response	13	139
GO:0007143	biological_process	female meiotic division	21	41
GO:0033684	biological_process	regulation of luteinizing hormone secretion	6	57
GO:0030071	biological_process	regulation of mitotic metaphase/anaphase transition	36	48
GO:0072527	biological_process	pyrimidine-containing compound metabolic process	55	37
GO:0022409	biological_process	positive regulation of cell-cell adhesion	156	98
GO:2001241	biological_process	positive regulation of extrinsic apoptotic signaling pathway in absence of ligand	16	2
GO:0019882	biological_process	antigen processing and presentation	75	90
GO:0031577	biological_process	spindle checkpoint	32	128
GO:0043062	biological_process	extracellular structure organization	169	75
GO:0050708	biological_process	regulation of protein secretion	289	50
GO:0006638	biological_process	neutral lipid metabolic process	80	84
GO:0007171	biological_process	activation of transmembrane receptor protein tyrosine kinase activity	7	40
GO:0030198	biological_process	extracellular matrix organization	168	78
GO:0051966	biological_process	regulation of synaptic transmission, glutamatergic	49	64
GO:0042330	biological_process	taxis	390	223
GO:0000280	biological_process	nuclear division	376	548
GO:0043367	biological_process	CD4-positive, alpha-beta T cell differentiation	40	50
GO:0001661	biological_process	conditioned taste aversion	6	80
GO:0035826	biological_process	rubidium ion transport	6	0
GO:0043154	biological_process	negative regulation of cysteine-type endopeptidase activity involved in apoptotic process	74	1
GO:0031341	biological_process	regulation of cell killing	59	45
GO:0051241	biological_process	negative regulation of multicellular organismal process	828	153
GO:0009404	biological_process	toxin metabolic process	14	153
GO:0043903	biological_process	regulation of symbiosis, encompassing mutualism through parasitism	135	42
GO:0033046	biological_process	negative regulation of sister chromatid segregation	25	81
GO:0070271	biological_process	protein complex biogenesis	990	35
GO:0006511	biological_process	ubiquitin-dependent protein catabolic process	397	80
GO:0034762	biological_process	regulation of transmembrane transport	301	179
GO:0044432	cellular_component	endoplasmic reticulum part	670	146
GO:0071223	biological_process	cellular response to lipoteichoic acid	8	42
GO:0034723	biological_process	DNA replication-dependent nucleosome organization	19	36
GO:0051924	biological_process	regulation of calcium ion transport	180	53
GO:0002685	biological_process	regulation of leukocyte migration	106	201
GO:0098552	cellular_component	side of membrane	283	169
GO:0055065	biological_process	metal ion homeostasis	447	131
GO:0072172	biological_process	mesonephric tubule formation	10	50
GO:1903522	biological_process	regulation of blood circulation	212	68
GO:0007196	biological_process	adenylate cyclase-inhibiting G-protein coupled glutamate receptor signaling pathway	7	78
GO:0007216	biological_process	G-protein coupled glutamate receptor signaling pathway	11	60
GO:0002275	biological_process	myeloid cell activation involved in immune response	50	46
GO:1903555	biological_process	regulation of tumor necrosis factor superfamily cytokine production	80	103
GO:0051251	biological_process	positive regulation of lymphocyte activation	171	107
GO:0060073	biological_process	micturition	10	54
GO:0008015	biological_process	blood circulation	373	80
GO:0006066	biological_process	alcohol metabolic process	281	188
GO:0006820	biological_process	anion transport	487	113
GO:0046641	biological_process	positive regulation of alpha-beta T cell proliferation	16	44
GO:0006323	biological_process	DNA packaging	120	158
GO:0002526	biological_process	acute inflammatory response	110	97
GO:0071593	biological_process	lymphocyte aggregation	314	222
GO:0007076	biological_process	mitotic chromosome condensation	13	105
GO:0002705	biological_process	positive regulation of leukocyte mediated immunity	87	57
GO:0002253	biological_process	activation of immune response	221	188
GO:2000113	biological_process	negative regulation of cellular macromolecule biosynthetic process	966	42
GO:0043161	biological_process	proteasome-mediated ubiquitin-dependent protein catabolic process	233	50
GO:0009897	cellular_component	external side of plasma membrane	226	191
GO:0060573	biological_process	cell fate specification involved in pattern specification	10	49
GO:0006875	biological_process	cellular metal ion homeostasis	384	122
GO:0007268	biological_process	synaptic transmission	442	230
GO:0045617	biological_process	negative regulation of keratinocyte differentiation	7	42
GO:1901658	biological_process	glycosyl compound catabolic process	539	63
GO:0003018	biological_process	vascular process in circulatory system	166	39
GO:0032649	biological_process	regulation of interferon-gamma production	78	87
GO:0000819	biological_process	sister chromatid segregation	90	449
GO:1903532	biological_process	positive regulation of secretion by cell	266	99
GO:0010817	biological_process	regulation of hormone levels	405	112
GO:0006270	biological_process	DNA replication initiation	18	171
GO:0022613	biological_process	ribonucleoprotein complex biogenesis	221	318
GO:0007005	biological_process	mitochondrion organization	262	57
GO:0050863	biological_process	regulation of T cell activation	186	150
GO:0045064	biological_process	T-helper 2 cell differentiation	12	36
GO:0035710	biological_process	CD4-positive, alpha-beta T cell activation	45	81
GO:0014054	biological_process	positive regulation of gamma-aminobutyric acid secretion	6	52
GO:0034470	biological_process	ncRNA processing	176	232
GO:0002360	biological_process	T cell lineage commitment	11	38
GO:0051443	biological_process	positive regulation of ubiquitin-protein transferase activity	18	6
GO:0071216	biological_process	cellular response to biotic stimulus	196	131
GO:0005874	cellular_component	microtubule	270	284
GO:0006814	biological_process	sodium ion transport	163	42
GO:0000502	cellular_component	proteasome complex	63	135
GO:0072678	biological_process	T cell migration	29	105
GO:0006695	biological_process	cholesterol biosynthetic process	35	175
GO:0007411	biological_process	axon guidance	159	45
GO:0009064	biological_process	glutamine family amino acid metabolic process	65	59
GO:0042100	biological_process	B cell proliferation	67	49
GO:0043900	biological_process	regulation of multi-organism process	236	46
GO:0048858	biological_process	cell projection morphogenesis	590	35
GO:0043065	biological_process	positive regulation of apoptotic process	500	71
GO:1902176	biological_process	negative regulation of oxidative stress-induced intrinsic apoptotic signaling pathway	14	7
GO:0043068	biological_process	positive regulation of programmed cell death	505	74
GO:0030894	cellular_component	replisome	23	40
GO:0006974	biological_process	cellular response to DNA damage stimulus	535	252
GO:0030155	biological_process	regulation of cell adhesion	475	163
GO:0019748	biological_process	secondary metabolic process	43	64
GO:0046717	biological_process	acid secretion	87	49
GO:0050804	biological_process	regulation of synaptic transmission	272	127
GO:0014070	biological_process	response to organic cyclic compound	986	192
GO:0044270	biological_process	cellular nitrogen compound catabolic process	773	104
GO:0002478	biological_process	antigen processing and presentation of exogenous peptide antigen	19	77
GO:0009119	biological_process	ribonucleoside metabolic process	682	66
GO:0007210	biological_process	serotonin receptor signaling pathway	14	54
GO:0002252	biological_process	immune effector process	407	335
GO:0030300	biological_process	regulation of intestinal cholesterol absorption	5	80
GO:0050795	biological_process	regulation of behavior	174	86
GO:0006006	biological_process	glucose metabolic process	154	73
GO:0033045	biological_process	regulation of sister chromatid segregation	40	75
GO:0002701	biological_process	negative regulation of production of molecular mediator of immune response	20	36
GO:0055114	biological_process	oxidation-reduction process	844	404
GO:0050962	biological_process	detection of light stimulus involved in sensory perception	14	41
GO:0071599	biological_process	otic vesicle development	13	35
GO:0070489	biological_process	T cell aggregation	312	213
GO:0072538	biological_process	T-helper 17 type immune response	8	39
GO:0031663	biological_process	lipopolysaccharide-mediated signaling pathway	42	53
GO:0009593	biological_process	detection of chemical stimulus	416	59
GO:0007417	biological_process	central nervous system development	851	45
GO:0051546	biological_process	keratinocyte migration	10	61
GO:0051960	biological_process	regulation of nervous system development	622	65
GO:0051321	biological_process	meiotic cell cycle	144	176
GO:0045839	biological_process	negative regulation of mitosis	34	49
GO:0055085	biological_process	transmembrane transport	1058	246
GO:0071166	biological_process	ribonucleoprotein complex localization	8	57
GO:0001818	biological_process	negative regulation of cytokine production	153	79
GO:0046434	biological_process	organophosphate catabolic process	626	58
GO:0014056	biological_process	regulation of acetylcholine secretion, neurotransmission	5	40
GO:0042129	biological_process	regulation of T cell proliferation	112	122
GO:0000904	biological_process	cell morphogenesis involved in differentiation	606	71
GO:0085020	biological_process	protein K6-linked ubiquitination	7	63
GO:0034284	biological_process	response to monosaccharide	219	36
GO:1903046	biological_process	meiotic cell cycle process	80	185
GO:1903037	biological_process	regulation of leukocyte cell-cell adhesion	193	154
GO:0001656	biological_process	metanephros development	85	36
GO:0031110	biological_process	regulation of microtubule polymerization or depolymerization	58	163
GO:0009161	biological_process	ribonucleoside monophosphate metabolic process	420	64
GO:0072683	biological_process	T cell extravasation	5	43
GO:0032371	biological_process	regulation of sterol transport	29	38
GO:0033865	biological_process	nucleoside bisphosphate metabolic process	18	58
GO:0043414	biological_process	macromolecule methylation	185	63
GO:0048514	biological_process	blood vessel morphogenesis	437	108
GO:0007169	biological_process	transmembrane receptor protein tyrosine kinase signaling pathway	393	39
GO:0050806	biological_process	positive regulation of synaptic transmission	101	92
GO:0019866	cellular_component	organelle inner membrane	373	167
GO:0050870	biological_process	positive regulation of T cell activation	121	98
GO:0032984	biological_process	macromolecular complex disassembly	119	37
GO:0006909	biological_process	phagocytosis	107	57
GO:0009158	biological_process	ribonucleoside monophosphate catabolic process	313	99
GO:1901568	biological_process	fatty acid derivative metabolic process	71	36
GO:0009986	cellular_component	cell surface	653	254
GO:0051444	biological_process	negative regulation of ubiquitin-protein transferase activity	10	0
GO:0030335	biological_process	positive regulation of cell migration	298	138
GO:1902099	biological_process	regulation of metaphase/anaphase transition of cell cycle	37	48
GO:0034612	biological_process	response to tumor necrosis factor	130	88
GO:0051046	biological_process	regulation of secretion	544	162
GO:0007158	biological_process	neuron cell-cell adhesion	8	91
GO:2000416	biological_process	regulation of eosinophil migration	5	81
GO:0006577	biological_process	amino-acid betaine metabolic process	16	75
GO:0035871	biological_process	protein K11-linked deubiquitination	9	0
GO:0005839	cellular_component	proteasome core complex	19	50
GO:0007204	biological_process	positive regulation of cytosolic calcium ion concentration	221	119
GO:0034435	biological_process	cholesterol esterification	13	39
GO:0002691	biological_process	regulation of cellular extravasation	14	82
GO:0065004	biological_process	protein-DNA complex assembly	103	57
GO:0009146	biological_process	purine nucleoside triphosphate catabolic process	516	73
GO:0000226	biological_process	microtubule cytoskeleton organization	331	463
GO:0071103	biological_process	DNA conformation change	167	173
GO:0002504	biological_process	antigen processing and presentation of peptide or polysaccharide antigen via MHC class II	22	138
GO:0031667	biological_process	response to nutrient levels	494	66
GO:0043583	biological_process	ear development	205	39
GO:0019731	biological_process	antibacterial humoral response	18	47
GO:0000086	biological_process	G2/M transition of mitotic cell cycle	63	74
GO:0033139	biological_process	regulation of peptidyl-serine phosphorylation of STAT protein	7	46
GO:0002237	biological_process	response to molecule of bacterial origin	360	204
GO:0034508	biological_process	centromere complex assembly	19	150
GO:0007127	biological_process	meiosis I	64	116
GO:0007088	biological_process	regulation of mitosis	101	122
GO:0002221	biological_process	pattern recognition receptor signaling pathway	83	71
GO:0030529	cellular_component	ribonucleoprotein complex	584	437
GO:0005657	cellular_component	replication fork	53	115
GO:0090280	biological_process	positive regulation of calcium ion import	15	54
GO:0006310	biological_process	DNA recombination	170	84
GO:0070507	biological_process	regulation of microtubule cytoskeleton organization	109	284
GO:0045121	cellular_component	membrane raft	273	58
GO:1901361	biological_process	organic cyclic compound catabolic process	811	103
GO:0015718	biological_process	monocarboxylic acid transport	118	38
GO:0072562	cellular_component	blood microparticle	100	81
GO:0071013	cellular_component	catalytic step 2 spliceosome	82	75
GO:0050802	biological_process	circadian sleep/wake cycle, sleep	26	35
GO:0006302	biological_process	double-strand break repair	126	64
GO:0045321	biological_process	leukocyte activation	551	323
GO:0031099	biological_process	regeneration	195	47
GO:0051403	biological_process	stress-activated MAPK cascade	178	10
GO:0032868	biological_process	response to insulin	226	36
GO:0046879	biological_process	hormone secretion	252	63
GO:0072539	biological_process	T-helper 17 cell differentiation	6	38
GO:0048562	biological_process	embryonic organ morphogenesis	264	39
GO:0060284	biological_process	regulation of cell development	686	41
GO:1902808	biological_process	positive regulation of cell cycle G1/S phase transition	20	58
GO:0002520	biological_process	immune system development	711	105
GO:0008328	cellular_component	ionotropic glutamate receptor complex	49	73
GO:0055092	biological_process	sterol homeostasis	55	64
GO:0002719	biological_process	negative regulation of cytokine production involved in immune response	17	47
GO:0006690	biological_process	icosanoid metabolic process	71	36
GO:0007610	biological_process	behavior	631	244
GO:0045944	biological_process	positive regulation of transcription from RNA polymerase II promoter	843	52
GO:0050817	biological_process	coagulation	166	49
GO:0022411	biological_process	cellular component disassembly	173	38
GO:0070469	cellular_component	respiratory chain	76	42
GO:0044297	cellular_component	cell body	524	49
GO:0031652	biological_process	positive regulation of heat generation	11	52
GO:0060359	biological_process	response to ammonium ion	86	38
GO:2001239	biological_process	regulation of extrinsic apoptotic signaling pathway in absence of ligand	49	14
GO:2000503	biological_process	positive regulation of natural killer cell chemotaxis	5	106
GO:0070192	biological_process	chromosome organization involved in meiosis	37	60
GO:2001233	biological_process	regulation of apoptotic signaling pathway	328	19
GO:0008033	biological_process	tRNA processing	73	76
GO:0044712	biological_process	single-organism catabolic process	1174	212
GO:0006400	biological_process	tRNA modification	31	47
GO:0042787	biological_process	protein ubiquitination involved in ubiquitin-dependent protein catabolic process	72	1
GO:0009620	biological_process	response to fungus	32	80
GO:0042611	cellular_component	MHC protein complex	27	149
GO:0014051	biological_process	gamma-aminobutyric acid secretion	12	53
GO:0046395	biological_process	carboxylic acid catabolic process	172	315
GO:0032612	biological_process	interleukin-1 production	46	41
GO:0045597	biological_process	positive regulation of cell differentiation	690	110
GO:0042472	biological_process	inner ear morphogenesis	100	57
GO:0051549	biological_process	positive regulation of keratinocyte migration	6	89
GO:0043410	biological_process	positive regulation of MAPK cascade	359	77
GO:0006200	biological_process	ATP catabolic process	309	97
GO:0048667	biological_process	cell morphogenesis involved in neuron differentiation	417	56
GO:0042327	biological_process	positive regulation of phosphorylation	672	68
GO:0048002	biological_process	antigen processing and presentation of peptide antigen	44	125
GO:0007159	biological_process	leukocyte cell-cell adhesion	347	262
GO:0007270	biological_process	neuron-neuron synaptic transmission	133	147
GO:0002439	biological_process	chronic inflammatory response to antigenic stimulus	7	44
GO:0002891	biological_process	positive regulation of immunoglobulin mediated immune response	28	39
GO:0032496	biological_process	response to lipopolysaccharide	346	195
GO:0032615	biological_process	interleukin-12 production	39	40
GO:0050707	biological_process	regulation of cytokine secretion	104	82
GO:0006396	biological_process	RNA processing	481	363
GO:0016064	biological_process	immunoglobulin mediated immune response	88	66
GO:0002263	biological_process	cell activation involved in immune response	150	137
GO:0019216	biological_process	regulation of lipid metabolic process	240	114
GO:0071219	biological_process	cellular response to molecule of bacterial origin	179	142
GO:0043270	biological_process	positive regulation of ion transport	210	65
GO:0042866	biological_process	pyruvate biosynthetic process	6	59
GO:0009451	biological_process	RNA modification	77	97
GO:0019217	biological_process	regulation of fatty acid metabolic process	60	43
GO:0051588	biological_process	regulation of neurotransmitter transport	59	50
GO:0031279	biological_process	regulation of cyclase activity	49	46
GO:0051225	biological_process	spindle assembly	44	122
GO:0002764	biological_process	immune response-regulating signaling pathway	191	153
GO:2001234	biological_process	negative regulation of apoptotic signaling pathway	176	5
GO:0022627	cellular_component	cytosolic small ribosomal subunit	43	50
GO:0007264	biological_process	small GTPase mediated signal transduction	606	46
GO:0006268	biological_process	DNA unwinding involved in DNA replication	8	109
GO:0032602	biological_process	chemokine production	57	59
GO:0042278	biological_process	purine nucleoside metabolic process	665	63
GO:0042734	cellular_component	presynaptic membrane	59	79
GO:0016567	biological_process	protein ubiquitination	493	53
GO:0045073	biological_process	regulation of chemokine biosynthetic process	10	45
GO:0046549	biological_process	retinal cone cell development	12	67
GO:0050921	biological_process	positive regulation of chemotaxis	90	100
GO:0022402	biological_process	cell cycle process	786	651
GO:0006413	biological_process	translational initiation	91	100
GO:0009062	biological_process	fatty acid catabolic process	72	239
GO:0009166	biological_process	nucleotide catabolic process	557	59
GO:0002790	biological_process	peptide secretion	203	35
GO:0065003	biological_process	macromolecular complex assembly	1136	53
GO:0019932	biological_process	second-messenger-mediated signaling	171	45
GO:0030054	cellular_component	cell junction	986	60
GO:0046635	biological_process	positive regulation of alpha-beta T cell activation	41	36
GO:0034754	biological_process	cellular hormone metabolic process	93	56
GO:0007269	biological_process	neurotransmitter secretion	101	55
GO:0071804	biological_process	cellular potassium ion transport	147	148
GO:0016032	biological_process	viral process	168	44
GO:0098662	biological_process	inorganic cation transmembrane transport	478	205
GO:0002577	biological_process	regulation of antigen processing and presentation	14	66
GO:0010948	biological_process	negative regulation of cell cycle process	136	95
GO:0007218	biological_process	neuropeptide signaling pathway	101	161
GO:0006958	biological_process	complement activation, classical pathway	21	64
GO:0019318	biological_process	hexose metabolic process	180	69
GO:0006721	biological_process	terpenoid metabolic process	68	67
GO:0022618	biological_process	ribonucleoprotein complex assembly	112	101
GO:0000790	cellular_component	nuclear chromatin	210	40
GO:0019058	biological_process	viral life cycle	140	42
GO:0008206	biological_process	bile acid metabolic process	27	15
GO:0005924	cellular_component	cell-substrate adherens junction	360	75
GO:0051028	biological_process	mRNA transport	68	60
GO:0048293	biological_process	regulation of isotype switching to IgE isotypes	7	38
GO:0000428	cellular_component	DNA-directed RNA polymerase complex	104	73
GO:2000353	biological_process	positive regulation of endothelial cell apoptotic process	13	3
GO:0032446	biological_process	protein modification by small protein conjugation	530	53
GO:0048545	biological_process	response to steroid hormone	558	117
GO:0070371	biological_process	ERK1 and ERK2 cascade	181	60
GO:0031114	biological_process	regulation of microtubule depolymerization	27	91
GO:0070161	cellular_component	anchoring junction	423	86
GO:0007267	biological_process	cell-cell signaling	766	314
GO:0030684	cellular_component	preribosome	17	78
GO:0002697	biological_process	regulation of immune effector process	217	127
GO:0015721	biological_process	bile acid and bile salt transport	21	12
GO:0031225	cellular_component	anchored component of membrane	87	48
GO:0044110	biological_process	growth involved in symbiotic interaction	23	45
GO:0070302	biological_process	regulation of stress-activated protein kinase signaling cascade	152	10
GO:0001101	biological_process	response to acid chemical	370	38
GO:0034765	biological_process	regulation of ion transmembrane transport	290	200
GO:0044454	cellular_component	nuclear chromosome part	309	118
GO:0005778	cellular_component	peroxisomal membrane	51	52
GO:0032757	biological_process	positive regulation of interleukin-8 production	38	55
GO:0034702	cellular_component	ion channel complex	232	389
GO:0044391	cellular_component	ribosomal subunit	119	246
GO:0072511	biological_process	divalent inorganic cation transport	346	81
GO:0051240	biological_process	positive regulation of multicellular organismal process	1158	254
GO:0006874	biological_process	cellular calcium ion homeostasis	316	161
GO:0032392	biological_process	DNA geometric change	43	68
GO:0009437	biological_process	carnitine metabolic process	12	75
GO:0098602	biological_process	single organism cell adhesion	592	238
GO:0097530	biological_process	granulocyte migration	74	229
GO:0008608	biological_process	attachment of spindle microtubules to kinetochore	21	286
GO:0022624	cellular_component	proteasome accessory complex	24	83
GO:0000902	biological_process	cell morphogenesis	925	66
GO:0043038	biological_process	amino acid activation	45	39
GO:0050865	biological_process	regulation of cell activation	344	209
GO:0031622	biological_process	positive regulation of fever generation	9	80
GO:0002455	biological_process	humoral immune response mediated by circulating immunoglobulin	35	74
GO:0071495	biological_process	cellular response to endogenous stimulus	875	92
GO:0035672	biological_process	oligopeptide transmembrane transport	5	42
GO:0016071	biological_process	mRNA metabolic process	324	172
GO:0009263	biological_process	deoxyribonucleotide biosynthetic process	10	62
GO:0032943	biological_process	mononuclear cell proliferation	205	174
GO:0035914	biological_process	skeletal muscle cell differentiation	61	68
GO:0002286	biological_process	T cell activation involved in immune response	52	55
GO:0032635	biological_process	interleukin-6 production	86	60
GO:0023061	biological_process	signal release	343	117
GO:1902850	biological_process	microtubule cytoskeleton organization involved in mitosis	18	54
GO:0033198	biological_process	response to ATP	28	35
GO:2000851	biological_process	positive regulation of glucocorticoid secretion	5	71
GO:0034434	biological_process	sterol esterification	13	39
GO:0045080	biological_process	positive regulation of chemokine biosynthetic process	7	61
GO:0000151	cellular_component	ubiquitin ligase complex	162	6
GO:0090307	biological_process	spindle assembly involved in mitosis	15	63
GO:0010564	biological_process	regulation of cell cycle process	366	244
GO:0016569	biological_process	covalent chromatin modification	348	54
GO:0050729	biological_process	positive regulation of inflammatory response	77	133
GO:0002579	biological_process	positive regulation of antigen processing and presentation	10	66
GO:0008202	biological_process	steroid metabolic process	234	214
GO:0019941	biological_process	modification-dependent protein catabolic process	406	84
GO:0032946	biological_process	positive regulation of mononuclear cell proliferation	103	81
GO:0042579	cellular_component	microbody	126	206
GO:0032321	biological_process	positive regulation of Rho GTPase activity	134	38
GO:0051052	biological_process	regulation of DNA metabolic process	264	43
GO:0005736	cellular_component	DNA-directed RNA polymerase I complex	10	45
GO:0034111	biological_process	negative regulation of homotypic cell-cell adhesion	79	60
GO:0072079	biological_process	nephron tubule formation	19	35
GO:0015935	cellular_component	small ribosomal subunit	58	76
GO:0032787	biological_process	monocarboxylic acid metabolic process	434	382
GO:0045211	cellular_component	postsynaptic membrane	185	173
GO:0031327	biological_process	negative regulation of cellular biosynthetic process	1052	47
GO:0008637	biological_process	apoptotic mitochondrial changes	92	0
GO:0051590	biological_process	positive regulation of neurotransmitter transport	16	47
GO:0005615	cellular_component	extracellular space	1046	370
GO:0006955	biological_process	immune response	783	489
GO:0005730	cellular_component	nucleolus	615	470
GO:0002460	biological_process	adaptive immune response based on somatic recombination of immune receptors built from immunoglobulin superfamily domains	181	163
GO:0035249	biological_process	synaptic transmission, glutamatergic	77	82
GO:0060322	biological_process	head development	694	50
GO:0007199	biological_process	G-protein coupled receptor signaling pathway coupled to cGMP nucleotide second messenger	6	40
GO:1901342	biological_process	regulation of vasculature development	198	52
GO:0001889	biological_process	liver development	147	43
GO:0032508	biological_process	DNA duplex unwinding	40	75
GO:0006986	biological_process	response to unfolded protein	56	18
GO:0031145	biological_process	anaphase-promoting complex-dependent proteasomal ubiquitin-dependent protein catabolic process	45	181
GO:0055015	biological_process	ventricular cardiac muscle cell development	13	58
GO:0021892	biological_process	cerebral cortex GABAergic interneuron differentiation	10	72
GO:1903039	biological_process	positive regulation of leukocyte cell-cell adhesion	123	100
GO:0051253	biological_process	negative regulation of RNA metabolic process	897	38
GO:0032277	biological_process	negative regulation of gonadotropin secretion	8	55
GO:0046930	cellular_component	pore complex	54	45
GO:0048812	biological_process	neuron projection morphogenesis	432	61
GO:0000779	cellular_component	condensed chromosome, centromeric region	58	603
GO:0071402	biological_process	cellular response to lipoprotein particle stimulus	9	98
GO:0007188	biological_process	adenylate cyclase-modulating G-protein coupled receptor signaling pathway	107	88
GO:0010629	biological_process	negative regulation of gene expression	1091	52
GO:0008630	biological_process	intrinsic apoptotic signaling pathway in response to DNA damage	102	18
GO:0010959	biological_process	regulation of metal ion transport	266	53
GO:0033365	biological_process	protein localization to organelle	471	42
GO:0051438	biological_process	regulation of ubiquitin-protein transferase activity	31	6
GO:0042178	biological_process	xenobiotic catabolic process	11	203
GO:0045931	biological_process	positive regulation of mitotic cell cycle	107	55
GO:0050778	biological_process	positive regulation of immune response	339	250
GO:0070555	biological_process	response to interleukin-1	99	85
GO:0016054	biological_process	organic acid catabolic process	172	315
GO:0097164	biological_process	ammonium ion metabolic process	145	66
GO:0006261	biological_process	DNA-dependent DNA replication	97	204
GO:0021521	biological_process	ventral spinal cord interneuron specification	10	49
GO:0006067	biological_process	ethanol metabolic process	9	60
GO:0006403	biological_process	RNA localization	91	52
GO:0002768	biological_process	immune response-regulating cell surface receptor signaling pathway	112	111
GO:0043632	biological_process	modification-dependent macromolecule catabolic process	410	85
GO:0032101	biological_process	regulation of response to external stimulus	487	151
GO:0031175	biological_process	neuron projection development	666	76
GO:0005643	cellular_component	nuclear pore	39	54
GO:0002690	biological_process	positive regulation of leukocyte chemotaxis	53	127
GO:0048878	biological_process	chemical homeostasis	826	141
GO:0006091	biological_process	generation of precursor metabolites and energy	241	46
GO:1903557	biological_process	positive regulation of tumor necrosis factor superfamily cytokine production	46	100
GO:0051726	biological_process	regulation of cell cycle	669	331
GO:0031012	cellular_component	extracellular matrix	347	219
GO:0018108	biological_process	peptidyl-tyrosine phosphorylation	293	42
GO:0051047	biological_process	positive regulation of secretion	289	123
GO:0050671	biological_process	positive regulation of lymphocyte proliferation	102	85
GO:0002367	biological_process	cytokine production involved in immune response	55	50
GO:0001562	biological_process	response to protozoan	21	47
GO:0009628	biological_process	response to abiotic stimulus	1073	76
GO:0034599	biological_process	cellular response to oxidative stress	178	26
GO:0043373	biological_process	CD4-positive, alpha-beta T cell lineage commitment	6	43
GO:0002521	biological_process	leukocyte differentiation	378	161
GO:0051169	biological_process	nuclear transport	326	69
GO:0042035	biological_process	regulation of cytokine biosynthetic process	78	75
GO:0006641	biological_process	triglyceride metabolic process	70	84
GO:0045580	biological_process	regulation of T cell differentiation	79	36
GO:0071404	biological_process	cellular response to low-density lipoprotein particle stimulus	6	78
GO:0005740	cellular_component	mitochondrial envelope	527	219
GO:0030916	biological_process	otic vesicle formation	6	42
GO:0042493	biological_process	response to drug	545	88
GO:0002220	biological_process	innate immune response activating cell surface receptor signaling pathway	6	62
GO:0006418	biological_process	tRNA aminoacylation for protein translation	42	44
GO:0045143	biological_process	homologous chromosome segregation	8	46
GO:2001236	biological_process	regulation of extrinsic apoptotic signaling pathway	149	25
GO:0005887	cellular_component	integral component of plasma membrane	557	309
GO:0097154	biological_process	GABAergic neuron differentiation	12	60
GO:0009887	biological_process	organ morphogenesis	852	135
GO:0051339	biological_process	regulation of lyase activity	53	35
GO:0033993	biological_process	response to lipid	961	233
GO:0030534	biological_process	adult behavior	138	78
GO:0046685	biological_process	response to arsenic-containing substance	32	50
GO:1902043	biological_process	positive regulation of extrinsic apoptotic signaling pathway via death domain receptors	15	0
GO:2000269	biological_process	regulation of fibroblast apoptotic process	14	0
GO:0010906	biological_process	regulation of glucose metabolic process	92	40
GO:0035383	biological_process	thioester metabolic process	60	217
GO:0046130	biological_process	purine ribonucleoside catabolic process	524	72
GO:0008631	biological_process	intrinsic apoptotic signaling pathway in response to oxidative stress	34	0
GO:0006635	biological_process	fatty acid beta-oxidation	57	208
GO:0007098	biological_process	centrosome cycle	46	55
GO:0032886	biological_process	regulation of microtubule-based process	133	263
GO:0002758	biological_process	innate immune response-activating signal transduction	86	89
GO:1902100	biological_process	negative regulation of metaphase/anaphase transition of cell cycle	26	72
GO:0006753	biological_process	nucleoside phosphate metabolic process	937	36
GO:0017085	biological_process	response to insecticide	21	58
GO:0031396	biological_process	regulation of protein ubiquitination	137	8
GO:0002694	biological_process	regulation of leukocyte activation	316	212
GO:0006084	biological_process	acetyl-CoA metabolic process	29	111
GO:0002683	biological_process	negative regulation of immune system process	300	134
GO:0003012	biological_process	muscle system process	278	47
GO:0021830	biological_process	interneuron migration from the subpallium to the cortex	7	53
GO:0071318	biological_process	cellular response to ATP	9	46
GO:0000209	biological_process	protein polyubiquitination	131	6
GO:0060676	biological_process	ureteric bud formation	7	50
GO:0050801	biological_process	ion homeostasis	559	122
GO:0019233	biological_process	sensory perception of pain	118	89
GO:0021520	biological_process	spinal cord motor neuron cell fate specification	13	56
GO:0000775	cellular_component	chromosome, centromeric region	128	603
GO:0002366	biological_process	leukocyte activation involved in immune response	150	137
GO:0036477	cellular_component	somatodendritic compartment	677	107
GO:0044336	biological_process	canonical Wnt signaling pathway involved in negative regulation of apoptotic process	6	1
GO:0044784	biological_process	metaphase/anaphase transition of cell cycle	40	75
GO:0051310	biological_process	metaphase plate congression	21	98
GO:0031915	biological_process	positive regulation of synaptic plasticity	7	62
GO:0045841	biological_process	negative regulation of mitotic metaphase/anaphase transition	25	81
GO:0030878	biological_process	thyroid gland development	18	40
GO:0072191	biological_process	ureter smooth muscle development	5	36
GO:0019585	biological_process	glucuronate metabolic process	8	68
GO:1901652	biological_process	response to peptide	405	49
GO:0034660	biological_process	ncRNA metabolic process	248	255
GO:0043624	biological_process	cellular protein complex disassembly	90	72
GO:0001944	biological_process	vasculature development	534	133
GO:0051988	biological_process	regulation of attachment of spindle microtubules to kinetochore	11	359
GO:0002825	biological_process	regulation of T-helper 1 type immune response	18	100
GO:0032874	biological_process	positive regulation of stress-activated MAPK cascade	105	23
GO:0009203	biological_process	ribonucleoside triphosphate catabolic process	513	75
GO:0033559	biological_process	unsaturated fatty acid metabolic process	75	60
GO:0097190	biological_process	apoptotic signaling pathway	492	57
GO:0097285	biological_process	cell-type specific apoptotic process	435	63
GO:0002827	biological_process	positive regulation of T-helper 1 type immune response	13	136
GO:0003096	biological_process	renal sodium ion transport	6	39
GO:0034440	biological_process	lipid oxidation	81	236
GO:0000724	biological_process	double-strand break repair via homologous recombination	63	49
GO:0008284	biological_process	positive regulation of cell proliferation	716	132
GO:0032872	biological_process	regulation of stress-activated MAPK cascade	151	9
GO:0033048	biological_process	negative regulation of mitotic sister chromatid segregation	25	81
GO:0005743	cellular_component	mitochondrial inner membrane	338	198
GO:0070245	biological_process	positive regulation of thymocyte apoptotic process	5	71
GO:0048525	biological_process	negative regulation of viral process	67	60
GO:0060326	biological_process	cell chemotaxis	174	233
GO:0007606	biological_process	sensory perception of chemical stimulus	449	125
GO:0034976	biological_process	response to endoplasmic reticulum stress	98	25
GO:0030097	biological_process	hemopoiesis	637	118
GO:0046882	biological_process	negative regulation of follicle-stimulating hormone secretion	5	71
GO:0009698	biological_process	phenylpropanoid metabolic process	6	230
GO:0050672	biological_process	negative regulation of lymphocyte proliferation	52	64
GO:0015840	biological_process	urea transport	5	38
GO:0035747	biological_process	natural killer cell chemotaxis	6	170
GO:0097060	cellular_component	synaptic membrane	227	208
GO:0048663	biological_process	neuron fate commitment	67	44
GO:1901701	biological_process	cellular response to oxygen-containing compound	806	133
GO:0009790	biological_process	embryo development	918	38
GO:0045089	biological_process	positive regulation of innate immune response	129	86
GO:1902680	biological_process	positive regulation of RNA biosynthetic process	1116	47
GO:0002718	biological_process	regulation of cytokine production involved in immune response	45	43
GO:0006732	biological_process	coenzyme metabolic process	198	221
GO:0006631	biological_process	fatty acid metabolic process	286	351
GO:1901698	biological_process	response to nitrogen compound	887	98
GO:0051781	biological_process	positive regulation of cell division	112	56
GO:0008652	biological_process	cellular amino acid biosynthetic process	68	54
GO:0009108	biological_process	coenzyme biosynthetic process	83	54
GO:0019752	biological_process	carboxylic acid metabolic process	976	344
GO:0031589	biological_process	cell-substrate adhesion	252	46
GO:0001775	biological_process	cell activation	654	311
GO:0046649	biological_process	lymphocyte activation	456	231
GO:0000377	biological_process	RNA splicing, via transesterification reactions with bulged adenosine as nucleophile	112	79
GO:0002199	cellular_component	zona pellucida receptor complex	9	38
GO:0048808	biological_process	male genitalia morphogenesis	5	42
GO:0009128	biological_process	purine nucleoside monophosphate catabolic process	314	99
GO:0044257	biological_process	cellular protein catabolic process	477	85
GO:0006935	biological_process	chemotaxis	389	224
GO:0005840	cellular_component	ribosome	211	325
GO:0006082	biological_process	organic acid metabolic process	1037	335
GO:0002673	biological_process	regulation of acute inflammatory response	50	43
GO:0048246	biological_process	macrophage chemotaxis	18	38
GO:0035235	biological_process	ionotropic glutamate receptor signaling pathway	26	46
GO:0009199	biological_process	ribonucleoside triphosphate metabolic process	603	59
GO:0072677	biological_process	eosinophil migration	15	105
GO:0050907	biological_process	detection of chemical stimulus involved in sensory perception	384	109
GO:0006813	biological_process	potassium ion transport	190	135
GO:1901990	biological_process	regulation of mitotic cell cycle phase transition	139	84
GO:0015837	biological_process	amine transport	79	69
GO:1990234	cellular_component	transferase complex	537	137
GO:0086103	biological_process	G-protein coupled receptor signaling pathway involved in heart process	5	38
GO:0044241	biological_process	lipid digestion	12	81
GO:0051048	biological_process	negative regulation of secretion	169	47
GO:0044438	cellular_component	microbody part	65	95
GO:0032507	biological_process	maintenance of protein location in cell	92	43
GO:0032372	biological_process	negative regulation of sterol transport	11	36
GO:0033539	biological_process	fatty acid beta-oxidation using acyl-CoA dehydrogenase	7	52
GO:0007010	biological_process	cytoskeleton organization	844	262
GO:0030799	biological_process	regulation of cyclic nucleotide metabolic process	117	64
GO:0043241	biological_process	protein complex disassembly	110	48
GO:0046890	biological_process	regulation of lipid biosynthetic process	120	77
GO:0000375	biological_process	RNA splicing, via transesterification reactions	112	79
GO:0048665	biological_process	neuron fate specification	30	49
GO:0072358	biological_process	cardiovascular system development	839	123
GO:0031967	cellular_component	organelle envelope	805	153
GO:0048646	biological_process	anatomical structure formation involved in morphogenesis	925	69
GO:0023056	biological_process	positive regulation of signaling	1154	144
GO:0031111	biological_process	negative regulation of microtubule polymerization or depolymerization	34	85
GO:0070647	biological_process	protein modification by small protein conjugation or removal	614	85
GO:0042098	biological_process	T cell proliferation	141	131
GO:0021778	biological_process	oligodendrocyte cell fate specification	5	42
GO:0010035	biological_process	response to inorganic substance	540	77
GO:0009167	biological_process	purine ribonucleoside monophosphate metabolic process	410	67
GO:0022603	biological_process	regulation of anatomical structure morphogenesis	715	70
GO:0002714	biological_process	positive regulation of B cell mediated immunity	28	39
GO:0032637	biological_process	interleukin-8 production	56	66
GO:0071805	biological_process	potassium ion transmembrane transport	147	148
GO:0043207	biological_process	response to external biotic stimulus	666	299
GO:0007602	biological_process	phototransduction	27	56
GO:0097529	biological_process	myeloid leukocyte migration	106	219
GO:0051462	biological_process	regulation of cortisol secretion	5	44
GO:1902105	biological_process	regulation of leukocyte differentiation	190	76
GO:0002822	biological_process	regulation of adaptive immune response based on somatic recombination of immune receptors built from immunoglobulin superfamily domains	105	79
GO:0045834	biological_process	positive regulation of lipid metabolic process	110	58
GO:0043620	biological_process	regulation of DNA-templated transcription in response to stress	25	10
GO:0050953	biological_process	sensory perception of light stimulus	101	67
GO:0051261	biological_process	protein depolymerization	75	102
GO:0035371	cellular_component	microtubule plus-end	13	233
GO:0019884	biological_process	antigen processing and presentation of exogenous antigen	21	59
GO:0045937	biological_process	positive regulation of phosphate metabolic process	783	85
GO:0051603	biological_process	proteolysis involved in cellular protein catabolic process	459	86
GO:0000794	cellular_component	condensed nuclear chromosome	70	158
GO:0098609	biological_process	cell-cell adhesion	146	46
GO:0070925	biological_process	organelle assembly	334	56
GO:0009057	biological_process	macromolecule catabolic process	794	146
GO:0098754	biological_process	detoxification	7	42
GO:0031347	biological_process	regulation of defense response	352	169
GO:0009314	biological_process	response to radiation	394	65
GO:0045576	biological_process	mast cell activation	44	57
GO:0002824	biological_process	positive regulation of adaptive immune response based on somatic recombination of immune receptors built from immunoglobulin superfamily domains	77	68
GO:0000278	biological_process	mitotic cell cycle	563	633
GO:0033043	biological_process	regulation of organelle organization	673	116
GO:0051783	biological_process	regulation of nuclear division	129	132
GO:0002573	biological_process	myeloid leukocyte differentiation	170	36
GO:0010558	biological_process	negative regulation of macromolecule biosynthetic process	1009	54
GO:0000070	biological_process	mitotic sister chromatid segregation	83	403
GO:0051493	biological_process	regulation of cytoskeleton organization	314	114
GO:0051247	biological_process	positive regulation of protein metabolic process	955	40
GO:0005681	cellular_component	spliceosomal complex	131	112
GO:0046633	biological_process	alpha-beta T cell proliferation	26	59
GO:0001909	biological_process	leukocyte mediated cytotoxicity	70	47
GO:0010876	biological_process	lipid localization	272	60
GO:0044117	biological_process	growth of symbiont in host	23	45
GO:0000940	cellular_component	condensed chromosome outer kinetochore	12	447
GO:0007155	biological_process	cell adhesion	1065	314
GO:0051674	biological_process	localization of cell	988	259
GO:0035725	biological_process	sodium ion transmembrane transport	93	43
GO:0097191	biological_process	extrinsic apoptotic signaling pathway	212	39
GO:0052547	biological_process	regulation of peptidase activity	345	50
GO:0042993	biological_process	positive regulation of transcription factor import into nucleus	31	42
GO:0043005	cellular_component	neuron projection	888	129
GO:0005773	cellular_component	vacuole	414	58
GO:0042832	biological_process	defense response to protozoan	18	37
GO:0019221	biological_process	cytokine-mediated signaling pathway	216	100
GO:0016053	biological_process	organic acid biosynthetic process	238	208
GO:0002437	biological_process	inflammatory response to antigenic stimulus	47	56
GO:0009408	biological_process	response to heat	100	48
GO:0042107	biological_process	cytokine metabolic process	94	74
GO:1902041	biological_process	regulation of extrinsic apoptotic signaling pathway via death domain receptors	40	7
GO:0046578	biological_process	regulation of Ras protein signal transduction	366	35
GO:0051952	biological_process	regulation of amine transport	74	56
GO:0002138	biological_process	retinoic acid biosynthetic process	10	180
GO:0090026	biological_process	positive regulation of monocyte chemotaxis	10	55
GO:1902495	cellular_component	transmembrane transporter complex	255	373
GO:0055029	cellular_component	nuclear DNA-directed RNA polymerase complex	104	73
GO:2000379	biological_process	positive regulation of reactive oxygen species metabolic process	74	42
GO:0007612	biological_process	learning	116	58
GO:0006873	biological_process	cellular ion homeostasis	426	123
GO:0090023	biological_process	positive regulation of neutrophil chemotaxis	17	66
GO:1903706	biological_process	regulation of hemopoiesis	257	81
GO:0034622	biological_process	cellular macromolecular complex assembly	559	103
GO:0042596	biological_process	fear response	33	35
GO:0031650	biological_process	regulation of heat generation	13	54
GO:0051707	biological_process	response to other organism	665	302
GO:0001510	biological_process	RNA methylation	32	93
GO:0044057	biological_process	regulation of system process	397	141
GO:0055074	biological_process	calcium ion homeostasis	329	172
GO:0007200	biological_process	phospholipase C-activating G-protein coupled receptor signaling pathway	57	46
GO:0072359	biological_process	circulatory system development	839	123
GO:0031649	biological_process	heat generation	22	49
GO:0046700	biological_process	heterocycle catabolic process	775	115
GO:0000323	cellular_component	lytic vacuole	369	58
GO:0031640	biological_process	killing of cells of other organism	20	36
GO:0001773	biological_process	myeloid dendritic cell activation	25	37
GO:0030030	biological_process	cell projection organization	973	42
GO:0048870	biological_process	cell motility	988	259
GO:0015698	biological_process	inorganic anion transport	193	71
GO:0031620	biological_process	regulation of fever generation	10	77
GO:0043281	biological_process	regulation of cysteine-type endopeptidase activity involved in apoptotic process	180	25
GO:1902107	biological_process	positive regulation of leukocyte differentiation	111	63
GO:0001659	biological_process	temperature homeostasis	42	36
GO:0002757	biological_process	immune response-activating signal transduction	178	148
GO:0006953	biological_process	acute-phase response	44	61
GO:0006325	biological_process	chromatin organization	514	85
GO:0050866	biological_process	negative regulation of cell activation	127	113
GO:0044403	biological_process	symbiosis, encompassing mutualism through parasitism	208	52
GO:0006364	biological_process	rRNA processing	82	179
GO:0006633	biological_process	fatty acid biosynthetic process	118	151
GO:0009725	biological_process	response to hormone	927	124
GO:0042613	cellular_component	MHC class II protein complex	11	208
GO:0051306	biological_process	mitotic sister chromatid separation	41	71
GO:0071706	biological_process	tumor necrosis factor superfamily cytokine production	82	104
GO:0034502	biological_process	protein localization to chromosome	35	115
GO:0071222	biological_process	cellular response to lipopolysaccharide	170	133
GO:0015833	biological_process	peptide transport	250	38
GO:0044839	biological_process	cell cycle G2/M phase transition	65	72
GO:0035902	biological_process	response to immobilization stress	26	107
GO:0019835	biological_process	cytolysis	21	45
GO:0002274	biological_process	myeloid leukocyte activation	132	165
GO:0044265	biological_process	cellular macromolecule catabolic process	648	153
GO:0007026	biological_process	negative regulation of microtubule depolymerization	24	98
GO:0034341	biological_process	response to interferon-gamma	68	56
GO:0006152	biological_process	purine nucleoside catabolic process	524	72
GO:0035270	biological_process	endocrine system development	128	39
GO:0007631	biological_process	feeding behavior	106	102
GO:0044262	biological_process	cellular carbohydrate metabolic process	251	57
GO:0006699	biological_process	bile acid biosynthetic process	16	13
GO:0052652	biological_process	cyclic purine nucleotide metabolic process	124	97
GO:0060137	biological_process	maternal process involved in parturition	7	233
GO:0000910	biological_process	cytokinesis	78	78
GO:0042391	biological_process	regulation of membrane potential	390	104
GO:0030808	biological_process	regulation of nucleotide biosynthetic process	105	60
GO:2000516	biological_process	positive regulation of CD4-positive, alpha-beta T cell activation	17	36
GO:0042670	biological_process	retinal cone cell differentiation	12	67
GO:0050868	biological_process	negative regulation of T cell activation	69	63
GO:0050808	biological_process	synapse organization	145	50
GO:0042346	biological_process	positive regulation of NF-kappaB import into nucleus	18	88
GO:0006576	biological_process	cellular biogenic amine metabolic process	82	38
GO:0006952	biological_process	defense response	856	397
GO:0044116	biological_process	growth of symbiont involved in interaction with host	23	45
GO:0051607	biological_process	defense response to virus	116	94
GO:2000816	biological_process	negative regulation of mitotic sister chromatid separation	25	81
GO:0009306	biological_process	protein secretion	354	58
GO:0000281	biological_process	mitotic cytokinesis	23	45
GO:0061564	biological_process	axon development	364	66
GO:0051301	biological_process	cell division	328	308
GO:0051056	biological_process	regulation of small GTPase mediated signal transduction	381	40
GO:0006259	biological_process	DNA metabolic process	771	371
GO:0071396	biological_process	cellular response to lipid	423	93
GO:0098655	biological_process	cation transmembrane transport	562	256
GO:0051782	biological_process	negative regulation of cell division	57	113
GO:0002696	biological_process	positive regulation of leukocyte activation	191	135
GO:0006790	biological_process	sulfur compound metabolic process	226	176
GO:0031343	biological_process	positive regulation of cell killing	51	39
GO:0002456	biological_process	T cell mediated immunity	69	41
GO:0045787	biological_process	positive regulation of cell cycle	229	79
GO:0032945	biological_process	negative regulation of mononuclear cell proliferation	52	64
GO:0015711	biological_process	organic anion transport	310	75
GO:0005813	cellular_component	centrosome	396	209
GO:0032755	biological_process	positive regulation of interleukin-6 production	52	43
GO:0070374	biological_process	positive regulation of ERK1 and ERK2 cascade	119	54
GO:0032729	biological_process	positive regulation of interferon-gamma production	55	56
GO:0034112	biological_process	positive regulation of homotypic cell-cell adhesion	125	99
GO:0000079	biological_process	regulation of cyclin-dependent protein serine/threonine kinase activity	71	70
GO:0030888	biological_process	regulation of B cell proliferation	51	53
GO:0007167	biological_process	enzyme linked receptor protein signaling pathway	642	64
GO:0009123	biological_process	nucleoside monophosphate metabolic process	431	90
GO:0002682	biological_process	regulation of immune system process	802	331
GO:0007409	biological_process	axonogenesis	333	51
GO:0032680	biological_process	regulation of tumor necrosis factor production	79	96
GO:0000152	cellular_component	nuclear ubiquitin ligase complex	36	6
GO:0051249	biological_process	regulation of lymphocyte activation	269	169
GO:0071503	biological_process	response to heparin	5	65
GO:0002693	biological_process	positive regulation of cellular extravasation	6	117
GO:0034705	cellular_component	potassium channel complex	56	128
GO:0006925	biological_process	inflammatory cell apoptotic process	13	28
GO:0045786	biological_process	negative regulation of cell cycle	304	205
GO:0051272	biological_process	positive regulation of cellular component movement	313	138
GO:0043277	biological_process	apoptotic cell clearance	26	9
GO:0043434	biological_process	response to peptide hormone	384	36
GO:0046631	biological_process	alpha-beta T cell activation	92	119
GO:0044455	cellular_component	mitochondrial membrane part	163	76
GO:0032020	biological_process	ISG15-protein conjugation	6	47
GO:0005819	cellular_component	spindle	221	520
GO:0030595	biological_process	leukocyte chemotaxis	124	231
GO:0003013	biological_process	circulatory system process	375	84
GO:0005838	cellular_component	proteasome regulatory particle	13	64
GO:0007162	biological_process	negative regulation of cell adhesion	176	82
GO:1900117	biological_process	regulation of execution phase of apoptosis	18	1
GO:0000165	biological_process	MAPK cascade	558	67
GO:0001505	biological_process	regulation of neurotransmitter levels	149	69
GO:0006399	biological_process	tRNA metabolic process	116	134
GO:0031570	biological_process	DNA integrity checkpoint	78	55
GO:0005871	cellular_component	kinesin complex	51	225
GO:0030880	cellular_component	RNA polymerase complex	104	73
GO:0060080	biological_process	regulation of inhibitory postsynaptic membrane potential	13	46
GO:2000147	biological_process	positive regulation of cell motility	303	132
