# Supplementary material for: Assessing Concordance of Drug-Induced Transcriptional Response in Rodent Liver and Cultured Hepatocytes
Source: PLoS Comput Biol. 2016 Mar 30;12(3):e1004847. doi: 10.1371/journal.pcbi.1004847 (PMC4814051; doi:10.1371/journal.pcbi.1004847)
Supplement: S7 Dataset — (XLS) [file pcbi.1004847.s028.xls]

## Sheet: Dataset S7
Dataset S7. Example for scoring one module (module 39)
						sum of Z-score * eigenvector	-23.6781
						stdev of raw module score across DM rat liver	4.04506
						final normalized eigengene	-5.85359
probeset	log10 FC-MAS5	gene eigenvector	gene avg log10FC	gene stdev log10FC	Z-score for PCA calculation	Z-score for module scoring (no centering)	Z-score * eigenvector
1367568_a_at	-2.41769	0.154174	-0.00623395	0.121605	-19.8303	-19.8816	-3.06522
1367570_at	-0.181889	0.132744	-0.0265864	0.262248	-0.592198	-0.693577	-0.0920679
1367628_at	0.297699	0.181036	-0.0641815	0.166182	2.17761	1.7914	0.324309
1367749_at	0.56582	0.148292	-0.113928	0.263208	2.58255	2.1497	0.318783
1367791_at	-0.69801	0.186016	-0.0628651	0.0934954	-6.79333	-7.46572	-1.38875
1368052_at	-0.833197	0.136611	-0.0254876	0.163374	-4.94392	-5.09992	-0.696707
1368171_at	1.33613	0.12697	-0.173353	0.284931	5.29771	4.68931	0.5954
1368829_at	-0.780371	0.211788	-0.0619472	0.122534	-5.86307	-6.36862	-1.3488
1369968_at	-0.481495	0.139196	-0.0196229	0.141464	-3.26494	-3.40365	-0.473774
1370642_s_at	-0.556028	0.153021	-0.108166	0.128124	-3.49554	-4.33976	-0.664074
1370887_at	-0.328692	0.146616	-0.0384969	0.0822823	-3.52683	-3.99469	-0.585687
1371310_s_at	0.273429	0.198225	-0.0819187	0.12554	2.83056	2.17803	0.431739
1371349_at	-0.860823	0.202458	-0.0435359	0.0991883	-8.23976	-8.67868	-1.75707
1371369_at	-0.978129	0.150723	-0.0050844	0.122279	-7.95756	-7.99914	-1.20565
1371518_at	-0.0197596	0.163668	-0.042646	0.112523	0.203393	-0.175605	-0.0287408
1372107_at	-1.86076	0.163685	-0.0180783	0.0797817	-23.0966	-23.3232	-3.81766
1372219_at	0.121185	0.16248	-0.110487	0.220048	1.05283	0.550722	0.0894814
1372282_at	0.303151	0.140189	-0.00574266	0.0964739	3.20184	3.14231	0.440517
1373151_at	-1.0635	0.197896	-0.0504888	0.0714632	-14.1752	-14.8817	-2.94504
1373463_at	-1.09507	0.223462	-0.0578157	0.132256	-7.84274	-8.27989	-1.85024
1374448_at	-0.413548	0.107708	-0.0206797	0.113307	-3.46728	-3.64979	-0.393112
1374708_at	-0.556005	0.125057	-0.0339414	0.0832165	-6.27355	-6.68142	-0.835557
1376106_at	0.0587636	0.165887	-0.0404121	0.106018	0.93546	0.554279	0.0919477
1382021_at	-0.506849	0.153899	-0.0338746	0.0724713	-6.52637	-6.99379	-1.07634
1383137_at	0.421295	0.158994	-0.0971549	0.153374	3.38029	2.74684	0.436731
1387854_at	-1.77165	0.226181	-0.0686632	0.154987	-10.9879	-11.4309	-2.58546
1388116_at	-0.93316	0.208637	-0.034731	0.172177	-5.21805	-5.41977	-1.13077
1388427_at	0.296788	0.163809	-0.0426414	0.091232	3.72051	3.25312	0.53289
1388433_at	2.23362	0.120252	-0.0198528	0.12502	18.0248	17.866	2.14843
1388557_at	0.674534	0.184687	-0.0633032	0.199626	3.6961	3.37899	0.624054
1389295_at	-0.670478	0.155969	-0.0663621	0.113649	-5.31564	-5.89956	-0.920148
1390116_at	-0.23356	0.128915	-0.0446607	0.11265	-1.67686	-2.07332	-0.267283
1390121_at	0.00943474	0.146408	-0.0276483	0.0819953	0.452258	0.115064	0.0168464
1391450_at	-0.354978	0.194477	-0.0792214	0.122736	-2.24675	-2.89221	-0.56247
1392534_at	-1.02753	0.144335	-0.0356034	0.101811	-9.7428	-10.0925	-1.4567
1392965_a_at	-0.397456	0.196822	-0.0441745	0.134426	-2.62808	-2.9567	-0.581942
