# Supplementary material for: Assessing Concordance of Drug-Induced Transcriptional Response in Rodent Liver and Cultured Hepatocytes
Source: PLoS Comput Biol. 2016 Mar 30;12(3):e1004847. doi: 10.1371/journal.pcbi.1004847 (PMC4814051; doi:10.1371/journal.pcbi.1004847)
Supplement: S8 Dataset — (XLS) [file pcbi.1004847.s029.xls]

## Sheet: Dataset S8
Dataset S8. Module definitions and calibration results in DM and TG rat liver. Columns D through H contain the parameters used for all tables and figures in main paper
			DM liver-MAS5 (used for scoring in this study)					DM liver-RMA					TG liver-MAS5					DM liver-MAS5 (calibration using highest intensity probeset for gene)
module	base module	probeset	module stdev	gene eigenvector	gene avg log10FC	gene stdev log10FC	Pearson R gene log10FC vs. eigengene	module stdev	gene eigenvector	gene avg log2FC	gene stdev log2FC	Pearson R gene log2FC vs. eigengene	module stdev	gene eigenvector	gene avg log10FC	gene stdev log10FC	Pearson R gene log10FC vs. eigengene	probeset for gene selected based on intensity in DM rat liver	module stdev	gene eigenvector	gene avg log10FC	gene stdev log10FC	Pearson R gene log10FC vs. eigengene
WGCNA|Liver:1	No	1367452_at	11.1133	0.0394628	-0.00235917	0.0492914	0.4389	13.2392	0.0474627	0.00050384	0.165475	0.63	8.84546	0.0361159	0.00495761	0.029682	0.3196	1367452_at	11.1952	0.0394186	-0.00235917	0.0492914	0.4416
WGCNA|Liver:1	No	1367666_at	11.1133	0.035297	0.00674755	0.056299	0.3926	13.2392	0.0434442	0.0590891	0.20923	0.58	8.84546	0.0515655	0.000712907	0.0587231	0.4563	1367666_at	11.1952	0.0347332	0.00674755	0.056299	0.3891
WGCNA|Liver:1	No	1367713_at	11.1133	0.0798591	0.0594581	0.0936985	0.8882	13.2392	0.0691499	0.234642	0.34835	0.92	8.84546	0.0982196	0.0138827	0.0615167	0.8691	1367713_at	11.1952	0.0792804	0.0594581	0.0936985	0.8882
WGCNA|Liver:1	No	1367827_at	11.1133	0.061387	0.0285887	0.067476	0.6827	13.2392	0.056034	0.097765	0.21675	0.74	8.84546	0.0726546	0.00630438	0.0478417	0.6429	1367827_at	11.1952	0.0609329	0.0285887	0.067476	0.6827
WGCNA|Liver:1	No	1367853_at	11.1133	0.0325317	0.00100933	0.0906421	0.3618	13.2392	0.0349178	0.0555745	0.30667	0.46	8.84546	0.0341244	0.00813955	0.0719798	0.3019	1367853_at	11.1952	0.0324986	0.00100933	0.0906421	0.3641
WGCNA|Liver:1	No	1367933_at	11.1133	0.0416588	0.108888	0.110077	0.4633	13.2392	0.0398537	0.376187	0.373352	0.53	8.84546	0.0426338	0.01712	0.0821785	0.3772	1367933_at	11.1952	0.0415618	0.108888	0.110077	0.4656
WGCNA|Liver:1	No	1367943_at	11.1133	0.0466277	0.056592	0.0854879	0.5186	13.2392	0.0425489	0.204052	0.265347	0.56	8.84546	0.0451591	0.0125412	0.0550524	0.3996	1367943_at	11.1952	0.0458579	0.056592	0.0854879	0.5138
WGCNA|Liver:1	No	1367946_at	11.1133	0.0283095	0.0308977	0.115075	0.3149	13.2392	0.0289404	0.105335	0.358788	0.38	8.84546	0.0435442	0.005436	0.0810588	0.3853	1367946_at	11.1952	0.0278459	0.0308977	0.115075	0.312
WGCNA|Liver:1	No	1368033_at	11.1133	0.0482218	0.0746388	0.232959	0.5363	13.2392	0.0538373	0.101874	0.296774	0.71	8.84546	0.0503693	0.0202012	0.202448	0.4457	1368031_at	11.1952	0.0712163	0.0457197	0.10493	0.7979
WGCNA|Liver:1	No	1368063_a_at	11.1133	0.0224467	0.00404755	0.0369224	0.2496	13.2392	0.0359804	0.0180061	0.133543	0.48	8.84546	0.0360688	-0.00283168	0.0384365	0.3191	1368063_a_at	11.1952	0.0222852	0.00404755	0.0369224	0.2497
WGCNA|Liver:1	No	1368087_a_at	11.1133	0.0345305	0.0672203	0.127607	0.384	13.2392	0.0349223	0.265114	0.421695	0.46	8.84546	0.0482574	-0.00627673	0.0740645	0.427	1368087_a_at	11.1952	0.0342869	0.0672203	0.127607	0.3841
WGCNA|Liver:1	No	1368094_at	11.1133	0.0355574	0.0389255	0.0711135	0.3955	13.2392	0.045162	0.0867988	0.162785	0.6	8.84546	0.0389353	0.000216755	0.060631	0.3445	1368094_at	11.1952	0.035695	0.0389255	0.0711135	0.3999
WGCNA|Liver:1	No	1368109_at	11.1133	0.04119	0.0175682	0.0789043	0.4581	13.2392	0.0391666	0.0826928	0.281227	0.52	8.84546	0.0356882	-0.0124772	0.0640003	0.3158	1368109_at	11.1952	0.0404371	0.0175682	0.0789043	0.453
WGCNA|Liver:1	No	1368125_at	11.1133	0.0448096	0.0787821	0.143649	0.4984	13.2392	0.042714	0.160478	0.263791	0.57	8.84546	0.0310794	-0.0191435	0.140721	0.275	1368125_at	11.1952	0.0435075	0.0787821	0.143649	0.4874
WGCNA|Liver:1	No	1368169_at	11.1133	0.0402851	0.0335208	0.0746898	0.448	13.2392	0.0370648	0.0610998	0.143686	0.49	8.84546	0.0449639	-9.91e-05	0.0794057	0.3978	1368169_at	11.1952	0.0402285	0.0335208	0.0746898	0.4507
WGCNA|Liver:1	No	1368233_at	11.1133	0.0405849	0.0251466	0.0670564	0.4514	13.2392	0.05367	0.0774101	0.205652	0.71	8.84546	0.0418699	0.00307969	0.0558137	0.3705	1368233_at	11.1952	0.0401663	0.0251466	0.0670564	0.45
WGCNA|Liver:1	No	1368268_at	11.1133	0.0468897	0.0323524	0.0827166	0.5215	13.2392	0.0483245	0.0650737	0.195502	0.64	8.84546	0.0364106	-0.0230242	0.086361	0.3222	1368268_at	11.1952	0.0457756	0.0323524	0.0827166	0.5129
WGCNA|Liver:1	No	1368330_at	11.1133	0.0586897	0.0212269	0.090187	0.6527	13.2392	0.0571842	0.0892166	0.331709	0.76	8.84546	0.058467	0.00937265	0.0605737	0.5173	1368330_at	11.1952	0.0586406	0.0212269	0.090187	0.657
WGCNA|Liver:1	No	1368435_at	11.1133	-0.0397265	-0.0333812	0.375872	-0.4418	13.2392	-0.0289749	-0.047106	1.2642	-0.38	8.84546	-0.0308501	-0.031597	0.20609	-0.273	1368435_at	11.1952	-0.0395734	-0.0333812	0.375872	-0.4434
WGCNA|Liver:1	No	1368904_at	11.1133	0.0390018	0.0505061	0.120175	0.4338	13.2392	0.0328851	0.118504	0.250437	0.44	8.84546	0.0279914	0.0156195	0.13167	0.2477	1368904_at	11.1952	0.0386283	0.0505061	0.120175	0.4328
WGCNA|Liver:1	No	1368967_at	11.1133	0.0763923	0.0691616	0.107304	0.8496	13.2392	0.0670258	0.241028	0.392792	0.89	8.84546	0.0879506	0.01812	0.082526	0.7782	1368967_at	11.1952	0.0758431	0.0691616	0.107304	0.8497
WGCNA|Liver:1	No	1369543_s_at	11.1133	0.038187	0.0560266	0.0868431	0.4247	13.2392	0.0489105	0.172608	0.273266	0.65	8.84546	0.0153677	-0.00344227	0.0869251	0.136	1369543_s_at	11.1952	0.0384493	0.0560266	0.0868431	0.4308
WGCNA|Liver:1	No	1369617_at	11.1133	0.0485886	0.0137303	0.102504	0.5404	13.2392	0.0490773	0.0898633	0.307454	0.65	8.84546	0.0333855	0.004563	0.0827445	0.2954	1399143_at	11.1952	0.0480532	-0.0205599	0.0761751	0.5384
WGCNA|Liver:1	No	1369971_a_at	11.1133	0.0237786	-0.00760061	0.0765813	0.2645	13.2392	0.0373929	0.0267896	0.281736	0.5	8.84546	-0.00560788	-0.0252223	0.0537879	-0.0496	1369971_a_at	11.1952	0.0233916	-0.00760061	0.0765813	0.2621
WGCNA|Liver:1	No	1370035_at	11.1133	0.037453	0.0167654	0.0751054	0.4165	13.2392	0.0365586	0.0454808	0.260945	0.48	8.84546	0.0374587	-0.0171698	0.0535873	0.3314	1370035_at	11.1952	0.0371928	0.0167654	0.0751054	0.4167
WGCNA|Liver:1	No	1370163_at	11.1133	0.0555282	0.0574862	0.143303	0.6176	13.2392	0.0480715	0.205098	0.518275	0.64	8.84546	0.0834774	0.0169953	0.0851453	0.7386	1370163_at	11.1952	0.0552507	0.0574862	0.143303	0.619
WGCNA|Liver:1	No	1370258_at	11.1133	0.0534256	0.0241341	0.0926999	0.5942	13.2392	0.0556529	0.154029	0.344497	0.74	8.84546	0.024316	0.00272102	0.0816242	0.2152	1370258_at	11.1952	0.0533891	0.0241341	0.0926999	0.5982
WGCNA|Liver:1	No	1370300_at	11.1133	0.055998	0.0360336	0.0887269	0.6228	13.2392	0.0579827	0.162849	0.27183	0.77	8.84546	0.0585265	-0.0129065	0.0656372	0.5178	1370300_at	11.1952	0.0556209	0.0360336	0.0887269	0.6232
WGCNA|Liver:1	No	1370303_at	11.1133	0.0263352	0.0218703	0.0768253	0.2929	13.2392	0.0462461	0.116782	0.226092	0.61	8.84546	0.0259693	0.00781693	0.0720906	0.2298	1370303_at	11.1952	0.0257484	0.0218703	0.0768253	0.2885
WGCNA|Liver:1	No	1370309_a_at	11.1133	0.069762	0.0337157	0.0764034	0.7759	13.2392	0.0641045	0.151731	0.25711	0.85	8.84546	0.0812937	0.00724737	0.0536454	0.7193	1370309_a_at	11.1952	0.0692726	0.0337157	0.0764034	0.7761
WGCNA|Liver:1	No	1370311_at	11.1133	0.0614487	0.0282619	0.060836	0.6834	13.2392	0.0648158	0.102736	0.219106	0.86	8.84546	0.0656077	0.00619805	0.0445078	0.5805	1370311_at	11.1952	0.0611445	0.0282619	0.060836	0.6851
WGCNA|Liver:1	No	1370317_at	11.1133	0.0413572	0.0307179	0.0710821	0.46	13.2392	0.0368106	0.0794916	0.229902	0.49	8.84546	0.035984	0.00010823	0.0632313	0.3184	1370317_at	11.1952	0.0408587	0.0307179	0.0710821	0.4578
WGCNA|Liver:1	No	1370354_at	11.1133	0.0275672	0.0263778	0.066248	0.3066	13.2392	0.0321975	0.073788	0.231358	0.43	8.84546	0.0148933	0.00083884	0.0438415	0.1318	1370354_at	11.1952	0.0269667	0.0263778	0.066248	0.3021
WGCNA|Liver:1	No	1370376_a_at	11.1133	0.0438544	-0.00569541	0.128382	0.4877	13.2392	0.0404092	-0.0509124	0.367507	0.54	8.84546	0.0514399	0.00837377	0.0836443	0.4551	1370376_a_at	11.1952	0.0432282	-0.00569541	0.128382	0.4843
WGCNA|Liver:1	No	1370460_at	11.1133	0.0462816	0.0229893	0.0671612	0.5147	13.2392	0.0458255	0.0838817	0.211909	0.61	8.84546	0.0451234	0.0127499	0.0532585	0.3993	1370460_at	11.1952	0.0456363	0.0229893	0.0671612	0.5113
WGCNA|Liver:1	No	1370536_at	11.1133	0.0590954	0.0718164	0.15508	0.6572	13.2392	0.0602997	0.0993702	0.300288	0.8	8.84546	0.0436176	0.0187297	0.125103	0.3859	1370536_at	11.1952	0.0591099	0.0718164	0.15508	0.6623
WGCNA|Liver:1	No	1370911_at	11.1133	0.0564505	0.0436844	0.0617156	0.6278	13.2392	0.0531892	0.128101	0.213201	0.7	8.84546	0.0455669	0.00403392	0.0579408	0.4032	1370911_at	11.1952	0.0555503	0.0436844	0.0617156	0.6224
WGCNA|Liver:1	No	1371002_at	11.1133	0.0300195	0.02723	0.0867444	0.3339	13.2392	0.0384506	0.0263902	0.169056	0.51	8.84546	0.04013	0.00670817	0.0748614	0.3551	1371002_at	11.1952	0.0300362	0.02723	0.0867444	0.3365
WGCNA|Liver:1	No	1371035_at	11.1133	0.0517914	0.0513757	0.0943579	0.576	13.2392	0.0537543	0.188309	0.284533	0.71	8.84546	0.0608597	0.0160012	0.0710937	0.5385	1371035_at	11.1952	0.0512285	0.0513757	0.0943579	0.574
WGCNA|Liver:1	No	1371278_at	11.1133	0.0315058	0.010209	0.110833	0.3504	13.2392	0.0331731	0.0578141	0.156894	0.44	8.84546	0.0191718	-0.00632623	0.0955192	0.1696	1388286_a_at	11.1952	0.0387171	0.0116943	0.0531186	0.4338
WGCNA|Liver:1	No	1371351_at	11.1133	0.0620326	0.0597748	0.0774138	0.6899	13.2392	0.0544061	0.198846	0.270003	0.72	8.84546	0.0778336	0.0212286	0.056948	0.6887	1388404_at	11.1952	0.048413	0.0158694	0.0530766	0.5424
WGCNA|Liver:1	No	1371443_at	11.1133	0.0321833	0.00253027	0.0578626	0.3579	13.2392	0.0385804	0.0161905	0.202063	0.51	8.84546	0.0149731	-0.00673736	0.0381367	0.1325	1371443_at	11.1952	0.032254	0.00253027	0.0578626	0.3614
WGCNA|Liver:1	No	1371478_at	11.1133	0.0455994	0.0442754	0.0776347	0.5071	13.2392	0.0552738	0.14406	0.220397	0.73	8.84546	0.0454727	0.0140918	0.0400479	0.4023	1371478_at	11.1952	0.0458995	0.0442754	0.0776347	0.5142
WGCNA|Liver:1	No	1371498_at	11.1133	0.078145	0.0778904	0.103799	0.8691	13.2392	0.0658113	0.25712	0.314492	0.87	8.84546	0.0902103	0.0262443	0.0693256	0.7982	1371498_at	11.1952	0.0776367	0.0778904	0.103799	0.8698
WGCNA|Liver:1	No	1371543_at	11.1133	0.0672878	0.033885	0.0538109	0.7484	13.2392	0.0621987	0.145343	0.214178	0.82	8.84546	0.0763592	0.00648632	0.0438914	0.6756	1371543_at	11.1952	0.0664997	0.033885	0.0538109	0.745
WGCNA|Liver:1	No	1371546_at	11.1133	0.0716073	0.0481417	0.0828363	0.7964	13.2392	0.0604522	0.144747	0.253139	0.8	8.84546	0.0718531	0.0104966	0.0561818	0.6358	1371546_at	11.1952	0.0711584	0.0481417	0.0828363	0.7972
WGCNA|Liver:1	No	1371596_at	11.1133	0.0729843	0.0405131	0.0758082	0.8117	13.2392	0.0612428	0.126945	0.25328	0.81	8.84546	0.0876219	0.00949337	0.0548787	0.7753	1371596_at	11.1952	0.0723761	0.0405131	0.0758082	0.8109
WGCNA|Liver:1	No	1371631_at	11.1133	0.0659382	0.0519419	0.0783139	0.7334	13.2392	0.0587493	0.170077	0.262385	0.78	8.84546	0.0648841	0.00956767	0.0470879	0.5741	1371631_at	11.1952	0.0653772	0.0519419	0.0783139	0.7325
WGCNA|Liver:1	No	1371667_at	11.1133	0.0241377	0.0256225	0.074281	0.2685	13.2392	0.0273384	0.087596	0.220326	0.36	8.84546	0.020872	-0.00978952	0.052618	0.1847	1371667_at	11.1952	0.0236963	0.0256225	0.074281	0.2655
WGCNA|Liver:1	No	1371714_at	11.1133	0.0417009	0.0168104	0.0799487	0.4638	13.2392	0.0469982	0.0609048	0.290202	0.62	8.84546	0.0453118	0.00691083	0.0636819	0.4009	1371714_at	11.1952	0.0416772	0.0168104	0.0799487	0.4669
WGCNA|Liver:1	No	1371722_at	11.1133	0.0467871	0.0453564	0.102957	0.5204	13.2392	0.0506041	0.124564	0.278466	0.67	8.84546	0.0375465	0.0015823	0.100359	0.3322	1371722_at	11.1952	0.0462604	0.0453564	0.102957	0.5183
WGCNA|Liver:1	No	1371737_at	11.1133	0.0623952	0.0264095	0.0782799	0.6939	13.2392	0.0554041	0.0669339	0.252015	0.73	8.84546	0.0545821	-0.000759207	0.0525581	0.4829	1371737_at	11.1952	0.0621806	0.0264095	0.0782799	0.6967
WGCNA|Liver:1	No	1371784_at	11.1133	0.0434072	0.0103157	0.0609894	0.4828	13.2392	0.0527054	0.063957	0.194604	0.7	8.84546	0.0521721	-0.0089704	0.0495543	0.4616	1371784_at	11.1952	0.0434176	0.0103157	0.0609894	0.4864
WGCNA|Liver:1	No	1371806_at	11.1133	0.0253427	-0.00159037	0.0890096	0.2819	13.2392	0.0311786	0.0103917	0.166253	0.41	8.84546	0.025086	0.00153381	0.0686308	0.222	1371806_at	11.1952	0.0247272	-0.00159037	0.0890096	0.277
WGCNA|Liver:1	No	1371819_at	11.1133	-0.0342625	-0.0225852	0.0712043	-0.3811	13.2392	-0.0263455	-0.0668126	0.220087	-0.35	8.84546	-0.0321562	-0.00871012	0.057706	-0.2845	1371819_at	11.1952	-0.0336635	-0.0225852	0.0712043	-0.3772
WGCNA|Liver:1	No	1371822_at	11.1133	0.064737	0.058818	0.0774798	0.72	13.2392	0.0621686	0.190837	0.271348	0.82	8.84546	0.0655229	0.00690006	0.0684452	0.5798	1371822_at	11.1952	0.0641132	0.058818	0.0774798	0.7183
WGCNA|Liver:1	No	1371863_at	11.1133	0.0470102	0.0327998	0.0797392	0.5228	13.2392	0.0528358	0.142816	0.229498	0.7	8.84546	0.0573979	0.00907892	0.0635268	0.5079	1371863_at	11.1952	0.0466395	0.0327998	0.0797392	0.5225
WGCNA|Liver:1	No	1371881_at	11.1133	0.0543015	0.0488167	0.0669468	0.6039	13.2392	0.0414854	0.0868479	0.141947	0.55	8.84546	0.0232077	0.000118058	0.0586748	0.2053	1371881_at	11.1952	0.0537948	0.0488167	0.0669468	0.6027
WGCNA|Liver:1	No	1371911_at	11.1133	0.0426428	0.0435239	0.0619012	0.4743	13.2392	0.0433591	0.133925	0.210906	0.57	8.84546	0.046175	0.00520722	0.0409005	0.4086	1371911_at	11.1952	0.0424671	0.0435239	0.0619012	0.4758
WGCNA|Liver:1	No	1371917_at	11.1133	0.0210063	0.0429046	0.122084	0.2336	13.2392	0.0177156	0.073553	0.139317	0.23	8.84546	0.0126295	0.00777602	0.193977	0.1117	1371917_at	11.1952	0.0210862	0.0429046	0.122084	0.2362
WGCNA|Liver:1	No	1371936_at	11.1133	0.0733019	0.0450002	0.0862883	0.8153	13.2392	0.0619745	0.18484	0.312425	0.82	8.84546	0.0928689	0.0238731	0.0566404	0.8217	1371936_at	11.1952	0.0726783	0.0450002	0.0862883	0.8143
WGCNA|Liver:1	No	1371943_at	11.1133	0.0448748	0.0711231	0.109667	0.4991	13.2392	0.0406325	0.125822	0.241472	0.54	8.84546	0.0426427	0.00395512	0.0874147	0.3773	1371943_at	11.1952	0.0442665	0.0711231	0.109667	0.496
WGCNA|Liver:1	No	1371960_at	11.1133	0.0398589	0.0302535	0.088129	0.4433	13.2392	0.035401	0.109137	0.290848	0.47	8.84546	0.0258274	0.0228953	0.0918495	0.2285	1371960_at	11.1952	0.0396599	0.0302535	0.088129	0.4443
WGCNA|Liver:1	No	1371980_at	11.1133	0.0572061	0.0277367	0.098265	0.6362	13.2392	0.0549463	0.056874	0.317086	0.73	8.84546	0.0598797	0.00184162	0.0708384	0.5298	1371980_at	11.1952	0.0569125	0.0277367	0.098265	0.6376
WGCNA|Liver:1	No	1371995_at	11.1133	0.0339351	0.102745	0.121872	0.3774	13.2392	0.032183	0.211359	0.270874	0.43	8.84546	0.0107237	0.019979	0.106643	0.0949	1371995_at	11.1952	0.0339728	0.102745	0.121872	0.3806
WGCNA|Liver:1	No	1372007_at	11.1133	0.0402533	0.0060422	0.0656399	0.4477	13.2392	0.0388781	0.0115883	0.16555	0.52	8.84546	0.0302602	-0.000610598	0.0520819	0.2677	1372007_at	11.1952	0.0400436	0.0060422	0.0656399	0.4486
WGCNA|Liver:1	No	1372014_at	11.1133	0.0388718	0.0117763	0.0684529	0.4323	13.2392	0.0377377	0.00302458	0.179444	0.5	8.84546	0.0364578	-0.00881912	0.0584872	0.3226	1372014_at	11.1952	0.0390287	0.0117763	0.0684529	0.4373
WGCNA|Liver:1	No	1372028_at	11.1133	0.0744437	0.0638604	0.0996191	0.8279	13.2392	0.0621715	0.165594	0.313079	0.82	8.84546	0.0839496	0.0221797	0.0611919	0.7428	1372028_at	11.1952	0.073892	0.0638604	0.0996191	0.8279
WGCNA|Liver:1	No	1372062_at	11.1133	0.0585822	0.0815358	0.113929	0.6515	13.2392	0.0547429	0.302083	0.384583	0.73	8.84546	0.0654881	0.0184648	0.0867645	0.5794	1372062_at	11.1952	0.05789	0.0815358	0.113929	0.6486
WGCNA|Liver:1	No	1372078_at	11.1133	0.0408406	-0.00169144	0.062292	0.4542	13.2392	0.0454082	0.0104516	0.191624	0.6	8.84546	0.00764144	-0.0113706	0.0473423	0.0676	1372077_at	11.1952	0.0633979	0.0243544	0.0565336	0.7103
WGCNA|Liver:1	No	1372127_at	11.1133	0.0577759	0.0520271	0.0762898	0.6426	13.2392	0.0502884	0.164636	0.256189	0.67	8.84546	0.0640062	0.000391829	0.05545	0.5663	1372127_at	11.1952	0.0574501	0.0520271	0.0762898	0.6437
WGCNA|Liver:1	No	1372155_at	11.1133	0.0453199	0.00776544	0.0612686	0.504	13.2392	0.0412092	0.0286144	0.211159	0.55	8.84546	0.070049	0.00751871	0.043726	0.6198	1372155_at	11.1952	0.0446945	0.00776544	0.0612686	0.5007
WGCNA|Liver:1	No	1372173_at	11.1133	0.0436763	0.0550367	0.0995664	0.4858	13.2392	0.0491557	0.0345684	0.152684	0.65	8.84546	0.0407164	-0.00352427	0.074223	0.3603	1372173_at	11.1952	0.042204	0.0550367	0.0995664	0.4728
WGCNA|Liver:1	No	1372185_at	11.1133	0.0542717	0.0414728	0.0713251	0.6036	13.2392	0.0569953	0.154333	0.266693	0.76	8.84546	0.0527722	0.00664695	0.0583961	0.4669	1372185_at	11.1952	0.0541716	0.0414728	0.0713251	0.6069
WGCNA|Liver:1	No	1372218_at	11.1133	0.0748774	0.0692589	0.1206	0.8328	13.2392	0.0683653	0.235779	0.362287	0.91	8.84546	0.0809979	0.0137455	0.0872865	0.7167	1372218_at	11.1952	0.0742739	0.0692589	0.1206	0.8321
WGCNA|Liver:1	No	1372255_at	11.1133	0.0714938	0.0348609	0.0787245	0.7951	13.2392	0.0640893	0.112905	0.265059	0.85	8.84546	0.0810676	0.00843724	0.0538929	0.7173	1372255_at	11.1952	0.0706729	0.0348609	0.0787245	0.7918
WGCNA|Liver:1	No	1372279_at	11.1133	0.0327387	0.0171416	0.0670626	0.3641	13.2392	0.0437424	0.0665054	0.215378	0.58	8.84546	0.0222469	-0.00160332	0.0573277	0.1968	1372279_at	11.1952	0.0321418	0.0171416	0.0670626	0.3601
WGCNA|Liver:1	No	1372312_at	11.1133	0.0610909	0.0479772	0.0849901	0.6794	13.2392	0.0667777	0.170822	0.297492	0.88	8.84546	0.0620524	0.00267679	0.0659832	0.549	1372312_at	11.1952	0.0607912	0.0479772	0.0849901	0.6811
WGCNA|Liver:1	No	1372391_at	11.1133	0.0500541	0.00057156	0.0778494	0.5567	13.2392	0.057892	0.0362719	0.241434	0.77	8.84546	0.0520851	-0.00823002	0.0583341	0.4609	1389013_at	11.1952	0.0611487	0.00295168	0.065702	0.6851
WGCNA|Liver:1	No	1372409_at	11.1133	0.0325776	0.0352552	0.0710536	0.3623	13.2392	0.032669	0.106805	0.246153	0.43	8.84546	0.0122312	0.00637383	0.0687827	0.1082	1372409_at	11.1952	0.0322925	0.0352552	0.0710536	0.3618
WGCNA|Liver:1	No	1372432_at	11.1133	0.0294199	0.00584449	0.0739053	0.3272	13.2392	0.0429548	0.0240737	0.223147	0.57	8.84546	0.0317698	-0.011341	0.0656127	0.2811	1372432_at	11.1952	0.0290459	0.00584449	0.0739053	0.3254
WGCNA|Liver:1	No	1372436_at	11.1133	0.0318797	0.0280735	0.0794276	0.3546	13.2392	0.053463	0.129054	0.209543	0.71	8.84546	0.0452864	0.011432	0.0646413	0.4007	1372436_at	11.1952	0.032005	0.0280735	0.0794276	0.3586
WGCNA|Liver:1	No	1372456_at	11.1133	0.0473048	0.0533286	0.0815176	0.5261	13.2392	0.0473671	0.146959	0.206016	0.63	8.84546	0.0621552	0.0182389	0.0771953	0.55	1372456_at	11.1952	0.0471678	0.0533286	0.0815176	0.5285
WGCNA|Liver:1	No	1372465_at	11.1133	0.0382516	0.050092	0.0742777	0.4254	13.2392	0.0573479	0.106727	0.199511	0.76	8.84546	0.0359493	0.00881687	0.0647058	0.3181	1372465_at	11.1952	0.0381785	0.050092	0.0742777	0.4277
WGCNA|Liver:1	No	1372498_at	11.1133	0.0375943	0.0238795	0.0758061	0.4181	13.2392	0.0471636	0.132892	0.263801	0.62	8.84546	0.0480913	0.00382504	0.060363	0.4255	1372498_at	11.1952	0.0376115	0.0238795	0.0758061	0.4214
WGCNA|Liver:1	No	1372510_at	11.1133	0.0592259	0.134043	0.276322	0.6587	13.2392	0.0497464	0.384315	0.83062	0.66	8.84546	0.0782415	0.0159649	0.168532	0.6923	1372510_at	11.1952	0.0590523	0.134043	0.276322	0.6616
WGCNA|Liver:1	No	1372519_at	11.1133	0.0579861	0.0102742	0.0986676	0.6449	13.2392	0.0523087	0.0682657	0.294764	0.69	8.84546	0.0530007	0.00712244	0.069213	0.469	1372519_at	11.1952	0.0577473	0.0102742	0.0986676	0.647
WGCNA|Liver:1	No	1372540_at	11.1133	0.045125	0.0158323	0.0732287	0.5019	13.2392	0.0506302	0.039553	0.188197	0.67	8.84546	0.0505617	0.00759029	0.0648195	0.4474	1372540_at	11.1952	0.0446189	0.0158323	0.0732287	0.4999
WGCNA|Liver:1	No	1372591_at	11.1133	0.0374431	0.0543806	0.0762553	0.4164	13.2392	0.0464308	0.178303	0.261645	0.62	8.84546	0.0397138	0.020744	0.067299	0.3514	1372591_at	11.1952	0.0373656	0.0543806	0.0762553	0.4186
WGCNA|Liver:1	No	1372611_at	11.1133	0.0384883	0.0886424	0.137034	0.4281	13.2392	0.0433544	0.125396	0.226176	0.57	8.84546	0.0272023	-0.0239876	0.156859	0.2407	1372611_at	11.1952	0.0373423	0.0886424	0.137034	0.4184
WGCNA|Liver:1	No	1372635_at	11.1133	0.0366929	0.0255674	0.110132	0.4081	13.2392	0.0305134	0.048957	0.236996	0.4	8.84546	0.0319629	-0.0166638	0.121121	0.2828	1370976_at	11.1952	0.0480124	0.0188833	0.072316	0.5379
WGCNA|Liver:1	No	1372656_at	11.1133	0.0334592	0.0181076	0.0634505	0.3721	13.2392	0.0358353	0.0271598	0.191288	0.47	8.84546	0.0101266	0.00308354	0.043213	0.0896	1372656_at	11.1952	0.0337514	0.0181076	0.0634505	0.3781
WGCNA|Liver:1	No	1372661_at	11.1133	0.0653187	0.0263102	0.0935343	0.7265	13.2392	0.0596078	0.0712657	0.308887	0.79	8.84546	0.0647074	0.0100812	0.0540781	0.5725	1372661_at	11.1952	0.0649572	0.0263102	0.0935343	0.7278
WGCNA|Liver:1	No	1372677_at	11.1133	0.0432001	0.0310041	0.0640951	0.4805	13.2392	0.052208	0.0645668	0.160164	0.69	8.84546	0.0343419	0.0116144	0.074498	0.3039	1372677_at	11.1952	0.0432372	0.0310041	0.0640951	0.4844
WGCNA|Liver:1	No	1372679_at	11.1133	0.0433651	0.0161856	0.050691	0.4823	13.2392	0.0418473	0.0661336	0.152576	0.55	8.84546	0.0540238	0.00436217	0.0388068	0.478	1372679_at	11.1952	0.0431307	0.0161856	0.050691	0.4832
WGCNA|Liver:1	No	1372714_at	11.1133	0.020942	-0.00774021	0.0596413	0.2329	13.2392	0.0228459	-0.0424731	0.168913	0.3	8.84546	0.0383748	-0.00731711	0.0441612	0.3395	1372714_at	11.1952	0.020562	-0.00774021	0.0596413	0.2304
WGCNA|Liver:1	No	1372732_at	11.1133	0.0317201	0.0118214	0.0681498	0.3528	13.2392	0.0551121	0.100905	0.205375	0.73	8.84546	0.028481	-0.0017926	0.0527192	0.252	1372732_at	11.1952	0.0320178	0.0118214	0.0681498	0.3587
WGCNA|Liver:1	No	1372743_at	11.1133	0.0301654	0.0459072	0.0712822	0.3355	13.2392	0.0254191	0.128713	0.236587	0.34	8.84546	0.0350008	0.0189766	0.0565241	0.3097	1372743_at	11.1952	0.0294838	0.0459072	0.0712822	0.3303
WGCNA|Liver:1	No	1372759_at	11.1133	0.0500563	0.0511312	0.0628303	0.5567	13.2392	0.0505308	0.169842	0.204877	0.67	8.84546	0.0533944	0.00131184	0.0409365	0.4724	1372759_at	11.1952	0.0493271	0.0511312	0.0628303	0.5527
WGCNA|Liver:1	No	1372784_at	11.1133	0.0396498	0.0103986	0.0691776	0.441	13.2392	0.0416316	0.0339247	0.210074	0.55	8.84546	0.0481031	-0.0147407	0.0455899	0.4256	1372784_at	11.1952	0.0390783	0.0103986	0.0691776	0.4378
WGCNA|Liver:1	No	1372787_at	11.1133	0.0722383	0.0606962	0.0720974	0.8034	13.2392	0.0638933	0.211502	0.272324	0.85	8.84546	0.0598245	0.00299278	0.0530876	0.5293	1372787_at	11.1952	0.0716556	0.0606962	0.0720974	0.8028
WGCNA|Liver:1	No	1372815_at	11.1133	0.068482	0.0317268	0.0770259	0.7616	13.2392	0.0611696	0.0743733	0.256204	0.81	8.84546	0.0689463	0.0112726	0.0588113	0.61	1372815_at	11.1952	0.0681801	0.0317268	0.0770259	0.7639
WGCNA|Liver:1	No	1372840_at	11.1133	0.0422878	0.0649422	0.0923502	0.4703	13.2392	0.041979	0.17245	0.323129	0.56	8.84546	0.0347953	-0.0020399	0.0713467	0.3079	1372840_at	11.1952	0.0410866	0.0649422	0.0923502	0.4603
WGCNA|Liver:1	No	1372853_at	11.1133	0.0246528	0.0153859	0.0694767	0.2742	13.2392	0.0279391	0.0538602	0.185521	0.37	8.84546	0.0408015	-0.00136418	0.0435607	0.361	1372853_at	11.1952	0.0244973	0.0153859	0.0694767	0.2745
WGCNA|Liver:1	No	1372902_at	11.1133	0.058977	0.0424563	0.0892241	0.6559	13.2392	0.0556462	0.147725	0.332184	0.74	8.84546	0.0595217	0.0115706	0.0644339	0.5267	1372902_at	11.1952	0.0583683	0.0424563	0.0892241	0.6539
WGCNA|Liver:1	No	1372932_at	11.1133	0.0518941	0.0550774	0.0950972	0.5772	13.2392	0.0570146	0.162127	0.210949	0.76	8.84546	0.0545485	0.0126018	0.0815892	0.4827	1372932_at	11.1952	0.0514548	0.0550774	0.0950972	0.5765
WGCNA|Liver:1	No	1372941_at	11.1133	0.0504376	0.0320824	0.0812377	0.561	13.2392	0.04986	0.10768	0.270071	0.66	8.84546	0.0293198	0.0019952	0.0610735	0.2594	1372941_at	11.1952	0.0503031	0.0320824	0.0812377	0.5636
WGCNA|Liver:1	No	1372945_at	11.1133	0.0161446	0.0190109	0.0964038	0.1796	13.2392	0.0371321	0.0728986	0.231102	0.49	8.84546	0.0104404	-0.0045325	0.120812	0.0924	1372945_at	11.1952	0.0164509	0.0190109	0.0964038	0.1843
WGCNA|Liver:1	No	1372946_at	11.1133	0.0364085	0.0292369	0.0673197	0.4049	13.2392	0.0367955	0.100372	0.23239	0.49	8.84546	0.0439346	0.00657507	0.0461817	0.3887	1372946_at	11.1952	0.0360732	0.0292369	0.0673197	0.4042
WGCNA|Liver:1	No	1372952_at	11.1133	0.0465398	0.010909	0.0796673	0.5176	13.2392	0.0562	0.0847911	0.201348	0.74	8.84546	0.0351598	0.00351261	0.0752536	0.3111	1372952_at	11.1952	0.046486	0.010909	0.0796673	0.5208
WGCNA|Liver:1	No	1372988_at	11.1133	0.0277848	0.00232232	0.0632121	0.309	13.2392	0.0506749	0.0491767	0.130798	0.67	8.84546	0.0285292	-0.00211758	0.0670176	0.2524	1372988_at	11.1952	0.0274379	0.00232232	0.0632121	0.3074
WGCNA|Liver:1	No	1373001_at	11.1133	0.0425095	0.135155	0.311152	0.4728	13.2392	0.0537156	0.182594	0.302504	0.71	8.84546	0.0474411	-0.0058392	0.27279	0.4198	1389625_at	11.1952	0.0612955	0.0567844	0.136214	0.6867
WGCNA|Liver:1	No	1373068_at	11.1133	0.0423302	0.0299508	0.0947887	0.4708	13.2392	0.0471036	0.212883	0.333356	0.62	8.84546	0.037265	0.0164316	0.0649518	0.3297	1373068_at	11.1952	0.0427535	0.0299508	0.0947887	0.479
WGCNA|Liver:1	No	1373107_at	11.1133	0.0414738	0.0502037	0.0687635	0.4613	13.2392	0.0553305	0.172842	0.240884	0.73	8.84546	0.0357237	0.0069492	0.0697005	0.3161	1373107_at	11.1952	0.0406532	0.0502037	0.0687635	0.4555
WGCNA|Liver:1	No	1373117_at	11.1133	0.0157658	-0.013959	0.0546901	0.1753	13.2392	0.0287732	-0.0254101	0.176213	0.38	8.84546	0.00301511	-0.00780154	0.0549132	0.0267	1373117_at	11.1952	0.0159052	-0.013959	0.0546901	0.1782
WGCNA|Liver:1	No	1373120_at	11.1133	0.0331052	0.0203399	0.12442	0.3682	13.2392	0.0321581	0.0769447	0.168862	0.43	8.84546	0.0285929	0.00519094	0.12228	0.253	1373120_at	11.1952	0.0327395	0.0203399	0.12442	0.3668
WGCNA|Liver:1	No	1373162_at	11.1133	0.0542328	0.0705306	0.147167	0.6032	13.2392	0.0434271	0.183091	0.384898	0.58	8.84546	0.0646847	0.0139329	0.0933049	0.5723	1373162_at	11.1952	0.0539871	0.0705306	0.147167	0.6049
WGCNA|Liver:1	No	1373169_at	11.1133	0.0421834	-0.000439602	0.0740512	0.4692	13.2392	0.0400904	-0.02147	0.194271	0.53	8.84546	0.041008	0.00177063	0.0660515	0.3628	1373169_at	11.1952	0.0420956	-0.000439602	0.0740512	0.4716
WGCNA|Liver:1	No	1373200_at	11.1133	0.0780075	0.0703581	0.105494	0.8676	13.2392	0.0669437	0.232682	0.386479	0.89	8.84546	0.0934717	0.0128481	0.0712964	0.827	1373200_at	11.1952	0.0775095	0.0703581	0.105494	0.8684
WGCNA|Liver:1	No	1373293_at	11.1133	0.0537873	0.039056	0.0673574	0.5982	13.2392	0.0552272	0.0702504	0.201807	0.73	8.84546	0.0509279	0.00131137	0.0627821	0.4506	1373293_at	11.1952	0.0536174	0.039056	0.0673574	0.6007
WGCNA|Liver:1	No	1373438_at	11.1133	0.0425326	-0.00627538	0.122947	0.473	13.2392	0.0403614	-0.0138218	0.397824	0.53	8.84546	0.0284479	-0.00199094	0.0924177	0.2517	1373438_at	11.1952	0.0420477	-0.00627538	0.122947	0.4711
WGCNA|Liver:1	No	1373455_at	11.1133	0.0243269	0.0182687	0.0525249	0.2706	13.2392	0.0317046	0.0323364	0.14128	0.42	8.84546	0.0151947	0.00387762	0.053253	0.1344	1373455_at	11.1952	0.0241356	0.0182687	0.0525249	0.2704
WGCNA|Liver:1	No	1373467_at	11.1133	0.0627692	0.0426479	0.0744284	0.6981	13.2392	0.0603439	0.150903	0.231744	0.8	8.84546	0.058309	0.00405654	0.0775624	0.5159	1373467_at	11.1952	0.0617366	0.0426479	0.0744284	0.6917
WGCNA|Liver:1	No	1373481_at	11.1133	0.0436062	0.0260098	0.0561656	0.485	13.2392	0.0428048	0.0790599	0.16726	0.57	8.84546	0.0509431	-0.00512333	0.0445382	0.4507	1373481_at	11.1952	0.0432913	0.0260098	0.0561656	0.485
WGCNA|Liver:1	No	1373549_at	11.1133	0.0431713	-0.00788654	0.0806483	0.4801	13.2392	0.048391	-0.0588141	0.249556	0.64	8.84546	0.0304859	-0.00466477	0.0709614	0.2697	1373549_at	11.1952	0.0433777	-0.00788654	0.0806483	0.486
WGCNA|Liver:1	No	1373604_at	11.1133	-0.025233	-0.0800154	0.117184	-0.2806	13.2392	-0.0330731	-0.0418387	0.129547	-0.44	8.84546	-0.0026297	-0.00120083	0.0958659	-0.0233	1373604_at	11.1952	-0.0240641	-0.0800154	0.117184	-0.2696
WGCNA|Liver:1	No	1373685_at	11.1133	0.0345716	0.208503	0.233006	0.3845	13.2392	0.0251729	0.3677	0.414074	0.33	8.84546	0.026145	0.041045	0.286587	0.2313	1373685_at	11.1952	0.0336155	0.208503	0.233006	0.3766
WGCNA|Liver:1	No	1373702_at	11.1133	0.0447676	0.0492043	0.0987461	0.4979	13.2392	0.0458544	0.15057	0.265235	0.61	8.84546	0.0522575	-0.00652167	0.0672883	0.4624	1373702_at	11.1952	0.0448499	0.0492043	0.0987461	0.5025
WGCNA|Liver:1	No	1373704_at	11.1133	0.027145	0.0199144	0.0453434	0.3019	13.2392	0.0324311	0.0292058	0.123271	0.43	8.84546	0.0321959	0.000975784	0.0398848	0.2849	1373704_at	11.1952	0.0270234	0.0199144	0.0453434	0.3028
WGCNA|Liver:1	No	1373738_at	11.1133	0.0586347	0.0445286	0.115195	0.6521	13.2392	0.0500422	0.159671	0.411557	0.66	8.84546	0.0762665	0.0142278	0.0707664	0.6748	1373738_at	11.1952	0.058091	0.0445286	0.115195	0.6508
WGCNA|Liver:1	No	1373741_at	11.1133	0.0650347	0.0383364	0.0882079	0.7233	13.2392	0.0612476	0.128416	0.266013	0.81	8.84546	0.0587575	0.0206196	0.0662893	0.5199	1373741_at	11.1952	0.0654265	0.0383364	0.0882079	0.733
WGCNA|Liver:1	No	1373748_at	11.1133	-0.0529365	-0.0676287	0.157994	-0.5888	13.2392	-0.0320407	-0.227988	0.512788	-0.42	8.84546	-0.0514095	-0.022363	0.126736	-0.4549	1373748_at	11.1952	-0.0524155	-0.0676287	0.157994	-0.5873
WGCNA|Liver:1	No	1373840_at	11.1133	0.0556827	0.0410177	0.0728889	0.6193	13.2392	0.0494263	0.0928433	0.214947	0.65	8.84546	0.0626234	0.00237602	0.0563049	0.5541	1373840_at	11.1952	0.0550106	0.0410177	0.0728889	0.6163
WGCNA|Liver:1	No	1373844_at	11.1133	0.0414934	0.0340121	0.0721081	0.4615	13.2392	0.0471055	0.155879	0.219877	0.62	8.84546	0.0470482	0.0168173	0.0507133	0.4163	1373844_at	11.1952	0.0417059	0.0340121	0.0721081	0.4673
WGCNA|Liver:1	No	1373849_at	11.1133	0.0507165	0.0199231	0.0663701	0.5641	13.2392	0.0541109	0.0349247	0.220686	0.72	8.84546	0.0536195	0.000789343	0.0458368	0.4744	1373849_at	11.1952	0.0511186	0.0199231	0.0663701	0.5727
WGCNA|Liver:1	No	1373876_at	11.1133	0.0398268	0.00810275	0.0448539	0.4429	13.2392	0.0476174	0.017278	0.148707	0.63	8.84546	0.00535037	0.00490906	0.0405738	0.0473	1373876_at	11.1952	0.0396499	0.00810275	0.0448539	0.4442
WGCNA|Liver:1	No	1373905_at	11.1133	0.0342436	0.0109312	0.0609731	0.3809	13.2392	0.0410566	0.0320261	0.224252	0.54	8.84546	0.0292417	-0.00120817	0.0360924	0.2587	1373905_at	11.1952	0.0339356	0.0109312	0.0609731	0.3802
WGCNA|Liver:1	No	1373941_at	11.1133	0.0318627	0.0225948	0.061911	0.3544	13.2392	0.0354471	0.0529662	0.202195	0.47	8.84546	0.0252313	-0.00362019	0.0518946	0.2232	1373941_at	11.1952	0.0314882	0.0225948	0.061911	0.3528
WGCNA|Liver:1	No	1374063_at	11.1133	0.0374203	-0.000521254	0.101168	0.4162	13.2392	0.039679	0.0224777	0.275158	0.53	8.84546	0.0360629	-0.0138689	0.0642393	0.3191	1374063_at	11.1952	0.0372509	-0.000521254	0.101168	0.4174
WGCNA|Liver:1	No	1374067_at	11.1133	0.0460304	0.060496	0.0752187	0.5119	13.2392	0.0463466	0.200496	0.253405	0.61	8.84546	0.0618122	0.0154262	0.0512188	0.5469	1374067_at	11.1952	0.0453693	0.060496	0.0752187	0.5083
WGCNA|Liver:1	No	1374133_at	11.1133	0.0652105	0.086657	0.105234	0.7253	13.2392	0.0547252	0.253321	0.280653	0.73	8.84546	0.0721696	0.0202948	0.093308	0.6386	1374133_at	11.1952	0.0647374	0.086657	0.105234	0.7253
WGCNA|Liver:1	No	1374135_at	11.1133	0.0643289	0.0563578	0.0892055	0.7155	13.2392	0.0565806	0.196773	0.325115	0.75	8.84546	0.0799508	0.0264406	0.0627712	0.7074	1374135_at	11.1952	0.0642194	0.0563578	0.0892055	0.7195
WGCNA|Liver:1	No	1374152_at	11.1133	0.0606162	0.0457266	0.102517	0.6742	13.2392	0.0606759	0.108252	0.295315	0.8	8.84546	0.0494625	0.00520722	0.0920144	0.4376	1374152_at	11.1952	0.0604127	0.0457266	0.102517	0.6769
WGCNA|Liver:1	No	1374182_at	11.1133	0.0457182	0.0425688	0.0690223	0.5085	13.2392	0.04838	0.155273	0.23938	0.64	8.84546	0.0435867	0.00308585	0.051169	0.3857	1374182_at	11.1952	0.0453629	0.0425688	0.0690223	0.5082
WGCNA|Liver:1	No	1374227_at	11.1133	0.0570027	0.0314986	0.094952	0.634	13.2392	0.0576975	0.111356	0.314176	0.76	8.84546	0.0500176	8.29e-06	0.0743266	0.4426	1374227_at	11.1952	0.0563789	0.0314986	0.094952	0.6317
WGCNA|Liver:1	No	1374230_at	11.1133	0.0255276	0.0104621	0.0644521	0.2839	13.2392	0.0323895	0.0321029	0.176944	0.43	8.84546	0.0196471	-0.00822836	0.0619256	0.1738	1390147_at	11.1952	0.0127274	0.00157691	0.0623559	0.1426
WGCNA|Liver:1	No	1374255_at	11.1133	0.0553168	0.0395234	0.0836254	0.6152	13.2392	0.0531005	0.102553	0.181824	0.7	8.84546	0.0626286	0.000293606	0.0652615	0.5541	1374255_at	11.1952	0.0549926	0.0395234	0.0836254	0.6161
WGCNA|Liver:1	No	1374279_at	11.1133	0.0575211	0.03877	0.0983114	0.6397	13.2392	0.0602941	0.155049	0.267222	0.8	8.84546	0.0679605	0.00984216	0.079634	0.6013	1379810_at	11.1952	0.0639275	0.0288558	0.0861722	0.7162
WGCNA|Liver:1	No	1374289_at	11.1133	0.0686513	0.046644	0.0819856	0.7635	13.2392	0.0641684	0.189717	0.27965	0.85	8.84546	0.0825014	0.0150647	0.0609882	0.73	1374289_at	11.1952	0.0682594	0.046644	0.0819856	0.7648
WGCNA|Liver:1	No	1374312_at	11.1133	0.0328931	0.0134281	0.0615058	0.3658	13.2392	0.0327136	0.0338971	0.161076	0.43	8.84546	0.00630354	-0.00445181	0.0475961	0.0558	1374312_at	11.1952	0.0332115	0.0134281	0.0615058	0.3721
WGCNA|Liver:1	No	1374326_at	11.1133	0.0732172	0.0978115	0.126867	0.8143	13.2392	0.0577965	0.274757	0.394359	0.77	8.84546	0.0794813	0.0331243	0.0979436	0.7033	1374326_at	11.1952	0.0726581	0.0978115	0.126867	0.814
WGCNA|Liver:1	No	1374341_at	11.1133	0.0423166	0.0364865	0.0747632	0.4706	13.2392	0.0551404	0.0518387	0.187049	0.73	8.84546	0.0413606	-0.00739763	0.0625703	0.366	1374341_at	11.1952	0.0418204	0.0364865	0.0747632	0.4685
WGCNA|Liver:1	No	1374355_at	11.1133	-0.0282727	-0.0304502	0.0977093	-0.3144	13.2392	-0.020051	-0.0753856	0.321699	-0.27	8.84546	-0.0252421	-0.0149938	0.0710887	-0.2233	1374355_at	11.1952	-0.0278788	-0.0304502	0.0977093	-0.3123
WGCNA|Liver:1	No	1374361_at	11.1133	0.0379189	0.037193	0.0692102	0.4217	13.2392	0.0179705	0.0234009	0.149137	0.24	8.84546	0.0401497	0.00681806	0.0521625	0.3552	1374361_at	11.1952	0.0382501	0.037193	0.0692102	0.4285
WGCNA|Liver:1	No	1374398_at	11.1133	0.0470487	0.027768	0.0617202	0.5233	13.2392	0.0459988	0.0504409	0.190324	0.61	8.84546	0.0455332	0.00684778	0.0567627	0.4029	1374398_at	11.1952	0.0469124	0.027768	0.0617202	0.5256
WGCNA|Liver:1	No	1374424_at	11.1133	0.066621	0.0646781	0.0881216	0.7409	13.2392	0.0655761	0.221359	0.28738	0.87	8.84546	0.0706033	0.0155405	0.0710197	0.6247	1374424_at	11.1952	0.0666661	0.0646781	0.0881216	0.7469
WGCNA|Liver:1	No	1374532_at	11.1133	0.0401429	0.0239028	0.0689128	0.4465	13.2392	0.0440273	0.100295	0.185157	0.58	8.84546	0.051785	0.0113423	0.0583555	0.4582	1374532_at	11.1952	0.0401785	0.0239028	0.0689128	0.4502
WGCNA|Liver:1	No	1374538_at	11.1133	0.0625636	0.0567211	0.105887	0.6958	13.2392	0.0507954	0.106556	0.25451	0.67	8.84546	0.061423	0.00285915	0.0597091	0.5435	1374538_at	11.1952	0.0617011	0.0567211	0.105887	0.6913
WGCNA|Liver:1	No	1374553_at	11.1133	0.0294311	0.0178023	0.0914311	0.3273	13.2392	0.0478933	0.128464	0.296105	0.63	8.84546	0.0272574	-0.00355672	0.0817354	0.2412	1388508_at	11.1952	0.0332353	0.00788976	0.0527214	0.3724
WGCNA|Liver:1	No	1374569_at	11.1133	0.0550353	0.028737	0.0701496	0.6121	13.2392	0.0580523	0.0593026	0.218404	0.77	8.84546	0.0497504	0.0106419	0.0546953	0.4402	1374569_at	11.1952	0.0553134	0.028737	0.0701496	0.6197
WGCNA|Liver:1	No	1374577_at	11.1133	0.0680046	0.0545012	0.0862535	0.7563	13.2392	0.0593951	0.153118	0.245763	0.79	8.84546	0.075421	0.0147773	0.065376	0.6673	1374577_at	11.1952	0.067495	0.0545012	0.0862535	0.7562
WGCNA|Liver:1	No	1374621_at	11.1133	0.0334064	0.00244664	0.115982	0.3715	13.2392	0.0424803	0.0685284	0.190197	0.56	8.84546	0.0360546	-0.0182546	0.154745	0.319	1374621_at	11.1952	0.0332699	0.00244664	0.115982	0.3727
WGCNA|Liver:1	No	1374632_at	11.1133	0.0557976	0.0674411	0.103248	0.6206	13.2392	0.0577449	0.153226	0.256423	0.77	8.84546	0.0519021	0.0133204	0.100911	0.4592	1374632_at	11.1952	0.0554611	0.0674411	0.103248	0.6214
WGCNA|Liver:1	No	1374640_at	11.1133	0.0536083	0.0889347	0.163109	0.5962	13.2392	0.0510487	0.247515	0.415837	0.68	8.84546	0.0503428	-0.00156495	0.117251	0.4454	1374640_at	11.1952	0.0530946	0.0889347	0.163109	0.5949
WGCNA|Liver:1	No	1374668_at	11.1133	0.0404388	0.0656624	0.106326	0.4498	13.2392	0.0490047	0.0929723	0.226254	0.65	8.84546	0.0229222	-0.0102655	0.118032	0.2028	1374668_at	11.1952	0.0391263	0.0656624	0.106326	0.4384
WGCNA|Liver:1	No	1374764_at	11.1133	0.0717565	0.0646604	0.107706	0.7981	13.2392	0.0626717	0.182579	0.280863	0.83	8.84546	0.0643532	0.012787	0.0901299	0.5694	1374764_at	11.1952	0.0714714	0.0646604	0.107706	0.8008
WGCNA|Liver:1	No	1374804_at	11.1133	0.0720928	0.0789359	0.114994	0.8018	13.2392	0.0648957	0.210238	0.331175	0.86	8.84546	0.0745565	0.00117022	0.0963775	0.6597	1374804_at	11.1952	0.0714411	0.0789359	0.114994	0.8004
WGCNA|Liver:1	No	1374834_at	11.1133	0.06496	0.0293683	0.0741633	0.7225	13.2392	0.0552006	0.0650983	0.194117	0.73	8.84546	0.0670778	0.00730823	0.0547465	0.5935	1374834_at	11.1952	0.064957	0.0293683	0.0741633	0.7278
WGCNA|Liver:1	No	1374836_at	11.1133	0.0424094	0.0440067	0.0832972	0.4717	13.2392	0.037284	0.124565	0.205538	0.49	8.84546	0.0438447	0.0124454	0.0640972	0.3879	1374836_at	11.1952	0.0426424	0.0440067	0.0832972	0.4778
WGCNA|Liver:1	No	1374842_at	11.1133	0.0726407	0.0687977	0.082716	0.8079	13.2392	0.0646834	0.215143	0.310838	0.86	8.84546	0.0749885	0.00621137	0.0550453	0.6635	1374842_at	11.1952	0.0720837	0.0687977	0.082716	0.8076
WGCNA|Liver:1	No	1374938_at	11.1133	0.0476572	0.00629832	0.0704922	0.53	13.2392	0.0387303	0.0289785	0.156347	0.51	8.84546	0.0338952	0.00592126	0.0501379	0.2999	1374938_at	11.1952	0.047651	0.00629832	0.0704922	0.5339
WGCNA|Liver:1	No	1374979_at	11.1133	0.0430743	0.0234969	0.0619979	0.4791	13.2392	0.0327033	0.0736482	0.157427	0.43	8.84546	0.0381433	0.0129195	0.055343	0.3375	1374979_at	11.1952	0.0424289	0.0234969	0.0619979	0.4754
WGCNA|Liver:1	No	1375076_at	11.1133	-0.0321688	-0.0258205	0.11151	-0.3578	13.2392	-0.0303418	0.0216866	0.128598	-0.4	8.84546	-0.0160652	0.0046267	0.095569	-0.1421	1375076_at	11.1952	-0.0310224	-0.0258205	0.11151	-0.3476
WGCNA|Liver:1	No	1375185_at	11.1133	0.0735317	0.0433855	0.0868952	0.8178	13.2392	0.0627324	0.198175	0.309857	0.83	8.84546	0.0724448	0.0225147	0.0546468	0.641	1375185_at	11.1952	0.0734897	0.0433855	0.0868952	0.8234
WGCNA|Liver:1	No	1375280_at	11.1133	0.0484126	0.0484012	0.0689486	0.5384	13.2392	0.0381956	0.136889	0.220809	0.51	8.84546	0.0266341	0.00238952	0.0427763	0.2357	1375280_at	11.1952	0.048202	0.0484012	0.0689486	0.54
WGCNA|Liver:1	No	1375282_at	11.1133	0.0361977	0.0302743	0.0727135	0.4026	13.2392	0.044774	0.103759	0.155156	0.59	8.84546	0.038914	0.0114462	0.0679768	0.3443	1375282_at	11.1952	0.0365011	0.0302743	0.0727135	0.409
WGCNA|Liver:1	No	1375442_at	11.1133	0.0507759	0.0374601	0.0861114	0.5647	13.2392	0.0512015	0.143685	0.338128	0.68	8.84546	0.0537969	-0.00329817	0.0672945	0.476	1375442_at	11.1952	0.0503515	0.0374601	0.0861114	0.5641
WGCNA|Liver:1	No	1375863_a_at	11.1133	0.0217231	-0.0148508	0.0697715	0.2416	13.2392	0.027431	-0.0136697	0.138526	0.36	8.84546	0.0214804	-0.00213387	0.0613426	0.1901	1375863_a_at	11.1952	0.0219194	-0.0148508	0.0697715	0.2456
WGCNA|Liver:1	No	1375895_at	11.1133	0.0739288	0.102635	0.148395	0.8222	13.2392	0.0621163	0.332227	0.484955	0.82	8.84546	0.0914038	0.018087	0.0892281	0.8087	1375895_at	11.1952	0.07323	0.102635	0.148395	0.8205
WGCNA|Liver:1	No	1375915_at	11.1133	0.0344779	0.0558844	0.201733	0.3835	13.2392	0.0336204	0.160187	0.361161	0.45	8.84546	0.0305074	-0.0365984	0.217004	0.2699	1375915_at	11.1952	0.0338114	0.0558844	0.201733	0.3788
WGCNA|Liver:1	No	1375941_at	11.1133	0.0345714	0.145672	0.171007	0.3845	13.2392	0.030622	0.446049	0.529116	0.41	8.84546	0.0174673	0.0100073	0.0828026	0.1546	1375941_at	11.1952	0.0337976	0.145672	0.171007	0.3787
WGCNA|Liver:1	No	1375971_at	11.1133	0.0311801	0.0370755	0.084894	0.3468	13.2392	0.0370986	0.202283	0.307808	0.49	8.84546	0.0210448	-0.00732854	0.0651474	0.1862	1375971_at	11.1952	0.0305739	0.0370755	0.084894	0.3425
WGCNA|Liver:1	No	1375998_at	11.1133	0.0351973	0.031972	0.0748186	0.3915	13.2392	0.0353068	0.073725	0.149757	0.47	8.84546	0.0311683	0.00217413	0.0653944	0.2758	1375998_at	11.1952	0.0342106	0.031972	0.0748186	0.3833
WGCNA|Liver:1	No	1376075_at	11.1133	0.0415294	0.0310038	0.0819406	0.4619	13.2392	0.0457168	0.0383932	0.238898	0.61	8.84546	0.0222599	-0.007463	0.0534906	0.197	1376075_at	11.1952	0.0400697	0.0310038	0.0819406	0.4489
WGCNA|Liver:1	No	1376116_at	11.1133	0.0655552	0.0467089	0.0756987	0.7291	13.2392	0.060043	0.146484	0.261035	0.8	8.84546	0.0798987	-0.00206637	0.0608925	0.7069	1376116_at	11.1952	0.0648287	0.0467089	0.0756987	0.7263
WGCNA|Liver:1	No	1376181_at	11.1133	0.0439373	0.029518	0.0892638	0.4887	13.2392	0.047162	0.0429601	0.298168	0.62	8.84546	0.037484	-0.00443268	0.0720569	0.3317	1376181_at	11.1952	0.0434979	0.029518	0.0892638	0.4873
WGCNA|Liver:1	No	1376201_at	11.1133	0.0550889	0.0319665	0.0993913	0.6127	13.2392	0.0583336	0.114659	0.227664	0.77	8.84546	0.0364546	0.00112214	0.088151	0.3226	1375701_at	11.1952	0.0642834	0.0478668	0.0835479	0.7202
WGCNA|Liver:1	No	1376212_at	11.1133	0.0407007	0.0588757	0.0824435	0.4527	13.2392	0.0428185	0.116323	0.19442	0.57	8.84546	0.0369051	-0.00132048	0.0711414	0.3265	1376212_at	11.1952	0.0403035	0.0588757	0.0824435	0.4516
WGCNA|Liver:1	No	1376250_at	11.1133	0.0403237	0.0214002	0.0817948	0.4485	13.2392	0.0585705	0.144673	0.228879	0.78	8.84546	0.0477368	-0.00108165	0.0638417	0.4224	1376250_at	11.1952	0.0396939	0.0214002	0.0817948	0.4447
WGCNA|Liver:1	No	1376279_at	11.1133	0.0194807	-0.0169433	0.146485	0.2167	13.2392	0.024212	0.00825346	0.180529	0.32	8.84546	0.00593426	-0.0278061	0.165282	0.0525	1376279_at	11.1952	0.0192525	-0.0169433	0.146485	0.2157
WGCNA|Liver:1	No	1376298_at	11.1133	0.0437981	0.0480211	0.0699185	0.4871	13.2392	0.0488903	0.158922	0.241903	0.65	8.84546	0.0307179	-0.00348206	0.0613642	0.2718	1376298_at	11.1952	0.0433285	0.0480211	0.0699185	0.4854
WGCNA|Liver:1	No	1376340_a_at	11.1133	0.0244716	-0.0323521	0.0889778	0.2722	13.2392	0.0224123	-0.0826959	0.191327	0.3	8.84546	0.0137911	-0.0238323	0.0542415	0.122	1376340_a_at	11.1952	0.0243831	-0.0323521	0.0889778	0.2732
WGCNA|Liver:1	No	1376450_at	11.1133	0.0201118	0.0105665	0.0614659	0.2237	13.2392	0.0238593	0.000439324	0.182297	0.32	8.84546	0.0103474	0.0102893	0.0471451	0.0916	1376450_at	11.1952	0.0204224	0.0105665	0.0614659	0.2288
WGCNA|Liver:1	No	1376576_at	11.1133	0.0459425	0.0181745	0.0816286	0.511	13.2392	0.051293	0.0379939	0.249145	0.68	8.84546	0.0351695	-0.00118757	0.0568141	0.3112	1376576_at	11.1952	0.0451056	0.0181745	0.0816286	0.5054
WGCNA|Liver:1	No	1376641_at	11.1133	0.0543871	0.019915	0.0624751	0.6049	13.2392	0.0554921	0.0607373	0.245751	0.74	8.84546	0.0500726	-0.00222291	0.0487428	0.443	1376641_at	11.1952	0.0534952	0.019915	0.0624751	0.5993
WGCNA|Liver:1	No	1376664_at	11.1133	0.04045	0.0192156	0.0607537	0.4499	13.2392	0.0473077	0.0736267	0.173029	0.63	8.84546	0.0339753	0.000937596	0.0450998	0.3006	1376664_at	11.1952	0.0401624	0.0192156	0.0607537	0.45
WGCNA|Liver:1	No	1376718_at	11.1133	0.0363709	0.0467884	0.0831258	0.4045	13.2392	0.0400713	0.11969	0.237137	0.53	8.84546	0.0406154	0.00335595	0.074079	0.3594	1376718_at	11.1952	0.0361585	0.0467884	0.0831258	0.4051
WGCNA|Liver:1	No	1376751_at	11.1133	0.0297064	0.0770251	0.165175	0.3304	13.2392	0.037066	0.214014	0.251953	0.49	8.84546	0.0240296	0.00294967	0.224423	0.2126	1376751_at	11.1952	0.0284074	0.0770251	0.165175	0.3183
WGCNA|Liver:1	No	1376833_at	11.1133	0.0282936	0.0153402	0.0705384	0.3147	13.2392	0.0480844	0.0633395	0.165879	0.64	8.84546	0.00570494	-0.0184345	0.0726929	0.0505	1376833_at	11.1952	0.0281877	0.0153402	0.0705384	0.3158
WGCNA|Liver:1	No	1376861_at	11.1133	0.0280342	0.0679457	0.10608	0.3118	13.2392	0.0314224	0.161722	0.338119	0.42	8.84546	0.00876639	0.00573079	0.0630826	0.0776	1376861_at	11.1952	0.0275657	0.0679457	0.10608	0.3088
WGCNA|Liver:1	No	1376887_at	11.1133	0.0402659	0.0420919	0.0722943	0.4478	13.2392	0.0430774	0.10667	0.195431	0.57	8.84546	0.0222606	-0.00525897	0.064818	0.197	1379461_at	11.1952	-0.0106086	-0.00204297	0.0639186	-0.1189
WGCNA|Liver:1	No	1376941_at	11.1133	0.0232923	-0.0167063	0.0711747	0.2591	13.2392	0.0354834	-0.0229447	0.189334	0.47	8.84546	-0.00253556	-0.0103493	0.063475	-0.0224	1376941_at	11.1952	0.0236009	-0.0167063	0.0711747	0.2644
WGCNA|Liver:1	No	1376969_at	11.1133	0.0318951	0.0350339	0.082507	0.3547	13.2392	0.0218932	-0.000669739	0.155995	0.29	8.84546	0.0162381	-0.020461	0.0937207	0.1437	1376969_at	11.1952	0.0309733	0.0350339	0.082507	0.347
WGCNA|Liver:1	No	1376986_at	11.1133	0.0440605	0.0414028	0.0791612	0.49	13.2392	0.055416	0.0889631	0.17725	0.73	8.84546	0.0325826	-0.00190551	0.0812823	0.2883	1376986_at	11.1952	0.0434566	0.0414028	0.0791612	0.4869
WGCNA|Liver:1	No	1377022_at	11.1133	0.0258229	-0.0147136	0.0772571	0.2872	13.2392	0.0359738	-0.0030553	0.208078	0.48	8.84546	0.0290328	-0.00354961	0.0824014	0.2569	1377022_at	11.1952	0.0254753	-0.0147136	0.0772571	0.2854
WGCNA|Liver:1	No	1377252_at	11.1133	0.0335008	0.0273748	0.0940718	0.3726	13.2392	0.0446248	0.078808	0.176563	0.59	8.84546	0.0303662	0.0214304	0.0930596	0.2687	1377252_at	11.1952	0.0331644	0.0273748	0.0940718	0.3716
WGCNA|Liver:1	No	1377341_at	11.1133	0.0278597	0.0131899	0.0767516	0.3099	13.2392	0.0336197	0.0565453	0.218584	0.45	8.84546	0.0300855	-0.015927	0.0880385	0.2662	1377341_at	11.1952	0.0275498	0.0131899	0.0767516	0.3087
WGCNA|Liver:1	No	1377359_at	11.1133	0.0378891	0.0159771	0.0789963	0.4214	13.2392	0.0447467	0.0363241	0.266045	0.59	8.84546	0.0200465	-0.012542	0.0656699	0.1774	1377359_at	11.1952	0.0373718	0.0159771	0.0789963	0.4187
WGCNA|Liver:1	No	1377627_at	11.1133	0.0578444	0.0231959	0.144278	0.6433	13.2392	0.0535069	0.131571	0.341333	0.71	8.84546	0.0455689	0.00306655	0.153039	0.4032	1377627_at	11.1952	0.0578909	0.0231959	0.144278	0.6486
WGCNA|Liver:1	No	1377703_at	11.1133	0.0171306	0.00751284	0.0473205	0.1905	13.2392	0.0344921	0.026639	0.194668	0.46	8.84546	0.012605	-0.00208745	0.0463517	0.1115	1377703_at	11.1952	0.0171648	0.00751284	0.0473205	0.1923
WGCNA|Liver:1	No	1377708_at	11.1133	0.0761115	0.0937194	0.137074	0.8465	13.2392	0.0678556	0.207023	0.369209	0.9	8.84546	0.0822993	0.0101589	0.0848978	0.7282	1385020_at	11.1952	0.0692529	0.0375226	0.0950777	0.7759
WGCNA|Liver:1	No	1377748_at	11.1133	0.0354784	0.0386309	0.113001	0.3946	13.2392	0.0267734	0.0414777	0.245597	0.35	8.84546	0.0331238	-0.00852208	0.116321	0.2931	1377748_at	11.1952	0.0348087	0.0386309	0.113001	0.39
WGCNA|Liver:1	No	1377760_at	11.1133	0.0420145	-0.0133358	0.0791274	0.4673	13.2392	0.0520097	0.00250077	0.240402	0.69	8.84546	0.0574929	0.000796211	0.0579326	0.5087	1377760_at	11.1952	0.0427004	-0.0133358	0.0791274	0.4784
WGCNA|Liver:1	No	1377849_at	11.1133	0.0332504	0.0341809	0.0743892	0.3698	13.2392	0.0376879	0.122444	0.270118	0.5	8.84546	0.0140453	0.00158698	0.0595959	0.1243	1390858_at	11.1952	0.0118326	0.0374699	0.0669576	0.1326
WGCNA|Liver:1	No	1377952_at	11.1133	0.0684146	0.0892451	0.107489	0.7609	13.2392	0.0615104	0.266916	0.330701	0.81	8.84546	0.0442404	0.000933866	0.0954393	0.3914	1374958_at	11.1952	0.0561673	0.0742911	0.096366	0.6293
WGCNA|Liver:1	No	1377982_at	11.1133	-0.032555	-0.0931106	0.145054	-0.3621	13.2392	-0.023889	-0.223727	0.346273	-0.32	8.84546	-0.0201433	-0.000577501	0.12025	-0.1782	1377982_at	11.1952	-0.0318942	-0.0931106	0.145054	-0.3573
WGCNA|Liver:1	No	1378022_at	11.1133	0.0559421	0.039485	0.0647918	0.6222	13.2392	0.0585767	0.147387	0.264498	0.78	8.84546	0.0551356	0.00696217	0.058461	0.4878	1378022_at	11.1952	0.0558675	0.039485	0.0647918	0.6259
WGCNA|Liver:1	No	1378079_at	11.1133	0.047144	0.0567911	0.135574	0.5243	13.2392	0.0564217	0.183057	0.269692	0.75	8.84546	0.040305	0.0152054	0.19269	0.3566	1378079_at	11.1952	0.0464808	0.0567911	0.135574	0.5208
WGCNA|Liver:1	No	1378119_at	11.1133	0.0336442	0.0293277	0.0648474	0.3742	13.2392	0.0373799	0.0993671	0.182101	0.5	8.84546	0.0300527	0.0146205	0.0630171	0.2659	1378119_at	11.1952	0.033995	0.0293277	0.0648474	0.3809
WGCNA|Liver:1	No	1378147_at	11.1133	0.0341457	0.0537682	0.090118	0.3798	13.2392	0.036782	0.102492	0.194968	0.49	8.84546	0.023895	-0.00125329	0.123372	0.2114	1379085_at	11.1952	0.0277792	0.021346	0.0785974	0.3112
WGCNA|Liver:1	No	1378191_at	11.1133	0.0498151	0.0427765	0.0783695	0.554	13.2392	0.0564487	0.113416	0.262612	0.75	8.84546	0.0329092	-0.00423085	0.0644685	0.2912	1373978_at	11.1952	0.0592062	0.0262934	0.063477	0.6633
WGCNA|Liver:1	No	1378203_at	11.1133	0.0270481	0.00769067	0.0750765	0.3008	13.2392	0.0358713	-0.00191244	0.142802	0.48	8.84546	0.0211658	0.00190971	0.0802004	0.1873	1372938_at	11.1952	0.00998493	-0.00064633	0.0473309	0.1119
WGCNA|Liver:1	No	1378318_at	11.1133	0.0323958	0.054635	0.146616	0.3603	13.2392	0.0362298	0.0692012	0.137279	0.48	8.84546	0.0286098	0.00722315	0.1468	0.2531	1378318_at	11.1952	0.0315802	0.054635	0.146616	0.3538
WGCNA|Liver:1	No	1378610_at	11.1133	0.0220642	0.0533448	0.0751689	0.2454	13.2392	0.0207014	0.0868648	0.159259	0.27	8.84546	0.015428	0.00349586	0.0813832	0.1365	1378610_at	11.1952	0.0217638	0.0533448	0.0751689	0.2438
WGCNA|Liver:1	No	1379317_a_at	11.1133	0.0587015	0.0353746	0.0770505	0.6529	13.2392	0.0628261	0.205754	0.266926	0.83	8.84546	0.059418	0.0122271	0.0670677	0.5257	1379317_a_at	11.1952	0.058427	0.0353746	0.0770505	0.6546
WGCNA|Liver:1	No	1379348_at	11.1133	0.0447466	0.056524	0.110934	0.4977	13.2392	0.0401791	0.0876406	0.164727	0.53	8.84546	0.0284235	0.00712173	0.114112	0.2515	1379348_at	11.1952	0.044222	0.056524	0.110934	0.4955
WGCNA|Liver:1	No	1379377_at	11.1133	0.0283639	0.0238777	0.0528029	0.3155	13.2392	0.0411297	0.0658648	0.227873	0.54	8.84546	0.0315212	-0.00499497	0.0435459	0.2789	1379377_at	11.1952	0.0280454	0.0238777	0.0528029	0.3142
WGCNA|Liver:1	No	1379406_at	11.1133	0.0634733	0.0325586	0.0760769	0.7059	13.2392	0.0636901	0.136879	0.232406	0.84	8.84546	0.0528075	0.00589266	0.0695405	0.4672	1379406_at	11.1952	0.0628947	0.0325586	0.0760769	0.7047
WGCNA|Liver:1	No	1379407_at	11.1133	0.0431428	0.0400916	0.132281	0.4798	13.2392	0.0510664	0.0654685	0.249059	0.68	8.84546	0.0335921	-0.00981107	0.119397	0.2972	1371957_at	11.1952	0.0518791	0.0134664	0.0658859	0.5812
WGCNA|Liver:1	No	1379514_at	11.1133	0.0330536	0.0116469	0.0819448	0.3676	13.2392	0.0407409	0.00640553	0.170996	0.54	8.84546	0.0207337	-0.00464642	0.100938	0.1835	1379514_at	11.1952	0.0326822	0.0116469	0.0819448	0.3662
WGCNA|Liver:1	No	1379519_at	11.1133	0.0407548	0.0466446	0.0593339	0.4533	13.2392	0.0477453	0.139393	0.184637	0.63	8.84546	0.0504796	0.00254446	0.0497427	0.4466	1379519_at	11.1952	0.0404496	0.0466446	0.0593339	0.4532
WGCNA|Liver:1	No	1379858_at	11.1133	0.0633189	0.0503927	0.0901505	0.7042	13.2392	0.0550331	0.0616482	0.254782	0.73	8.84546	0.0530346	-0.0194864	0.0791828	0.4693	1379858_at	11.1952	0.0631479	0.0503927	0.0901505	0.7075
WGCNA|Liver:1	No	1379949_at	11.1133	0.04112	0.00893792	0.101397	0.4573	13.2392	0.0497504	0.0213502	0.279977	0.66	8.84546	0.0493459	0.0126506	0.0842337	0.4366	1379949_at	11.1952	0.0417801	0.00893792	0.101397	0.4681
WGCNA|Liver:1	No	1380030_at	11.1133	0.0538576	0.0619156	0.120862	0.599	13.2392	0.0538562	0.191419	0.327681	0.71	8.84546	0.0418142	0.011121	0.114152	0.37	1380030_at	11.1952	0.0539415	0.0619156	0.120862	0.6044
WGCNA|Liver:1	No	1380453_at	11.1133	-0.0315562	-0.0398457	0.103418	-0.351	13.2392	-0.0414609	-0.067212	0.184147	-0.55	8.84546	-0.0124701	-0.000491119	0.080807	-0.1103	1380453_at	11.1952	-0.0307074	-0.0398457	0.103418	-0.344
WGCNA|Liver:1	No	1380553_at	11.1133	0.0480574	0.038146	0.0838422	0.5345	13.2392	0.0538134	0.154527	0.3412	0.71	8.84546	0.0354112	-0.000406809	0.0792221	0.3133	1380553_at	11.1952	0.0474309	0.038146	0.0838422	0.5314
WGCNA|Liver:1	No	1380619_at	11.1133	0.0474623	0.0305505	0.110238	0.5279	13.2392	0.0494075	0.0967158	0.396013	0.65	8.84546	0.0310267	-0.000706986	0.0764618	0.2745	1380619_at	11.1952	0.0466214	0.0305505	0.110238	0.5223
WGCNA|Liver:1	No	1380857_at	11.1133	0.0447786	0.0259895	0.0715352	0.498	13.2392	0.0581805	0.112032	0.296492	0.77	8.84546	0.0416475	-0.00231166	0.0724154	0.3685	1380857_at	11.1952	0.0448246	0.0259895	0.0715352	0.5022
WGCNA|Liver:1	No	1381073_at	11.1133	-0.0262386	-0.0100823	0.11314	-0.2918	13.2392	-0.0350406	-0.0131935	0.169556	-0.46	8.84546	-0.0231219	0.0187987	0.0886579	-0.2046	1381073_at	11.1952	-0.0257943	-0.0100823	0.11314	-0.289
WGCNA|Liver:1	No	1381759_at	11.1133	0.0408976	0.0389364	0.154346	0.4549	13.2392	0.0402661	0.146257	0.331597	0.53	8.84546	0.0203376	0.0108168	0.119885	0.1799	1381759_at	11.1952	0.0412988	0.0389364	0.154346	0.4627
WGCNA|Liver:1	No	1381972_at	11.1133	0.0301284	0.025233	0.048138	0.3351	13.2392	0.0385089	0.111353	0.186316	0.51	8.84546	0.0331221	0.0070019	0.0372158	0.2931	1381972_at	11.1952	0.0299068	0.025233	0.048138	0.3351
WGCNA|Liver:1	No	1381999_at	11.1133	0.0325673	0.0284526	0.0861901	0.3622	13.2392	0.030226	0.0385192	0.177092	0.4	8.84546	0.0158194	-0.0147944	0.12085	0.14	1381999_at	11.1952	0.0319216	0.0284526	0.0861901	0.3576
WGCNA|Liver:1	No	1382035_at	11.1133	0.0266062	0.0305459	0.0632527	0.2959	13.2392	0.0225882	0.0684025	0.16298	0.3	8.84546	0.016055	0.00360977	0.0669734	0.1421	1382035_at	11.1952	0.026211	0.0305459	0.0632527	0.2937
WGCNA|Liver:1	No	1382062_at	11.1133	0.0556859	-0.0121859	0.101536	0.6193	13.2392	0.0555829	0.0389693	0.314177	0.74	8.84546	0.0446095	0.00403179	0.0757018	0.3947	1382062_at	11.1952	0.0558903	-0.0121859	0.101536	0.6262
WGCNA|Liver:1	No	1382135_at	11.1133	0.0433215	0.0211361	0.0556944	0.4818	13.2392	0.0479425	0.0755115	0.198986	0.64	8.84546	0.0700901	0.00295299	0.052626	0.6202	1382135_at	11.1952	0.0431178	0.0211361	0.0556944	0.4831
WGCNA|Liver:1	No	1382144_at	11.1133	0.0694483	0.0730593	0.108174	0.7724	13.2392	0.0628157	0.23229	0.351198	0.83	8.84546	0.0794482	0.0133257	0.0857212	0.703	1382144_at	11.1952	0.069224	0.0730593	0.108174	0.7756
WGCNA|Liver:1	No	1382151_at	11.1133	0.0481561	0.0534297	0.109281	0.5356	13.2392	0.0542211	0.230433	0.360987	0.72	8.84546	0.0455257	0.0188005	0.0953877	0.4028	1382151_at	11.1952	0.0484306	0.0534297	0.109281	0.5426
WGCNA|Liver:1	No	1382321_at	11.1133	0.0294508	0.028724	0.082574	0.3275	13.2392	0.010391	0.0142151	0.159653	0.14	8.84546	0.0141606	-0.00381083	0.064087	0.1253	1382321_at	11.1952	0.0296526	0.028724	0.082574	0.3322
WGCNA|Liver:1	No	1382333_at	11.1133	0.0451117	0.0581627	0.102197	0.5017	13.2392	0.050222	0.153823	0.319878	0.67	8.84546	0.0403734	0.00535269	0.0950174	0.3572	1393317_at	11.1952	0.0658587	0.0503671	0.0786627	0.7379
WGCNA|Liver:1	No	1382348_at	11.1133	0.0402973	0.0212202	0.090428	0.4482	13.2392	0.0340393	0.0671382	0.211488	0.45	8.84546	0.044726	0.00469858	0.0751916	0.3957	1382348_at	11.1952	0.0400139	0.0212202	0.090428	0.4483
WGCNA|Liver:1	No	1382428_at	11.1133	0.0451207	0.0603968	0.104841	0.5018	13.2392	0.0491235	0.113508	0.228961	0.65	8.84546	0.0302495	-0.00472854	0.0893598	0.2677	1382428_at	11.1952	0.0447952	0.0603968	0.104841	0.5019
WGCNA|Liver:1	No	1382461_at	11.1133	0.0706949	0.0515575	0.0867204	0.7863	13.2392	0.0628675	0.16902	0.316204	0.83	8.84546	0.081699	0.021618	0.0687722	0.7229	1382461_at	11.1952	0.0702299	0.0515575	0.0867204	0.7868
WGCNA|Liver:1	No	1382515_at	11.1133	0.0569793	0.0554289	0.0903555	0.6337	13.2392	0.0580271	0.126654	0.267706	0.77	8.84546	0.0496846	0.00358638	0.0718362	0.4396	1389293_at	11.1952	0.0503997	0.025781	0.0734019	0.5647
WGCNA|Liver:1	No	1382528_at	11.1133	0.0301698	0.0089948	0.0725087	0.3355	13.2392	0.0330997	-0.0259109	0.194085	0.44	8.84546	0.0269863	0.000172528	0.0688109	0.2388	1382528_at	11.1952	0.030022	0.0089948	0.0725087	0.3364
WGCNA|Liver:1	No	1382604_at	11.1133	0.06255	0.0681946	0.154531	0.6957	13.2392	0.0528832	0.299607	0.573979	0.7	8.84546	0.072815	0.0234289	0.104384	0.6443	1382604_at	11.1952	0.0623436	0.0681946	0.154531	0.6985
WGCNA|Liver:1	No	1382779_at	11.1133	0.0344023	0.0481384	0.0856845	0.3826	13.2392	0.0349356	0.141614	0.312873	0.46	8.84546	0.029285	0.00459905	0.0712157	0.2591	1382779_at	11.1952	0.0338868	0.0481384	0.0856845	0.3797
WGCNA|Liver:1	No	1383034_at	11.1133	0.034911	0.0416586	0.103574	0.3883	13.2392	0.0374428	0.0757634	0.263785	0.5	8.84546	0.0351857	0.00626229	0.0796692	0.3113	1372674_at	11.1952	0.0203145	0.0192044	0.0796643	0.2276
WGCNA|Liver:1	No	1383051_at	11.1133	0.0299977	0.0154625	0.0645309	0.3336	13.2392	0.049982	0.0525699	0.217264	0.66	8.84546	0.04041	-0.00686939	0.0583859	0.3576	1383051_at	11.1952	0.0295424	0.0154625	0.0645309	0.331
WGCNA|Liver:1	No	1383115_at	11.1133	0.0198412	-0.000507492	0.0613038	0.2207	13.2392	0.0323125	0.0229094	0.203422	0.43	8.84546	-0.00119846	-0.0188786	0.0490997	-0.0106	1383115_at	11.1952	0.0200573	-0.000507492	0.0613038	0.2247
WGCNA|Liver:1	No	1383207_at	11.1133	0.0519168	0.0609382	0.0667981	0.5774	13.2392	0.0502753	0.208422	0.220465	0.67	8.84546	0.0607714	0.0127823	0.0564993	0.5377	1383207_at	11.1952	0.0510735	0.0609382	0.0667981	0.5722
WGCNA|Liver:1	No	1383250_at	11.1133	0.0701256	0.0691343	0.0843779	0.7799	13.2392	0.0639529	0.208341	0.250656	0.85	8.84546	0.0752391	0.0130109	0.0646988	0.6657	1383250_at	11.1952	0.0695594	0.0691343	0.0843779	0.7793
WGCNA|Liver:1	No	1383287_at	11.1133	0.0385062	-0.000642661	0.0948043	0.4283	13.2392	0.0427994	0.0692227	0.333772	0.57	8.84546	0.0355014	0.00463831	0.0722741	0.3141	1383287_at	11.1952	0.0379356	-0.000642661	0.0948043	0.425
WGCNA|Liver:1	No	1383289_at	11.1133	0.0573322	0.0654385	0.0909277	0.6376	13.2392	0.0536513	0.198257	0.328208	0.71	8.84546	0.050783	0.0186481	0.0643839	0.4493	1383289_at	11.1952	0.0574269	0.0654385	0.0909277	0.6434
WGCNA|Liver:1	No	1383297_at	11.1133	0.0352175	0.0248818	0.0700919	0.3917	13.2392	0.0431305	0.0875023	0.188732	0.57	8.84546	0.0310431	0.00465044	0.0697608	0.2747	1388897_at	11.1952	0.0552083	0.0341625	0.0573471	0.6185
WGCNA|Liver:1	No	1383307_at	11.1133	0.0234613	0.010159	0.0780343	0.2609	13.2392	0.0245353	0.0355023	0.137946	0.33	8.84546	0.0202154	0.0154339	0.0783865	0.1789	1383307_at	11.1952	0.0232133	0.010159	0.0780343	0.2601
WGCNA|Liver:1	No	1383342_at	11.1133	0.0214925	0.032955	0.0907228	0.239	13.2392	0.0244676	0.022619	0.128847	0.32	8.84546	0.0236304	0.00286951	0.0858249	0.2091	1383342_at	11.1952	0.021822	0.032955	0.0907228	0.2445
WGCNA|Liver:1	No	1383343_at	11.1133	-0.0338816	-0.0630572	0.105219	-0.3768	13.2392	-0.0193123	-0.0861413	0.228503	-0.26	8.84546	-0.0366974	-0.0258746	0.0803242	-0.3247	1383343_at	11.1952	-0.0328639	-0.0630572	0.105219	-0.3682
WGCNA|Liver:1	No	1383380_at	11.1133	0.0477025	0.0265237	0.166002	0.5305	13.2392	0.0473357	0.0817757	0.330907	0.63	8.84546	0.0468779	0.00237111	0.163327	0.4148	1383380_at	11.1952	0.0475569	0.0265237	0.166002	0.5328
WGCNA|Liver:1	No	1383430_at	11.1133	0.0593284	0.0496343	0.0912072	0.6598	13.2392	0.0595668	0.109017	0.244939	0.79	8.84546	0.0549448	-0.000956187	0.0887272	0.4862	1383430_at	11.1952	0.0593042	0.0496343	0.0912072	0.6644
WGCNA|Liver:1	No	1383445_at	11.1133	0.0348022	0.036876	0.0747012	0.3871	13.2392	0.0426524	0.106115	0.193224	0.57	8.84546	0.0217875	0.0160613	0.0708517	0.1928	1383445_at	11.1952	0.033977	0.036876	0.0747012	0.3807
WGCNA|Liver:1	No	1383485_at	11.1133	0.0438699	0.144929	0.224732	0.4879	13.2392	0.040016	0.306739	0.607331	0.53	8.84546	0.0546621	0.0480171	0.164269	0.4837	1383288_at	11.1952	0.0493123	0.103096	0.148569	0.5525
WGCNA|Liver:1	No	1383510_at	11.1133	0.0314928	0.0091607	0.109335	0.3503	13.2392	0.0368922	0.036619	0.163683	0.49	8.84546	0.0218528	0.0129117	0.124733	0.1934	1383510_at	11.1952	0.0314409	0.0091607	0.109335	0.3523
WGCNA|Liver:1	No	1383548_at	11.1133	0.0366506	0.0171479	0.0665135	0.4076	13.2392	0.0446079	0.0828571	0.238236	0.59	8.84546	0.0192028	-0.00829899	0.0462622	0.1699	1383548_at	11.1952	0.0356107	0.0171479	0.0665135	0.399
WGCNA|Liver:1	No	1383652_at	11.1133	0.0647991	0.0410599	0.06595	0.7207	13.2392	0.0620792	0.159355	0.224408	0.82	8.84546	0.0510578	0.000559266	0.0400171	0.4518	1383652_at	11.1952	0.0648193	0.0410599	0.06595	0.7262
WGCNA|Liver:1	No	1383700_at	11.1133	0.0495769	0.0368465	0.0680779	0.5514	13.2392	0.0402453	0.0895361	0.19078	0.53	8.84546	0.0504584	0.0121481	0.0563144	0.4465	1383700_at	11.1952	0.049091	0.0368465	0.0680779	0.55
WGCNA|Liver:1	No	1383709_at	11.1133	0.034492	0.0409477	0.150598	0.3836	13.2392	0.0284258	-0.000834101	0.206215	0.38	8.84546	0.017429	-0.0129951	0.127833	0.1542	1391347_at	11.1952	0.0163879	0.00489404	0.0750887	0.1836
WGCNA|Liver:1	No	1383922_a_at	11.1133	0.0498598	0.0381199	0.125011	0.5545	13.2392	0.0417219	0.0592673	0.350426	0.55	8.84546	0.0371314	0.00807851	0.0812471	0.3285	1384340_a_at	11.1952	0.0461237	0.0353356	0.123369	0.5168
WGCNA|Liver:1	No	1384124_at	11.1133	0.0671366	0.133056	0.166719	0.7467	13.2392	0.0580502	0.48984	0.640652	0.77	8.84546	0.0578836	0.0348797	0.13476	0.5122	1384124_at	11.1952	0.0663032	0.133056	0.166719	0.7428
WGCNA|Liver:1	No	1384935_at	11.1133	0.039935	0.0461798	0.098622	0.4442	13.2392	0.0387408	0.119472	0.312397	0.51	8.84546	0.0739168	0.0277221	0.082061	0.654	1384935_at	11.1952	0.0397753	0.0461798	0.098622	0.4456
WGCNA|Liver:1	No	1385090_at	11.1133	0.0676585	0.0722044	0.105667	0.7525	13.2392	0.0624775	0.217315	0.348492	0.83	8.84546	0.0640487	0.00515992	0.0766375	0.5667	1385090_at	11.1952	0.0670071	0.0722044	0.105667	0.7507
WGCNA|Liver:1	No	1385133_at	11.1133	0.0547234	0.050133	0.114947	0.6086	13.2392	0.0566867	0.105095	0.282286	0.75	8.84546	0.043863	-0.0104053	0.128045	0.3881	1385133_at	11.1952	0.0546062	0.050133	0.114947	0.6118
WGCNA|Liver:1	No	1385155_at	11.1133	0.0394156	0.143532	0.187921	0.4384	13.2392	0.0275024	0.210594	0.313906	0.36	8.84546	0.0263321	-0.00113795	0.196959	0.233	1389351_at	11.1952	0.0528369	0.119093	0.146874	0.592
WGCNA|Liver:1	No	1385158_at	11.1133	0.0191558	0.0241339	0.0950294	0.213	13.2392	0.0274384	0.14116	0.354226	0.36	8.84546	0.0299377	-0.00144115	0.0959015	0.2649	1390128_at	11.1952	0.0171687	0.0340313	0.0765197	0.1924
WGCNA|Liver:1	No	1385194_at	11.1133	0.0366707	0.039687	0.0818369	0.4078	13.2392	0.040622	0.15794	0.271615	0.54	8.84546	0.019145	-0.0098794	0.0621268	0.1694	1379449_at	11.1952	0.0298212	0.0359876	0.0649726	0.3341
WGCNA|Liver:1	No	1385342_at	11.1133	0.0611859	0.0606321	0.11499	0.6805	13.2392	0.0604908	0.192525	0.360361	0.8	8.84546	0.0456722	-0.000178626	0.138482	0.4041	1377842_at	11.1952	0.0683217	0.0808324	0.101243	0.7655
WGCNA|Liver:1	No	1385428_at	11.1133	0.0586825	0.0469489	0.0905701	0.6527	13.2392	0.0558691	0.1571	0.347978	0.74	8.84546	0.0560343	0.00591865	0.0699932	0.4958	1383296_a_at	11.1952	0.0295495	0.00886361	0.0685952	0.3311
WGCNA|Liver:1	No	1385727_at	11.1133	0.040356	0.0238269	0.053489	0.4488	13.2392	0.0427294	0.0611889	0.16237	0.57	8.84546	0.0490554	-0.0045167	0.043943	0.434	1385727_at	11.1952	0.0395118	0.0238269	0.053489	0.4427
WGCNA|Liver:1	No	1385923_at	11.1133	-0.0486506	-0.119266	0.194937	-0.5411	13.2392	-0.0364013	-0.330038	0.516589	-0.48	8.84546	-0.041578	-0.0258607	0.105633	-0.3679	1394022_at	11.1952	-0.0541964	-0.125017	0.189448	-0.6072
WGCNA|Liver:1	No	1386074_at	11.1133	0.0281375	0.0477561	0.112219	0.3129	13.2392	0.0340324	0.0436359	0.134524	0.45	8.84546	0.0172101	0.00586033	0.0962901	0.1523	1392743_at	11.1952	0.0579969	0.0557621	0.0909127	0.6498
WGCNA|Liver:1	No	1386435_at	11.1133	0.0354026	0.0636436	0.108349	0.3937	13.2392	0.0411454	0.141636	0.295476	0.55	8.84546	0.032471	0.0191397	0.0926752	0.2873	1386435_at	11.1952	0.03551	0.0636436	0.108349	0.3978
WGCNA|Liver:1	No	1386866_at	11.1133	0.058779	0.055395	0.0818178	0.6537	13.2392	0.0530756	0.192581	0.288673	0.7	8.84546	0.0692563	0.0141182	0.0460792	0.6128	1386866_at	11.1952	0.058215	0.055395	0.0818178	0.6522
WGCNA|Liver:1	No	1386910_a_at	11.1133	0.0705625	0.060704	0.12324	0.7848	13.2392	0.060423	0.224896	0.424722	0.8	8.84546	0.0887164	0.0357999	0.0790584	0.785	1386910_a_at	11.1952	0.0703716	0.060704	0.12324	0.7884
WGCNA|Liver:1	No	1387021_at	11.1133	0.0394123	0.0436121	0.0959744	0.4383	13.2392	0.0317731	0.127975	0.257244	0.42	8.84546	0.0489581	0.00634162	0.0891502	0.4332	1387021_at	11.1952	0.0387406	0.0436121	0.0959744	0.434
WGCNA|Liver:1	No	1387076_at	11.1133	0.0210965	0.0193046	0.058769	0.2346	13.2392	0.0274975	0.084361	0.211069	0.36	8.84546	0.00966429	-0.0143239	0.0371921	0.0855	1387076_at	11.1952	0.0206277	0.0193046	0.058769	0.2311
WGCNA|Liver:1	No	1387098_at	11.1133	0.0541098	0.0543709	0.0861635	0.6018	13.2392	0.0590634	0.141327	0.257014	0.78	8.84546	0.0516141	0.0141228	0.0816081	0.4567	1387098_at	11.1952	0.0539549	0.0543709	0.0861635	0.6045
WGCNA|Liver:1	No	1387435_at	11.1133	-0.0533668	-0.066343	0.107886	-0.5935	13.2392	-0.0360472	-0.250327	0.397937	-0.48	8.84546	-0.0556712	-0.0263616	0.0750855	-0.4926	1387435_at	11.1952	-0.0533402	-0.066343	0.107886	-0.5976
WGCNA|Liver:1	No	1387779_at	11.1133	0.0766522	0.101415	0.133155	0.8525	13.2392	0.0591992	0.145296	0.298778	0.78	8.84546	0.0786732	0.029645	0.10262	0.6961	1387779_at	11.1952	0.0759721	0.101415	0.133155	0.8512
WGCNA|Liver:1	No	1387911_at	11.1133	0.0531082	0.00793823	0.079187	0.5907	13.2392	0.0524855	0.0550799	0.256289	0.7	8.84546	0.0453861	0.00420699	0.0576082	0.4016	1387911_at	11.1952	0.0527304	0.00793823	0.079187	0.5908
WGCNA|Liver:1	No	1388129_at	11.1133	0.0537039	0.0212358	0.063728	0.5973	13.2392	0.051963	0.0758141	0.201846	0.69	8.84546	0.0562829	0.00502783	0.0414105	0.498	1388129_at	11.1952	0.053612	0.0212358	0.063728	0.6007
WGCNA|Liver:1	No	1388154_at	11.1133	0.0594265	0.0414651	0.107147	0.6609	13.2392	0.0579758	0.157106	0.381201	0.77	8.84546	0.0488501	0.00920616	0.0690198	0.4322	1388154_at	11.1952	0.0589995	0.0414651	0.107147	0.661
WGCNA|Liver:1	No	1388158_at	11.1133	0.0511837	0.0149381	0.0740752	0.5693	13.2392	0.0497981	0.0490338	0.262577	0.66	8.84546	0.0635561	0.00788922	0.0580779	0.5623	1388158_at	11.1952	0.0504594	0.0149381	0.0740752	0.5653
WGCNA|Liver:1	No	1388180_at	11.1133	0.0425872	0.0210477	0.0539109	0.4736	13.2392	0.0473093	0.0728326	0.163617	0.63	8.84546	0.0468049	-0.00449959	0.0457421	0.4141	1388180_at	11.1952	0.0427805	0.0210477	0.0539109	0.4793
WGCNA|Liver:1	No	1388321_at	11.1133	0.0533961	0.0405469	0.0683586	0.5939	13.2392	0.0553753	0.160688	0.264394	0.73	8.84546	0.0439647	0.00148496	0.0490386	0.389	1388321_at	11.1952	0.0532535	0.0405469	0.0683586	0.5966
WGCNA|Liver:1	No	1388341_at	11.1133	0.0477161	0.0140794	0.104601	0.5307	13.2392	0.0437468	0.0587588	0.33575	0.58	8.84546	0.0242009	-0.00390811	0.0600126	0.2141	1388341_at	11.1952	0.0474685	0.0140794	0.104601	0.5318
WGCNA|Liver:1	No	1388352_at	11.1133	0.0542084	0.00179266	0.0787922	0.6029	13.2392	0.0543337	0.0211843	0.277618	0.72	8.84546	0.0671817	-0.00106525	0.0553038	0.5944	1388352_at	11.1952	0.0540567	0.00179266	0.0787922	0.6056
WGCNA|Liver:1	No	1388353_at	11.1133	0.0675703	0.0406229	0.114484	0.7515	13.2392	0.0598045	0.126336	0.323125	0.79	8.84546	0.0662015	-0.0142199	0.0817925	0.5858	1388353_at	11.1952	0.0672353	0.0406229	0.114484	0.7533
WGCNA|Liver:1	No	1388379_at	11.1133	0.0479582	0.028459	0.0522963	0.5334	13.2392	0.0517557	0.106837	0.183385	0.69	8.84546	0.0554094	0.00535767	0.0476674	0.4903	1388379_at	11.1952	0.0476906	0.028459	0.0522963	0.5343
WGCNA|Liver:1	No	1388397_at	11.1133	0.0794314	0.112048	0.132127	0.8834	13.2392	0.0675688	0.331154	0.441877	0.9	8.84546	0.0901347	0.0232374	0.0868186	0.7975	1388397_at	11.1952	0.0787682	0.112048	0.132127	0.8825
WGCNA|Liver:1	No	1388436_at	11.1133	0.0458344	-0.00132982	0.202033	0.5098	13.2392	0.0447929	0.0686743	0.331612	0.59	8.84546	0.0291245	0.0122475	0.181924	0.2577	1388436_at	11.1952	0.0455138	-0.00132982	0.202033	0.5099
WGCNA|Liver:1	No	1388438_at	11.1133	0.049219	0.0135659	0.0531188	0.5474	13.2392	0.0519704	0.0238986	0.167651	0.69	8.84546	0.0534279	-0.00807436	0.0432489	0.4727	1388438_at	11.1952	0.0486971	0.0135659	0.0531188	0.5456
WGCNA|Liver:1	No	1388446_at	11.1133	0.0138987	-0.0109578	0.0581613	0.1546	13.2392	0.016677	-0.0485914	0.199023	0.22	8.84546	0.0243332	-0.000385968	0.0360736	0.2153	1388446_at	11.1952	0.0140681	-0.0109578	0.0581613	0.1576
WGCNA|Liver:1	No	1388528_at	11.1133	0.0724775	0.0430248	0.097485	0.8061	13.2392	0.0637168	0.154946	0.336488	0.84	8.84546	0.0781471	0.0139112	0.0563672	0.6915	1388528_at	11.1952	0.0723174	0.0430248	0.097485	0.8102
WGCNA|Liver:1	No	1388539_at	11.1133	0.0369911	0.0989567	0.135778	0.4114	13.2392	0.0318732	0.292558	0.449143	0.42	8.84546	0.0373436	0.00472499	0.0924058	0.3304	1388539_at	11.1952	0.0366198	0.0989567	0.135778	0.4103
WGCNA|Liver:1	No	1388560_at	11.1133	0.079522	0.0720269	0.114501	0.8844	13.2392	0.0678607	0.219545	0.379123	0.9	8.84546	0.0880068	0.0120268	0.0658595	0.7787	1388560_at	11.1952	0.0787599	0.0720269	0.114501	0.8824
WGCNA|Liver:1	No	1388568_at	11.1133	0.0770592	0.0538439	0.0759932	0.857	13.2392	0.0664003	0.163041	0.24957	0.88	8.84546	0.0926747	0.0135657	0.0482399	0.82	1388568_at	11.1952	0.076347	0.0538439	0.0759932	0.8554
WGCNA|Liver:1	No	1388590_at	11.1133	0.0275384	-0.0109258	0.0482896	0.3063	13.2392	0.0501067	-0.00904148	0.179537	0.66	8.84546	0.0272267	-0.000561456	0.0350216	0.2409	1388590_at	11.1952	0.028294	-0.0109258	0.0482896	0.317
WGCNA|Liver:1	No	1388601_at	11.1133	0.0469561	0.0223454	0.0600508	0.5222	13.2392	0.0455311	0.0661536	0.158471	0.6	8.84546	0.0428927	0.000775607	0.0534256	0.3795	1388601_at	11.1952	0.0467322	0.0223454	0.0600508	0.5236
WGCNA|Liver:1	No	1388641_at	11.1133	0.0708764	0.0774541	0.105224	0.7883	13.2392	0.0617071	0.266939	0.365824	0.82	8.84546	0.0786279	0.0195128	0.082126	0.6957	1388641_at	11.1952	0.0700204	0.0774541	0.105224	0.7845
WGCNA|Liver:1	No	1388649_at	11.1133	0.0324031	0.0429714	0.136918	0.3604	13.2392	0.0325273	0.101118	0.207145	0.43	8.84546	0.0236269	-0.00142084	0.169657	0.2091	1389563_at	11.1952	0.0114252	0.0225226	0.0607626	0.128
WGCNA|Liver:1	No	1388691_at	11.1133	0.0428301	0.0155847	0.0617131	0.4763	13.2392	0.0452542	0.0357834	0.220674	0.6	8.84546	0.0265704	0.00329449	0.047648	0.2351	1388691_at	11.1952	0.0424474	0.0155847	0.0617131	0.4756
WGCNA|Liver:1	No	1388736_at	11.1133	0.0372894	0.0137601	0.0696742	0.4147	13.2392	0.0466501	0.0180584	0.189749	0.62	8.84546	0.0436185	0.00416625	0.0626958	0.3859	1388736_at	11.1952	0.0378303	0.0137601	0.0696742	0.4238
WGCNA|Liver:1	No	1388814_at	11.1133	0.0337086	0.0193657	0.0507326	0.3749	13.2392	0.034941	0.0679724	0.166749	0.46	8.84546	0.0215352	0.00347271	0.0494735	0.1905	1388814_at	11.1952	0.0337119	0.0193657	0.0507326	0.3777
WGCNA|Liver:1	No	1388829_at	11.1133	0.0192806	0.0272148	0.0640999	0.2144	13.2392	0.041546	0.0855054	0.16282	0.55	8.84546	0.0212858	-0.00625335	0.0658246	0.1883	1388829_at	11.1952	0.0187715	0.0272148	0.0640999	0.2103
WGCNA|Liver:1	No	1388878_at	11.1133	0.0559393	0.0492566	0.0798378	0.6221	13.2392	0.0491402	0.167045	0.240272	0.65	8.84546	0.0696828	0.0253297	0.0694895	0.6166	1388878_at	11.1952	0.0557308	0.0492566	0.0798378	0.6244
WGCNA|Liver:1	No	1388954_at	11.1133	0.0628305	0.0681766	0.0918928	0.6988	13.2392	0.0539886	0.150436	0.216637	0.72	8.84546	0.0421188	0.0102403	0.0744417	0.3727	1388954_at	11.1952	0.0623747	0.0681766	0.0918928	0.6988
WGCNA|Liver:1	No	1388956_at	11.1133	0.0281921	0.00731606	0.0719999	0.3135	13.2392	0.0294006	0.00762673	0.132915	0.39	8.84546	0.0263179	0.000764239	0.0720039	0.2329	1388956_at	11.1952	0.0283228	0.00731606	0.0719999	0.3173
WGCNA|Liver:1	No	1388957_at	11.1133	0.0407566	0.0146472	0.0718575	0.4533	13.2392	0.0442677	0.0682826	0.248175	0.59	8.84546	0.0418289	-0.0108799	0.0639522	0.3701	1388957_at	11.1952	0.0404029	0.0146472	0.0718575	0.4527
WGCNA|Liver:1	No	1388967_at	11.1133	0.0392783	0.0381257	0.0783985	0.4368	13.2392	0.037172	0.120745	0.230061	0.49	8.84546	0.0329181	0.00381539	0.0508798	0.2913	1388967_at	11.1952	0.0387285	0.0381257	0.0783985	0.4339
WGCNA|Liver:1	No	1388991_at	11.1133	0.0475492	0.0711168	0.111775	0.5288	13.2392	0.0484616	0.17824	0.30782	0.64	8.84546	0.0478268	0.0193131	0.118257	0.4232	1388991_at	11.1952	0.0472037	0.0711168	0.111775	0.5289
WGCNA|Liver:1	No	1389001_at	11.1133	0.0472868	0.0203708	0.0735072	0.5259	13.2392	0.0422677	0.0371813	0.263332	0.56	8.84546	0.0402068	-0.002063	0.0487511	0.3558	1389001_at	11.1952	0.0470901	0.0203708	0.0735072	0.5276
WGCNA|Liver:1	No	1389043_at	11.1133	0.0323069	0.0244014	0.0688328	0.3593	13.2392	0.0253424	0.076255	0.180295	0.34	8.84546	0.0294136	0.00565631	0.0486272	0.2603	1389043_at	11.1952	0.032272	0.0244014	0.0688328	0.3616
WGCNA|Liver:1	No	1389047_at	11.1133	0.0403021	0.0459832	0.090943	0.4482	13.2392	0.0461572	0.149711	0.315974	0.61	8.84546	0.0215662	0.00356921	0.083552	0.1908	1389047_at	11.1952	0.040191	0.0459832	0.090943	0.4503
WGCNA|Liver:1	No	1389055_at	11.1133	0.0482345	0.033724	0.0832728	0.5365	13.2392	0.0459145	0.0331874	0.190403	0.61	8.84546	0.0549491	0.00776974	0.0771931	0.4862	1389055_at	11.1952	0.04838	0.033724	0.0832728	0.542
WGCNA|Liver:1	No	1389056_at	11.1133	0.065792	0.0434381	0.0930831	0.7317	13.2392	0.0592231	0.103124	0.285239	0.78	8.84546	0.0700576	0.0085444	0.0729736	0.6199	1389056_at	11.1952	0.0653593	0.0434381	0.0930831	0.7323
WGCNA|Liver:1	No	1389061_at	11.1133	0.0592875	0.0373995	0.0686551	0.6594	13.2392	0.0620149	0.0835991	0.201722	0.82	8.84546	0.0680897	0.0104112	0.0611392	0.6025	1389061_at	11.1952	0.0593638	0.0373995	0.0686551	0.6651
WGCNA|Liver:1	No	1389063_at	11.1133	0.0393133	0.0113956	0.0601088	0.4372	13.2392	0.0384676	0.050232	0.207037	0.51	8.84546	0.0177752	-0.00947265	0.0435962	0.1573	1389063_at	11.1952	0.0382792	0.0113956	0.0601088	0.4289
WGCNA|Liver:1	No	1389065_at	11.1133	0.061854	0.0313424	0.0891365	0.6879	13.2392	0.0605687	0.122664	0.289578	0.8	8.84546	0.0677338	0.00366998	0.0690907	0.5993	1389065_at	11.1952	0.0615972	0.0313424	0.0891365	0.6901
WGCNA|Liver:1	No	1389117_at	11.1133	0.0196885	0.0106089	0.0718622	0.219	13.2392	0.0296	0.0536144	0.229484	0.39	8.84546	0.00669927	-0.00158277	0.0534961	0.0593	1389117_at	11.1952	0.0193981	0.0106089	0.0718622	0.2173
WGCNA|Liver:1	No	1389136_at	11.1133	0.0272484	-0.00211055	0.0635663	0.3031	13.2392	0.0465242	0.0494885	0.202509	0.62	8.84546	0.0386288	0.00845885	0.0523831	0.3418	1389136_at	11.1952	0.0276694	-0.00211055	0.0635663	0.31
WGCNA|Liver:1	No	1389184_at	11.1133	0.0255957	0.00490505	0.0751266	0.2847	13.2392	0.0258859	-0.0374393	0.15998	0.34	8.84546	0.0299053	0.00411711	0.083907	0.2646	1389184_at	11.1952	0.0254246	0.00490505	0.0751266	0.2849
WGCNA|Liver:1	No	1389195_at	11.1133	0.0322799	0.0475388	0.0738933	0.359	13.2392	0.0358047	0.109668	0.222093	0.47	8.84546	0.0270305	-0.000679337	0.0639526	0.2392	1389195_at	11.1952	0.0317896	0.0475388	0.0738933	0.3562
WGCNA|Liver:1	No	1389228_at	11.1133	0.064076	0.0607823	0.100317	0.7126	13.2392	0.0566311	0.204582	0.315676	0.75	8.84546	0.0743261	0.017619	0.0623818	0.6576	1389228_at	11.1952	0.0639264	0.0607823	0.100317	0.7162
WGCNA|Liver:1	No	1389238_at	11.1133	0.068889	0.0523526	0.0916025	0.7662	13.2392	0.0631386	0.179704	0.299502	0.84	8.84546	0.0637173	0.00478579	0.0637538	0.5638	1389238_at	11.1952	0.0681508	0.0523526	0.0916025	0.7635
WGCNA|Liver:1	No	1389247_at	11.1133	0.0420653	0.0476599	0.0863102	0.4678	13.2392	0.0464225	0.1401	0.209413	0.62	8.84546	0.0390565	0.0159213	0.0721686	0.3456	1389247_at	11.1952	0.0417288	0.0476599	0.0863102	0.4675
WGCNA|Liver:1	No	1389309_at	11.1133	0.0418379	0.0346927	0.0636311	0.4653	13.2392	0.046024	0.110767	0.231615	0.61	8.84546	0.0550792	0.00848526	0.0429875	0.4873	1389309_at	11.1952	0.0412963	0.0346927	0.0636311	0.4627
WGCNA|Liver:1	No	1389399_at	11.1133	0.037358	0.0322875	0.0924503	0.4155	13.2392	0.0389575	0.076616	0.223632	0.52	8.84546	0.0349211	-0.00200053	0.116791	0.309	1377838_at	11.1952	0.0247943	0.0337719	0.079149	0.2778
WGCNA|Liver:1	No	1389443_at	11.1133	0.0405434	0.058115	0.0825678	0.4509	13.2392	0.0413442	0.116839	0.274406	0.55	8.84546	0.0327115	-0.0117008	0.0793514	0.2894	1374018_at	11.1952	0.0225441	0.00243349	0.0764968	0.2526
WGCNA|Liver:1	No	1389450_at	11.1133	0.0649722	0.0505376	0.106595	0.7226	13.2392	0.0588719	0.15125	0.343282	0.78	8.84546	0.0820612	0.0304403	0.0786376	0.7261	1389450_at	11.1952	0.0651681	0.0505376	0.106595	0.7301
WGCNA|Liver:1	No	1389472_at	11.1133	0.0483757	0.0267269	0.0869195	0.538	13.2392	0.0465448	0.0451505	0.221145	0.62	8.84546	0.030014	0.0101558	0.0820571	0.2656	1389472_at	11.1952	0.0482731	0.0267269	0.0869195	0.5408
WGCNA|Liver:1	No	1389510_at	11.1133	0.0508265	0.0280333	0.0881269	0.5653	13.2392	0.0625418	0.0873456	0.24636	0.83	8.84546	0.0399095	0.00294032	0.0730896	0.3531	1389510_at	11.1952	0.0501172	0.0280333	0.0881269	0.5615
WGCNA|Liver:1	No	1389531_at	11.1133	0.0494095	0.0406826	0.0801363	0.5495	13.2392	0.0459954	0.120203	0.211772	0.61	8.84546	0.0452199	0.0103886	0.0669208	0.4001	1389531_at	11.1952	0.049051	0.0406826	0.0801363	0.5496
WGCNA|Liver:1	No	1389575_at	11.1133	0.0366254	0.0122827	0.0517633	0.4073	13.2392	0.0526418	0.0550369	0.165566	0.7	8.84546	0.0470543	0.00172422	0.0367874	0.4163	1389575_at	11.1952	0.0366993	0.0122827	0.0517633	0.4112
WGCNA|Liver:1	No	1389577_at	11.1133	0.0767057	0.0394609	0.0822406	0.8531	13.2392	0.0667861	0.114671	0.248576	0.88	8.84546	0.0916552	0.0151428	0.064005	0.811	1389577_at	11.1952	0.0765298	0.0394609	0.0822406	0.8574
WGCNA|Liver:1	No	1389578_at	11.1133	0.0486809	0.0628838	0.0998055	0.5414	13.2392	0.0542746	0.214171	0.300508	0.72	8.84546	0.0452367	0.0123741	0.0951572	0.4003	1389578_at	11.1952	0.0478445	0.0628838	0.0998055	0.536
WGCNA|Liver:1	No	1389658_at	11.1133	0.0702733	0.04755	0.0899448	0.7816	13.2392	0.062634	0.185512	0.288042	0.83	8.84546	0.0777765	0.0162697	0.0581635	0.6882	1389658_at	11.1952	0.0702541	0.04755	0.0899448	0.7871
WGCNA|Liver:1	No	1389684_at	11.1133	0.0195863	0.0352563	0.0705216	0.2178	13.2392	0.0242512	0.115639	0.181896	0.32	8.84546	0.0189634	-0.00270308	0.063111	0.1678	1389684_at	11.1952	0.0186122	0.0352563	0.0705216	0.2085
WGCNA|Liver:1	No	1389760_at	11.1133	0.0495577	0.0421515	0.0694584	0.5512	13.2392	0.0544038	0.17647	0.270761	0.72	8.84546	0.0511671	0.0118382	0.0540477	0.4527	1389760_at	11.1952	0.0490308	0.0421515	0.0694584	0.5493
WGCNA|Liver:1	No	1389765_at	11.1133	0.0613872	0.0404431	0.0970594	0.6827	13.2392	0.0557668	0.131959	0.240408	0.74	8.84546	0.0569636	0.0120312	0.069039	0.504	1389765_at	11.1952	0.0614993	0.0404431	0.0970594	0.689
WGCNA|Liver:1	No	1389771_at	11.1133	0.0181504	0.00485046	0.0700134	0.2019	13.2392	0.0095203	0.0268771	0.114684	0.13	8.84546	0.011524	-0.00234073	0.0867582	0.102	1389771_at	11.1952	0.0180359	0.00485046	0.0700134	0.2021
WGCNA|Liver:1	No	1389774_at	11.1133	0.0338943	0.105114	0.130183	0.377	13.2392	0.0402392	0.294479	0.391662	0.53	8.84546	0.0355688	-0.00438135	0.121489	0.3147	1389774_at	11.1952	0.0331229	0.105114	0.130183	0.3711
WGCNA|Liver:1	No	1389862_at	11.1133	0.0562056	0.136657	0.215007	0.6251	13.2392	0.0611573	0.107313	0.226099	0.81	8.84546	0.0573069	-0.00410497	0.181972	0.5071	1389862_at	11.1952	0.0556783	0.136657	0.215007	0.6238
WGCNA|Liver:1	No	1390035_at	11.1133	0.0661478	0.0436381	0.0837725	0.7357	13.2392	0.0644676	0.132014	0.304901	0.85	8.84546	0.0655215	0.00548088	0.0738227	0.5797	1390035_at	11.1952	0.065544	0.0436381	0.0837725	0.7343
WGCNA|Liver:1	No	1390036_at	11.1133	0.0535543	0.062517	0.172039	0.5956	13.2392	0.0460492	0.239203	0.635	0.61	8.84546	0.0441157	0.00177276	0.101429	0.3903	1390036_at	11.1952	0.0533057	0.062517	0.172039	0.5972
WGCNA|Liver:1	No	1390142_at	11.1133	0.0276425	0.0315708	0.0664978	0.3074	13.2392	0.0333012	0.0635284	0.223227	0.44	8.84546	0.0285518	0.00214417	0.0555401	0.2526	1390142_at	11.1952	0.0272315	0.0315708	0.0664978	0.3051
WGCNA|Liver:1	No	1390212_at	11.1133	0.030736	0.0245763	0.0708456	0.3418	13.2392	0.0282584	0.0354793	0.141099	0.37	8.84546	0.0187224	0.000152872	0.0779081	0.1657	1390212_at	11.1952	0.0309658	0.0245763	0.0708456	0.3469
WGCNA|Liver:1	No	1390232_at	11.1133	0.0404079	0.140917	0.319063	0.4494	13.2392	0.0345317	0.227167	0.43655	0.46	8.84546	0.0468277	0.0168561	0.322014	0.4143	1390232_at	11.1952	0.0396761	0.140917	0.319063	0.4445
WGCNA|Liver:1	No	1390290_at	11.1133	0.0463271	0.0498021	0.085734	0.5152	13.2392	0.0533969	0.0872396	0.1721	0.71	8.84546	0.0381216	0.0108738	0.0807382	0.3373	1390290_at	11.1952	0.0454936	0.0498021	0.085734	0.5097
WGCNA|Liver:1	No	1390418_at	11.1133	0.0419366	0.0123731	0.0618751	0.4664	13.2392	0.0452435	0.0722258	0.188846	0.6	8.84546	0.017485	0.00507869	0.0464004	0.1547	1373792_at	11.1952	0.0296307	0.0145132	0.0595524	0.332
WGCNA|Liver:1	No	1390500_at	11.1133	0.0424085	0.0538833	0.0650642	0.4717	13.2392	0.0485854	0.151536	0.214022	0.64	8.84546	0.045637	0.00471468	0.0478232	0.4038	1390500_at	11.1952	0.0419978	0.0538833	0.0650642	0.4705
WGCNA|Liver:1	No	1390579_at	11.1133	0.0745023	0.0904674	0.172158	0.8286	13.2392	0.067101	0.223605	0.419956	0.89	8.84546	0.068906	0.0189991	0.145186	0.6097	1390579_at	11.1952	0.0740753	0.0904674	0.172158	0.8299
WGCNA|Liver:1	No	1390615_at	11.1133	0.0195005	0.00367125	0.1012	0.2169	13.2392	0.0275761	0.0136836	0.207347	0.37	8.84546	0.00598726	-0.0126252	0.092249	0.053	1372183_at	11.1952	0.0402788	0.0111405	0.0624951	0.4513
WGCNA|Liver:1	No	1390692_at	11.1133	0.0755964	0.0945356	0.186177	0.8408	13.2392	0.0639792	0.349449	0.689523	0.85	8.84546	0.0775212	0.010677	0.115482	0.6859	1390692_at	11.1952	0.0753282	0.0945356	0.186177	0.844
WGCNA|Liver:1	No	1390769_at	11.1133	0.0338165	0.014802	0.0612712	0.3761	13.2392	0.0424995	0.0924639	0.230587	0.56	8.84546	0.0113034	-0.0170444	0.0428711	0.1	1390769_at	11.1952	0.0336325	0.014802	0.0612712	0.3768
WGCNA|Liver:1	No	1390793_at	11.1133	0.0128264	0.0123934	0.0717336	0.1427	13.2392	0.0304693	0.0425131	0.238511	0.4	8.84546	0.0206214	0.00115216	0.0625289	0.1825	1390793_at	11.1952	0.0129079	0.0123934	0.0717336	0.1446
WGCNA|Liver:1	No	1390799_at	11.1133	0.0266881	0.015524	0.0565113	0.2968	13.2392	0.0409095	0.0626406	0.188326	0.54	8.84546	0.0322229	-0.008609	0.0436819	0.2851	1390799_at	11.1952	0.0268351	0.015524	0.0565113	0.3007
WGCNA|Liver:1	No	1390811_at	11.1133	0.0257442	0.031581	0.073283	0.2863	13.2392	0.0284556	0.0352519	0.174223	0.38	8.84546	-0.000602931	-0.00622948	0.0787135	-0.0053	1386580_at	11.1952	0.0106182	-0.00424801	0.0571199	0.119
WGCNA|Liver:1	No	1390888_a_at	11.1133	0.0231835	-0.00941835	0.0885497	0.2578	13.2392	0.0309511	-0.00931336	0.151287	0.41	8.84546	0.0360199	0.00770118	0.0827069	0.3187	1390888_a_at	11.1952	0.0239617	-0.00941835	0.0885497	0.2685
WGCNA|Liver:1	No	1390915_at	11.1133	0.0276394	0.0473353	0.109331	0.3074	13.2392	0.0294716	0.109903	0.365505	0.39	8.84546	0.0240511	0.00839284	0.0896262	0.2128	1390915_at	11.1952	0.0278337	0.0473353	0.109331	0.3118
WGCNA|Liver:1	No	1391021_at	11.1133	-0.040933	-0.0410882	0.0940039	-0.4552	13.2392	-0.0301111	-0.113541	0.248167	-0.4	8.84546	-0.0246237	-0.0267079	0.0649658	-0.2179	1389107_at	11.1952	-0.0280132	-0.00153502	0.0812581	-0.3139
WGCNA|Liver:1	No	1391027_at	11.1133	0.0252136	0.040205	0.0925941	0.2804	13.2392	0.029898	0.13582	0.273496	0.4	8.84546	0.0131184	-0.0274596	0.0805444	0.1161	1391027_at	11.1952	0.0246835	0.040205	0.0925941	0.2765
WGCNA|Liver:1	No	1391125_at	11.1133	0.0368997	0.0273356	0.104068	0.4104	13.2392	0.0426453	0.0758664	0.318487	0.57	8.84546	0.0296122	3.36e-05	0.0805895	0.262	1391125_at	11.1952	0.0367172	0.0273356	0.104068	0.4114
WGCNA|Liver:1	No	1391205_at	11.1133	0.0449534	0.0310931	0.0687882	0.5	13.2392	0.0535391	0.145301	0.188937	0.71	8.84546	0.0549608	0.00645092	0.0646459	0.4863	1391205_at	11.1952	0.045115	0.0310931	0.0687882	0.5055
WGCNA|Liver:1	No	1391280_at	11.1133	0.0536834	0.0247378	0.0954386	0.5971	13.2392	0.0561275	0.106524	0.355731	0.74	8.84546	0.0506136	-0.00907294	0.0674768	0.4478	1391280_at	11.1952	0.0534415	0.0247378	0.0954386	0.5987
WGCNA|Liver:1	No	1391297_at	11.1133	0.0249952	0.0385376	0.0910068	0.278	13.2392	0.0337447	0.121424	0.302839	0.45	8.84546	0.020996	-0.0249934	0.0932801	0.1858	1391297_at	11.1952	0.0249682	0.0385376	0.0910068	0.2797
WGCNA|Liver:1	No	1391427_at	11.1133	0.06192	0.0682407	0.115863	0.6887	13.2392	0.0596874	0.300398	0.483968	0.79	8.84546	0.0542367	0.0172763	0.0929118	0.4799	1391427_at	11.1952	0.0620875	0.0682407	0.115863	0.6956
WGCNA|Liver:1	No	1391503_at	11.1133	-0.0248336	-0.0392512	0.0746766	-0.2762	13.2392	-0.0290284	-0.0484101	0.144196	-0.38	8.84546	-0.0144328	0.00268318	0.0642225	-0.1277	1391503_at	11.1952	-0.0242244	-0.0392512	0.0746766	-0.2714
WGCNA|Liver:1	No	1391570_at	11.1133	0.0438631	0.272486	0.245709	0.4878	13.2392	0.0400911	0.75645	0.737212	0.53	8.84546	0.0552511	0.0804793	0.216669	0.4889	1390255_at	11.1952	0.0454645	0.220693	0.201729	0.5094
WGCNA|Liver:1	No	1391585_at	11.1133	0.0191905	0.018133	0.0808652	0.2134	13.2392	0.0219153	0.068063	0.171654	0.29	8.84546	0.0346263	6.56e-05	0.0979142	0.3064	1391585_at	11.1952	0.0191511	0.018133	0.0808652	0.2146
WGCNA|Liver:1	No	1391608_at	11.1133	0.0385494	0.0255063	0.075092	0.4287	13.2392	0.0460259	0.114929	0.244759	0.61	8.84546	0.0298262	0.00587057	0.0747254	0.2639	1391608_at	11.1952	0.0387596	0.0255063	0.075092	0.4343
WGCNA|Liver:1	No	1391703_at	11.1133	0.0409678	0.0160702	0.0596437	0.4556	13.2392	0.0544378	0.158991	0.23209	0.72	8.84546	0.0425065	0.00719106	0.0557539	0.3761	1391703_at	11.1952	0.0405645	0.0160702	0.0596437	0.4545
WGCNA|Liver:1	No	1391905_at	11.1133	0.0512095	0.064382	0.121104	0.5695	13.2392	0.0335619	0.0995315	0.170282	0.44	8.84546	0.0475895	0.0121622	0.109341	0.4211	1391905_at	11.1952	0.0507916	0.064382	0.121104	0.5691
WGCNA|Liver:1	No	1392461_at	11.1133	0.0545631	0.0170382	0.049356	0.6068	13.2392	0.0542273	0.0768464	0.153229	0.72	8.84546	0.0587362	0.0048971	0.0394151	0.5197	1392461_at	11.1952	0.0545422	0.0170382	0.049356	0.6111
WGCNA|Liver:1	No	1392481_at	11.1133	0.0487467	0.00125061	0.06204	0.5422	13.2392	0.0560559	0.0842519	0.182045	0.74	8.84546	0.0352142	0.00281687	0.0498802	0.3116	1392481_at	11.1952	0.0485188	0.00125061	0.06204	0.5436
WGCNA|Liver:1	No	1392494_at	11.1133	0.0414778	0.038969	0.0774013	0.4613	13.2392	0.039934	0.128734	0.261178	0.53	8.84546	0.0261844	0.00811107	0.0621615	0.2317	1392494_at	11.1952	0.0413432	0.038969	0.0774013	0.4632
WGCNA|Liver:1	No	1392503_at	11.1133	0.0268737	0.013548	0.0813333	0.2989	13.2392	0.0379166	0.037871	0.149189	0.5	8.84546	0.0300706	-0.00716732	0.0685788	0.2661	1392503_at	11.1952	0.0260764	0.013548	0.0813333	0.2922
WGCNA|Liver:1	No	1392537_at	11.1133	-0.0237046	-0.0129797	0.103576	-0.2636	13.2392	-0.0266401	-0.048192	0.201151	-0.35	8.84546	-0.0103677	0.000485613	0.0727628	-0.0917	1392537_at	11.1952	-0.0234158	-0.0129797	0.103576	-0.2623
WGCNA|Liver:1	No	1392544_at	11.1133	0.0509765	0.0399164	0.0784477	0.567	13.2392	0.0527763	0.104432	0.208058	0.7	8.84546	0.0583096	-0.00164121	0.071772	0.5159	1392544_at	11.1952	0.0507603	0.0399164	0.0784477	0.5687
WGCNA|Liver:1	No	1392815_at	11.1133	0.0363248	0.0402304	0.0816312	0.404	13.2392	0.0470388	0.100086	0.226509	0.62	8.84546	0.0404914	0.0185001	0.0864528	0.3583	1392815_at	11.1952	0.0358623	0.0402304	0.0816312	0.4018
WGCNA|Liver:1	No	1393008_at	11.1133	0.0478098	0.0485252	0.135031	0.5317	13.2392	0.0460257	0.159441	0.450728	0.61	8.84546	0.0674022	0.0298181	0.0942486	0.5964	1383586_at	11.1952	0.0475176	0.0336505	0.10804	0.5324
WGCNA|Liver:1	No	1393106_x_at	11.1133	0.0599604	0.0501752	0.124531	0.6669	13.2392	0.0546518	0.13298	0.262002	0.72	8.84546	0.0573341	-0.00416838	0.136813	0.5073	1383627_a_at	11.1952	0.0596532	0.0488861	0.0998468	0.6683
WGCNA|Liver:1	No	1393166_at	11.1133	0.028027	-0.0060529	0.0807712	0.3117	13.2392	0.0316102	-0.0363134	0.257093	0.42	8.84546	0.0359006	0.00377987	0.0878531	0.3177	1393166_at	11.1952	0.0275443	-0.0060529	0.0807712	0.3086
WGCNA|Liver:1	No	1393225_at	11.1133	-0.0245641	-0.0195654	0.0952058	-0.2732	13.2392	-0.0308661	-0.0511121	0.185159	-0.41	8.84546	0.000390646	-0.0082923	0.107344	0.0035	1393225_at	11.1952	-0.0235295	-0.0195654	0.0952058	-0.2636
WGCNA|Liver:1	No	1393248_at	11.1133	0.0602546	0.0729982	0.0942025	0.6701	13.2392	0.0504264	0.267762	0.313555	0.67	8.84546	0.0820892	0.0216187	0.0756105	0.7263	1393248_at	11.1952	0.0594582	0.0729982	0.0942025	0.6662
WGCNA|Liver:1	No	1393604_at	11.1133	0.0332394	0.0234806	0.0636181	0.3697	13.2392	0.0401009	0.066106	0.188785	0.53	8.84546	0.0190727	-0.00164802	0.0474172	0.1688	1393604_at	11.1952	0.0323938	0.0234806	0.0636181	0.3629
WGCNA|Liver:1	No	1393881_at	11.1133	0.0640468	0.0277378	0.0816691	0.7123	13.2392	0.0598617	0.115608	0.284384	0.79	8.84546	0.0639489	-0.0210843	0.0627604	0.5658	1372558_at	11.1952	0.0680389	0.029278	0.0791813	0.7623
WGCNA|Liver:1	No	1394567_at	11.1133	0.0538585	0.110105	0.219993	0.599	13.2392	0.0491773	0.132745	0.21771	0.65	8.84546	0.0382755	-0.0213377	0.216783	0.3387	1384740_at	11.1952	0.0329933	0.067156	0.158346	0.3697
WGCNA|Liver:1	No	1394885_at	11.1133	-0.0219378	-0.00461101	0.196775	-0.244	13.2392	-0.0413545	-0.0295914	0.174325	-0.55	8.84546	0.00264172	0.00542273	0.189454	0.0234	1394885_at	11.1952	-0.0215705	-0.00461101	0.196775	-0.2417
WGCNA|Liver:1	No	1395058_at	11.1133	0.0566636	0.0266355	0.0848908	0.6302	13.2392	0.05979	0.0919723	0.268388	0.79	8.84546	0.0475354	-0.00208082	0.0704416	0.4206	1391432_at	11.1952	0.0559317	0.0291188	0.0802039	0.6266
WGCNA|Liver:1	No	1395118_at	11.1133	0.0472624	0.018545	0.130788	0.5256	13.2392	0.0497812	0.118246	0.22504	0.66	8.84546	0.0414311	0.0226329	0.156021	0.3666	1395118_at	11.1952	0.0469975	0.018545	0.130788	0.5266
WGCNA|Liver:1	No	1395152_at	11.1133	0.0554196	0.021274	0.139136	0.6164	13.2392	0.0573191	0.0490968	0.342035	0.76	8.84546	0.0552989	-0.000348609	0.114852	0.4893	1377656_at	11.1952	0.0558092	0.0268217	0.100721	0.6253
WGCNA|Liver:1	No	1395310_at	11.1133	-0.0355814	-0.0578954	0.13125	-0.3957	13.2392	-0.0434729	-0.14728	0.211871	-0.58	8.84546	-0.0209201	0.00396258	0.103801	-0.1851	1395310_at	11.1952	-0.0346328	-0.0578954	0.13125	-0.388
WGCNA|Liver:1	No	1395418_at	11.1133	0.0215727	0.024692	0.0750563	0.2399	13.2392	0.030497	0.040298	0.269516	0.4	8.84546	0.00932431	-0.0135795	0.103364	0.0825	1395418_at	11.1952	0.0209553	0.024692	0.0750563	0.2348
WGCNA|Liver:1	No	1395460_at	11.1133	-0.0132274	-0.0261494	0.0981159	-0.1471	13.2392	-0.0200634	-0.095169	0.207887	-0.27	8.84546	-0.0148779	-0.00563872	0.0719763	-0.1316	1395460_at	11.1952	-0.0129038	-0.0261494	0.0981159	-0.1446
WGCNA|Liver:1	No	1395535_at	11.1133	0.0494389	0.0258876	0.0830738	0.5499	13.2392	0.0471738	0.0517496	0.247116	0.63	8.84546	0.0452415	-0.00448958	0.0588082	0.4003	1373870_at	11.1952	0.0710614	0.0256058	0.070118	0.7962
WGCNA|Liver:1	No	1395595_at	11.1133	0.0743997	0.082474	0.124289	0.8275	13.2392	0.0647919	0.258891	0.406961	0.86	8.84546	0.0859654	0.0132609	0.0818088	0.7606	1388990_at	11.1952	0.0745582	0.0765173	0.098245	0.8353
WGCNA|Liver:1	No	1395654_at	11.1133	0.0441385	0.0202318	0.0965984	0.4909	13.2392	0.0518514	0.0994255	0.325702	0.69	8.84546	0.0165782	-0.0222376	0.0829619	0.1467	1395654_at	11.1952	0.0440535	0.0202318	0.0965984	0.4936
WGCNA|Liver:1	No	1395839_at	11.1133	0.0289511	0.044295	0.130258	0.322	13.2392	0.0384728	0.126442	0.247518	0.51	8.84546	0.017389	0.0157735	0.27601	0.1539	1395839_at	11.1952	0.0286127	0.044295	0.130258	0.3206
WGCNA|Liver:1	No	1396185_at	11.1133	0.0528634	0.0391671	0.080929	0.5879	13.2392	0.052874	0.0954347	0.228679	0.7	8.84546	0.0385098	0.000305329	0.0685925	0.3407	1388355_at	11.1952	0.0649817	0.0427209	0.0732508	0.728
WGCNA|Liver:1	No	1396187_at	11.1133	0.0702834	0.0603537	0.130424	0.7817	13.2392	0.0606383	0.217264	0.377625	0.8	8.84546	0.0755424	0.0286614	0.0818172	0.6684	1396187_at	11.1952	0.0698021	0.0603537	0.130424	0.782
WGCNA|Liver:1	No	1397220_at	11.1133	0.0584049	0.0852495	0.121772	0.6496	13.2392	0.0494733	0.200922	0.327693	0.66	8.84546	0.0386012	0.0240568	0.119917	0.3415	1397220_at	11.1952	0.0575758	0.0852495	0.121772	0.6451
WGCNA|Liver:1	No	1397255_at	11.1133	0.0588684	0.0872887	0.174135	0.6547	13.2392	0.0565872	0.171508	0.331504	0.75	8.84546	0.0544218	0.00542469	0.158806	0.4815	1375551_at	11.1952	0.0723076	0.10267	0.124937	0.8101
WGCNA|Liver:1	No	1397409_s_at	11.1133	0.0362681	-0.00311055	0.25634	0.4034	13.2392	0.0339131	-0.000133641	0.637265	0.45	8.84546	0.0357051	-0.00447395	0.154195	0.3159	1397409_s_at	11.1952	0.0359204	-0.00311055	0.25634	0.4024
WGCNA|Liver:1	No	1397487_at	11.1133	0.0320618	0.0225841	0.0853334	0.3566	13.2392	0.0408564	0.0852504	0.25247	0.54	8.84546	0.0260532	0.00833902	0.0727545	0.2305	1397487_at	11.1952	0.0323882	0.0225841	0.0853334	0.3629
WGCNA|Liver:1	No	1397551_at	11.1133	0.0507148	0.0471471	0.110249	0.564	13.2392	0.0580931	0.110747	0.210677	0.77	8.84546	0.0434632	0.00342007	0.101928	0.3846	1397551_at	11.1952	0.0504701	0.0471471	0.110249	0.5655
WGCNA|Liver:1	No	1397557_at	11.1133	0.0574184	0.0623624	0.113398	0.6386	13.2392	0.0589038	0.184768	0.356363	0.78	8.84546	0.0367298	0.0157382	0.104239	0.325	1373094_at	11.1952	0.0719649	0.0804454	0.0970977	0.8063
WGCNA|Liver:1	No	1398240_at	11.1133	0.0462546	0.0742876	0.109861	0.5144	13.2392	0.0466746	0.320651	0.461199	0.62	8.84546	0.0402299	0.0286181	0.0589409	0.356	1398240_at	11.1952	0.0457931	0.0742876	0.109861	0.5131
WGCNA|Liver:1	No	1398336_at	11.1133	0.0478885	0.0443826	0.0691316	0.5326	13.2392	0.0502332	0.0976851	0.21646	0.67	8.84546	0.0567894	0.0135684	0.0704285	0.5025	1398336_at	11.1952	0.0474799	0.0443826	0.0691316	0.532
WGCNA|Liver:1	No	1398372_at	11.1133	0.0309185	0.00111239	0.0941766	0.3439	13.2392	0.0336701	0.0127512	0.235214	0.45	8.84546	0.0422811	-0.0124153	0.0864706	0.3741	1398372_at	11.1952	0.0301228	0.00111239	0.0941766	0.3375
WGCNA|Liver:1	No	1398384_at	11.1133	0.0492845	0.0213827	0.0728445	0.5481	13.2392	0.0515407	0.0755822	0.21662	0.68	8.84546	0.0661533	0.0145286	0.0844007	0.5853	1398384_at	11.1952	0.0496166	0.0213827	0.0728445	0.5559
WGCNA|Liver:1	No	1398401_at	11.1133	0.0340109	0.0249138	0.111071	0.3783	13.2392	0.0456718	0.0584716	0.24883	0.61	8.84546	0.0336921	-0.00727934	0.11193	0.2981	1398401_at	11.1952	0.0335747	0.0249138	0.111071	0.3762
WGCNA|Liver:1	No	1398432_at	11.1133	0.0407625	0.0258858	0.066451	0.4534	13.2392	0.0427307	0.0956544	0.269401	0.57	8.84546	0.0495176	0.00633854	0.0454399	0.4381	1398432_at	11.1952	0.040029	0.0258858	0.066451	0.4485
WGCNA|Liver:1	No	1398553_at	11.1133	0.0425802	0.0308352	0.0831401	0.4736	13.2392	0.0420594	0.115315	0.296473	0.56	8.84546	0.00976779	-0.00925619	0.0630812	0.0864	1398553_at	11.1952	0.0422913	0.0308352	0.0831401	0.4738
WGCNA|Liver:1	No	1398572_at	11.1133	0.0616898	0.0543327	0.0774171	0.6861	13.2392	0.0565066	0.132104	0.227523	0.75	8.84546	0.0569691	-0.00344689	0.0524332	0.5041	1398572_at	11.1952	0.0608139	0.0543327	0.0774171	0.6813
WGCNA|Liver:1	No	1398773_at	11.1133	0.0507233	0.0219161	0.0529338	0.5641	13.2392	0.049604	0.0729601	0.182705	0.66	8.84546	0.0458335	-0.00764701	0.03947	0.4055	1398773_at	11.1952	0.0496715	0.0219161	0.0529338	0.5565
WGCNA|Liver:1	No	1398798_at	11.1133	0.0733711	0.0282133	0.0561368	0.816	13.2392	0.0645596	0.12137	0.215777	0.86	8.84546	0.0837778	0.00908052	0.0378405	0.7413	1398798_at	11.1952	0.0727683	0.0282133	0.0561368	0.8153
WGCNA|Liver:1	No	1398870_at	11.1133	0.0671895	0.0955291	0.119811	0.7473	13.2392	0.0569335	0.297923	0.356967	0.75	8.84546	0.0701457	0.0113362	0.0795004	0.6207	1370785_s_at	11.1952	0.067712	0.0682518	0.0966194	0.7586
WGCNA|Liver:1	No	1398873_at	11.1133	0.0270876	0.0162055	0.0602034	0.3013	13.2392	0.0297947	0.0537972	0.183821	0.39	8.84546	0.0371313	0.00509556	0.045249	0.3285	1398873_at	11.1952	0.0265281	0.0162055	0.0602034	0.2972
WGCNA|Liver:1	No	1398876_at	11.1133	0.0565175	0.0205586	0.0631584	0.6286	13.2392	0.0627741	0.0718571	0.201265	0.83	8.84546	0.0661179	-0.00388449	0.0456756	0.585	1398876_at	11.1952	0.0559152	0.0205586	0.0631584	0.6265
WGCNA|Liver:1	No	1398980_at	11.1133	0.0505974	0.0311791	0.0627813	0.5627	13.2392	0.0473601	0.0701306	0.216059	0.63	8.84546	0.0494863	0.00251261	0.0561235	0.4379	1398980_at	11.1952	0.0497744	0.0311791	0.0627813	0.5577
WGCNA|Liver:1	No	1399016_at	11.1133	0.0431539	0.0203246	0.060426	0.48	13.2392	0.052101	0.0794731	0.18662	0.69	8.84546	0.0471673	0.00437815	0.0606163	0.4173	1399016_at	11.1952	0.0433373	0.0203246	0.060426	0.4855
WGCNA|Liver:1	No	1399048_at	11.1133	0.0272204	-0.000272783	0.0979656	0.3027	13.2392	0.0378599	0.0269585	0.232275	0.5	8.84546	0.0095917	0.00197271	0.0843403	0.0849	1399048_at	11.1952	0.0277617	-0.000272783	0.0979656	0.311
WGCNA|Liver:1	No	1399076_at	11.1133	0.0374413	0.0146398	0.173883	0.4164	13.2392	0.0502886	0.0394316	0.2389	0.67	8.84546	0.0296241	-0.0172622	0.169672	0.2621	1399076_at	11.1952	0.0368146	0.0146398	0.173883	0.4125
WGCNA|Liver:1m	Yes	1367452_at	12.7967	0.0339932	-0.00235917	0.0492914	0.4353	15.2434	0.0402811	0.00050384	0.165475	0.61	10.0672	0.0318688	0.00495761	0.029682	0.3209	1367452_at	12.9627	0.033657	-0.00235917	0.0492914	0.4366
WGCNA|Liver:1m	Yes	1367666_at	12.7967	0.0299001	0.00674755	0.056299	0.3829	15.2434	0.0379562	0.0590891	0.20923	0.58	10.0672	0.0450374	0.000712907	0.0587231	0.4535	1367666_at	12.9627	0.0295749	0.00674755	0.056299	0.3837
WGCNA|Liver:1m	Yes	1367713_at	12.7967	0.0676754	0.0594581	0.0936985	0.8667	15.2434	0.0594711	0.234642	0.34835	0.91	10.0672	0.0856316	0.0138827	0.0615167	0.8623	1367713_at	12.9627	0.0669324	0.0594581	0.0936985	0.8683
WGCNA|Liver:1m	Yes	1367827_at	12.7967	0.0520236	0.0285887	0.067476	0.6662	15.2434	0.0480804	0.097765	0.21675	0.73	10.0672	0.0627148	0.00630438	0.0478417	0.6316	1367827_at	12.9627	0.0514848	0.0285887	0.067476	0.6679
WGCNA|Liver:1m	Yes	1367853_at	12.7967	0.029823	0.00100933	0.0906421	0.3819	15.2434	0.0303117	0.0555745	0.30667	0.46	10.0672	0.0290775	0.00813955	0.0719798	0.2928	1367853_at	12.9627	0.029228	0.00100933	0.0906421	0.3792
WGCNA|Liver:1m	Yes	1367883_at	12.7967	0.0634264	0.0497661	0.0910009	0.8123	15.2434	0.0545292	0.158598	0.299915	0.83	10.0672	0.073128	0.0170086	0.0654116	0.7364	1367883_at	12.9627	0.0626451	0.0497661	0.0910009	0.8127
WGCNA|Liver:1m	Yes	1367933_at	12.7967	0.0349307	0.108888	0.110077	0.4473	15.2434	0.0333478	0.376187	0.373352	0.51	10.0672	0.0363066	0.01712	0.0821785	0.3656	1367933_at	12.9627	0.0345723	0.108888	0.110077	0.4485
WGCNA|Liver:1m	Yes	1367943_at	12.7967	0.0393733	0.056592	0.0854879	0.5042	15.2434	0.0367073	0.204052	0.265347	0.56	10.0672	0.0388767	0.0125412	0.0550524	0.3915	1367943_at	12.9627	0.0388036	0.056592	0.0854879	0.5034
WGCNA|Liver:1m	Yes	1367946_at	12.7967	0.023611	0.0308977	0.115075	0.3024	15.2434	0.0248188	0.105335	0.358788	0.38	10.0672	0.0371574	0.005436	0.0810588	0.3742	1367946_at	12.9627	0.0232435	0.0308977	0.115075	0.3015
WGCNA|Liver:1m	Yes	1368033_at	12.7967	0.0406261	0.0746388	0.232959	0.5203	15.2434	0.0469631	0.101874	0.296774	0.72	10.0672	0.0443306	0.0202012	0.202448	0.4464	1368031_at	12.9627	0.0620165	0.0457197	0.10493	0.8045
WGCNA|Liver:1m	Yes	1368063_a_at	12.7967	0.0209948	0.00404755	0.0369224	0.2689	15.2434	0.0317589	0.0180061	0.133543	0.48	10.0672	0.0340867	-0.00283168	0.0384365	0.3433	1368063_a_at	12.9627	0.0206205	0.00404755	0.0369224	0.2675
WGCNA|Liver:1m	Yes	1368087_a_at	12.7967	0.0293454	0.0672203	0.127607	0.3758	15.2434	0.0292687	0.265114	0.421695	0.45	10.0672	0.042012	-0.00627673	0.0740645	0.4231	1368087_a_at	12.9627	0.0290691	0.0672203	0.127607	0.3771
WGCNA|Liver:1m	Yes	1368094_at	12.7967	0.0302204	0.0389255	0.0711135	0.387	15.2434	0.038822	0.0867988	0.162785	0.59	10.0672	0.0346676	0.000216755	0.060631	0.3491	1368094_at	12.9627	0.0301631	0.0389255	0.0711135	0.3913
WGCNA|Liver:1m	Yes	1368109_at	12.7967	0.0345166	0.0175682	0.0789043	0.442	15.2434	0.032858	0.0826928	0.281227	0.5	10.0672	0.0308685	-0.0124772	0.0640003	0.3109	1368109_at	12.9627	0.033938	0.0175682	0.0789043	0.4403
WGCNA|Liver:1m	Yes	1368125_at	12.7967	0.0360027	0.0787821	0.143649	0.4611	15.2434	0.0359036	0.160478	0.263791	0.55	10.0672	0.0270701	-0.0191435	0.140721	0.2726	1368125_at	12.9627	0.0352965	0.0787821	0.143649	0.4579
WGCNA|Liver:1m	Yes	1368169_at	12.7967	0.0358929	0.0335208	0.0746898	0.4597	15.2434	0.03273	0.0610998	0.143686	0.5	10.0672	0.0397297	-9.91e-05	0.0794057	0.4001	1368169_at	12.9627	0.0353246	0.0335208	0.0746898	0.4583
WGCNA|Liver:1m	Yes	1368173_at	12.7967	0.0693363	0.0951745	0.141107	0.888	15.2434	0.0570709	0.294582	0.472994	0.87	10.0672	0.0815553	0.00741593	0.091093	0.8213	1368173_at	12.9627	0.0684405	0.0951745	0.141107	0.8879
WGCNA|Liver:1m	Yes	1368233_at	12.7967	0.0343845	0.0251466	0.0670564	0.4403	15.2434	0.0465807	0.0774101	0.205652	0.71	10.0672	0.0366795	0.00307969	0.0558137	0.3694	1368233_at	12.9627	0.034146	0.0251466	0.0670564	0.443
WGCNA|Liver:1m	Yes	1368268_at	12.7967	0.0412826	0.0323524	0.0827166	0.5287	15.2434	0.0421227	0.0650737	0.195502	0.64	10.0672	0.033258	-0.0230242	0.086361	0.3349	1368268_at	12.9627	0.0402793	0.0323524	0.0827166	0.5225
WGCNA|Liver:1m	Yes	1368330_at	12.7967	0.0503826	0.0212269	0.090187	0.6452	15.2434	0.0496623	0.0892166	0.331709	0.76	10.0672	0.050598	0.00937265	0.0605737	0.5095	1368330_at	12.9627	0.0499812	0.0212269	0.090187	0.6484
WGCNA|Liver:1m	Yes	1368435_at	12.7967	-0.0339886	-0.0333812	0.375872	-0.4353	15.2434	-0.0251728	-0.047106	1.2642	-0.38	10.0672	-0.0267204	-0.031597	0.20609	-0.2691	1368435_at	12.9627	-0.0336508	-0.0333812	0.375872	-0.4365
WGCNA|Liver:1m	Yes	1368661_at	12.7967	-0.0272894	-0.0749035	0.162875	-0.3495	15.2434	-0.0222598	-0.0463594	0.249471	-0.34	10.0672	-0.0393565	-0.0306836	0.12396	-0.3963	1368661_at	12.9627	-0.0266283	-0.0749035	0.162875	-0.3454
WGCNA|Liver:1m	Yes	1368904_at	12.7967	0.0333044	0.0505061	0.120175	0.4265	15.2434	0.0267863	0.118504	0.250437	0.41	10.0672	0.023933	0.0156195	0.13167	0.241	1368904_at	12.9627	0.0327428	0.0505061	0.120175	0.4248
WGCNA|Liver:1m	Yes	1368967_at	12.7967	0.06604	0.0691616	0.107304	0.8457	15.2434	0.0582453	0.241028	0.392792	0.89	10.0672	0.0765698	0.01812	0.082526	0.7711	1368967_at	12.9627	0.0652153	0.0691616	0.107304	0.846
WGCNA|Liver:1m	Yes	1369543_s_at	12.7967	0.0344727	0.0560266	0.0868431	0.4415	15.2434	0.0427117	0.172608	0.273266	0.65	10.0672	0.0149148	-0.00344227	0.0869251	0.1502	1369543_s_at	12.9627	0.034217	0.0560266	0.0868431	0.4439
WGCNA|Liver:1m	Yes	1369617_at	12.7967	0.0404248	0.0137303	0.102504	0.5177	15.2434	0.0412091	0.0898633	0.307454	0.63	10.0672	0.0289542	0.004563	0.0827445	0.2916	1399143_at	12.9627	0.0429266	-0.0205599	0.0761751	0.5569
WGCNA|Liver:1m	Yes	1369971_a_at	12.7967	0.0223417	-0.00760061	0.0765813	0.2861	15.2434	0.0328728	0.0267896	0.281736	0.5	10.0672	-0.00374514	-0.0252223	0.0537879	-0.0377	1369971_a_at	12.9627	0.0218786	-0.00760061	0.0765813	0.2838
WGCNA|Liver:1m	Yes	1370035_at	12.7967	0.0345368	0.0167654	0.0751054	0.4423	15.2434	0.0328093	0.0454808	0.260945	0.5	10.0672	0.0346711	-0.0171698	0.0535873	0.3491	1370035_at	12.9627	0.0338425	0.0167654	0.0751054	0.439
WGCNA|Liver:1m	Yes	1370163_at	12.7967	0.0484252	0.0574862	0.143303	0.6202	15.2434	0.0415957	0.205098	0.518275	0.63	10.0672	0.0723229	0.0169953	0.0851453	0.7283	1370163_at	12.9627	0.0476863	0.0574862	0.143303	0.6186
WGCNA|Liver:1m	Yes	1370171_at	12.7967	0.0372654	0.0263699	0.0886122	0.4772	15.2434	0.0329875	0.120966	0.206373	0.5	10.0672	0.0344747	-7.96e-05	0.0759142	0.3472	1370170_at	12.9627	0.0411673	0.0342076	0.0527339	0.534
WGCNA|Liver:1m	Yes	1370258_at	12.7967	0.0467786	0.0241341	0.0926999	0.5991	15.2434	0.047104	0.154029	0.344497	0.72	10.0672	0.0211585	0.00272102	0.0816242	0.2131	1370258_at	12.9627	0.046208	0.0241341	0.0926999	0.5994
WGCNA|Liver:1m	Yes	1370300_at	12.7967	0.0489249	0.0360336	0.0887269	0.6266	15.2434	0.0494599	0.162849	0.27183	0.75	10.0672	0.0516338	-0.0129065	0.0656372	0.52	1370300_at	12.9627	0.0481885	0.0360336	0.0887269	0.6251
WGCNA|Liver:1m	Yes	1370303_at	12.7967	0.0241372	0.0218703	0.0768253	0.3091	15.2434	0.0400393	0.116782	0.226092	0.61	10.0672	0.0241102	0.00781693	0.0720906	0.2428	1370303_at	12.9627	0.0234956	0.0218703	0.0768253	0.3048
WGCNA|Liver:1m	Yes	1370309_a_at	12.7967	0.059619	0.0337157	0.0764034	0.7635	15.2434	0.0552847	0.151731	0.25711	0.84	10.0672	0.0715024	0.00724737	0.0536454	0.72	1370309_a_at	12.9627	0.0589416	0.0337157	0.0764034	0.7646
WGCNA|Liver:1m	Yes	1370311_at	12.7967	0.0533149	0.0282619	0.060836	0.6828	15.2434	0.056044	0.102736	0.219106	0.85	10.0672	0.0581903	0.00619805	0.0445078	0.586	1370311_at	12.9627	0.052761	0.0282619	0.060836	0.6844
WGCNA|Liver:1m	Yes	1370317_at	12.7967	0.0344873	0.0307179	0.0710821	0.4417	15.2434	0.0312363	0.0794916	0.229902	0.48	10.0672	0.0314847	0.00010823	0.0632313	0.3171	1370317_at	12.9627	0.0340828	0.0307179	0.0710821	0.4421
WGCNA|Liver:1m	Yes	1370354_at	12.7967	0.0243881	0.0263778	0.066248	0.3123	15.2434	0.0272955	0.073788	0.231358	0.42	10.0672	0.0138853	0.00083884	0.0438415	0.1398	1370354_at	12.9627	0.0235558	0.0263778	0.066248	0.3056
WGCNA|Liver:1m	Yes	1370376_a_at	12.7967	0.0352973	-0.00569541	0.128382	0.452	15.2434	0.0339345	-0.0509124	0.367507	0.52	10.0672	0.043127	0.00837377	0.0836443	0.4343	1370376_a_at	12.9627	0.0352264	-0.00569541	0.128382	0.457
WGCNA|Liver:1m	Yes	1370460_at	12.7967	0.0402504	0.0229893	0.0671612	0.5155	15.2434	0.0383413	0.0838817	0.211909	0.58	10.0672	0.0388823	0.0127499	0.0532585	0.3916	1370460_at	12.9627	0.0396594	0.0229893	0.0671612	0.5145
WGCNA|Liver:1m	Yes	1370507_at	12.7967	0.0332109	0.0336969	0.0824309	0.4253	15.2434	0.0304291	0.0927127	0.210117	0.46	10.0672	0.0327944	0.0125796	0.0989556	0.3302	1370507_at	12.9627	0.0322887	0.0336969	0.0824309	0.4189
WGCNA|Liver:1m	Yes	1370536_at	12.7967	0.0508991	0.0718164	0.15508	0.6518	15.2434	0.0532191	0.0993702	0.300288	0.81	10.0672	0.0385301	0.0187297	0.125103	0.388	1370536_at	12.9627	0.0505495	0.0718164	0.15508	0.6558
WGCNA|Liver:1m	Yes	1370848_at	12.7967	0.0280612	0.0377974	0.137516	0.3594	15.2434	0.0223761	0.117645	0.328855	0.34	10.0672	-0.00171276	-0.0069836	0.0817333	-0.0172	1370848_at	12.9627	0.0274888	0.0377974	0.137516	0.3566
WGCNA|Liver:1m	Yes	1370911_at	12.7967	0.0493857	0.0436844	0.0617156	0.6325	15.2434	0.0465598	0.128101	0.213201	0.71	10.0672	0.0412288	0.00403392	0.0579408	0.4152	1370911_at	12.9627	0.0484341	0.0436844	0.0617156	0.6283
WGCNA|Liver:1m	Yes	1371002_at	12.7967	0.0258168	0.02723	0.0867444	0.3306	15.2434	0.0343861	0.0263902	0.169056	0.52	10.0672	0.0356203	0.00670817	0.0748614	0.3587	1371002_at	12.9627	0.0257145	0.02723	0.0867444	0.3336
WGCNA|Liver:1m	Yes	1371035_at	12.7967	0.043835	0.0513757	0.0943579	0.5614	15.2434	0.0451758	0.188309	0.284533	0.69	10.0672	0.0518139	0.0160012	0.0710937	0.5218	1371035_at	12.9627	0.0433177	0.0513757	0.0943579	0.5619
WGCNA|Liver:1m	Yes	1371278_at	12.7967	0.0261564	0.010209	0.110833	0.335	15.2434	0.0277249	0.0578141	0.156894	0.42	10.0672	0.0165779	-0.00632623	0.0955192	0.1669	1388286_a_at	12.9627	0.0340955	0.0116943	0.0531186	0.4423
WGCNA|Liver:1m	Yes	1371351_at	12.7967	0.0536098	0.0597748	0.0774138	0.6866	15.2434	0.0468075	0.198846	0.270003	0.71	10.0672	0.0666959	0.0212286	0.056948	0.6716	1388404_at	12.9627	0.0406883	0.0158694	0.0530766	0.5278
WGCNA|Liver:1m	Yes	1371443_at	12.7967	0.0271562	0.00253027	0.0578626	0.3478	15.2434	0.0332132	0.0161905	0.202063	0.51	10.0672	0.0135581	-0.00673736	0.0381367	0.1365	1371443_at	12.9627	0.0271085	0.00253027	0.0578626	0.3517
WGCNA|Liver:1m	Yes	1371478_at	12.7967	0.0396584	0.0442754	0.0776347	0.5079	15.2434	0.0474162	0.14406	0.220397	0.72	10.0672	0.0388166	0.0140918	0.0400479	0.3909	1371478_at	12.9627	0.0393979	0.0442754	0.0776347	0.5111
WGCNA|Liver:1m	Yes	1371498_at	12.7967	0.0668667	0.0778904	0.103799	0.8563	15.2434	0.0565893	0.25712	0.314492	0.86	10.0672	0.0781404	0.0262443	0.0693256	0.7869	1371498_at	12.9627	0.0661218	0.0778904	0.103799	0.8578
WGCNA|Liver:1m	Yes	1371543_at	12.7967	0.0568629	0.033885	0.0538109	0.7282	15.2434	0.0526444	0.145343	0.214178	0.8	10.0672	0.065335	0.00648632	0.0438914	0.6579	1371543_at	12.9627	0.0561045	0.033885	0.0538109	0.7278
WGCNA|Liver:1m	Yes	1371546_at	12.7967	0.0611479	0.0481417	0.0828363	0.7831	15.2434	0.0522994	0.144747	0.253139	0.8	10.0672	0.0626423	0.0104966	0.0561818	0.6308	1371546_at	12.9627	0.0604997	0.0481417	0.0828363	0.7848
WGCNA|Liver:1m	Yes	1371596_at	12.7967	0.0630031	0.0405131	0.0758082	0.8068	15.2434	0.0524606	0.126945	0.25328	0.8	10.0672	0.0769842	0.00949337	0.0548787	0.7752	1371596_at	12.9627	0.0621654	0.0405131	0.0758082	0.8064
WGCNA|Liver:1m	Yes	1371603_at	12.7967	0.0292074	0.0195291	0.0630841	0.374	15.2434	0.0338576	0.0892043	0.207025	0.52	10.0672	0.0162331	0.00294038	0.056016	0.1635	1371603_at	12.9627	0.0288049	0.0195291	0.0630841	0.3737
WGCNA|Liver:1m	Yes	1371631_at	12.7967	0.0588868	0.0519419	0.0783139	0.7541	15.2434	0.051676	0.170077	0.262385	0.79	10.0672	0.0569153	0.00956767	0.0470879	0.5731	1371631_at	12.9627	0.0578802	0.0519419	0.0783139	0.7509
WGCNA|Liver:1m	Yes	1371657_at	12.7967	0.059138	0.0211945	0.0575136	0.7573	15.2434	0.0515977	0.0721444	0.184729	0.79	10.0672	0.0454048	0.00335329	0.0380227	0.4572	1371657_at	12.9627	0.0580628	0.0211945	0.0575136	0.7532
WGCNA|Liver:1m	Yes	1371667_at	12.7967	0.0207584	0.0256225	0.074281	0.2658	15.2434	0.0221793	0.087596	0.220326	0.34	10.0672	0.0170646	-0.00978952	0.052618	0.1718	1371667_at	12.9627	0.0201383	0.0256225	0.074281	0.2612
WGCNA|Liver:1m	Yes	1371714_at	12.7967	0.0361984	0.0168104	0.0799487	0.4636	15.2434	0.0406784	0.0609048	0.290202	0.62	10.0672	0.0398383	0.00691083	0.0636819	0.4012	1371714_at	12.9627	0.0358802	0.0168104	0.0799487	0.4655
WGCNA|Liver:1m	Yes	1371722_at	12.7967	0.0400149	0.0453564	0.102957	0.5124	15.2434	0.0433068	0.124564	0.278466	0.66	10.0672	0.0330047	0.0015823	0.100359	0.3324	1371722_at	12.9627	0.0396074	0.0453564	0.102957	0.5138
WGCNA|Liver:1m	Yes	1371737_at	12.7967	0.0554457	0.0264095	0.0782799	0.7101	15.2434	0.048915	0.0669339	0.252015	0.75	10.0672	0.0504856	-0.000759207	0.0525581	0.5084	1371737_at	12.9627	0.0547321	0.0264095	0.0782799	0.71
WGCNA|Liver:1m	Yes	1371784_at	12.7967	0.0388543	0.0103157	0.0609894	0.4976	15.2434	0.0453193	0.063957	0.194604	0.69	10.0672	0.0454528	-0.0089704	0.0495543	0.4577	1371784_at	12.9627	0.0382797	0.0103157	0.0609894	0.4966
WGCNA|Liver:1m	Yes	1371806_at	12.7967	0.0202591	-0.00159037	0.0890096	0.2594	15.2434	0.0270723	0.0103917	0.166253	0.41	10.0672	0.0218547	0.00153381	0.0686308	0.2201	1371806_at	12.9627	0.0200115	-0.00159037	0.0890096	0.2596
WGCNA|Liver:1m	Yes	1371819_at	12.7967	-0.0296199	-0.0225852	0.0712043	-0.3793	15.2434	-0.0246968	-0.0668126	0.220087	-0.38	10.0672	-0.0285524	-0.00871012	0.057706	-0.2875	1371819_at	12.9627	-0.0290194	-0.0225852	0.0712043	-0.3765
WGCNA|Liver:1m	Yes	1371822_at	12.7967	0.056592	0.058818	0.0774798	0.7247	15.2434	0.0546317	0.190837	0.271348	0.83	10.0672	0.0592479	0.00690006	0.0684452	0.5966	1371822_at	12.9627	0.0558125	0.058818	0.0774798	0.724
WGCNA|Liver:1m	Yes	1371863_at	12.7967	0.0414166	0.0327998	0.0797392	0.5304	15.2434	0.0461401	0.142816	0.229498	0.7	10.0672	0.0497563	0.00907892	0.0635268	0.5011	1371863_at	12.9627	0.0408474	0.0327998	0.0797392	0.5299
WGCNA|Liver:1m	Yes	1371881_at	12.7967	0.0456527	0.0488167	0.0669468	0.5846	15.2434	0.0357602	0.0868479	0.141947	0.55	10.0672	0.0220573	0.000118058	0.0586748	0.2221	1371881_at	12.9627	0.0452895	0.0488167	0.0669468	0.5875
WGCNA|Liver:1m	Yes	1371911_at	12.7967	0.0369362	0.0435239	0.0619012	0.473	15.2434	0.0373535	0.133925	0.210906	0.57	10.0672	0.0400775	0.00520722	0.0409005	0.4036	1371911_at	12.9627	0.0364652	0.0435239	0.0619012	0.473
WGCNA|Liver:1m	Yes	1371917_at	12.7967	0.0186305	0.0429046	0.122084	0.2386	15.2434	0.0155272	0.073553	0.139317	0.24	10.0672	0.0112189	0.00777602	0.193977	0.113	1371917_at	12.9627	0.0185362	0.0429046	0.122084	0.2405
WGCNA|Liver:1m	Yes	1371936_at	12.7967	0.0622204	0.0450002	0.0862883	0.7968	15.2434	0.053102	0.18484	0.312425	0.81	10.0672	0.0805636	0.0238731	0.0566404	0.8113	1371936_at	12.9627	0.0615333	0.0450002	0.0862883	0.7982
WGCNA|Liver:1m	Yes	1371943_at	12.7967	0.0386041	0.0711231	0.109667	0.4944	15.2434	0.036693	0.125822	0.241472	0.56	10.0672	0.0373806	0.00395512	0.0874147	0.3764	1371943_at	12.9627	0.0381079	0.0711231	0.109667	0.4944
WGCNA|Liver:1m	Yes	1371953_at	12.7967	-0.0376865	-0.0699673	0.119862	-0.4826	15.2434	-0.025292	-0.253475	0.413358	-0.39	10.0672	-0.0387155	-0.00649526	0.0797131	-0.3899	1371953_at	12.9627	-0.0372597	-0.0699673	0.119862	-0.4834
WGCNA|Liver:1m	Yes	1371960_at	12.7967	0.034753	0.0302535	0.088129	0.4451	15.2434	0.030818	0.109137	0.290848	0.47	10.0672	0.0245037	0.0228953	0.0918495	0.2468	1371960_at	12.9627	0.0344847	0.0302535	0.088129	0.4474
WGCNA|Liver:1m	Yes	1371980_at	12.7967	0.0469616	0.0277367	0.098265	0.6014	15.2434	0.0471456	0.056874	0.317086	0.72	10.0672	0.0519784	0.00184162	0.0708384	0.5234	1371980_at	12.9627	0.0469397	0.0277367	0.098265	0.6089
WGCNA|Liver:1m	Yes	1371995_at	12.7967	0.0292383	0.102745	0.121872	0.3744	15.2434	0.0283004	0.211359	0.270874	0.43	10.0672	0.0100666	0.019979	0.106643	0.1014	1371995_at	12.9627	0.0291486	0.102745	0.121872	0.3781
WGCNA|Liver:1m	Yes	1372007_at	12.7967	0.0340843	0.0060422	0.0656399	0.4365	15.2434	0.0338926	0.0115883	0.16555	0.52	10.0672	0.0267428	-0.000610598	0.0520819	0.2693	1372007_at	12.9627	0.0340353	0.0060422	0.0656399	0.4415
WGCNA|Liver:1m	Yes	1372014_at	12.7967	0.034622	0.0117763	0.0684529	0.4434	15.2434	0.0335137	0.00302458	0.179444	0.51	10.0672	0.032888	-0.00881912	0.0584872	0.3312	1372014_at	12.9627	0.0342241	0.0117763	0.0684529	0.444
WGCNA|Liver:1m	Yes	1372028_at	12.7967	0.0632673	0.0638604	0.0996191	0.8102	15.2434	0.0530771	0.165594	0.313079	0.81	10.0672	0.0726511	0.0221797	0.0611919	0.7316	1372028_at	12.9627	0.062527	0.0638604	0.0996191	0.8111
WGCNA|Liver:1m	Yes	1372062_at	12.7967	0.0521535	0.0815358	0.113929	0.6679	15.2434	0.0486005	0.302083	0.384583	0.74	10.0672	0.0579175	0.0184648	0.0867645	0.5832	1372062_at	12.9627	0.0512363	0.0815358	0.113929	0.6647
WGCNA|Liver:1m	Yes	1372078_at	12.7967	0.0368186	-0.00169144	0.062292	0.4715	15.2434	0.0397382	0.0104516	0.191624	0.61	10.0672	0.00682914	-0.0113706	0.0473423	0.0688	1372077_at	12.9627	0.0513098	0.0243544	0.0565336	0.6656
WGCNA|Liver:1m	Yes	1372127_at	12.7967	0.0497076	0.0520271	0.0762898	0.6366	15.2434	0.0422038	0.164636	0.256189	0.64	10.0672	0.056019	0.000391829	0.05545	0.5641	1372127_at	12.9627	0.049088	0.0520271	0.0762898	0.6368
WGCNA|Liver:1m	Yes	1372155_at	12.7967	0.0376426	0.00776544	0.0612686	0.4821	15.2434	0.0347629	0.0286144	0.211159	0.53	10.0672	0.0613975	0.00751871	0.043726	0.6183	1372155_at	12.9627	0.0373209	0.00776544	0.0612686	0.4841
WGCNA|Liver:1m	Yes	1372173_at	12.7967	0.0334222	0.0550367	0.0995664	0.428	15.2434	0.042233	0.0345684	0.152684	0.64	10.0672	0.0353405	-0.00352427	0.074223	0.3559	1372173_at	12.9627	0.0329685	0.0550367	0.0995664	0.4277
WGCNA|Liver:1m	Yes	1372185_at	12.7967	0.0485548	0.0414728	0.0713251	0.6218	15.2434	0.0495023	0.154333	0.266693	0.76	10.0672	0.0481948	0.00664695	0.0583961	0.4853	1372185_at	12.9627	0.0479373	0.0414728	0.0713251	0.6219
WGCNA|Liver:1m	Yes	1372202_at	12.7967	0.0301076	0.0358731	0.0618994	0.3856	15.2434	0.0338914	0.127522	0.235504	0.52	10.0672	0.0266187	0.00610781	0.0535998	0.2681	1372202_at	12.9627	0.0294052	0.0358731	0.0618994	0.3815
WGCNA|Liver:1m	Yes	1372218_at	12.7967	0.0651833	0.0692589	0.1206	0.8348	15.2434	0.0594813	0.235779	0.362287	0.91	10.0672	0.0712982	0.0137455	0.0872865	0.718	1372218_at	12.9627	0.0643982	0.0692589	0.1206	0.8354
WGCNA|Liver:1m	Yes	1372255_at	12.7967	0.0600026	0.0348609	0.0787245	0.7684	15.2434	0.0557054	0.112905	0.265059	0.85	10.0672	0.0706676	0.00843724	0.0538929	0.7116	1372255_at	12.9627	0.0593914	0.0348609	0.0787245	0.7705
WGCNA|Liver:1m	Yes	1372279_at	12.7967	0.0281223	0.0171416	0.0670626	0.3601	15.2434	0.0373399	0.0665054	0.215378	0.57	10.0672	0.0190982	-0.00160332	0.0573277	0.1923	1372279_at	12.9627	0.0277571	0.0171416	0.0670626	0.3601
WGCNA|Liver:1m	Yes	1372312_at	12.7967	0.0523923	0.0479772	0.0849901	0.671	15.2434	0.0582511	0.170822	0.297492	0.89	10.0672	0.0555555	0.00267679	0.0659832	0.5595	1372312_at	12.9627	0.0519011	0.0479772	0.0849901	0.6733
WGCNA|Liver:1m	Yes	1372391_at	12.7967	0.0423159	0.00057156	0.0778494	0.5419	15.2434	0.0497313	0.0362719	0.241434	0.76	10.0672	0.0457673	-0.00823002	0.0583341	0.4609	1389013_at	12.9627	0.0516641	0.00295168	0.065702	0.6702
WGCNA|Liver:1m	Yes	1372409_at	12.7967	0.0285512	0.0352552	0.0710536	0.3656	15.2434	0.0287672	0.106805	0.246153	0.44	10.0672	0.012777	0.00637383	0.0687827	0.1287	1372409_at	12.9627	0.0283076	0.0352552	0.0710536	0.3672
WGCNA|Liver:1m	Yes	1372432_at	12.7967	0.0259567	0.00584449	0.0739053	0.3324	15.2434	0.0366968	0.0240737	0.223147	0.56	10.0672	0.0298294	-0.011341	0.0656127	0.3004	1372432_at	12.9627	0.0256497	0.00584449	0.0739053	0.3327
WGCNA|Liver:1m	Yes	1372436_at	12.7967	0.0307291	0.0280735	0.0794276	0.3935	15.2434	0.0451225	0.129054	0.209543	0.69	10.0672	0.0389118	0.011432	0.0646413	0.3918	1372436_at	12.9627	0.0300015	0.0280735	0.0794276	0.3892
WGCNA|Liver:1m	Yes	1372456_at	12.7967	0.0433126	0.0533286	0.0815176	0.5547	15.2434	0.0411702	0.146959	0.206016	0.63	10.0672	0.054201	0.0182389	0.0771953	0.5458	1372456_at	12.9627	0.0424135	0.0533286	0.0815176	0.5502
WGCNA|Liver:1m	Yes	1372461_at	12.7967	0.0548224	0.0162213	0.0789983	0.7021	15.2434	0.0501415	0.0975269	0.256678	0.76	10.0672	0.0670213	0.00668573	0.0478086	0.6749	1372461_at	12.9627	0.054347	0.0162213	0.0789983	0.705
WGCNA|Liver:1m	Yes	1372465_at	12.7967	0.0318345	0.050092	0.0742777	0.4077	15.2434	0.0500831	0.106727	0.199511	0.76	10.0672	0.0318531	0.00881687	0.0647058	0.3208	1372465_at	12.9627	0.0316241	0.050092	0.0742777	0.4102
WGCNA|Liver:1m	Yes	1372498_at	12.7967	0.0309591	0.0238795	0.0758061	0.3965	15.2434	0.040323	0.132892	0.263801	0.62	10.0672	0.0431472	0.00382504	0.060363	0.4345	1372498_at	12.9627	0.0309977	0.0238795	0.0758061	0.4021
WGCNA|Liver:1m	Yes	1372510_at	12.7967	0.0515684	0.134043	0.276322	0.6604	15.2434	0.0435367	0.384315	0.83062	0.66	10.0672	0.0679225	0.0159649	0.168532	0.684	1372510_at	12.9627	0.0511119	0.134043	0.276322	0.6631
WGCNA|Liver:1m	Yes	1372519_at	12.7967	0.0494837	0.0102742	0.0986676	0.6337	15.2434	0.0449855	0.0682657	0.294764	0.69	10.0672	0.0455615	0.00712244	0.069213	0.4588	1372519_at	12.9627	0.0491656	0.0102742	0.0986676	0.6378
WGCNA|Liver:1m	Yes	1372540_at	12.7967	0.0392474	0.0158323	0.0732287	0.5026	15.2434	0.0436129	0.039553	0.188197	0.67	10.0672	0.0443576	0.00759029	0.0648195	0.4467	1372540_at	12.9627	0.0384998	0.0158323	0.0732287	0.4994
WGCNA|Liver:1m	Yes	1372578_at	12.7967	0.030868	0.0236277	0.112078	0.3953	15.2434	0.037799	0.0542873	0.225174	0.58	10.0672	0.0330183	0.00906602	0.0962166	0.3325	1372578_at	12.9627	0.0306036	0.0236277	0.112078	0.397
WGCNA|Liver:1m	Yes	1372591_at	12.7967	0.0331028	0.0543806	0.0762553	0.4239	15.2434	0.0399027	0.178303	0.261645	0.61	10.0672	0.0344767	0.020744	0.067299	0.3472	1372591_at	12.9627	0.0326492	0.0543806	0.0762553	0.4235
WGCNA|Liver:1m	Yes	1372611_at	12.7967	0.0319702	0.0886424	0.137034	0.4094	15.2434	0.0373621	0.125396	0.226176	0.57	10.0672	0.0244706	-0.0239876	0.156859	0.2464	1372611_at	12.9627	0.0313216	0.0886424	0.137034	0.4063
WGCNA|Liver:1m	Yes	1372635_at	12.7967	0.0321777	0.0255674	0.110132	0.4121	15.2434	0.0261851	0.048957	0.236996	0.4	10.0672	0.0281215	-0.0166638	0.121121	0.2832	1370976_at	12.9627	0.0409851	0.0188833	0.072316	0.5317
WGCNA|Liver:1m	Yes	1372656_at	12.7967	0.0298356	0.0181076	0.0634505	0.3821	15.2434	0.0317936	0.0271598	0.191288	0.49	10.0672	0.00966528	0.00308354	0.043213	0.0973	1372656_at	12.9627	0.0296939	0.0181076	0.0634505	0.3852
WGCNA|Liver:1m	Yes	1372661_at	12.7967	0.0545208	0.0263102	0.0935343	0.6982	15.2434	0.0512674	0.0712657	0.308887	0.78	10.0672	0.055976	0.0100812	0.0540781	0.5637	1372661_at	12.9627	0.0542457	0.0263102	0.0935343	0.7037
WGCNA|Liver:1m	Yes	1372677_at	12.7967	0.0400171	0.0310041	0.0640951	0.5125	15.2434	0.0455148	0.0645668	0.160164	0.69	10.0672	0.0299833	0.0116144	0.074498	0.3019	1372677_at	12.9627	0.039289	0.0310041	0.0640951	0.5097
WGCNA|Liver:1m	Yes	1372679_at	12.7967	0.0377449	0.0161856	0.050691	0.4834	15.2434	0.0353957	0.0661336	0.152576	0.54	10.0672	0.0466735	0.00436217	0.0388068	0.47	1372679_at	12.9627	0.0373308	0.0161856	0.050691	0.4843
WGCNA|Liver:1m	Yes	1372714_at	12.7967	0.0198225	-0.00774021	0.0596413	0.2539	15.2434	0.0198889	-0.0424731	0.168913	0.3	10.0672	0.034481	-0.00731711	0.0441612	0.3472	1372714_at	12.9627	0.0191227	-0.00774021	0.0596413	0.2481
WGCNA|Liver:1m	Yes	1372732_at	12.7967	0.0297705	0.0118214	0.0681498	0.3813	15.2434	0.0467632	0.100905	0.205375	0.71	10.0672	0.0249757	-0.0017926	0.0527192	0.2515	1372732_at	12.9627	0.0291941	0.0118214	0.0681498	0.3787
WGCNA|Liver:1m	Yes	1372743_at	12.7967	0.0277503	0.0459072	0.0712822	0.3554	15.2434	0.0224144	0.128713	0.236587	0.34	10.0672	0.0305369	0.0189766	0.0565241	0.3075	1372743_at	12.9627	0.0268476	0.0459072	0.0712822	0.3483
WGCNA|Liver:1m	Yes	1372759_at	12.7967	0.0424886	0.0511312	0.0628303	0.5441	15.2434	0.0443108	0.169842	0.204877	0.68	10.0672	0.0483711	0.00131184	0.0409365	0.4871	1372759_at	12.9627	0.0419229	0.0511312	0.0628303	0.5439
WGCNA|Liver:1m	Yes	1372784_at	12.7967	0.0348767	0.0103986	0.0691776	0.4466	15.2434	0.0355921	0.0339247	0.210074	0.54	10.0672	0.0427929	-0.0147407	0.0455899	0.4309	1372784_at	12.9627	0.0342004	0.0103986	0.0691776	0.4437
WGCNA|Liver:1m	Yes	1372787_at	12.7967	0.0638102	0.0606962	0.0720974	0.8172	15.2434	0.0566208	0.211502	0.272324	0.86	10.0672	0.055623	0.00299278	0.0530876	0.5601	1372787_at	12.9627	0.063012	0.0606962	0.0720974	0.8174
WGCNA|Liver:1m	Yes	1372815_at	12.7967	0.0599408	0.0317268	0.0770259	0.7676	15.2434	0.0534962	0.0743733	0.256204	0.82	10.0672	0.060609	0.0112726	0.0588113	0.6103	1372815_at	12.9627	0.0591322	0.0317268	0.0770259	0.7671
WGCNA|Liver:1m	Yes	1372840_at	12.7967	0.0346529	0.0649422	0.0923502	0.4438	15.2434	0.0357335	0.17245	0.323129	0.55	10.0672	0.0310892	-0.0020399	0.0713467	0.3131	1372840_at	12.9627	0.0339273	0.0649422	0.0923502	0.4401
WGCNA|Liver:1m	Yes	1372853_at	12.7967	0.0215111	0.0153859	0.0694767	0.2755	15.2434	0.0245659	0.0538602	0.185521	0.37	10.0672	0.0355049	-0.00136418	0.0435607	0.3575	1372853_at	12.9627	0.021447	0.0153859	0.0694767	0.2782
WGCNA|Liver:1m	Yes	1372902_at	12.7967	0.050652	0.0424563	0.0892241	0.6487	15.2434	0.0479671	0.147725	0.332184	0.73	10.0672	0.0518028	0.0115706	0.0644339	0.5217	1372902_at	12.9627	0.0499818	0.0424563	0.0892241	0.6484
WGCNA|Liver:1m	Yes	1372932_at	12.7967	0.0452853	0.0550774	0.0950972	0.5799	15.2434	0.0502271	0.162127	0.210949	0.77	10.0672	0.0476664	0.0126018	0.0815892	0.48	1372932_at	12.9627	0.0447989	0.0550774	0.0950972	0.5812
WGCNA|Liver:1m	Yes	1372941_at	12.7967	0.0448071	0.0320824	0.0812377	0.5738	15.2434	0.0439391	0.10768	0.270071	0.67	10.0672	0.0264218	0.0019952	0.0610735	0.2661	1372941_at	12.9627	0.0441463	0.0320824	0.0812377	0.5727
WGCNA|Liver:1m	Yes	1372945_at	12.7967	0.0163505	0.0190109	0.0964038	0.2094	15.2434	0.0328842	0.0728986	0.231102	0.5	10.0672	0.00950964	-0.0045325	0.120812	0.0958	1372945_at	12.9627	0.0160837	0.0190109	0.0964038	0.2086
WGCNA|Liver:1m	Yes	1372946_at	12.7967	0.034048	0.0292369	0.0673197	0.436	15.2434	0.0328066	0.100372	0.23239	0.5	10.0672	0.0374194	0.00657507	0.0461817	0.3768	1372946_at	12.9627	0.0331891	0.0292369	0.0673197	0.4305
WGCNA|Liver:1m	Yes	1372952_at	12.7967	0.0403568	0.010909	0.0796673	0.5168	15.2434	0.0489343	0.0847911	0.201348	0.75	10.0672	0.0307552	0.00351261	0.0752536	0.3097	1372952_at	12.9627	0.0402017	0.010909	0.0796673	0.5215
WGCNA|Liver:1m	Yes	1372988_at	12.7967	0.022381	0.00232232	0.0632121	0.2866	15.2434	0.043202	0.0491767	0.130798	0.66	10.0672	0.0249936	-0.00211758	0.0670176	0.2517	1372988_at	12.9627	0.022306	0.00232232	0.0632121	0.2894
WGCNA|Liver:1m	Yes	1373001_at	12.7967	0.0382888	0.135155	0.311152	0.4903	15.2434	0.0476625	0.182594	0.302504	0.73	10.0672	0.0419909	-0.0058392	0.27279	0.4229	1389625_at	12.9627	0.0528852	0.0567844	0.136214	0.6861
WGCNA|Liver:1m	Yes	1373004_at	12.7967	0.0523421	0.0401583	0.101049	0.6703	15.2434	0.0520158	0.132516	0.293614	0.79	10.0672	0.0452575	0.00198034	0.0823266	0.4558	1373004_at	12.9627	0.0517557	0.0401583	0.101049	0.6714
WGCNA|Liver:1m	Yes	1373068_at	12.7967	0.0363206	0.0299508	0.0947887	0.4651	15.2434	0.0404861	0.212883	0.333356	0.62	10.0672	0.0334195	0.0164316	0.0649518	0.3365	1373068_at	12.9627	0.0362841	0.0299508	0.0947887	0.4707
WGCNA|Liver:1m	Yes	1373107_at	12.7967	0.0351811	0.0502037	0.0687635	0.4505	15.2434	0.047229	0.172842	0.240884	0.72	10.0672	0.0314824	0.0069492	0.0697005	0.317	1373107_at	12.9627	0.0345552	0.0502037	0.0687635	0.4483
WGCNA|Liver:1m	Yes	1373117_at	12.7967	0.0146869	-0.013959	0.0546901	0.1881	15.2434	0.0243807	-0.0254101	0.176213	0.37	10.0672	0.0031325	-0.00780154	0.0549132	0.0315	1373117_at	12.9627	0.014674	-0.013959	0.0546901	0.1904
WGCNA|Liver:1m	Yes	1373120_at	12.7967	0.0294875	0.0203399	0.12442	0.3776	15.2434	0.0271699	0.0769447	0.168862	0.41	10.0672	0.0252928	0.00519094	0.12228	0.2547	1373120_at	12.9627	0.0288752	0.0203399	0.12442	0.3746
WGCNA|Liver:1m	Yes	1373162_at	12.7967	0.0425067	0.0705306	0.147167	0.5444	15.2434	0.0351343	0.183091	0.384898	0.54	10.0672	0.0543602	0.0139329	0.0933049	0.5474	1373162_at	12.9627	0.0424858	0.0705306	0.147167	0.5512
WGCNA|Liver:1m	Yes	1373169_at	12.7967	0.0359952	-0.000439602	0.0740512	0.461	15.2434	0.0344867	-0.02147	0.194271	0.53	10.0672	0.0351313	0.00177063	0.0660515	0.3538	1373169_at	12.9627	0.0357284	-0.000439602	0.0740512	0.4635
WGCNA|Liver:1m	Yes	1373184_at	12.7967	0.0260523	0.0127289	0.0778797	0.3336	15.2434	0.0355117	0.0673241	0.258699	0.54	10.0672	0.0144874	-0.0232766	0.0748775	0.1459	1373184_at	12.9627	0.0252142	0.0127289	0.0778797	0.3271
WGCNA|Liver:1m	Yes	1373190_at	12.7967	0.0228708	0.0162893	0.067183	0.2929	15.2434	0.0321103	0.111536	0.244661	0.49	10.0672	0.0172399	0.000712197	0.0512798	0.1736	1373190_at	12.9627	0.0223451	0.0162893	0.067183	0.2899
WGCNA|Liver:1m	Yes	1373200_at	12.7967	0.0669402	0.0703581	0.105494	0.8573	15.2434	0.0582638	0.232682	0.386479	0.89	10.0672	0.0825846	0.0128481	0.0712964	0.8316	1373200_at	12.9627	0.0663259	0.0703581	0.105494	0.8604
WGCNA|Liver:1m	Yes	1373263_at	12.7967	0.0535906	0.0331931	0.0922636	0.6863	15.2434	0.0567495	0.153392	0.246624	0.87	10.0672	0.061405	0.00551782	0.0696116	0.6184	1373263_at	12.9627	0.0527398	0.0331931	0.0922636	0.6842
WGCNA|Liver:1m	Yes	1373293_at	12.7967	0.048049	0.039056	0.0673574	0.6153	15.2434	0.0483411	0.0702504	0.201807	0.74	10.0672	0.0456565	0.00131137	0.0627821	0.4598	1373293_at	12.9627	0.0474348	0.039056	0.0673574	0.6154
WGCNA|Liver:1m	Yes	1373438_at	12.7967	0.0366256	-0.00627538	0.122947	0.469	15.2434	0.0345881	-0.0138218	0.397824	0.53	10.0672	0.0245829	-0.00199094	0.0924177	0.2476	1373438_at	12.9627	0.0362533	-0.00627538	0.122947	0.4703
WGCNA|Liver:1m	Yes	1373455_at	12.7967	0.0216685	0.0182687	0.0525249	0.2775	15.2434	0.0277229	0.0323364	0.14128	0.42	10.0672	0.0132636	0.00387762	0.053253	0.1336	1373455_at	12.9627	0.0214639	0.0182687	0.0525249	0.2784
WGCNA|Liver:1m	Yes	1373467_at	12.7967	0.0543761	0.0426479	0.0744284	0.6964	15.2434	0.053083	0.150903	0.231744	0.81	10.0672	0.0511692	0.00405654	0.0775624	0.5153	1373467_at	12.9627	0.053477	0.0426479	0.0744284	0.6937
WGCNA|Liver:1m	Yes	1373481_at	12.7967	0.0379051	0.0260098	0.0561656	0.4854	15.2434	0.037163	0.0790599	0.16726	0.57	10.0672	0.0447701	-0.00512333	0.0445382	0.4508	1373481_at	12.9627	0.0373211	0.0260098	0.0561656	0.4842
WGCNA|Liver:1m	Yes	1373549_at	12.7967	0.0378662	-0.00788654	0.0806483	0.4849	15.2434	0.0423665	-0.0588141	0.249556	0.65	10.0672	0.0265484	-0.00466477	0.0709614	0.2673	1373549_at	12.9627	0.0378721	-0.00788654	0.0806483	0.4913
WGCNA|Liver:1m	Yes	1373604_at	12.7967	-0.0187112	-0.0800154	0.117184	-0.2396	15.2434	-0.0286998	-0.0418387	0.129547	-0.44	10.0672	-0.00181041	-0.00120083	0.0958659	-0.0182	1373604_at	12.9627	-0.018317	-0.0800154	0.117184	-0.2376
WGCNA|Liver:1m	Yes	1373685_at	12.7967	0.0288476	0.208503	0.233006	0.3694	15.2434	0.0225676	0.3677	0.414074	0.34	10.0672	0.0231945	0.041045	0.286587	0.2336	1373685_at	12.9627	0.0281635	0.208503	0.233006	0.3654
WGCNA|Liver:1m	Yes	1373702_at	12.7967	0.0370353	0.0492043	0.0987461	0.4743	15.2434	0.0388106	0.15057	0.265235	0.59	10.0672	0.0448907	-0.00652167	0.0672883	0.4521	1373702_at	12.9627	0.0369903	0.0492043	0.0987461	0.4799
WGCNA|Liver:1m	Yes	1373704_at	12.7967	0.0236922	0.0199144	0.0453434	0.3034	15.2434	0.0281645	0.0292058	0.123271	0.43	10.0672	0.0280554	0.000975784	0.0398848	0.2825	1373704_at	12.9627	0.0234783	0.0199144	0.0453434	0.3046
WGCNA|Liver:1m	Yes	1373708_at	12.7967	0.0307818	0.0162505	0.0863631	0.3942	15.2434	0.0407553	0.0854547	0.245738	0.62	10.0672	0.0327404	0.00562546	0.0677452	0.3297	1373708_at	12.9627	0.030484	0.0162505	0.0863631	0.3955
WGCNA|Liver:1m	Yes	1373738_at	12.7967	0.0514367	0.0445286	0.115195	0.6587	15.2434	0.0442487	0.159671	0.411557	0.68	10.0672	0.0670575	0.0142278	0.0707664	0.6753	1373738_at	12.9627	0.0505247	0.0445286	0.115195	0.6554
WGCNA|Liver:1m	Yes	1373741_at	12.7967	0.056246	0.0383364	0.0882079	0.7203	15.2434	0.0526814	0.128416	0.266013	0.8	10.0672	0.0514392	0.0206196	0.0662893	0.518	1373741_at	12.9627	0.0560409	0.0383364	0.0882079	0.727
WGCNA|Liver:1m	Yes	1373748_at	12.7967	-0.0446966	-0.0676287	0.157994	-0.5724	15.2434	-0.0277543	-0.227988	0.512788	-0.42	10.0672	-0.0434555	-0.022363	0.126736	-0.4376	1373748_at	12.9627	-0.0441941	-0.0676287	0.157994	-0.5733
WGCNA|Liver:1m	Yes	1373768_at	12.7967	0.0414601	0.0251	0.0533358	0.531	15.2434	0.0457346	0.0785146	0.158658	0.7	10.0672	0.03085	0.00384571	0.0521456	0.3107	1373768_at	12.9627	0.0404962	0.0251	0.0533358	0.5253
WGCNA|Liver:1m	Yes	1373840_at	12.7967	0.0463872	0.0410177	0.0728889	0.5941	15.2434	0.0416374	0.0928433	0.214947	0.64	10.0672	0.0544522	0.00237602	0.0563049	0.5483	1373840_at	12.9627	0.0458022	0.0410177	0.0728889	0.5942
WGCNA|Liver:1m	Yes	1373844_at	12.7967	0.0351738	0.0340121	0.0721081	0.4505	15.2434	0.0404046	0.155879	0.219877	0.62	10.0672	0.0412727	0.0168173	0.0507133	0.4156	1373844_at	12.9627	0.035018	0.0340121	0.0721081	0.4543
WGCNA|Liver:1m	Yes	1373849_at	12.7967	0.0447903	0.0199231	0.0663701	0.5736	15.2434	0.0469192	0.0349247	0.220686	0.72	10.0672	0.0468493	0.000789343	0.0458368	0.4718	1373849_at	12.9627	0.0444744	0.0199231	0.0663701	0.5769
WGCNA|Liver:1m	Yes	1373876_at	12.7967	0.0340783	0.00810275	0.0448539	0.4364	15.2434	0.0402491	0.017278	0.148707	0.61	10.0672	0.00362	0.00490906	0.0405738	0.0365	1373876_at	12.9627	0.0339232	0.00810275	0.0448539	0.4401
WGCNA|Liver:1m	Yes	1373904_at	12.7967	0.0511035	0.0967373	0.122245	0.6545	15.2434	0.0434797	0.400026	0.44474	0.66	10.0672	0.049428	0.0190729	0.089717	0.4977	1373904_at	12.9627	0.0502435	0.0967373	0.122245	0.6518
WGCNA|Liver:1m	Yes	1373905_at	12.7967	0.0311131	0.0109312	0.0609731	0.3984	15.2434	0.0351691	0.0320261	0.224252	0.54	10.0672	0.0269256	-0.00120817	0.0360924	0.2711	1373905_at	12.9627	0.0305188	0.0109312	0.0609731	0.3959
WGCNA|Liver:1m	Yes	1373941_at	12.7967	0.0281254	0.0225948	0.061911	0.3602	15.2434	0.0303882	0.0529662	0.202195	0.46	10.0672	0.0228444	-0.00362019	0.0518946	0.23	1373941_at	12.9627	0.0275419	0.0225948	0.061911	0.3573
WGCNA|Liver:1m	Yes	1374053_at	12.7967	0.0237165	0.0238014	0.0633874	0.3037	15.2434	0.0320442	0.0913533	0.177123	0.49	10.0672	0.0260327	-0.00318911	0.053745	0.2622	1374053_at	12.9627	0.0231198	0.0238014	0.0633874	0.2999
WGCNA|Liver:1m	Yes	1374063_at	12.7967	0.0340188	-0.000521254	0.101168	0.4357	15.2434	0.0348779	0.0224777	0.275158	0.53	10.0672	0.0321744	-0.0138689	0.0642393	0.324	1374063_at	12.9627	0.0334851	-0.000521254	0.101168	0.4344
WGCNA|Liver:1m	Yes	1374067_at	12.7967	0.0390313	0.060496	0.0752187	0.4999	15.2434	0.039656	0.200496	0.253405	0.6	10.0672	0.0535473	0.0154262	0.0512188	0.5392	1374067_at	12.9627	0.038359	0.060496	0.0752187	0.4976
WGCNA|Liver:1m	Yes	1374133_at	12.7967	0.0561184	0.086657	0.105234	0.7187	15.2434	0.0473415	0.253321	0.280653	0.72	10.0672	0.0623781	0.0202948	0.093308	0.6282	1374133_at	12.9627	0.0552686	0.086657	0.105234	0.717
WGCNA|Liver:1m	Yes	1374135_at	12.7967	0.0542982	0.0563578	0.0892055	0.6954	15.2434	0.0479891	0.196773	0.325115	0.73	10.0672	0.0683577	0.0264406	0.0627712	0.6884	1374135_at	12.9627	0.0539922	0.0563578	0.0892055	0.7004
WGCNA|Liver:1m	Yes	1374152_at	12.7967	0.0529655	0.0457266	0.102517	0.6783	15.2434	0.0530946	0.108252	0.295315	0.81	10.0672	0.0429662	0.00520722	0.0920144	0.4327	1374152_at	12.9627	0.0523948	0.0457266	0.102517	0.6797
WGCNA|Liver:1m	Yes	1374182_at	12.7967	0.0384362	0.0425688	0.0690223	0.4922	15.2434	0.041303	0.155273	0.23938	0.63	10.0672	0.0380089	0.00308585	0.051169	0.3828	1374182_at	12.9627	0.0381783	0.0425688	0.0690223	0.4953
WGCNA|Liver:1m	Yes	1374186_at	12.7967	0.0471752	0.0358024	0.0635808	0.6041	15.2434	0.0477062	0.132218	0.229401	0.73	10.0672	0.0455293	0.00873363	0.0652097	0.4585	1374186_at	12.9627	0.0465654	0.0358024	0.0635808	0.6041
WGCNA|Liver:1m	Yes	1374227_at	12.7967	0.0468198	0.0314986	0.094952	0.5996	15.2434	0.0487273	0.111356	0.314176	0.74	10.0672	0.0422386	8.29e-06	0.0743266	0.4254	1374227_at	12.9627	0.0465253	0.0314986	0.094952	0.6036
WGCNA|Liver:1m	Yes	1374230_at	12.7967	0.0226608	0.0104621	0.0644521	0.2902	15.2434	0.0279165	0.0321029	0.176944	0.43	10.0672	0.0183191	-0.00822836	0.0619256	0.1845	1390147_at	12.9627	0.0117301	0.00157691	0.0623559	0.1522
WGCNA|Liver:1m	Yes	1374255_at	12.7967	0.0455196	0.0395234	0.0836254	0.5829	15.2434	0.0444361	0.102553	0.181824	0.68	10.0672	0.0541515	0.000293606	0.0652615	0.5453	1374255_at	12.9627	0.0452742	0.0395234	0.0836254	0.5873
WGCNA|Liver:1m	Yes	1374279_at	12.7967	0.0484509	0.03877	0.0983114	0.6205	15.2434	0.0518176	0.155049	0.267222	0.79	10.0672	0.0603074	0.00984216	0.079634	0.6073	1379810_at	12.9627	0.0558583	0.0288558	0.0861722	0.7246
WGCNA|Liver:1m	Yes	1374288_at	12.7967	0.0649567	0.0785335	0.120281	0.8319	15.2434	0.0580817	0.223061	0.341599	0.89	10.0672	0.0619223	0.0202927	0.103054	0.6236	1374288_at	12.9627	0.0640338	0.0785335	0.120281	0.8307
WGCNA|Liver:1m	Yes	1374289_at	12.7967	0.0595848	0.046644	0.0819856	0.7631	15.2434	0.0561445	0.189717	0.27965	0.86	10.0672	0.0721232	0.0150647	0.0609882	0.7263	1374289_at	12.9627	0.0587832	0.046644	0.0819856	0.7626
WGCNA|Liver:1m	Yes	1374312_at	12.7967	0.0298207	0.0134281	0.0615058	0.3819	15.2434	0.0292091	0.0338971	0.161076	0.45	10.0672	0.00688173	-0.00445181	0.0475961	0.0693	1374312_at	12.9627	0.0295396	0.0134281	0.0615058	0.3832
WGCNA|Liver:1m	Yes	1374326_at	12.7967	0.0640642	0.0978115	0.126867	0.8204	15.2434	0.0511806	0.274757	0.394359	0.78	10.0672	0.0716908	0.0331243	0.0979436	0.7219	1374326_at	12.9627	0.0634152	0.0978115	0.126867	0.8227
WGCNA|Liver:1m	Yes	1374341_at	12.7967	0.0361339	0.0364865	0.0747632	0.4627	15.2434	0.047422	0.0518387	0.187049	0.72	10.0672	0.0365932	-0.00739763	0.0625703	0.3685	1374341_at	12.9627	0.0356266	0.0364865	0.0747632	0.4622
WGCNA|Liver:1m	Yes	1374355_at	12.7967	-0.0242412	-0.0304502	0.0977093	-0.3104	15.2434	-0.0178574	-0.0753856	0.321699	-0.27	10.0672	-0.0208964	-0.0149938	0.0710887	-0.2104	1374355_at	12.9627	-0.0239449	-0.0304502	0.0977093	-0.3106
WGCNA|Liver:1m	Yes	1374361_at	12.7967	0.029946	0.037193	0.0692102	0.3835	15.2434	0.014068	0.0234009	0.149137	0.21	10.0672	0.0341639	0.00681806	0.0521625	0.344	1374361_at	12.9627	0.0302559	0.037193	0.0692102	0.3925
WGCNA|Liver:1m	Yes	1374398_at	12.7967	0.0407521	0.027768	0.0617202	0.5219	15.2434	0.039562	0.0504409	0.190324	0.6	10.0672	0.0397647	0.00684778	0.0567627	0.4004	1374398_at	12.9627	0.0403348	0.027768	0.0617202	0.5232
WGCNA|Liver:1m	Yes	1374415_at	12.7967	0.0482012	0.0274913	0.093501	0.6173	15.2434	0.0507906	0.118369	0.224927	0.77	10.0672	0.0421485	0.00260705	0.0837872	0.4244	1374415_at	12.9627	0.0473542	0.0274913	0.093501	0.6143
WGCNA|Liver:1m	Yes	1374424_at	12.7967	0.0589834	0.0646781	0.0881216	0.7554	15.2434	0.0566952	0.221359	0.28738	0.86	10.0672	0.0618744	0.0155405	0.0710197	0.6231	1374424_at	12.9627	0.0582889	0.0646781	0.0881216	0.7562
WGCNA|Liver:1m	Yes	1374506_at	12.7967	0.0435324	0.0494506	0.0959505	0.5575	15.2434	0.0467295	0.113771	0.260565	0.71	10.0672	0.0319971	0.00133813	0.109741	0.3222	1374506_at	12.9627	0.0431095	0.0494506	0.0959505	0.5592
WGCNA|Liver:1m	Yes	1374532_at	12.7967	0.0361994	0.0239028	0.0689128	0.4636	15.2434	0.0377838	0.100295	0.185157	0.58	10.0672	0.044804	0.0113423	0.0583555	0.4512	1374532_at	12.9627	0.0355991	0.0239028	0.0689128	0.4618
WGCNA|Liver:1m	Yes	1374538_at	12.7967	0.051386	0.0567211	0.105887	0.6581	15.2434	0.0435982	0.106556	0.25451	0.67	10.0672	0.0520793	0.00285915	0.0597091	0.5244	1374538_at	12.9627	0.0508665	0.0567211	0.105887	0.6599
WGCNA|Liver:1m	Yes	1374553_at	12.7967	0.028073	0.0178023	0.0914311	0.3595	15.2434	0.0416521	0.128464	0.296105	0.64	10.0672	0.0258313	-0.00355672	0.0817354	0.2601	1388508_at	12.9627	0.0270739	0.00788976	0.0527214	0.3512
WGCNA|Liver:1m	Yes	1374569_at	12.7967	0.0472876	0.028737	0.0701496	0.6056	15.2434	0.0501099	0.0593026	0.218404	0.76	10.0672	0.043445	0.0106419	0.0546953	0.4375	1374569_at	12.9627	0.0471994	0.028737	0.0701496	0.6123
WGCNA|Liver:1m	Yes	1374577_at	12.7967	0.057851	0.0545012	0.0862535	0.7409	15.2434	0.0507845	0.153118	0.245763	0.77	10.0672	0.0647654	0.0147773	0.065376	0.6522	1374577_at	12.9627	0.0572002	0.0545012	0.0862535	0.742
WGCNA|Liver:1m	Yes	1374621_at	12.7967	0.0303862	0.00244664	0.115982	0.3891	15.2434	0.0380503	0.0685284	0.190197	0.58	10.0672	0.0319243	-0.0182546	0.154745	0.3215	1374621_at	12.9627	0.0300619	0.00244664	0.115982	0.39
WGCNA|Liver:1m	Yes	1374632_at	12.7967	0.0494209	0.0674411	0.103248	0.6329	15.2434	0.0511984	0.153226	0.256423	0.78	10.0672	0.0468431	0.0133204	0.100911	0.4717	1374632_at	12.9627	0.0487958	0.0674411	0.103248	0.633
WGCNA|Liver:1m	Yes	1374640_at	12.7967	0.0470295	0.0889347	0.163109	0.6023	15.2434	0.0440577	0.247515	0.415837	0.67	10.0672	0.0442672	-0.00156495	0.117251	0.4458	1374640_at	12.9627	0.046073	0.0889347	0.163109	0.5977
WGCNA|Liver:1m	Yes	1374668_at	12.7967	0.031497	0.0656624	0.106326	0.4034	15.2434	0.0418052	0.0929723	0.226254	0.64	10.0672	0.0202794	-0.0102655	0.118032	0.2042	1374668_at	12.9627	0.0311175	0.0656624	0.106326	0.4037
WGCNA|Liver:1m	Yes	1374764_at	12.7967	0.0623386	0.0646604	0.107706	0.7983	15.2434	0.054968	0.182579	0.280863	0.84	10.0672	0.0567324	0.012787	0.0901299	0.5713	1374764_at	12.9627	0.0617885	0.0646604	0.107706	0.8016
WGCNA|Liver:1m	Yes	1374793_at	12.7967	0.0514255	0.0527514	0.105103	0.6586	15.2434	0.0526958	0.200665	0.337272	0.8	10.0672	0.0589951	0.00415713	0.085227	0.5941	1374793_at	12.9627	0.0510501	0.0527514	0.105103	0.6623
WGCNA|Liver:1m	Yes	1374804_at	12.7967	0.0622427	0.0789359	0.114994	0.7971	15.2434	0.0566678	0.210238	0.331175	0.86	10.0672	0.0660697	0.00117022	0.0963775	0.6653	1374804_at	12.9627	0.0613686	0.0789359	0.114994	0.7961
WGCNA|Liver:1m	Yes	1374834_at	12.7967	0.0557966	0.0293683	0.0741633	0.7146	15.2434	0.0475268	0.0650983	0.194117	0.73	10.0672	0.0590978	0.00730823	0.0547465	0.5951	1374834_at	12.9627	0.0554214	0.0293683	0.0741633	0.719
WGCNA|Liver:1m	Yes	1374836_at	12.7967	0.036631	0.0440067	0.0832972	0.4691	15.2434	0.0328472	0.124565	0.205538	0.5	10.0672	0.0392995	0.0124454	0.0640972	0.3958	1374836_at	12.9627	0.0366738	0.0440067	0.0832972	0.4758
WGCNA|Liver:1m	Yes	1374842_at	12.7967	0.0642751	0.0687977	0.082716	0.8231	15.2434	0.0575719	0.215143	0.310838	0.88	10.0672	0.0674446	0.00621137	0.0550453	0.6792	1374842_at	12.9627	0.0633721	0.0687977	0.082716	0.8221
WGCNA|Liver:1m	Yes	1374854_at	12.7967	0.0458796	0.011758	0.0859899	0.5876	15.2434	0.0427639	0.0894147	0.257495	0.65	10.0672	0.0359007	0.00154239	0.0729818	0.3615	1374854_at	12.9627	0.0455274	0.011758	0.0859899	0.5906
WGCNA|Liver:1m	Yes	1374857_at	12.7967	0.0698593	0.097448	0.137717	0.8946	15.2434	0.0570058	0.291363	0.456246	0.87	10.0672	0.0798962	0.0273911	0.093611	0.8046	1374857_at	12.9627	0.0689723	0.097448	0.137717	0.8948
WGCNA|Liver:1m	Yes	1374891_at	12.7967	0.0295398	0.0228774	0.078916	0.3783	15.2434	0.0408811	0.0459892	0.220034	0.62	10.0672	0.0261255	-0.000483541	0.0755462	0.2631	1374891_at	12.9627	0.0291276	0.0228774	0.078916	0.3779
WGCNA|Liver:1m	Yes	1374938_at	12.7967	0.0410374	0.00629832	0.0704922	0.5255	15.2434	0.033826	0.0289785	0.156347	0.52	10.0672	0.0293009	0.00592126	0.0501379	0.2951	1374938_at	12.9627	0.0407054	0.00629832	0.0704922	0.5281
WGCNA|Liver:1m	Yes	1374945_at	12.7967	0.0671065	0.119254	0.172544	0.8594	15.2434	0.0565652	0.363826	0.510786	0.86	10.0672	0.0711773	0.0133631	0.125022	0.7168	1374945_at	12.9627	0.0661743	0.119254	0.172544	0.8585
WGCNA|Liver:1m	Yes	1374979_at	12.7967	0.0346339	0.0234969	0.0619979	0.4435	15.2434	0.0269831	0.0736482	0.157427	0.41	10.0672	0.0326148	0.0129195	0.055343	0.3284	1374979_at	12.9627	0.0344238	0.0234969	0.0619979	0.4466
WGCNA|Liver:1m	Yes	1375076_at	12.7967	-0.0241452	-0.0258205	0.11151	-0.3092	15.2434	-0.0255724	0.0216866	0.128598	-0.39	10.0672	-0.0132969	0.0046267	0.095569	-0.1339	1375076_at	12.9627	-0.0239383	-0.0258205	0.11151	-0.3105
WGCNA|Liver:1m	Yes	1375185_at	12.7967	0.0643516	0.0433855	0.0868952	0.8241	15.2434	0.0547992	0.198175	0.309857	0.84	10.0672	0.0629019	0.0225147	0.0546468	0.6334	1375185_at	12.9627	0.0637167	0.0433855	0.0868952	0.8266
WGCNA|Liver:1m	Yes	1375280_at	12.7967	0.0405635	0.0484012	0.0689486	0.5195	15.2434	0.0323862	0.136889	0.220809	0.49	10.0672	0.023533	0.00238952	0.0427763	0.237	1375280_at	12.9627	0.0404202	0.0484012	0.0689486	0.5244
WGCNA|Liver:1m	Yes	1375282_at	12.7967	0.0323811	0.0302743	0.0727135	0.4147	15.2434	0.0384036	0.103759	0.155156	0.59	10.0672	0.0340839	0.0114462	0.0679768	0.3432	1375282_at	12.9627	0.0319659	0.0302743	0.0727135	0.4147
WGCNA|Liver:1m	Yes	1375432_at	12.7967	0.0587452	0.0348168	0.0782756	0.7523	15.2434	0.057464	0.1718	0.265907	0.88	10.0672	0.0669103	0.0120812	0.0628239	0.6738	1375432_at	12.9627	0.0579403	0.0348168	0.0782756	0.7516
WGCNA|Liver:1m	Yes	1375442_at	12.7967	0.0473037	0.0374601	0.0861114	0.6058	15.2434	0.0456707	0.143685	0.338128	0.7	10.0672	0.0498844	-0.00329817	0.0672945	0.5023	1375442_at	12.9627	0.0463986	0.0374601	0.0861114	0.6019
WGCNA|Liver:1m	Yes	1375548_at	12.7967	0.0241257	0.00521269	0.0521521	0.309	15.2434	0.023101	-0.00341321	0.13967	0.35	10.0672	0.0294791	-0.0135203	0.041791	0.2969	1375548_at	12.9627	0.0230203	0.00521269	0.0521521	0.2986
WGCNA|Liver:1m	Yes	1375763_at	12.7967	0.0199776	0.022715	0.124449	0.2558	15.2434	0.0210722	0.0982089	0.274171	0.32	10.0672	0.00775364	0.0142786	0.125572	0.0781	1372898_at	12.9627	0.0321574	0.0203683	0.101096	0.4172
WGCNA|Liver:1m	Yes	1375863_a_at	12.7967	0.0208013	-0.0148508	0.0697715	0.2664	15.2434	0.0247579	-0.0136697	0.138526	0.38	10.0672	0.0184651	-0.00213387	0.0613426	0.1859	1375863_a_at	12.9627	0.0205896	-0.0148508	0.0697715	0.2671
WGCNA|Liver:1m	Yes	1375895_at	12.7967	0.0650163	0.102635	0.148395	0.8326	15.2434	0.0550895	0.332227	0.484955	0.84	10.0672	0.080578	0.018087	0.0892281	0.8114	1375895_at	12.9627	0.0641739	0.102635	0.148395	0.8325
WGCNA|Liver:1m	Yes	1375911_at	12.7967	0.0245159	0.0539265	0.153787	0.314	15.2434	0.023729	0.141702	0.432122	0.36	10.0672	0.0197794	-0.0255834	0.0999569	0.1992	1375911_at	12.9627	0.0235996	0.0539265	0.153787	0.3061
WGCNA|Liver:1m	Yes	1375915_at	12.7967	0.0287807	0.0558844	0.201733	0.3686	15.2434	0.027865	0.160187	0.361161	0.43	10.0672	0.0262259	-0.0365984	0.217004	0.2641	1375915_at	12.9627	0.028242	0.0558844	0.201733	0.3664
WGCNA|Liver:1m	Yes	1375941_at	12.7967	0.028055	0.145672	0.171007	0.3593	15.2434	0.0261763	0.446049	0.529116	0.4	10.0672	0.0150586	0.0100073	0.0828026	0.1516	1375941_at	12.9627	0.0276959	0.145672	0.171007	0.3593
WGCNA|Liver:1m	Yes	1375971_at	12.7967	0.0255924	0.0370755	0.084894	0.3277	15.2434	0.0303632	0.202283	0.307808	0.46	10.0672	0.0184052	-0.00732854	0.0651474	0.1853	1375971_at	12.9627	0.0250084	0.0370755	0.084894	0.3244
WGCNA|Liver:1m	Yes	1375998_at	12.7967	0.0282493	0.031972	0.0748186	0.3618	15.2434	0.0291482	0.073725	0.149757	0.44	10.0672	0.0262156	0.00217413	0.0653944	0.264	1375998_at	12.9627	0.0276735	0.031972	0.0748186	0.359
WGCNA|Liver:1m	Yes	1376001_at	12.7967	0.0534351	0.0483165	0.102761	0.6843	15.2434	0.055488	0.242163	0.367665	0.85	10.0672	0.0550918	0.00689064	0.0925159	0.5548	1376001_at	12.9627	0.0528201	0.0483165	0.102761	0.6852
WGCNA|Liver:1m	Yes	1376031_at	12.7967	0.0275602	-0.00608395	0.083257	0.3529	15.2434	0.0345166	0.0676713	0.267872	0.53	10.0672	0.00341432	-0.0131516	0.0677461	0.0344	1368668_at	12.9627	0.0447678	0.0283315	0.074631	0.5808
WGCNA|Liver:1m	Yes	1376065_at	12.7967	0.0539848	0.0999336	0.147905	0.6914	15.2434	0.0461004	0.31419	0.469847	0.7	10.0672	0.0465936	0.00273535	0.113741	0.4692	1376065_at	12.9627	0.0533214	0.0999336	0.147905	0.6917
WGCNA|Liver:1m	Yes	1376075_at	12.7967	0.0335299	0.0310038	0.0819406	0.4294	15.2434	0.0390232	0.0383932	0.238898	0.6	10.0672	0.0193829	-0.007463	0.0534906	0.1952	1376075_at	12.9627	0.0328629	0.0310038	0.0819406	0.4263
WGCNA|Liver:1m	Yes	1376116_at	12.7967	0.0566704	0.0467089	0.0756987	0.7257	15.2434	0.0517475	0.146484	0.261035	0.79	10.0672	0.0701201	-0.00206637	0.0608925	0.7061	1376116_at	12.9627	0.0557537	0.0467089	0.0756987	0.7233
WGCNA|Liver:1m	Yes	1376181_at	12.7967	0.0366602	0.029518	0.0892638	0.4695	15.2434	0.0399201	0.0429601	0.298168	0.61	10.0672	0.0343374	-0.00443268	0.0720569	0.3458	1376181_at	12.9627	0.0362605	0.029518	0.0892638	0.4704
WGCNA|Liver:1m	Yes	1376201_at	12.7967	0.0486341	0.0319665	0.0993913	0.6228	15.2434	0.0516627	0.114659	0.227664	0.79	10.0672	0.0327425	0.00112214	0.088151	0.3297	1375701_at	12.9627	0.0555205	0.0478668	0.0835479	0.7202
WGCNA|Liver:1m	Yes	1376206_at	12.7967	0.0542798	0.0494685	0.0991604	0.6951	15.2434	0.0523325	0.184005	0.310045	0.8	10.0672	0.0484611	0.00725583	0.0792854	0.488	1376206_at	12.9627	0.053221	0.0494685	0.0991604	0.6904
WGCNA|Liver:1m	Yes	1376212_at	12.7967	0.0338476	0.0588757	0.0824435	0.4335	15.2434	0.0382531	0.116323	0.19442	0.58	10.0672	0.0343598	-0.00132048	0.0711414	0.346	1376212_at	12.9627	0.0335348	0.0588757	0.0824435	0.435
WGCNA|Liver:1m	Yes	1376250_at	12.7967	0.0343456	0.0214002	0.0817948	0.4398	15.2434	0.0516877	0.144673	0.228879	0.79	10.0672	0.0421284	-0.00108165	0.0638417	0.4242	1376250_at	12.9627	0.0340544	0.0214002	0.0817948	0.4418
WGCNA|Liver:1m	Yes	1376261_at	12.7967	0.03665	0.0490139	0.0749532	0.4694	15.2434	0.0468354	0.153722	0.209971	0.71	10.0672	0.0415738	0.00923629	0.0652754	0.4187	1376261_at	12.9627	0.0361516	0.0490139	0.0749532	0.469
WGCNA|Liver:1m	Yes	1376279_at	12.7967	0.0164089	-0.0169433	0.146485	0.2101	15.2434	0.0205668	0.00825346	0.180529	0.31	10.0672	0.00670802	-0.0278061	0.165282	0.0676	1376279_at	12.9627	0.0163637	-0.0169433	0.146485	0.2123
WGCNA|Liver:1m	Yes	1376298_at	12.7967	0.0374643	0.0480211	0.0699185	0.4798	15.2434	0.0420737	0.158922	0.241903	0.64	10.0672	0.0264094	-0.00348206	0.0613642	0.2659	1376298_at	12.9627	0.0367944	0.0480211	0.0699185	0.4773
WGCNA|Liver:1m	Yes	1376340_a_at	12.7967	0.019138	-0.0323521	0.0889778	0.2451	15.2434	0.0188355	-0.0826959	0.191327	0.29	10.0672	0.0126202	-0.0238323	0.0542415	0.1271	1376340_a_at	12.9627	0.0193129	-0.0323521	0.0889778	0.2505
WGCNA|Liver:1m	Yes	1376343_at	12.7967	0.0252364	0.0322472	0.0631933	0.3232	15.2434	0.0300175	0.06353	0.131766	0.46	10.0672	0.0244389	0.00313647	0.0652638	0.2461	1376343_at	12.9627	0.0244996	0.0322472	0.0631933	0.3178
WGCNA|Liver:1m	Yes	1376450_at	12.7967	0.0194362	0.0105665	0.0614659	0.2489	15.2434	0.0207803	0.000439324	0.182297	0.32	10.0672	0.00982318	0.0102893	0.0471451	0.0989	1376450_at	12.9627	0.0192987	0.0105665	0.0614659	0.2504
WGCNA|Liver:1m	Yes	1376576_at	12.7967	0.0403164	0.0181745	0.0816286	0.5163	15.2434	0.0443967	0.0379939	0.249145	0.68	10.0672	0.030685	-0.00118757	0.0568141	0.309	1376576_at	12.9627	0.0396248	0.0181745	0.0816286	0.514
WGCNA|Liver:1m	Yes	1376641_at	12.7967	0.0475228	0.019915	0.0624751	0.6086	15.2434	0.0484446	0.0607373	0.245751	0.74	10.0672	0.044945	-0.00222291	0.0487428	0.4526	1376641_at	12.9627	0.0468489	0.019915	0.0624751	0.6078
WGCNA|Liver:1m	Yes	1376644_at	12.7967	0.0240393	-0.00485413	0.0687382	0.3079	15.2434	0.00894933	-0.0476559	0.178449	0.14	10.0672	0.0221849	-0.00612658	0.0700415	0.2234	1372448_at	12.9627	0.0227102	0.012385	0.0526197	0.2946
WGCNA|Liver:1m	Yes	1376664_at	12.7967	0.0361182	0.0192156	0.0607537	0.4625	15.2434	0.0411397	0.0736267	0.173029	0.63	10.0672	0.0315196	0.000937596	0.0450998	0.3174	1376664_at	12.9627	0.035667	0.0192156	0.0607537	0.4627
WGCNA|Liver:1m	Yes	1376681_at	12.7967	0.0508986	0.0168451	0.119848	0.6518	15.2434	0.0488681	0.103014	0.324039	0.75	10.0672	0.0397257	-0.0022042	0.105388	0.4	1376681_at	12.9627	0.0502158	0.0168451	0.119848	0.6514
WGCNA|Liver:1m	Yes	1376718_at	12.7967	0.0321775	0.0467884	0.0831258	0.4121	15.2434	0.0349888	0.11969	0.237137	0.53	10.0672	0.0366984	0.00335595	0.074079	0.3696	1376718_at	12.9627	0.0314222	0.0467884	0.0831258	0.4076
WGCNA|Liver:1m	Yes	1376737_at	12.7967	0.0563895	0.0573778	0.125237	0.7222	15.2434	0.0518736	0.199473	0.414986	0.79	10.0672	0.0623399	0.0138098	0.104133	0.6278	1376737_at	12.9627	0.0554521	0.0573778	0.125237	0.7194
WGCNA|Liver:1m	Yes	1376751_at	12.7967	0.025174	0.0770251	0.165175	0.3224	15.2434	0.0320389	0.214014	0.251953	0.49	10.0672	0.0207969	0.00294967	0.224423	0.2094	1376751_at	12.9627	0.0242333	0.0770251	0.165175	0.3144
WGCNA|Liver:1m	Yes	1376833_at	12.7967	0.0260323	0.0153402	0.0705384	0.3334	15.2434	0.0413053	0.0633395	0.165879	0.63	10.0672	0.00497559	-0.0184345	0.0726929	0.0501	1376833_at	12.9627	0.0255675	0.0153402	0.0705384	0.3317
WGCNA|Liver:1m	Yes	1376850_a_at	12.7967	-0.0337242	-0.0216084	0.119019	-0.4319	15.2434	-0.0315583	-0.0874409	0.214306	-0.48	10.0672	-0.0201153	0.00892451	0.0927391	-0.2026	1376850_a_at	12.9627	-0.0329407	-0.0216084	0.119019	-0.4273
WGCNA|Liver:1m	Yes	1376861_at	12.7967	0.0221573	0.0679457	0.10608	0.2838	15.2434	0.0266774	0.161722	0.338119	0.41	10.0672	0.00787955	0.00573079	0.0630826	0.0793	1376861_at	12.9627	0.0219837	0.0679457	0.10608	0.2852
WGCNA|Liver:1m	Yes	1376887_at	12.7967	0.0339569	0.0420919	0.0722943	0.4349	15.2434	0.036594	0.10667	0.195431	0.56	10.0672	0.0205101	-0.00525897	0.064818	0.2065	1379461_at	12.9627	-0.00769312	-0.00204297	0.0639186	-0.0998
WGCNA|Liver:1m	Yes	1376941_at	12.7967	0.0226818	-0.0167063	0.0711747	0.2905	15.2434	0.030784	-0.0229447	0.189334	0.47	10.0672	-0.00219898	-0.0103493	0.063475	-0.0221	1376941_at	12.9627	0.0224879	-0.0167063	0.0711747	0.2917
WGCNA|Liver:1m	Yes	1376969_at	12.7967	0.0270265	0.0350339	0.082507	0.3461	15.2434	0.0204854	-0.000669739	0.155995	0.31	10.0672	0.0152127	-0.020461	0.0937207	0.1532	1376969_at	12.9627	0.0264567	0.0350339	0.082507	0.3432
WGCNA|Liver:1m	Yes	1376983_at	12.7967	0.0177643	0.0262636	0.120829	0.2275	15.2434	0.0234133	0.125871	0.37247	0.36	10.0672	0.0135696	-0.0108979	0.114537	0.1366	1376983_at	12.9627	0.0174626	0.0262636	0.120829	0.2265
WGCNA|Liver:1m	Yes	1376986_at	12.7967	0.0384111	0.0414028	0.0791612	0.4919	15.2434	0.0483208	0.0889631	0.17725	0.74	10.0672	0.0286586	-0.00190551	0.0812823	0.2886	1376986_at	12.9627	0.0376418	0.0414028	0.0791612	0.4883
WGCNA|Liver:1m	Yes	1377021_at	12.7967	0.0586186	0.0614937	0.131912	0.7507	15.2434	0.0541432	0.247575	0.389058	0.83	10.0672	0.0502086	0.0101034	0.109027	0.5056	1377021_at	12.9627	0.0576854	0.0614937	0.131912	0.7483
WGCNA|Liver:1m	Yes	1377022_at	12.7967	0.0237774	-0.0147136	0.0772571	0.3045	15.2434	0.0312957	-0.0030553	0.208078	0.48	10.0672	0.0263931	-0.00354961	0.0824014	0.2658	1377022_at	12.9627	0.0231083	-0.0147136	0.0772571	0.2998
WGCNA|Liver:1m	Yes	1377252_at	12.7967	0.02921	0.0273748	0.0940718	0.3741	15.2434	0.0386232	0.078808	0.176563	0.59	10.0672	0.0265078	0.0214304	0.0930596	0.2669	1377252_at	12.9627	0.0287767	0.0273748	0.0940718	0.3733
WGCNA|Liver:1m	Yes	1377341_at	12.7967	0.0245846	0.0131899	0.0767516	0.3148	15.2434	0.0290523	0.0565453	0.218584	0.44	10.0672	0.0264271	-0.015927	0.0880385	0.2661	1377341_at	12.9627	0.0241614	0.0131899	0.0767516	0.3134
WGCNA|Liver:1m	Yes	1377359_at	12.7967	0.0333696	0.0159771	0.0789963	0.4273	15.2434	0.0392594	0.0363241	0.266045	0.6	10.0672	0.0178945	-0.012542	0.0656699	0.1802	1377359_at	12.9627	0.0327091	0.0159771	0.0789963	0.4243
WGCNA|Liver:1m	Yes	1377400_at	12.7967	0.055466	0.017989	0.0862811	0.7103	15.2434	0.0531671	0.0436697	0.235761	0.81	10.0672	0.0652013	0.0101517	0.0624035	0.6566	1377400_at	12.9627	0.0546175	0.017989	0.0862811	0.7085
WGCNA|Liver:1m	Yes	1377619_at	12.7967	0.0454658	0.0452648	0.120239	0.5823	15.2434	0.0493587	0.0984685	0.311062	0.75	10.0672	0.0299558	0.000272232	0.116821	0.3017	1390788_a_at	12.9627	0.0589699	0.0580407	0.111512	0.765
WGCNA|Liver:1m	Yes	1377627_at	12.7967	0.0515782	0.0231959	0.144278	0.6605	15.2434	0.0477186	0.131571	0.341333	0.73	10.0672	0.0398896	0.00306655	0.153039	0.4017	1377627_at	12.9627	0.0508862	0.0231959	0.144278	0.6601
WGCNA|Liver:1m	Yes	1377703_at	12.7967	0.0165956	0.00751284	0.0473205	0.2125	15.2434	0.0298184	0.026639	0.194668	0.45	10.0672	0.0134337	-0.00208745	0.0463517	0.1353	1377703_at	12.9627	0.0162448	0.00751284	0.0473205	0.2107
WGCNA|Liver:1m	Yes	1377708_at	12.7967	0.0638903	0.0937194	0.137074	0.8182	15.2434	0.0587738	0.207023	0.369209	0.9	10.0672	0.0708625	0.0101589	0.0848978	0.7136	1385020_at	12.9627	0.0580361	0.0375226	0.0950777	0.7529
WGCNA|Liver:1m	Yes	1377748_at	12.7967	0.029566	0.0386309	0.113001	0.3786	15.2434	0.0227347	0.0414777	0.245597	0.35	10.0672	0.0292325	-0.00852208	0.116321	0.2944	1377748_at	12.9627	0.0289014	0.0386309	0.113001	0.3749
WGCNA|Liver:1m	Yes	1377760_at	12.7967	0.0387698	-0.0133358	0.0791274	0.4965	15.2434	0.045458	0.00250077	0.240402	0.69	10.0672	0.0507156	0.000796211	0.0579326	0.5107	1377760_at	12.9627	0.0385701	-0.0133358	0.0791274	0.5004
WGCNA|Liver:1m	Yes	1377849_at	12.7967	0.0280338	0.0341809	0.0743892	0.359	15.2434	0.0317122	0.122444	0.270118	0.48	10.0672	0.0136267	0.00158698	0.0595959	0.1372	1390858_at	12.9627	0.0116724	0.0374699	0.0669576	0.1514
WGCNA|Liver:1m	Yes	1377889_at	12.7967	0.0509155	0.0555679	0.0924325	0.652	15.2434	0.0517701	0.156985	0.274472	0.79	10.0672	0.0387224	0.00699408	0.0887563	0.3899	1377889_at	12.9627	0.0500114	0.0555679	0.0924325	0.6488
WGCNA|Liver:1m	Yes	1377922_at	12.7967	0.0233764	0.00642737	0.0595623	0.2994	15.2434	0.033519	0.0588095	0.218697	0.51	10.0672	0.0175187	-0.000363647	0.061438	0.1764	1377922_at	12.9627	0.0230433	0.00642737	0.0595623	0.2989
WGCNA|Liver:1m	Yes	1377952_at	12.7967	0.0574151	0.0892451	0.107489	0.7353	15.2434	0.0530211	0.266916	0.330701	0.81	10.0672	0.0380319	0.000933866	0.0954393	0.383	1374958_at	12.9627	0.0455316	0.0742911	0.096366	0.5907
WGCNA|Liver:1m	Yes	1377982_at	12.7967	-0.0257711	-0.0931106	0.145054	-0.33	15.2434	-0.0204175	-0.223727	0.346273	-0.31	10.0672	-0.0170208	-0.000577501	0.12025	-0.1714	1377982_at	12.9627	-0.0253775	-0.0931106	0.145054	-0.3292
WGCNA|Liver:1m	Yes	1378022_at	12.7967	0.0494106	0.039485	0.0647918	0.6328	15.2434	0.0508578	0.147387	0.264498	0.78	10.0672	0.0488235	0.00696217	0.058461	0.4917	1378022_at	12.9627	0.0487206	0.039485	0.0647918	0.632
WGCNA|Liver:1m	Yes	1378050_at	12.7967	0.0178606	0.0187365	0.0890642	0.2287	15.2434	0.0191141	0.0493364	0.149593	0.29	10.0672	0.0175993	-0.00272907	0.133545	0.1772	1373721_at	12.9627	0.0297928	0.0059578	0.0669188	0.3865
WGCNA|Liver:1m	Yes	1378079_at	12.7967	0.0413287	0.0567911	0.135574	0.5293	15.2434	0.0487114	0.183057	0.269692	0.74	10.0672	0.0350623	0.0152054	0.19269	0.3531	1378079_at	12.9627	0.0404286	0.0567911	0.135574	0.5245
WGCNA|Liver:1m	Yes	1378119_at	12.7967	0.0300288	0.0293277	0.0648474	0.3846	15.2434	0.0330338	0.0993671	0.182101	0.5	10.0672	0.0268657	0.0146205	0.0630171	0.2705	1378119_at	12.9627	0.029965	0.0293277	0.0648474	0.3887
WGCNA|Liver:1m	Yes	1378120_at	12.7967	0.0429618	0.020546	0.137924	0.5502	15.2434	0.0481735	0.0845361	0.260291	0.73	10.0672	0.0190223	-0.00129929	0.141997	0.1916	1372043_at	12.9627	0.0595575	0.0533012	0.0967151	0.7726
WGCNA|Liver:1m	Yes	1378147_at	12.7967	0.0279362	0.0537682	0.090118	0.3578	15.2434	0.0314542	0.102492	0.194968	0.48	10.0672	0.0209662	-0.00125329	0.123372	0.2111	1379085_at	12.9627	0.0252887	0.021346	0.0785974	0.3281
WGCNA|Liver:1m	Yes	1378191_at	12.7967	0.0428664	0.0427765	0.0783695	0.549	15.2434	0.0487402	0.113416	0.262612	0.74	10.0672	0.0291397	-0.00423085	0.0644685	0.2934	1373978_at	12.9627	0.0499951	0.0262934	0.063477	0.6486
WGCNA|Liver:1m	Yes	1378203_at	12.7967	0.0227222	0.00769067	0.0750765	0.291	15.2434	0.0298225	-0.00191244	0.142802	0.45	10.0672	0.018318	0.00190971	0.0802004	0.1845	1372938_at	12.9627	0.00891329	-0.00064633	0.0473309	0.1156
WGCNA|Liver:1m	Yes	1378221_at	12.7967	0.0448447	0.0261009	0.0927037	0.5743	15.2434	0.042966	0.0892012	0.211891	0.66	10.0672	0.0367908	0.00714796	0.105893	0.3705	1377827_at	12.9627	0.0540347	0.039746	0.0789987	0.701
WGCNA|Liver:1m	Yes	1378318_at	12.7967	0.0274065	0.054635	0.146616	0.351	15.2434	0.0324263	0.0692012	0.137279	0.49	10.0672	0.0255979	0.00722315	0.1468	0.2578	1378318_at	12.9627	0.0267875	0.054635	0.146616	0.3475
WGCNA|Liver:1m	Yes	1378359_at	12.7967	0.043613	0.0375142	0.0909793	0.5585	15.2434	0.050296	0.182684	0.278265	0.77	10.0672	0.0370919	0.00255269	0.0997013	0.3735	1378359_at	12.9627	0.042853	0.0375142	0.0909793	0.5559
WGCNA|Liver:1m	Yes	1378610_at	12.7967	0.0183878	0.0533448	0.0751689	0.2355	15.2434	0.0172028	0.0868648	0.159259	0.26	10.0672	0.0129411	0.00349586	0.0813832	0.1303	1378610_at	12.9627	0.0182634	0.0533448	0.0751689	0.2369
WGCNA|Liver:1m	Yes	1378980_at	12.7967	0.0211654	-0.0147821	0.16257	0.2711	15.2434	0.0347711	0.131264	0.19599	0.53	10.0672	0.00509368	0.000870634	0.247943	0.0513	1384553_at	12.9627	0.0502617	0.0541855	0.0974818	0.652
WGCNA|Liver:1m	Yes	1379074_at	12.7967	0.0362767	0.0160953	0.10934	0.4646	15.2434	0.0381937	0.0754885	0.329391	0.58	10.0672	0.0329253	-0.00846714	0.0936346	0.3316	1379074_at	12.9627	0.0355751	0.0160953	0.10934	0.4615
WGCNA|Liver:1m	Yes	1379201_at	12.7967	0.0243891	0.0330589	0.091994	0.3123	15.2434	0.027832	0.111648	0.182887	0.42	10.0672	0.0349414	0.0344982	0.0938381	0.3519	1396052_at	12.9627	0.00800497	0.00723884	0.0773408	0.1038
WGCNA|Liver:1m	Yes	1379245_at	12.7967	0.0212854	0.00404098	0.0639283	0.2726	15.2434	0.0421498	0.0849201	0.194901	0.64	10.0672	0.0116919	-0.00614026	0.0534547	0.1177	1379245_at	12.9627	0.0207955	0.00404098	0.0639283	0.2698
WGCNA|Liver:1m	Yes	1379299_at	12.7967	0.0413401	0.00872768	0.0701909	0.5294	15.2434	0.0446479	0.0881905	0.228662	0.68	10.0672	0.0238231	-0.00944624	0.0685297	0.2399	1379299_at	12.9627	0.0404484	0.00872768	0.0701909	0.5247
WGCNA|Liver:1m	Yes	1379317_a_at	12.7967	0.0516197	0.0353746	0.0770505	0.6611	15.2434	0.0547507	0.205754	0.266926	0.84	10.0672	0.0513897	0.0122271	0.0670677	0.5175	1379317_a_at	12.9627	0.0510054	0.0353746	0.0770505	0.6617
WGCNA|Liver:1m	Yes	1379348_at	12.7967	0.0370661	0.056524	0.110934	0.4747	15.2434	0.035533	0.0876406	0.164727	0.54	10.0672	0.0252124	0.00712173	0.114112	0.2539	1379348_at	12.9627	0.0369307	0.056524	0.110934	0.4791
WGCNA|Liver:1m	Yes	1379358_at	12.7967	0.0218777	0.0534446	0.17714	0.2802	15.2434	0.0181935	0.103401	0.281164	0.28	10.0672	0.0350018	-0.0124667	0.151198	0.3525	1398620_at	12.9627	0.0241359	0.0465291	0.156071	0.3131
WGCNA|Liver:1m	Yes	1379377_at	12.7967	0.0260668	0.0238777	0.0528029	0.3338	15.2434	0.0354736	0.0658648	0.227873	0.54	10.0672	0.0278554	-0.00499497	0.0435459	0.2805	1379377_at	12.9627	0.0255977	0.0238777	0.0528029	0.3321
WGCNA|Liver:1m	Yes	1379406_at	12.7967	0.0546061	0.0325586	0.0760769	0.6993	15.2434	0.0551619	0.136879	0.232406	0.84	10.0672	0.0458832	0.00589266	0.0695405	0.4621	1379406_at	12.9627	0.0540444	0.0325586	0.0760769	0.7011
WGCNA|Liver:1m	Yes	1379407_at	12.7967	0.037322	0.0400916	0.132281	0.478	15.2434	0.0441421	0.0654685	0.249059	0.67	10.0672	0.0294409	-0.00981107	0.119397	0.2965	1371957_at	12.9627	0.0427058	0.0134664	0.0658859	0.554
WGCNA|Liver:1m	Yes	1379417_at	12.7967	0.0517414	0.0603515	0.14111	0.6626	15.2434	0.052537	0.164419	0.293851	0.8	10.0672	0.0321514	0.0120881	0.176904	0.3238	1379417_at	12.9627	0.0510293	0.0603515	0.14111	0.662
WGCNA|Liver:1m	Yes	1379514_at	12.7967	0.0289501	0.0116469	0.0819448	0.3707	15.2434	0.0358018	0.00640553	0.170996	0.55	10.0672	0.0185499	-0.00464642	0.100938	0.1868	1379514_at	12.9627	0.0283704	0.0116469	0.0819448	0.368
WGCNA|Liver:1m	Yes	1379519_at	12.7967	0.0346588	0.0466446	0.0593339	0.4439	15.2434	0.0406517	0.139393	0.184637	0.62	10.0672	0.0458578	0.00254446	0.0497427	0.4618	1379519_at	12.9627	0.0342385	0.0466446	0.0593339	0.4442
WGCNA|Liver:1m	Yes	1379664_at	12.7967	0.0196481	0.0488901	0.0942966	0.2516	15.2434	0.0240969	0.15961	0.278256	0.37	10.0672	0.0141136	-0.0162058	0.107599	0.1421	1382080_at	12.9627	0.0261383	0.020444	0.0709361	0.3391
WGCNA|Liver:1m	Yes	1379704_at	12.7967	0.0343418	0.0120353	0.107191	0.4398	15.2434	0.0338417	0.0477757	0.263824	0.52	10.0672	0.0361518	-0.0124317	0.0888562	0.3641	1378405_at	12.9627	0.013813	-0.0319073	0.0982224	0.1792
WGCNA|Liver:1m	Yes	1379858_at	12.7967	0.0549259	0.0503927	0.0901505	0.7034	15.2434	0.0486308	0.0616482	0.254782	0.74	10.0672	0.0459006	-0.0194864	0.0791828	0.4622	1379858_at	12.9627	0.0543483	0.0503927	0.0901505	0.705
WGCNA|Liver:1m	Yes	1379949_at	12.7967	0.0377194	0.00893792	0.101397	0.4831	15.2434	0.0430089	0.0213502	0.279977	0.66	10.0672	0.0428756	0.0126506	0.0842337	0.4318	1379949_at	12.9627	0.0374621	0.00893792	0.101397	0.486
WGCNA|Liver:1m	Yes	1380030_at	12.7967	0.0474908	0.0619156	0.120862	0.6082	15.2434	0.0467947	0.191419	0.327681	0.71	10.0672	0.0365449	0.011121	0.114152	0.368	1380030_at	12.9627	0.04695	0.0619156	0.120862	0.6091
WGCNA|Liver:1m	Yes	1380201_at	12.7967	0.0560428	0.041444	0.0857095	0.7177	15.2434	0.0404207	0.0684301	0.187553	0.62	10.0672	0.0480577	-0.00619343	0.0664702	0.484	1380201_at	12.9627	0.0550064	0.041444	0.0857095	0.7136
WGCNA|Liver:1m	Yes	1380453_at	12.7967	-0.0255406	-0.0398457	0.103418	-0.3271	15.2434	-0.0352133	-0.067212	0.184147	-0.54	10.0672	-0.0102494	-0.000491119	0.080807	-0.1032	1380453_at	12.9627	-0.0250424	-0.0398457	0.103418	-0.3249
WGCNA|Liver:1m	Yes	1380553_at	12.7967	0.0428851	0.038146	0.0838422	0.5492	15.2434	0.0471497	0.154527	0.3412	0.72	10.0672	0.0311168	-0.000406809	0.0792221	0.3134	1380553_at	12.9627	0.0420443	0.038146	0.0838422	0.5454
WGCNA|Liver:1m	Yes	1380619_at	12.7967	0.0405287	0.0305505	0.110238	0.519	15.2434	0.0433223	0.0967158	0.396013	0.66	10.0672	0.0292575	-0.000706986	0.0764618	0.2946	1380619_at	12.9627	0.0397942	0.0305505	0.110238	0.5162
WGCNA|Liver:1m	Yes	1380857_at	12.7967	0.0403687	0.0259895	0.0715352	0.517	15.2434	0.0505342	0.112032	0.296492	0.77	10.0672	0.0375437	-0.00231166	0.0724154	0.3781	1380857_at	12.9627	0.0398441	0.0259895	0.0715352	0.5169
WGCNA|Liver:1m	Yes	1380997_at	12.7967	0.0255402	0.0206442	0.0921466	0.3271	15.2434	0.0319294	0.0554578	0.236847	0.49	10.0672	0.0237679	-0.0215075	0.0888429	0.2393	1380997_at	12.9627	0.0246986	0.0206442	0.0921466	0.3204
WGCNA|Liver:1m	Yes	1381073_at	12.7967	-0.0219862	-0.0100823	0.11314	-0.2816	15.2434	-0.03057	-0.0131935	0.169556	-0.47	10.0672	-0.019888	0.0187987	0.0886579	-0.2003	1381073_at	12.9627	-0.021615	-0.0100823	0.11314	-0.2804
WGCNA|Liver:1m	Yes	1381108_at	12.7967	0.0105776	0.0167194	0.0802765	0.1355	15.2434	0.0299578	0.0466682	0.198692	0.46	10.0672	0.00210038	0.0091302	0.172784	0.0212	1388564_at	12.9627	0.0438025	0.0238286	0.0618174	0.5682
WGCNA|Liver:1m	Yes	1381687_at	12.7967	0.0467308	0.0351382	0.14716	0.5985	15.2434	0.0439171	0.133226	0.22084	0.67	10.0672	0.0429863	0.0220365	0.157992	0.4329	1386635_at	12.9627	0.0350271	0.0190524	0.130525	0.4544
WGCNA|Liver:1m	Yes	1381759_at	12.7967	0.0366476	0.0389364	0.154346	0.4693	15.2434	0.0340434	0.146257	0.331597	0.52	10.0672	0.0170533	0.0108168	0.119885	0.1717	1381759_at	12.9627	0.0362357	0.0389364	0.154346	0.4701
WGCNA|Liver:1m	Yes	1381972_at	12.7967	0.0264013	0.025233	0.048138	0.3381	15.2434	0.0328334	0.111353	0.186316	0.5	10.0672	0.0289217	0.0070019	0.0372158	0.2912	1381972_at	12.9627	0.0259555	0.025233	0.048138	0.3367
WGCNA|Liver:1m	Yes	1381999_at	12.7967	0.0295126	0.0284526	0.0861901	0.378	15.2434	0.0266349	0.0385192	0.177092	0.41	10.0672	0.0147381	-0.0147944	0.12085	0.1484	1381999_at	12.9627	0.0286576	0.0284526	0.0861901	0.3718
WGCNA|Liver:1m	Yes	1382035_at	12.7967	0.0226595	0.0305459	0.0632527	0.2902	15.2434	0.0198346	0.0684025	0.16298	0.3	10.0672	0.0154399	0.00360977	0.0669734	0.1555	1382035_at	12.9627	0.0223558	0.0305459	0.0632527	0.29
WGCNA|Liver:1m	Yes	1382062_at	12.7967	0.047457	-0.0121859	0.101536	0.6078	15.2434	0.0474442	0.0389693	0.314177	0.72	10.0672	0.0377691	0.00403179	0.0757018	0.3803	1382062_at	12.9627	0.0472551	-0.0121859	0.101536	0.613
WGCNA|Liver:1m	Yes	1382135_at	12.7967	0.0382154	0.0211361	0.0556944	0.4894	15.2434	0.0413424	0.0755115	0.198986	0.63	10.0672	0.0621614	0.00295299	0.052626	0.626	1382135_at	12.9627	0.0377092	0.0211361	0.0556944	0.4892
WGCNA|Liver:1m	Yes	1382144_at	12.7967	0.0605293	0.0730593	0.108174	0.7752	15.2434	0.0546775	0.23229	0.351198	0.83	10.0672	0.0711662	0.0133257	0.0857212	0.7167	1382144_at	12.9627	0.0598298	0.0730593	0.108174	0.7761
WGCNA|Liver:1m	Yes	1382151_at	12.7967	0.0411326	0.0534297	0.109281	0.5268	15.2434	0.0459496	0.230433	0.360987	0.7	10.0672	0.0396203	0.0188005	0.0953877	0.399	1382151_at	12.9627	0.0408547	0.0534297	0.109281	0.53
WGCNA|Liver:1m	Yes	1382233_a_at	12.7967	0.0508681	0.0402751	0.0995131	0.6514	15.2434	0.0423982	0.144823	0.326371	0.65	10.0672	0.0538833	0.0109206	0.0765184	0.5426	1382233_a_at	12.9627	0.0502576	0.0402751	0.0995131	0.652
WGCNA|Liver:1m	Yes	1382321_at	12.7967	0.0238668	0.028724	0.082574	0.3056	15.2434	0.0078865	0.0142151	0.159653	0.12	10.0672	0.01231	-0.00381083	0.064087	0.124	1382321_at	12.9627	0.0239421	0.028724	0.082574	0.3106
WGCNA|Liver:1m	Yes	1382333_at	12.7967	0.0392725	0.0581627	0.102197	0.5029	15.2434	0.0433514	0.153823	0.319878	0.66	10.0672	0.0353828	0.00535269	0.0950174	0.3563	1393317_at	12.9627	0.0553037	0.0503671	0.0786627	0.7174
WGCNA|Liver:1m	Yes	1382348_at	12.7967	0.0357328	0.0212202	0.090428	0.4576	15.2434	0.030079	0.0671382	0.211488	0.46	10.0672	0.0393362	0.00469858	0.0751916	0.3961	1382348_at	12.9627	0.0351014	0.0212202	0.090428	0.4554
WGCNA|Liver:1m	Yes	1382386_at	12.7967	0.0232125	0.00186132	0.0777237	0.2973	15.2434	0.0274799	-0.0243426	0.239524	0.42	10.0672	0.00180582	-0.0171798	0.0681178	0.0182	1382386_at	12.9627	0.0224606	0.00186132	0.0777237	0.2914
WGCNA|Liver:1m	Yes	1382428_at	12.7967	0.0396208	0.0603968	0.104841	0.5074	15.2434	0.0430737	0.113508	0.228961	0.66	10.0672	0.026266	-0.00472854	0.0893598	0.2645	1382428_at	12.9627	0.038819	0.0603968	0.104841	0.5036
WGCNA|Liver:1m	Yes	1382461_at	12.7967	0.0583828	0.0515575	0.0867204	0.7477	15.2434	0.0528459	0.16902	0.316204	0.81	10.0672	0.0699269	0.021618	0.0687722	0.7042	1382461_at	12.9627	0.0579311	0.0515575	0.0867204	0.7515
WGCNA|Liver:1m	Yes	1382515_at	12.7967	0.0477845	0.0554289	0.0903555	0.612	15.2434	0.0494872	0.126654	0.267706	0.75	10.0672	0.043568	0.00358638	0.0718362	0.4387	1389293_at	12.9627	0.0416866	0.025781	0.0734019	0.5408
WGCNA|Liver:1m	Yes	1382528_at	12.7967	0.0240966	0.0089948	0.0725087	0.3086	15.2434	0.029271	-0.0259109	0.194085	0.45	10.0672	0.0237277	0.000172528	0.0688109	0.2389	1382528_at	12.9627	0.0242049	0.0089948	0.0725087	0.314
WGCNA|Liver:1m	Yes	1382604_at	12.7967	0.0520719	0.0681946	0.154531	0.6669	15.2434	0.0448727	0.299607	0.573979	0.68	10.0672	0.0621791	0.0234289	0.104384	0.6262	1382604_at	12.9627	0.0517281	0.0681946	0.154531	0.671
WGCNA|Liver:1m	Yes	1382679_at	12.7967	0.0615311	0.0770801	0.108394	0.788	15.2434	0.0556035	0.265733	0.345368	0.85	10.0672	0.0580441	0.0147542	0.0945667	0.5845	1388709_at	12.9627	0.0613725	0.0806381	0.104307	0.7962
WGCNA|Liver:1m	Yes	1382779_at	12.7967	0.0297808	0.0481384	0.0856845	0.3814	15.2434	0.0308142	0.141614	0.312873	0.47	10.0672	0.0267129	0.00459905	0.0712157	0.269	1382779_at	12.9627	0.0291844	0.0481384	0.0856845	0.3786
WGCNA|Liver:1m	Yes	1382921_at	12.7967	0.0624977	0.101666	0.154612	0.8004	15.2434	0.0525977	0.162269	0.301103	0.8	10.0672	0.0602254	0.0199064	0.123763	0.6065	1382921_at	12.9627	0.0614617	0.101666	0.154612	0.7973
WGCNA|Liver:1m	Yes	1382972_at	12.7967	0.0340242	0.019972	0.0752591	0.4357	15.2434	0.0513937	0.150387	0.250363	0.78	10.0672	0.0288247	0.00671451	0.0694078	0.2903	1382972_at	12.9627	0.0334218	0.019972	0.0752591	0.4336
WGCNA|Liver:1m	Yes	1383034_at	12.7967	0.0287775	0.0416586	0.103574	0.3685	15.2434	0.0326845	0.0757634	0.263785	0.5	10.0672	0.0310736	0.00626229	0.0796692	0.3129	1372674_at	12.9627	0.0165671	0.0192044	0.0796643	0.2149
WGCNA|Liver:1m	Yes	1383051_at	12.7967	0.0279737	0.0154625	0.0645309	0.3582	15.2434	0.0438671	0.0525699	0.217264	0.67	10.0672	0.0363937	-0.00686939	0.0583859	0.3665	1383051_at	12.9627	0.0274213	0.0154625	0.0645309	0.3557
WGCNA|Liver:1m	Yes	1383115_at	12.7967	0.0208765	-0.000507492	0.0613038	0.2674	15.2434	0.0290138	0.0229094	0.203422	0.44	10.0672	0.00148841	-0.0188786	0.0490997	0.015	1383115_at	12.9627	0.0204002	-0.000507492	0.0613038	0.2646
WGCNA|Liver:1m	Yes	1383207_at	12.7967	0.0458549	0.0609382	0.0667981	0.5872	15.2434	0.0441635	0.208422	0.220465	0.67	10.0672	0.053903	0.0127823	0.0564993	0.5428	1383207_at	12.9627	0.0449926	0.0609382	0.0667981	0.5837
WGCNA|Liver:1m	Yes	1383238_at	12.7967	0.0572266	0.0576376	0.125381	0.7329	15.2434	0.0517845	0.137157	0.272027	0.79	10.0672	0.0508461	0.0270018	0.124024	0.512	1387594_at	12.9627	0.014545	0.0794301	0.119662	0.1887
WGCNA|Liver:1m	Yes	1383250_at	12.7967	0.0607404	0.0691343	0.0843779	0.7779	15.2434	0.0561439	0.208341	0.250656	0.86	10.0672	0.0653097	0.0130109	0.0646988	0.6577	1383250_at	12.9627	0.0600587	0.0691343	0.0843779	0.7791
WGCNA|Liver:1m	Yes	1383287_at	12.7967	0.0334898	-0.000642661	0.0948043	0.4289	15.2434	0.0365349	0.0692227	0.333772	0.56	10.0672	0.0316766	0.00463831	0.0722741	0.319	1383287_at	12.9627	0.0328983	-0.000642661	0.0948043	0.4268
WGCNA|Liver:1m	Yes	1383289_at	12.7967	0.0491675	0.0654385	0.0909277	0.6297	15.2434	0.0459384	0.198257	0.328208	0.7	10.0672	0.0441972	0.0186481	0.0643839	0.4451	1383289_at	12.9627	0.0488248	0.0654385	0.0909277	0.6334
WGCNA|Liver:1m	Yes	1383297_at	12.7967	0.0300102	0.0248818	0.0700919	0.3843	15.2434	0.0366773	0.0875023	0.188732	0.56	10.0672	0.0277191	0.00465044	0.0697608	0.2791	1388897_at	12.9627	0.0492844	0.0341625	0.0573471	0.6393
WGCNA|Liver:1m	Yes	1383307_at	12.7967	0.0183997	0.010159	0.0780343	0.2356	15.2434	0.0197311	0.0355023	0.137946	0.3	10.0672	0.0172883	0.0154339	0.0783865	0.1741	1383307_at	12.9627	0.0182971	0.010159	0.0780343	0.2374
WGCNA|Liver:1m	Yes	1383342_at	12.7967	0.0195188	0.032955	0.0907228	0.25	15.2434	0.019758	0.022619	0.128847	0.3	10.0672	0.020832	0.00286951	0.0858249	0.2098	1383342_at	12.9627	0.0192143	0.032955	0.0907228	0.2493
WGCNA|Liver:1m	Yes	1383343_at	12.7967	-0.0272166	-0.0630572	0.105219	-0.3485	15.2434	-0.0174602	-0.0861413	0.228503	-0.27	10.0672	-0.0306255	-0.0258746	0.0803242	-0.3084	1383343_at	12.9627	-0.0269342	-0.0630572	0.105219	-0.3494
WGCNA|Liver:1m	Yes	1383380_at	12.7967	0.0421951	0.0265237	0.166002	0.5404	15.2434	0.0421464	0.0817757	0.330907	0.64	10.0672	0.0416936	0.00237111	0.163327	0.4199	1383380_at	12.9627	0.0417194	0.0265237	0.166002	0.5412
WGCNA|Liver:1m	Yes	1383430_at	12.7967	0.0503437	0.0496343	0.0912072	0.6447	15.2434	0.0517303	0.109017	0.244939	0.79	10.0672	0.0477766	-0.000956187	0.0887272	0.4811	1383430_at	12.9627	0.0501215	0.0496343	0.0912072	0.6502
WGCNA|Liver:1m	Yes	1383445_at	12.7967	0.0289421	0.036876	0.0747012	0.3706	15.2434	0.0359184	0.106115	0.193224	0.55	10.0672	0.0200391	0.0160613	0.0708517	0.2018	1383445_at	12.9627	0.0284842	0.036876	0.0747012	0.3695
WGCNA|Liver:1m	Yes	1383471_at	12.7967	-0.0505086	-0.0747885	0.105107	-0.6468	15.2434	-0.0322774	-0.19047	0.365343	-0.49	10.0672	-0.0390356	-0.0096357	0.0787151	-0.3931	1383471_at	12.9627	-0.0497415	-0.0747885	0.105107	-0.6453
WGCNA|Liver:1m	Yes	1383485_at	12.7967	0.0344168	0.144929	0.224732	0.4408	15.2434	0.033655	0.306739	0.607331	0.51	10.0672	0.047307	0.0480171	0.164269	0.4764	1383288_at	12.9627	0.0409142	0.103096	0.148569	0.5308
WGCNA|Liver:1m	Yes	1383510_at	12.7967	0.0262302	0.0091607	0.109335	0.3359	15.2434	0.0310957	0.036619	0.163683	0.47	10.0672	0.0198014	0.0129117	0.124733	0.1994	1383510_at	12.9627	0.0261627	0.0091607	0.109335	0.3394
WGCNA|Liver:1m	Yes	1383548_at	12.7967	0.0313252	0.0171479	0.0665135	0.4012	15.2434	0.0388934	0.0828571	0.238236	0.59	10.0672	0.0183727	-0.00829899	0.0462622	0.185	1383548_at	12.9627	0.0305901	0.0171479	0.0665135	0.3968
WGCNA|Liver:1m	Yes	1383652_at	12.7967	0.0559464	0.0410599	0.06595	0.7165	15.2434	0.0533263	0.159355	0.224408	0.81	10.0672	0.0442776	0.000559266	0.0400171	0.4459	1383652_at	12.9627	0.0555338	0.0410599	0.06595	0.7204
WGCNA|Liver:1m	Yes	1383685_at	12.7967	0.0640637	0.087535	0.131511	0.8204	15.2434	0.0538432	0.229799	0.396861	0.82	10.0672	0.0610901	0.00853807	0.0950276	0.6152	1383685_at	12.9627	0.0630896	0.087535	0.131511	0.8184
WGCNA|Liver:1m	Yes	1383700_at	12.7967	0.0406508	0.0368465	0.0680779	0.5206	15.2434	0.0332919	0.0895361	0.19078	0.51	10.0672	0.0424864	0.0121481	0.0563144	0.4278	1383700_at	12.9627	0.0403322	0.0368465	0.0680779	0.5232
WGCNA|Liver:1m	Yes	1383709_at	12.7967	0.0272508	0.0409477	0.150598	0.349	15.2434	0.0242288	-0.000834101	0.206215	0.37	10.0672	0.014835	-0.0129951	0.127833	0.1494	1391347_at	12.9627	0.014313	0.00489404	0.0750887	0.1857
WGCNA|Liver:1m	Yes	1383779_at	12.7967	0.0343503	0.0259032	0.103509	0.4399	15.2434	0.0382914	0.0666083	0.190961	0.58	10.0672	0.0238639	-0.00123067	0.106886	0.2403	1383779_at	12.9627	0.0338225	0.0259032	0.103509	0.4388
WGCNA|Liver:1m	Yes	1383922_a_at	12.7967	0.0423782	0.0381199	0.125011	0.5427	15.2434	0.036179	0.0592673	0.350426	0.55	10.0672	0.0308601	0.00807851	0.0812471	0.3108	1384340_a_at	12.9627	0.0393271	0.0353356	0.123369	0.5102
WGCNA|Liver:1m	Yes	1383961_a_at	12.7967	0.0404497	0.0478364	0.121223	0.518	15.2434	0.0349169	0.0846083	0.158517	0.53	10.0672	0.029571	-0.0137908	0.11863	0.2978	1383961_a_at	12.9627	0.0395785	0.0478364	0.121223	0.5134
WGCNA|Liver:1m	Yes	1384124_at	12.7967	0.0593741	0.133056	0.166719	0.7604	15.2434	0.05186	0.48984	0.640652	0.79	10.0672	0.051201	0.0348797	0.13476	0.5156	1384124_at	12.9627	0.0583843	0.133056	0.166719	0.7574
WGCNA|Liver:1m	Yes	1384147_at	12.7967	0.0494122	0.0905107	0.150143	0.6328	15.2434	0.0402645	0.293206	0.537725	0.61	10.0672	0.042424	0.00700639	0.0887615	0.4272	1397892_at	12.9627	0.0525664	0.0642188	0.127498	0.6819
WGCNA|Liver:1m	Yes	1384330_at	12.7967	0.0592621	0.0432824	0.102659	0.7589	15.2434	0.0546256	0.122836	0.307971	0.83	10.0672	0.05317	0.00555909	0.075587	0.5354	1384330_at	12.9627	0.0584379	0.0432824	0.102659	0.7581
WGCNA|Liver:1m	Yes	1384935_at	12.7967	0.0354845	0.0461798	0.098622	0.4544	15.2434	0.0333744	0.119472	0.312397	0.51	10.0672	0.0651787	0.0277221	0.082061	0.6564	1384935_at	12.9627	0.034824	0.0461798	0.098622	0.4518
WGCNA|Liver:1m	Yes	1385009_at	12.7967	0.042458	0.0587668	0.134957	0.5437	15.2434	0.0508426	0.193642	0.329206	0.78	10.0672	0.0366029	0.0179217	0.172067	0.3686	1373445_at	12.9627	0.055689	0.0927905	0.127555	0.7224
WGCNA|Liver:1m	Yes	1385090_at	12.7967	0.059305	0.0722044	0.105667	0.7595	15.2434	0.0548089	0.217315	0.348492	0.84	10.0672	0.056357	0.00515992	0.0766375	0.5675	1385090_at	12.9627	0.058329	0.0722044	0.105667	0.7567
WGCNA|Liver:1m	Yes	1385133_at	12.7967	0.0469618	0.050133	0.114947	0.6014	15.2434	0.0504334	0.105095	0.282286	0.77	10.0672	0.039634	-0.0104053	0.128045	0.3991	1385133_at	12.9627	0.0466541	0.050133	0.114947	0.6052
WGCNA|Liver:1m	Yes	1385155_at	12.7967	0.0317228	0.143532	0.187921	0.4063	15.2434	0.0244852	0.210594	0.313906	0.37	10.0672	0.0224712	-0.00113795	0.196959	0.2263	1389351_at	12.9627	0.0450407	0.119093	0.146874	0.5843
WGCNA|Liver:1m	Yes	1385158_at	12.7967	0.0177782	0.0241339	0.0950294	0.2277	15.2434	0.02384	0.14116	0.354226	0.36	10.0672	0.0268061	-0.00144115	0.0959015	0.2699	1390128_at	12.9627	0.0124342	0.0340313	0.0765197	0.1613
WGCNA|Liver:1m	Yes	1385194_at	12.7967	0.0311073	0.039687	0.0818369	0.3984	15.2434	0.0346471	0.15794	0.271615	0.53	10.0672	0.0167662	-0.0098794	0.0621268	0.1688	1379449_at	12.9627	0.0247554	0.0359876	0.0649726	0.3211
WGCNA|Liver:1m	Yes	1385342_at	12.7967	0.0550285	0.0606321	0.11499	0.7047	15.2434	0.0538628	0.192525	0.360361	0.82	10.0672	0.0400727	-0.000178626	0.138482	0.4035	1377842_at	12.9627	0.0592926	0.0808324	0.101243	0.7692
WGCNA|Liver:1m	Yes	1385428_at	12.7967	0.0507597	0.0469489	0.0905701	0.6501	15.2434	0.0479981	0.1571	0.347978	0.73	10.0672	0.0488081	0.00591865	0.0699932	0.4915	1383296_a_at	12.9627	0.0272192	0.00886361	0.0685952	0.3531
WGCNA|Liver:1m	Yes	1385727_at	12.7967	0.0369631	0.0238269	0.053489	0.4734	15.2434	0.0372483	0.0611889	0.16237	0.57	10.0672	0.0439017	-0.0045167	0.043943	0.4421	1385727_at	12.9627	0.0361251	0.0238269	0.053489	0.4686
WGCNA|Liver:1m	Yes	1385853_at	12.7967	0.0285312	0.0311942	0.121109	0.3654	15.2434	0.0332769	0.0955822	0.225501	0.51	10.0672	0.0137123	0.00233292	0.138424	0.1381	1374113_at	12.9627	0.0420981	0.0398662	0.0941304	0.5461
WGCNA|Liver:1m	Yes	1385856_at	12.7967	0.0527594	0.0571544	0.103629	0.6757	15.2434	0.0502644	0.154599	0.238993	0.77	10.0672	0.0374741	-0.0134141	0.0813454	0.3774	1385856_at	12.9627	0.0517547	0.0571544	0.103629	0.6714
WGCNA|Liver:1m	Yes	1385923_at	12.7967	-0.0381516	-0.119266	0.194937	-0.4886	15.2434	-0.0305175	-0.330038	0.516589	-0.47	10.0672	-0.0354506	-0.0258607	0.105633	-0.357	1394022_at	12.9627	-0.0447134	-0.125017	0.189448	-0.58
WGCNA|Liver:1m	Yes	1386074_at	12.7967	0.0225662	0.0477561	0.112219	0.289	15.2434	0.0296542	0.0436359	0.134524	0.45	10.0672	0.0155851	0.00586033	0.0962901	0.1569	1392743_at	12.9627	0.0491222	0.0557621	0.0909127	0.6372
WGCNA|Liver:1m	Yes	1386435_at	12.7967	0.0303857	0.0636436	0.108349	0.3891	15.2434	0.0364923	0.141636	0.295476	0.56	10.0672	0.0281852	0.0191397	0.0926752	0.2838	1386435_at	12.9627	0.0303685	0.0636436	0.108349	0.394
WGCNA|Liver:1m	Yes	1386586_at	12.7967	0.0683196	0.0600445	0.13644	0.8749	15.2434	0.0542322	0.188782	0.350623	0.83	10.0672	0.0749315	0.00827857	0.0975674	0.7546	1386586_at	12.9627	0.0673825	0.0600445	0.13644	0.8741
WGCNA|Liver:1m	Yes	1386668_a_at	12.7967	0.0477215	0.122074	0.365096	0.6111	15.2434	0.0407001	0.0699739	0.277351	0.62	10.0672	0.0467096	0.0510904	0.248912	0.4704	1383675_at	12.9627	0.0602175	0.100344	0.18469	0.7812
WGCNA|Liver:1m	Yes	1386866_at	12.7967	0.0492937	0.055395	0.0818178	0.6313	15.2434	0.0457185	0.192581	0.288673	0.7	10.0672	0.0595975	0.0141182	0.0460792	0.6002	1386866_at	12.9627	0.0487734	0.055395	0.0818178	0.6327
WGCNA|Liver:1m	Yes	1386897_at	12.7967	0.0654347	0.045294	0.0981556	0.838	15.2434	0.057592	0.157131	0.339613	0.88	10.0672	0.0739235	0.0100214	0.0675051	0.7444	1386897_at	12.9627	0.0645854	0.045294	0.0981556	0.8378
WGCNA|Liver:1m	Yes	1386910_a_at	12.7967	0.0612899	0.060704	0.12324	0.7849	15.2434	0.0526266	0.224896	0.424722	0.8	10.0672	0.0771073	0.0357999	0.0790584	0.7765	1386910_a_at	12.9627	0.0607172	0.060704	0.12324	0.7877
WGCNA|Liver:1m	Yes	1387021_at	12.7967	0.0336302	0.0436121	0.0959744	0.4307	15.2434	0.0278036	0.127975	0.257244	0.42	10.0672	0.0428838	0.00634162	0.0891502	0.4318	1387021_at	12.9627	0.0329261	0.0436121	0.0959744	0.4271
WGCNA|Liver:1m	Yes	1387076_at	12.7967	0.0180376	0.0193046	0.058769	0.231	15.2434	0.0237736	0.084361	0.211069	0.36	10.0672	0.00996851	-0.0143239	0.0371921	0.1004	1387076_at	12.9627	0.0176795	0.0193046	0.058769	0.2293
WGCNA|Liver:1m	Yes	1387089_at	12.7967	0.036933	0.0410287	0.0699702	0.473	15.2434	0.0364315	0.101759	0.240993	0.56	10.0672	0.0262045	0.00127513	0.0520223	0.2639	1387089_at	12.9627	0.0361003	0.0410287	0.0699702	0.4683
WGCNA|Liver:1m	Yes	1387098_at	12.7967	0.0464352	0.0543709	0.0861635	0.5947	15.2434	0.0511864	0.141327	0.257014	0.78	10.0672	0.0452938	0.0141228	0.0816081	0.4561	1387098_at	12.9627	0.0460373	0.0543709	0.0861635	0.5972
WGCNA|Liver:1m	Yes	1387266_at	12.7967	0.0274476	0.0247884	0.0883156	0.3515	15.2434	0.0352649	0.0628172	0.232425	0.54	10.0672	0.0274274	0.00437022	0.0903315	0.2762	1387266_at	12.9627	0.0264442	0.0247884	0.0883156	0.3431
WGCNA|Liver:1m	Yes	1387268_at	12.7967	0.0514373	0.0380035	0.117962	0.6587	15.2434	0.0470377	0.135209	0.350118	0.72	10.0672	0.0496944	0.0047714	0.0906437	0.5004	1387268_at	12.9627	0.0507308	0.0380035	0.117962	0.6581
WGCNA|Liver:1m	Yes	1387295_at	12.7967	-0.0319948	-0.00340138	0.0844899	-0.4097	15.2434	-0.0329267	-0.104722	0.26733	-0.5	10.0672	-0.0332006	-0.00804885	0.0608177	-0.3343	1387295_at	12.9627	-0.0316476	-0.00340138	0.0844899	-0.4106
WGCNA|Liver:1m	Yes	1387435_at	12.7967	-0.0443757	-0.066343	0.107886	-0.5683	15.2434	-0.0313307	-0.250327	0.397937	-0.48	10.0672	-0.0468149	-0.0263616	0.0750855	-0.4714	1387435_at	12.9627	-0.0443377	-0.066343	0.107886	-0.5752
WGCNA|Liver:1m	Yes	1387779_at	12.7967	0.0643138	0.101415	0.133155	0.8236	15.2434	0.0516118	0.145296	0.298778	0.79	10.0672	0.0677715	0.029645	0.10262	0.6825	1387779_at	12.9627	0.0638112	0.101415	0.133155	0.8278
WGCNA|Liver:1m	Yes	1387911_at	12.7967	0.0457031	0.00793823	0.079187	0.5853	15.2434	0.0454064	0.0550799	0.256289	0.69	10.0672	0.0381687	0.00420699	0.0576082	0.3844	1387911_at	12.9627	0.0452954	0.00793823	0.079187	0.5876
WGCNA|Liver:1m	Yes	1387950_at	12.7967	0.0649031	0.0670433	0.101356	0.8312	15.2434	0.0550707	0.265003	0.372827	0.84	10.0672	0.073795	0.0118895	0.0657868	0.7431	1387950_at	12.9627	0.0640244	0.0670433	0.101356	0.8306
WGCNA|Liver:1m	Yes	1388129_at	12.7967	0.0454198	0.0212358	0.063728	0.5817	15.2434	0.043767	0.0758141	0.201846	0.67	10.0672	0.0483036	0.00502783	0.0414105	0.4864	1388129_at	12.9627	0.0451632	0.0212358	0.063728	0.5859
WGCNA|Liver:1m	Yes	1388154_at	12.7967	0.0522621	0.0414651	0.107147	0.6693	15.2434	0.0512645	0.157106	0.381201	0.78	10.0672	0.0427118	0.00920616	0.0690198	0.4301	1388154_at	12.9627	0.0516069	0.0414651	0.107147	0.6695
WGCNA|Liver:1m	Yes	1388158_at	12.7967	0.0422001	0.0149381	0.0740752	0.5404	15.2434	0.0422796	0.0490338	0.262577	0.64	10.0672	0.0546914	0.00788922	0.0580779	0.5508	1388158_at	12.9627	0.0417331	0.0149381	0.0740752	0.5414
WGCNA|Liver:1m	Yes	1388180_at	12.7967	0.0389937	0.0210477	0.0539109	0.4994	15.2434	0.0423271	0.0728326	0.163617	0.65	10.0672	0.0432581	-0.00449959	0.0457421	0.4356	1388180_at	12.9627	0.0385244	0.0210477	0.0539109	0.4998
WGCNA|Liver:1m	Yes	1388321_at	12.7967	0.0468274	0.0405469	0.0683586	0.5997	15.2434	0.0479385	0.160688	0.264394	0.73	10.0672	0.0400279	0.00148496	0.0490386	0.4031	1388321_at	12.9627	0.0464079	0.0405469	0.0683586	0.602
WGCNA|Liver:1m	Yes	1388341_at	12.7967	0.0410839	0.0140794	0.104601	0.5261	15.2434	0.0383391	0.0587588	0.33575	0.58	10.0672	0.0197859	-0.00390811	0.0600126	0.1992	1388341_at	12.9627	0.0408323	0.0140794	0.104601	0.5297
WGCNA|Liver:1m	Yes	1388344_at	12.7967	0.0297326	-0.00617079	0.0689304	0.3808	15.2434	0.0463233	0.0808633	0.201866	0.71	10.0672	0.00761867	-0.00401764	0.055087	0.0767	1388344_at	12.9627	0.0290478	-0.00617079	0.0689304	0.3768
WGCNA|Liver:1m	Yes	1388352_at	12.7967	0.0468774	0.00179266	0.0787922	0.6003	15.2434	0.0464565	0.0211843	0.277618	0.71	10.0672	0.0578999	-0.00106525	0.0553038	0.5831	1388352_at	12.9627	0.0464086	0.00179266	0.0787922	0.602
WGCNA|Liver:1m	Yes	1388353_at	12.7967	0.0582214	0.0406229	0.114484	0.7456	15.2434	0.0513411	0.126336	0.323125	0.78	10.0672	0.0573638	-0.0142199	0.0817925	0.5777	1388353_at	12.9627	0.0575098	0.0406229	0.114484	0.7461
WGCNA|Liver:1m	Yes	1388379_at	12.7967	0.0407779	0.028459	0.0522963	0.5222	15.2434	0.0443907	0.106837	0.183385	0.68	10.0672	0.0477374	0.00535767	0.0476674	0.4807	1388379_at	12.9627	0.0403816	0.028459	0.0522963	0.5239
WGCNA|Liver:1m	Yes	1388397_at	12.7967	0.0669895	0.112048	0.132127	0.8579	15.2434	0.05833	0.331154	0.441877	0.89	10.0672	0.0781215	0.0232374	0.0868186	0.7867	1388397_at	12.9627	0.066266	0.112048	0.132127	0.8596
WGCNA|Liver:1m	Yes	1388436_at	12.7967	0.0388479	-0.00132982	0.202033	0.4975	15.2434	0.0382502	0.0686743	0.331612	0.58	10.0672	0.0246898	0.0122475	0.181924	0.2486	1388436_at	12.9627	0.0383192	-0.00132982	0.202033	0.4971
WGCNA|Liver:1m	Yes	1388438_at	12.7967	0.0415612	0.0135659	0.0531188	0.5323	15.2434	0.0439121	0.0238986	0.167651	0.67	10.0672	0.046782	-0.00807436	0.0432489	0.4711	1388438_at	12.9627	0.0410844	0.0135659	0.0531188	0.533
WGCNA|Liver:1m	Yes	1388446_at	12.7967	0.0150593	-0.0109578	0.0581613	0.1929	15.2434	0.0156881	-0.0485914	0.199023	0.24	10.0672	0.0225878	-0.000385968	0.0360736	0.2275	1388446_at	12.9627	0.0146059	-0.0109578	0.0581613	0.1895
WGCNA|Liver:1m	Yes	1388528_at	12.7967	0.0641569	0.0430248	0.097485	0.8216	15.2434	0.0556566	0.154946	0.336488	0.85	10.0672	0.0683002	0.0139112	0.0563672	0.6878	1388528_at	12.9627	0.0632986	0.0430248	0.097485	0.8211
WGCNA|Liver:1m	Yes	1388539_at	12.7967	0.0330632	0.0989567	0.135778	0.4234	15.2434	0.0277915	0.292558	0.449143	0.42	10.0672	0.0318062	0.00472499	0.0924058	0.3203	1388539_at	12.9627	0.0324858	0.0989567	0.135778	0.4214
WGCNA|Liver:1m	Yes	1388560_at	12.7967	0.069245	0.0720269	0.114501	0.8868	15.2434	0.0595521	0.219545	0.379123	0.91	10.0672	0.0779595	0.0120268	0.0658595	0.7851	1388560_at	12.9627	0.0683048	0.0720269	0.114501	0.8861
WGCNA|Liver:1m	Yes	1388568_at	12.7967	0.0657859	0.0538439	0.0759932	0.8425	15.2434	0.057224	0.163041	0.24957	0.87	10.0672	0.0801096	0.0135657	0.0482399	0.8067	1388568_at	12.9627	0.064973	0.0538439	0.0759932	0.8429
WGCNA|Liver:1m	Yes	1388573_at	12.7967	0.0293216	0.00978914	0.119757	0.3755	15.2434	0.0368089	0.0729739	0.225757	0.56	10.0672	0.0191882	-0.00281605	0.167926	0.1932	1380448_at	12.9627	0.0484351	0.0577228	0.0928297	0.6283
WGCNA|Liver:1m	Yes	1388590_at	12.7967	0.0262071	-0.0109258	0.0482896	0.3356	15.2434	0.0434202	-0.00904148	0.179537	0.66	10.0672	0.0237403	-0.000561456	0.0350216	0.2391	1388590_at	12.9627	0.0261861	-0.0109258	0.0482896	0.3397
WGCNA|Liver:1m	Yes	1388601_at	12.7967	0.0417231	0.0223454	0.0600508	0.5343	15.2434	0.040968	0.0661536	0.158471	0.62	10.0672	0.0390579	0.000775607	0.0534256	0.3933	1388601_at	12.9627	0.0412438	0.0223454	0.0600508	0.535
WGCNA|Liver:1m	Yes	1388641_at	12.7967	0.0607343	0.0774541	0.105224	0.7778	15.2434	0.0533717	0.266939	0.365824	0.81	10.0672	0.0681812	0.0195128	0.082126	0.6866	1388641_at	12.9627	0.0597309	0.0774541	0.105224	0.7749
WGCNA|Liver:1m	Yes	1388649_at	12.7967	0.0260613	0.0429714	0.136918	0.3338	15.2434	0.0278631	0.101118	0.207145	0.43	10.0672	0.0207855	-0.00142084	0.169657	0.2093	1389563_at	12.9627	0.00847083	0.0225226	0.0607626	0.1099
WGCNA|Liver:1m	Yes	1388691_at	12.7967	0.0347935	0.0155847	0.0617131	0.4456	15.2434	0.0383318	0.0357834	0.220674	0.58	10.0672	0.0224342	0.00329449	0.047648	0.2259	1388691_at	12.9627	0.0347339	0.0155847	0.0617131	0.4506
WGCNA|Liver:1m	Yes	1388736_at	12.7967	0.0336592	0.0137601	0.0696742	0.4311	15.2434	0.0400744	0.0180584	0.189749	0.61	10.0672	0.0377246	0.00416625	0.0626958	0.3799	1388736_at	12.9627	0.0335411	0.0137601	0.0696742	0.4351
WGCNA|Liver:1m	Yes	1388814_at	12.7967	0.0295295	0.0193657	0.0507326	0.3782	15.2434	0.0303841	0.0679724	0.166749	0.46	10.0672	0.0194604	0.00347271	0.0494735	0.196	1388814_at	12.9627	0.0292501	0.0193657	0.0507326	0.3795
WGCNA|Liver:1m	Yes	1388829_at	12.7967	0.0168173	0.0272148	0.0640999	0.2154	15.2434	0.0363337	0.0855054	0.16282	0.55	10.0672	0.0191069	-0.00625335	0.0658246	0.1924	1388829_at	12.9627	0.0164714	0.0272148	0.0640999	0.2137
WGCNA|Liver:1m	Yes	1388878_at	12.7967	0.0480202	0.0492566	0.0798378	0.615	15.2434	0.042479	0.167045	0.240272	0.65	10.0672	0.0610004	0.0253297	0.0694895	0.6143	1388878_at	12.9627	0.0477748	0.0492566	0.0798378	0.6198
WGCNA|Liver:1m	Yes	1388954_at	12.7967	0.0530196	0.0681766	0.0918928	0.679	15.2434	0.046753	0.150436	0.216637	0.71	10.0672	0.0370264	0.0102403	0.0744417	0.3729	1388954_at	12.9627	0.0525714	0.0681766	0.0918928	0.682
WGCNA|Liver:1m	Yes	1388956_at	12.7967	0.0263105	0.00731606	0.0719999	0.3369	15.2434	0.0262913	0.00762673	0.132915	0.4	10.0672	0.0240925	0.000764239	0.0720039	0.2426	1388956_at	12.9627	0.025968	0.00731606	0.0719999	0.3369
WGCNA|Liver:1m	Yes	1388957_at	12.7967	0.0348038	0.0146472	0.0718575	0.4457	15.2434	0.0383068	0.0682826	0.248175	0.58	10.0672	0.0359481	-0.0108799	0.0639522	0.362	1388957_at	12.9627	0.0345166	0.0146472	0.0718575	0.4478
WGCNA|Liver:1m	Yes	1388967_at	12.7967	0.0321853	0.0381257	0.0783985	0.4122	15.2434	0.0318573	0.120745	0.230061	0.49	10.0672	0.0285481	0.00381539	0.0508798	0.2875	1388967_at	12.9627	0.0321113	0.0381257	0.0783985	0.4166
WGCNA|Liver:1m	Yes	1388991_at	12.7967	0.04201	0.0711168	0.111775	0.538	15.2434	0.042162	0.17824	0.30782	0.64	10.0672	0.0411485	0.0193131	0.118257	0.4144	1388991_at	12.9627	0.041197	0.0711168	0.111775	0.5344
WGCNA|Liver:1m	Yes	1389001_at	12.7967	0.0417165	0.0203708	0.0735072	0.5342	15.2434	0.0374933	0.0371813	0.263332	0.57	10.0672	0.0358624	-0.002063	0.0487511	0.3611	1389001_at	12.9627	0.0412968	0.0203708	0.0735072	0.5357
WGCNA|Liver:1m	Yes	1389021_at	12.7967	0.0642148	0.0573523	0.0938292	0.8224	15.2434	0.0565751	0.162353	0.318008	0.86	10.0672	0.0766978	0.00705719	0.0642018	0.7724	1389021_at	12.9627	0.0635964	0.0573523	0.0938292	0.825
WGCNA|Liver:1m	Yes	1389043_at	12.7967	0.0261528	0.0244014	0.0688328	0.3349	15.2434	0.0204297	0.076255	0.180295	0.31	10.0672	0.0256114	0.00565631	0.0486272	0.2579	1389043_at	12.9627	0.026127	0.0244014	0.0688328	0.3389
WGCNA|Liver:1m	Yes	1389047_at	12.7967	0.0331708	0.0459832	0.090943	0.4248	15.2434	0.0397136	0.149711	0.315974	0.61	10.0672	0.0183934	0.00356921	0.083552	0.1852	1389047_at	12.9627	0.033118	0.0459832	0.090943	0.4296
WGCNA|Liver:1m	Yes	1389055_at	12.7967	0.0428294	0.033724	0.0832728	0.5485	15.2434	0.0401906	0.0331874	0.190403	0.61	10.0672	0.0471252	0.00776974	0.0771931	0.4746	1389055_at	12.9627	0.0423378	0.033724	0.0832728	0.5492
WGCNA|Liver:1m	Yes	1389056_at	12.7967	0.0541358	0.0434381	0.0930831	0.6933	15.2434	0.0501033	0.103124	0.285239	0.76	10.0672	0.0602654	0.0085444	0.0729736	0.6069	1389056_at	12.9627	0.0539379	0.0434381	0.0930831	0.6997
WGCNA|Liver:1m	Yes	1389061_at	12.7967	0.0514345	0.0373995	0.0686551	0.6587	15.2434	0.0535578	0.0835991	0.201722	0.82	10.0672	0.0591676	0.0104112	0.0611392	0.5958	1389061_at	12.9627	0.0510823	0.0373995	0.0686551	0.6627
WGCNA|Liver:1m	Yes	1389063_at	12.7967	0.0318957	0.0113956	0.0601088	0.4085	15.2434	0.0322011	0.050232	0.207037	0.49	10.0672	0.0162882	-0.00947265	0.0435962	0.164	1389063_at	12.9627	0.0313487	0.0113956	0.0601088	0.4067
WGCNA|Liver:1m	Yes	1389065_at	12.7967	0.0545346	0.0313424	0.0891365	0.6984	15.2434	0.0530745	0.122664	0.289578	0.81	10.0672	0.0603917	0.00366998	0.0690907	0.6082	1389065_at	12.9627	0.0539643	0.0313424	0.0891365	0.7001
WGCNA|Liver:1m	Yes	1389101_at	12.7967	0.0368487	0.00957752	0.109344	0.4719	15.2434	0.041993	0.0328418	0.281614	0.64	10.0672	0.0281427	-0.0134731	0.103588	0.2834	1390343_at	12.9627	0.0258675	-0.0135587	0.0630739	0.3356
WGCNA|Liver:1m	Yes	1389117_at	12.7967	0.0188116	0.0106089	0.0718622	0.2409	15.2434	0.0263824	0.0536144	0.229484	0.4	10.0672	0.00691866	-0.00158277	0.0534961	0.0697	1389117_at	12.9627	0.0183911	0.0106089	0.0718622	0.2386
WGCNA|Liver:1m	Yes	1389136_at	12.7967	0.0254423	-0.00211055	0.0635663	0.3258	15.2434	0.0401367	0.0494885	0.202509	0.61	10.0672	0.0345391	0.00845885	0.0523831	0.3478	1389136_at	12.9627	0.0251662	-0.00211055	0.0635663	0.3265
WGCNA|Liver:1m	Yes	1389184_at	12.7967	0.0207518	0.00490505	0.0751266	0.2658	15.2434	0.0221855	-0.0374393	0.15998	0.34	10.0672	0.0259469	0.00411711	0.083907	0.2613	1389184_at	12.9627	0.0207124	0.00490505	0.0751266	0.2687
WGCNA|Liver:1m	Yes	1389195_at	12.7967	0.0293459	0.0475388	0.0738933	0.3758	15.2434	0.0311909	0.109668	0.222093	0.48	10.0672	0.0237241	-0.000679337	0.0639526	0.2389	1389195_at	12.9627	0.0285602	0.0475388	0.0738933	0.3705
WGCNA|Liver:1m	Yes	1389228_at	12.7967	0.0542459	0.0607823	0.100317	0.6947	15.2434	0.0486376	0.204582	0.315676	0.74	10.0672	0.0644122	0.017619	0.0623818	0.6486	1389228_at	12.9627	0.0537975	0.0607823	0.100317	0.6979
WGCNA|Liver:1m	Yes	1389233_at	12.7967	0.0294685	0.00956483	0.0733639	0.3774	15.2434	0.0409635	0.0751244	0.200506	0.62	10.0672	0.0288981	-0.00421569	0.0696439	0.291	1389233_at	12.9627	0.0287754	0.00956483	0.0733639	0.3733
WGCNA|Liver:1m	Yes	1389237_at	12.7967	0.0249621	-0.00402859	0.073545	0.3197	15.2434	0.0354228	-0.00915975	0.180647	0.54	10.0672	0.0306417	-0.00204215	0.0709136	0.3086	1389237_at	12.9627	0.0244031	-0.00402859	0.073545	0.3166
WGCNA|Liver:1m	Yes	1389238_at	12.7967	0.0605424	0.0523526	0.0916025	0.7753	15.2434	0.054767	0.179704	0.299502	0.84	10.0672	0.0560054	0.00478579	0.0637538	0.564	1389238_at	12.9627	0.0595127	0.0523526	0.0916025	0.772
WGCNA|Liver:1m	Yes	1389247_at	12.7967	0.033669	0.0476599	0.0863102	0.4312	15.2434	0.039685	0.1401	0.209413	0.61	10.0672	0.0342159	0.0159213	0.0721686	0.3446	1389247_at	12.9627	0.0335958	0.0476599	0.0863102	0.4358
WGCNA|Liver:1m	Yes	1389309_at	12.7967	0.0354745	0.0346927	0.0636311	0.4543	15.2434	0.0396063	0.110767	0.231615	0.6	10.0672	0.0485439	0.00848526	0.0429875	0.4888	1389309_at	12.9627	0.0351452	0.0346927	0.0636311	0.4559
WGCNA|Liver:1m	Yes	1389314_at	12.7967	0.0241387	0.0247948	0.0762681	0.3091	15.2434	0.0455908	0.0820261	0.190181	0.7	10.0672	0.0301645	0.00234399	0.101451	0.3038	1389314_at	12.9627	0.0237908	0.0247948	0.0762681	0.3086
WGCNA|Liver:1m	Yes	1389384_at	12.7967	0.0608921	0.058832	0.135755	0.7798	15.2434	0.0549407	0.321763	0.519257	0.84	10.0672	0.0722128	0.00511735	0.0865328	0.7272	1389384_at	12.9627	0.0603386	0.058832	0.135755	0.7827
WGCNA|Liver:1m	Yes	1389399_at	12.7967	0.0316939	0.0322875	0.0924503	0.4059	15.2434	0.0334992	0.076616	0.223632	0.51	10.0672	0.0297638	-0.00200053	0.116791	0.2997	1377838_at	12.9627	0.0186983	0.0337719	0.079149	0.2426
WGCNA|Liver:1m	Yes	1389443_at	12.7967	0.0364122	0.058115	0.0825678	0.4663	15.2434	0.0375332	0.116839	0.274406	0.57	10.0672	0.0288352	-0.0117008	0.0793514	0.2904	1374018_at	12.9627	0.0217019	0.00243349	0.0764968	0.2815
WGCNA|Liver:1m	Yes	1389450_at	12.7967	0.0563116	0.0505376	0.106595	0.7212	15.2434	0.050744	0.15125	0.343282	0.77	10.0672	0.070397	0.0304403	0.0786376	0.7089	1389450_at	12.9627	0.055768	0.0505376	0.106595	0.7235
WGCNA|Liver:1m	Yes	1389472_at	12.7967	0.0422667	0.0267269	0.0869195	0.5413	15.2434	0.041332	0.0451505	0.221145	0.63	10.0672	0.0263043	0.0101558	0.0820571	0.2649	1389472_at	12.9627	0.0420013	0.0267269	0.0869195	0.5449
WGCNA|Liver:1m	Yes	1389497_at	12.7967	0.0355992	-0.00460153	0.0990293	0.4559	15.2434	0.0335601	0.0751306	0.195799	0.51	10.0672	0.0443294	0.00672374	0.0698762	0.4464	1389497_at	12.9627	0.035319	-0.00460153	0.0990293	0.4582
WGCNA|Liver:1m	Yes	1389510_at	12.7967	0.0431807	0.0280333	0.0881269	0.553	15.2434	0.0544685	0.0873456	0.24636	0.83	10.0672	0.0354416	0.00294032	0.0730896	0.3569	1389510_at	12.9627	0.0425456	0.0280333	0.0881269	0.5519
WGCNA|Liver:1m	Yes	1389531_at	12.7967	0.0436522	0.0406826	0.0801363	0.559	15.2434	0.0399586	0.120203	0.211772	0.61	10.0672	0.0411269	0.0103886	0.0669208	0.4142	1389531_at	12.9627	0.0428988	0.0406826	0.0801363	0.5565
WGCNA|Liver:1m	Yes	1389569_at	12.7967	0.0685513	0.0451914	0.0885951	0.8779	15.2434	0.0603512	0.184399	0.314242	0.92	10.0672	0.0781384	0.0147936	0.0642504	0.7869	1389569_at	12.9627	0.0677673	0.0451914	0.0885951	0.8791
WGCNA|Liver:1m	Yes	1389575_at	12.7967	0.0322638	0.0122827	0.0517633	0.4132	15.2434	0.0452117	0.0550369	0.165566	0.69	10.0672	0.0411092	0.00172422	0.0367874	0.414	1389575_at	12.9627	0.0317951	0.0122827	0.0517633	0.4125
WGCNA|Liver:1m	Yes	1389577_at	12.7967	0.0670951	0.0394609	0.0822406	0.8593	15.2434	0.0588195	0.114671	0.248576	0.9	10.0672	0.0804887	0.0151428	0.064005	0.8105	1389577_at	12.9627	0.0665357	0.0394609	0.0822406	0.8631
WGCNA|Liver:1m	Yes	1389578_at	12.7967	0.0407144	0.0628838	0.0998055	0.5214	15.2434	0.046049	0.214171	0.300508	0.7	10.0672	0.039894	0.0123741	0.0951572	0.4017	1389578_at	12.9627	0.0399959	0.0628838	0.0998055	0.5189
WGCNA|Liver:1m	Yes	1389658_at	12.7967	0.0610261	0.04755	0.0899448	0.7815	15.2434	0.0536609	0.185512	0.288042	0.82	10.0672	0.067057	0.0162697	0.0581635	0.6753	1389658_at	12.9627	0.0603943	0.04755	0.0899448	0.7835
WGCNA|Liver:1m	Yes	1389684_at	12.7967	0.0187058	0.0352563	0.0705216	0.2396	15.2434	0.0222245	0.115639	0.181896	0.34	10.0672	0.0171013	-0.00270308	0.063111	0.1722	1389684_at	12.9627	0.0180327	0.0352563	0.0705216	0.2339
WGCNA|Liver:1m	Yes	1389760_at	12.7967	0.0446262	0.0421515	0.0694584	0.5715	15.2434	0.0477599	0.17647	0.270761	0.73	10.0672	0.0446873	0.0118382	0.0540477	0.45	1389760_at	12.9627	0.0438878	0.0421515	0.0694584	0.5693
WGCNA|Liver:1m	Yes	1389765_at	12.7967	0.0517412	0.0404431	0.0970594	0.6626	15.2434	0.0483265	0.131959	0.240408	0.74	10.0672	0.0502683	0.0120312	0.069039	0.5062	1389765_at	12.9627	0.0517134	0.0404431	0.0970594	0.6709
WGCNA|Liver:1m	Yes	1389771_at	12.7967	0.0163116	0.00485046	0.0700134	0.2089	15.2434	0.00808158	0.0268771	0.114684	0.12	10.0672	0.0100818	-0.00234073	0.0867582	0.1015	1389771_at	12.9627	0.0161166	0.00485046	0.0700134	0.2091
WGCNA|Liver:1m	Yes	1389774_at	12.7967	0.0273088	0.105114	0.130183	0.3497	15.2434	0.0359728	0.294479	0.391662	0.55	10.0672	0.0318211	-0.00438135	0.121489	0.3204	1389774_at	12.9627	0.0268964	0.105114	0.130183	0.3489
WGCNA|Liver:1m	Yes	1389862_at	12.7967	0.0475872	0.136657	0.215007	0.6094	15.2434	0.0536421	0.107313	0.226099	0.82	10.0672	0.0507207	-0.00410497	0.181972	0.5108	1389862_at	12.9627	0.0469568	0.136657	0.215007	0.6092
WGCNA|Liver:1m	Yes	1389983_at	12.7967	0.0668786	0.0601038	0.0879165	0.8565	15.2434	0.0603245	0.2193	0.337699	0.92	10.0672	0.0714731	0.0103986	0.0654216	0.7197	1389983_at	12.9627	0.0662359	0.0601038	0.0879165	0.8593
WGCNA|Liver:1m	Yes	1390035_at	12.7967	0.0584908	0.0436381	0.0837725	0.7491	15.2434	0.0569742	0.132014	0.304901	0.87	10.0672	0.0582385	0.00548088	0.0738227	0.5865	1390035_at	12.9627	0.0577822	0.0436381	0.0837725	0.7496
WGCNA|Liver:1m	Yes	1390036_at	12.7967	0.0458264	0.062517	0.172039	0.5869	15.2434	0.0395736	0.239203	0.635	0.6	10.0672	0.0384412	0.00177276	0.101429	0.3871	1390036_at	12.9627	0.0453512	0.062517	0.172039	0.5883
WGCNA|Liver:1m	Yes	1390063_at	12.7967	0.0160642	-0.0125124	0.067445	0.2057	15.2434	0.0303456	-0.0146513	0.236787	0.46	10.0672	0.00362888	-0.0151427	0.0801515	0.0365	1390063_at	12.9627	0.0151231	-0.0125124	0.067445	0.1962
WGCNA|Liver:1m	Yes	1390142_at	12.7967	0.024862	0.0315708	0.0664978	0.3184	15.2434	0.0285654	0.0635284	0.223227	0.44	10.0672	0.0257989	0.00214417	0.0555401	0.2598	1390142_at	12.9627	0.0243693	0.0315708	0.0664978	0.3161
WGCNA|Liver:1m	Yes	1390212_at	12.7967	0.02783	0.0245763	0.0708456	0.3564	15.2434	0.0248653	0.0354793	0.141099	0.38	10.0672	0.0170108	0.000152872	0.0779081	0.1713	1390212_at	12.9627	0.0275432	0.0245763	0.0708456	0.3573
WGCNA|Liver:1m	Yes	1390218_at	12.7967	0.032796	-0.000222018	0.0620508	0.42	15.2434	0.0291912	0.0295714	0.156332	0.45	10.0672	0.0245911	-0.00503777	0.052949	0.2476	1390218_at	12.9627	0.0323342	-0.000222018	0.0620508	0.4195
WGCNA|Liver:1m	Yes	1390232_at	12.7967	0.0338198	0.140917	0.319063	0.4331	15.2434	0.0298942	0.227167	0.43655	0.46	10.0672	0.0410237	0.0168561	0.322014	0.4131	1390232_at	12.9627	0.0331712	0.140917	0.319063	0.4303
WGCNA|Liver:1m	Yes	1390290_at	12.7967	0.0392806	0.0498021	0.085734	0.503	15.2434	0.0464882	0.0872396	0.1721	0.71	10.0672	0.0341637	0.0108738	0.0807382	0.344	1390290_at	12.9627	0.0387382	0.0498021	0.085734	0.5025
WGCNA|Liver:1m	Yes	1390418_at	12.7967	0.0345099	0.0123731	0.0618751	0.4419	15.2434	0.0374659	0.0722258	0.188846	0.57	10.0672	0.0142994	0.00507869	0.0464004	0.144	1373792_at	12.9627	0.0255919	0.0145132	0.0595524	0.332
WGCNA|Liver:1m	Yes	1390433_at	12.7967	-0.0360573	-0.0447488	0.103543	-0.4618	15.2434	-0.0276184	-0.110527	0.308596	-0.42	10.0672	-0.0380412	-0.0122618	0.0699153	-0.3831	1390433_at	12.9627	-0.0355093	-0.0447488	0.103543	-0.4606
WGCNA|Liver:1m	Yes	1390442_at	12.7967	0.0306889	0.028596	0.077361	0.393	15.2434	0.0308387	0.0767942	0.201117	0.47	10.0672	0.022228	0.00362623	0.0798573	0.2238	1390442_at	12.9627	0.0299883	0.028596	0.077361	0.389
WGCNA|Liver:1m	Yes	1390494_at	12.7967	0.0391009	0.0344844	0.100547	0.5007	15.2434	0.0396415	0.138751	0.368006	0.6	10.0672	0.023823	0.0157924	0.171927	0.2399	1369966_a_at	12.9627	0.025549	0.0266667	0.0693303	0.3314
WGCNA|Liver:1m	Yes	1390500_at	12.7967	0.0352197	0.0538833	0.0650642	0.451	15.2434	0.0413453	0.151536	0.214022	0.63	10.0672	0.0393419	0.00471468	0.0478232	0.3962	1390500_at	12.9627	0.0347794	0.0538833	0.0650642	0.4512
WGCNA|Liver:1m	Yes	1390535_at	12.7967	0.0264534	0.0420237	0.0737643	0.3388	15.2434	0.0315096	0.0940138	0.214609	0.48	10.0672	0.0184087	-0.00482392	0.0693391	0.1854	1390535_at	12.9627	0.0259678	0.0420237	0.0737643	0.3369
WGCNA|Liver:1m	Yes	1390579_at	12.7967	0.0646342	0.0904674	0.172158	0.8277	15.2434	0.0586082	0.223605	0.419956	0.89	10.0672	0.0599643	0.0189991	0.145186	0.6039	1390579_at	12.9627	0.0638728	0.0904674	0.172158	0.8286
WGCNA|Liver:1m	Yes	1390615_at	12.7967	0.0153856	0.00367125	0.1012	0.197	15.2434	0.0241085	0.0136836	0.207347	0.37	10.0672	0.00541179	-0.0126252	0.092249	0.0545	1372183_at	12.9627	0.0357467	0.0111405	0.0624951	0.4637
WGCNA|Liver:1m	Yes	1390692_at	12.7967	0.0654735	0.0945356	0.186177	0.8385	15.2434	0.0555622	0.349449	0.689523	0.85	10.0672	0.0680503	0.010677	0.115482	0.6853	1390692_at	12.9627	0.0647147	0.0945356	0.186177	0.8395
WGCNA|Liver:1m	Yes	1390729_x_at	12.7967	0.0168615	0.00313991	0.108987	0.2159	15.2434	0.0278753	0.0562857	0.169676	0.43	10.0672	0.0141489	0.00492469	0.137504	0.1425	1383141_a_at	12.9627	0.00892465	0.00135443	0.0491916	0.1158
WGCNA|Liver:1m	Yes	1390769_at	12.7967	0.0292164	0.014802	0.0612712	0.3742	15.2434	0.0356381	0.0924639	0.230587	0.54	10.0672	0.0115556	-0.0170444	0.0428711	0.1164	1390769_at	12.9627	0.0289174	0.014802	0.0612712	0.3751
WGCNA|Liver:1m	Yes	1390793_at	12.7967	0.00991802	0.0123934	0.0717336	0.127	15.2434	0.024947	0.0425131	0.238511	0.38	10.0672	0.0174413	0.00115216	0.0625289	0.1756	1390793_at	12.9627	0.00996971	0.0123934	0.0717336	0.1293
WGCNA|Liver:1m	Yes	1390799_at	12.7967	0.0241346	0.015524	0.0565113	0.3091	15.2434	0.0342994	0.0626406	0.188326	0.52	10.0672	0.0290749	-0.008609	0.0436819	0.2928	1390799_at	12.9627	0.0237534	0.015524	0.0565113	0.3081
WGCNA|Liver:1m	Yes	1390811_at	12.7967	0.0234142	0.031581	0.073283	0.2999	15.2434	0.0253212	0.0352519	0.174223	0.39	10.0672	-0.000984281	-0.00622948	0.0787135	-0.0099	1386580_at	12.9627	0.0106868	-0.00424801	0.0571199	0.1386
WGCNA|Liver:1m	Yes	1390888_a_at	12.7967	0.0220843	-0.00941835	0.0885497	0.2828	15.2434	0.0272544	-0.00931336	0.151287	0.42	10.0672	0.0312584	0.00770118	0.0827069	0.3148	1390888_a_at	12.9627	0.0220387	-0.00941835	0.0885497	0.2859
WGCNA|Liver:1m	Yes	1390889_at	12.7967	0.0316714	0.0159211	0.101348	0.4056	15.2434	0.0387162	0.00614439	0.227044	0.59	10.0672	0.0295335	-0.00896069	0.0794939	0.2974	1390889_at	12.9627	0.030781	0.0159211	0.101348	0.3993
WGCNA|Liver:1m	Yes	1390915_at	12.7967	0.0231236	0.0473353	0.109331	0.2961	15.2434	0.0250417	0.109903	0.365505	0.38	10.0672	0.0197481	0.00839284	0.0896262	0.1989	1390915_at	12.9627	0.0230874	0.0473353	0.109331	0.2995
WGCNA|Liver:1m	Yes	1391014_at	12.7967	0.0498411	0.0170584	0.0823916	0.6383	15.2434	0.0378272	0.0178571	0.16667	0.58	10.0672	0.0410731	0.00671936	0.0682951	0.4136	1391014_at	12.9627	0.0491346	0.0170584	0.0823916	0.6374
WGCNA|Liver:1m	Yes	1391021_at	12.7967	-0.0318835	-0.0410882	0.0940039	-0.4083	15.2434	-0.0258492	-0.113541	0.248167	-0.39	10.0672	-0.0204113	-0.0267079	0.0649658	-0.2055	1389107_at	12.9627	-0.0229817	-0.00153502	0.0812581	-0.2981
WGCNA|Liver:1m	Yes	1391027_at	12.7967	0.0219921	0.040205	0.0925941	0.2816	15.2434	0.0264243	0.13582	0.273496	0.4	10.0672	0.0126348	-0.0274596	0.0805444	0.1272	1391027_at	12.9627	0.0215872	0.040205	0.0925941	0.28
WGCNA|Liver:1m	Yes	1391125_at	12.7967	0.0326259	0.0273356	0.104068	0.4178	15.2434	0.0373759	0.0758664	0.318487	0.57	10.0672	0.0256273	3.36e-05	0.0805895	0.2581	1391125_at	12.9627	0.0321004	0.0273356	0.104068	0.4164
WGCNA|Liver:1m	Yes	1391205_at	12.7967	0.0400913	0.0310931	0.0687882	0.5134	15.2434	0.0464694	0.145301	0.188937	0.71	10.0672	0.048425	0.00645092	0.0646459	0.4876	1391205_at	12.9627	0.0395876	0.0310931	0.0687882	0.5136
WGCNA|Liver:1m	Yes	1391220_at	12.7967	0.0548262	0.0371651	0.0832775	0.7021	15.2434	0.0542768	0.13796	0.280192	0.83	10.0672	0.0461339	-0.000952161	0.0650502	0.4646	1391220_at	12.9627	0.0537951	0.0371651	0.0832775	0.6979
WGCNA|Liver:1m	Yes	1391280_at	12.7967	0.045632	0.0247378	0.0954386	0.5844	15.2434	0.0480292	0.106524	0.355731	0.73	10.0672	0.0450639	-0.00907294	0.0674768	0.4538	1391280_at	12.9627	0.0452482	0.0247378	0.0954386	0.587
WGCNA|Liver:1m	Yes	1391297_at	12.7967	0.0231271	0.0385376	0.0910068	0.2962	15.2434	0.0294309	0.121424	0.302839	0.45	10.0672	0.0194749	-0.0249934	0.0932801	0.1961	1391297_at	12.9627	0.0227117	0.0385376	0.0910068	0.2946
WGCNA|Liver:1m	Yes	1391415_at	12.7967	0.0694449	0.0624358	0.114111	0.8893	15.2434	0.0580791	0.261015	0.445654	0.89	10.0672	0.0766102	0.0116828	0.0749247	0.7715	1391415_at	12.9627	0.0683893	0.0624358	0.114111	0.8872
WGCNA|Liver:1m	Yes	1391427_at	12.7967	0.0544829	0.0682407	0.115863	0.6977	15.2434	0.0518244	0.300398	0.483968	0.79	10.0672	0.0474352	0.0172763	0.0929118	0.4777	1391427_at	12.9627	0.0539086	0.0682407	0.115863	0.6993
WGCNA|Liver:1m	Yes	1391440_at	12.7967	0.0443167	0.0129173	0.0774345	0.5675	15.2434	0.0457814	0.0805253	0.283289	0.7	10.0672	0.0367027	0.00538484	0.0632295	0.3696	1391440_at	12.9627	0.0437663	0.0129173	0.0774345	0.5678
WGCNA|Liver:1m	Yes	1391503_at	12.7967	-0.0196607	-0.0392512	0.0746766	-0.2518	15.2434	-0.0261039	-0.0484101	0.144196	-0.4	10.0672	-0.0121611	0.00268318	0.0642225	-0.1225	1391503_at	12.9627	-0.0193839	-0.0392512	0.0746766	-0.2515
WGCNA|Liver:1m	Yes	1391560_at	12.7967	0.0272416	0.0264023	0.0922822	0.3489	15.2434	0.034482	0.0986759	0.408556	0.53	10.0672	0.00796261	-0.0119345	0.0743944	0.0802	1391560_at	12.9627	0.0265922	0.0264023	0.0922822	0.345
WGCNA|Liver:1m	Yes	1391570_at	12.7967	0.0368255	0.272486	0.245709	0.4716	15.2434	0.0344885	0.75645	0.737212	0.53	10.0672	0.0470145	0.0804793	0.216669	0.4734	1390255_at	12.9627	0.0391897	0.220693	0.201729	0.5084
WGCNA|Liver:1m	Yes	1391577_at	12.7967	0.0590572	0.0337587	0.0986135	0.7563	15.2434	0.0572895	0.11975	0.389041	0.87	10.0672	0.0731761	0.0129566	0.0754365	0.7369	1391577_at	12.9627	0.0586381	0.0337587	0.0986135	0.7607
WGCNA|Liver:1m	Yes	1391585_at	12.7967	0.0183144	0.018133	0.0808652	0.2345	15.2434	0.0181119	0.068063	0.171654	0.28	10.0672	0.0299059	6.56e-05	0.0979142	0.3012	1391585_at	12.9627	0.0177297	0.018133	0.0808652	0.23
WGCNA|Liver:1m	Yes	1391594_at	12.7967	0.0220283	0.0274127	0.0900151	0.2821	15.2434	0.0197549	0.0541152	0.235814	0.3	10.0672	0.00307361	-0.0139486	0.0901788	0.031	1393932_at	12.9627	0.0244085	0.00123869	0.0622176	0.3166
WGCNA|Liver:1m	Yes	1391608_at	12.7967	0.0350466	0.0255063	0.075092	0.4488	15.2434	0.0398566	0.114929	0.244759	0.61	10.0672	0.0263697	0.00587057	0.0747254	0.2655	1391608_at	12.9627	0.0344993	0.0255063	0.075092	0.4475
WGCNA|Liver:1m	Yes	1391703_at	12.7967	0.0362854	0.0160702	0.0596437	0.4647	15.2434	0.0467771	0.158991	0.23209	0.71	10.0672	0.0381629	0.00719106	0.0557539	0.3843	1391703_at	12.9627	0.0355514	0.0160702	0.0596437	0.4612
WGCNA|Liver:1m	Yes	1391905_at	12.7967	0.0425201	0.064382	0.121104	0.5445	15.2434	0.0290111	0.0995315	0.170282	0.44	10.0672	0.0424434	0.0121622	0.109341	0.4274	1391905_at	12.9627	0.0422784	0.064382	0.121104	0.5485
WGCNA|Liver:1m	Yes	1392349_at	12.7967	0.032168	-0.00355199	0.126837	0.412	15.2434	0.0293072	0.0311214	0.322753	0.45	10.0672	0.0110822	-0.00106981	0.103057	0.1116	1392349_at	12.9627	0.0317272	-0.00355199	0.126837	0.4116
WGCNA|Liver:1m	Yes	1392461_at	12.7967	0.0472203	0.0170382	0.049356	0.6047	15.2434	0.0467123	0.0768464	0.153229	0.71	10.0672	0.0523438	0.0048971	0.0394151	0.5271	1392461_at	12.9627	0.0469535	0.0170382	0.049356	0.6091
WGCNA|Liver:1m	Yes	1392481_at	12.7967	0.0424338	0.00125061	0.06204	0.5434	15.2434	0.0487835	0.0842519	0.182045	0.74	10.0672	0.0314186	0.00281687	0.0498802	0.3164	1392481_at	12.9627	0.0418946	0.00125061	0.06204	0.5435
WGCNA|Liver:1m	Yes	1392494_at	12.7967	0.0347981	0.038969	0.0774013	0.4456	15.2434	0.0342532	0.128734	0.261178	0.52	10.0672	0.0230986	0.00811107	0.0621615	0.2326	1392494_at	12.9627	0.0345994	0.038969	0.0774013	0.4488
WGCNA|Liver:1m	Yes	1392503_at	12.7967	0.023269	0.013548	0.0813333	0.298	15.2434	0.0337351	0.037871	0.149189	0.51	10.0672	0.0267653	-0.00716732	0.0685788	0.2695	1392503_at	12.9627	0.0227342	0.013548	0.0813333	0.2949
WGCNA|Liver:1m	Yes	1392514_at	12.7967	0.0617094	0.0666245	0.111764	0.7903	15.2434	0.0585393	0.245633	0.360288	0.89	10.0672	0.0586457	0.0144934	0.0900501	0.5906	1392514_at	12.9627	0.06067	0.0666245	0.111764	0.787
WGCNA|Liver:1m	Yes	1392537_at	12.7967	-0.0192492	-0.0129797	0.103576	-0.2465	15.2434	-0.023409	-0.048192	0.201151	-0.36	10.0672	-0.0079218	0.000485613	0.0727628	-0.0798	1392537_at	12.9627	-0.0192709	-0.0129797	0.103576	-0.25
WGCNA|Liver:1m	Yes	1392544_at	12.7967	0.0462919	0.0399164	0.0784477	0.5928	15.2434	0.0457831	0.104432	0.208058	0.7	10.0672	0.0502843	-0.00164121	0.071772	0.5064	1392544_at	12.9627	0.0454871	0.0399164	0.0784477	0.5901
WGCNA|Liver:1m	Yes	1392815_at	12.7967	0.0333262	0.0402304	0.0816312	0.4268	15.2434	0.0408636	0.100086	0.226509	0.62	10.0672	0.0351438	0.0185001	0.0864528	0.3539	1392815_at	12.9627	0.0325363	0.0402304	0.0816312	0.4221
WGCNA|Liver:1m	Yes	1392908_at	12.7967	0.0371745	0.0263917	0.0662192	0.4761	15.2434	0.0407693	0.0949969	0.224117	0.62	10.0672	0.0348916	-0.0157918	0.0579674	0.3514	1392908_at	12.9627	0.0363911	0.0263917	0.0662192	0.4721
WGCNA|Liver:1m	Yes	1393008_at	12.7967	0.0404743	0.0485252	0.135031	0.5183	15.2434	0.0390287	0.159441	0.450728	0.6	10.0672	0.0571249	0.0298181	0.0942486	0.5753	1383586_at	12.9627	0.0398119	0.0336505	0.10804	0.5165
WGCNA|Liver:1m	Yes	1393088_at	12.7967	0.0460463	0.0344437	0.0819806	0.5897	15.2434	0.0467965	0.0963425	0.24594	0.71	10.0672	0.037863	-0.00498851	0.0719388	0.3813	1393088_at	12.9627	0.0455484	0.0344437	0.0819806	0.5909
WGCNA|Liver:1m	Yes	1393106_x_at	12.7967	0.0528536	0.0501752	0.124531	0.6769	15.2434	0.0483756	0.13298	0.262002	0.74	10.0672	0.0498563	-0.00416838	0.136813	0.5021	1383627_a_at	12.9627	0.0537416	0.0488861	0.0998468	0.6972
WGCNA|Liver:1m	Yes	1393166_at	12.7967	0.0250513	-0.0060529	0.0807712	0.3208	15.2434	0.0277785	-0.0363134	0.257093	0.42	10.0672	0.032199	0.00377987	0.0878531	0.3242	1393166_at	12.9627	0.0245747	-0.0060529	0.0807712	0.3188
WGCNA|Liver:1m	Yes	1393193_at	12.7967	0.053557	0.0668376	0.0870452	0.6859	15.2434	0.0539467	0.262593	0.355919	0.82	10.0672	0.0504894	0.0122565	0.0846295	0.5084	1393193_at	12.9627	0.052709	0.0668376	0.0870452	0.6838
WGCNA|Liver:1m	Yes	1393225_at	12.7967	-0.0193453	-0.0195654	0.0952058	-0.2477	15.2434	-0.0274348	-0.0511121	0.185159	-0.42	10.0672	0.000927802	-0.0082923	0.107344	0.0093	1393225_at	12.9627	-0.0190734	-0.0195654	0.0952058	-0.2474
WGCNA|Liver:1m	Yes	1393248_at	12.7967	0.0526743	0.0729982	0.0942025	0.6746	15.2434	0.044353	0.267762	0.313555	0.68	10.0672	0.0729341	0.0216187	0.0756105	0.7345	1393248_at	12.9627	0.0518275	0.0729982	0.0942025	0.6723
WGCNA|Liver:1m	Yes	1393365_at	12.7967	0.0321083	0.0138576	0.0881219	0.4112	15.2434	0.0416301	0.0844393	0.29478	0.64	10.0672	0.0147932	-0.00336021	0.0903086	0.149	1382009_at	12.9627	0.0290714	0.0297988	0.0830251	0.3771
WGCNA|Liver:1m	Yes	1393431_at	12.7967	0.0552943	0.0707255	0.100985	0.7081	15.2434	0.0497766	0.219725	0.361704	0.76	10.0672	0.0511268	-0.0102292	0.0653416	0.5149	1393431_at	12.9627	0.0542765	0.0707255	0.100985	0.7041
WGCNA|Liver:1m	Yes	1393604_at	12.7967	0.0268503	0.0234806	0.0636181	0.3439	15.2434	0.0328987	0.066106	0.188785	0.5	10.0672	0.0165333	-0.00164802	0.0474172	0.1665	1393604_at	12.9627	0.0263403	0.0234806	0.0636181	0.3417
WGCNA|Liver:1m	Yes	1393701_at	12.7967	0.0240268	0.0290518	0.106053	0.3077	15.2434	0.0316864	0.0469109	0.245274	0.48	10.0672	0.00974442	-0.0133792	0.09493	0.0981	1393701_at	12.9627	0.023402	0.0290518	0.106053	0.3036
WGCNA|Liver:1m	Yes	1393800_at	12.7967	0.0271403	0.0286502	0.0886045	0.3476	15.2434	0.0344898	0.0858664	0.256268	0.53	10.0672	0.0109053	0.00682451	0.0771696	0.1098	1393800_at	12.9627	0.0269667	0.0286502	0.0886045	0.3498
WGCNA|Liver:1m	Yes	1393881_at	12.7967	0.0566777	0.0277378	0.0816691	0.7258	15.2434	0.0525548	0.115608	0.284384	0.8	10.0672	0.057015	-0.0210843	0.0627604	0.5742	1372558_at	12.9627	0.0588341	0.029278	0.0791813	0.7632
WGCNA|Liver:1m	Yes	1394567_at	12.7967	0.0449259	0.110105	0.219993	0.5753	15.2434	0.0430749	0.132745	0.21771	0.66	10.0672	0.0329685	-0.0213377	0.216783	0.332	1384740_at	12.9627	0.0265375	0.067156	0.158346	0.3443
WGCNA|Liver:1m	Yes	1394568_at	12.7967	0.053796	0.0979352	0.116632	0.6889	15.2434	0.048986	0.238077	0.310527	0.75	10.0672	0.0404949	0.0198319	0.0979245	0.4078	1394568_at	12.9627	0.053052	0.0979352	0.116632	0.6882
WGCNA|Liver:1m	Yes	1394885_at	12.7967	-0.0188473	-0.00461101	0.196775	-0.2414	15.2434	-0.0351289	-0.0295914	0.174325	-0.54	10.0672	0.00210345	0.00542273	0.189454	0.0212	1394885_at	12.9627	-0.0184446	-0.00461101	0.196775	-0.2393
WGCNA|Liver:1m	Yes	1395013_at	12.7967	0.0232915	0.0209618	0.0885345	0.2983	15.2434	0.0515515	0.0828003	0.184612	0.79	10.0672	0.0199182	0.0103117	0.0966312	0.2006	1395013_at	12.9627	0.0232293	0.0209618	0.0885345	0.3013
WGCNA|Liver:1m	Yes	1395058_at	12.7967	0.048944	0.0266355	0.0848908	0.6268	15.2434	0.0522027	0.0919723	0.268388	0.8	10.0672	0.0424689	-0.00208082	0.0704416	0.4277	1391432_at	12.9627	0.0499501	0.0291188	0.0802039	0.648
WGCNA|Liver:1m	Yes	1395118_at	12.7967	0.0422013	0.018545	0.130788	0.5404	15.2434	0.0430164	0.118246	0.22504	0.66	10.0672	0.0350321	0.0226329	0.156021	0.3528	1395118_at	12.9627	0.0414174	0.018545	0.130788	0.5373
WGCNA|Liver:1m	Yes	1395152_at	12.7967	0.0476258	0.021274	0.139136	0.6099	15.2434	0.0507694	0.0490968	0.342035	0.77	10.0672	0.0496757	-0.000348609	0.114852	0.5002	1377656_at	12.9627	0.0511867	0.0268217	0.100721	0.664
WGCNA|Liver:1m	Yes	1395310_at	12.7967	-0.0301973	-0.0578954	0.13125	-0.3867	15.2434	-0.0372059	-0.14728	0.211871	-0.57	10.0672	-0.0178413	0.00396258	0.103801	-0.1797	1395310_at	12.9627	-0.0295859	-0.0578954	0.13125	-0.3838
WGCNA|Liver:1m	Yes	1395408_at	12.7967	0.0219027	0.0253173	0.0939281	0.2805	15.2434	0.0271575	0.0881029	0.287686	0.41	10.0672	0.0176966	0.000111131	0.0725863	0.1782	1395408_at	12.9627	0.0215168	0.0253173	0.0939281	0.2791
WGCNA|Liver:1m	Yes	1395418_at	12.7967	0.0200453	0.024692	0.0750563	0.2567	15.2434	0.0276287	0.040298	0.269516	0.42	10.0672	0.00891865	-0.0135795	0.103364	0.0898	1395418_at	12.9627	0.0195589	0.024692	0.0750563	0.2537
WGCNA|Liver:1m	Yes	1395460_at	12.7967	-0.0117515	-0.0261494	0.0981159	-0.1505	15.2434	-0.0168646	-0.095169	0.207887	-0.26	10.0672	-0.0122183	-0.00563872	0.0719763	-0.123	1395460_at	12.9627	-0.0114103	-0.0261494	0.0981159	-0.148
WGCNA|Liver:1m	Yes	1395520_at	12.7967	0.0249285	0.00841025	0.123963	0.3192	15.2434	0.0485309	0.0907204	0.155852	0.74	10.0672	0.0233023	0.00751498	0.174903	0.2347	1395520_at	12.9627	0.0244959	0.00841025	0.123963	0.3178
WGCNA|Liver:1m	Yes	1395535_at	12.7967	0.0401869	0.0258876	0.0830738	0.5147	15.2434	0.0392669	0.0517496	0.247116	0.6	10.0672	0.0396081	-0.00448958	0.0588082	0.3989	1373870_at	12.9627	0.0604435	0.0256058	0.070118	0.7841
WGCNA|Liver:1m	Yes	1395595_at	12.7967	0.0650966	0.082474	0.124289	0.8337	15.2434	0.0567389	0.258891	0.406961	0.87	10.0672	0.0760241	0.0132609	0.0818088	0.7656	1388990_at	12.9627	0.0645461	0.0765173	0.098245	0.8373
WGCNA|Liver:1m	Yes	1395642_at	12.7967	0.0517762	0.0345346	0.0997407	0.6631	15.2434	0.0518127	0.191525	0.279709	0.79	10.0672	0.0261668	0.0044003	0.0831676	0.2635	1395642_at	12.9627	0.0513767	0.0345346	0.0997407	0.6665
WGCNA|Liver:1m	Yes	1395654_at	12.7967	0.0395092	0.0202318	0.0965984	0.506	15.2434	0.0449693	0.0994255	0.325702	0.69	10.0672	0.0158714	-0.0222376	0.0829619	0.1598	1395654_at	12.9627	0.0388039	0.0202318	0.0965984	0.5034
WGCNA|Liver:1m	Yes	1395667_at	12.7967	0.0287995	0.0396353	0.0880531	0.3688	15.2434	0.0236985	0.0510645	0.165702	0.36	10.0672	0.00365983	0.0114308	0.070708	0.0369	1395667_at	12.9627	0.0285196	0.0396353	0.0880531	0.37
WGCNA|Liver:1m	Yes	1395839_at	12.7967	0.0247711	0.044295	0.130258	0.3172	15.2434	0.0332455	0.126442	0.247518	0.51	10.0672	0.0148854	0.0157735	0.27601	0.1499	1395839_at	12.9627	0.0242909	0.044295	0.130258	0.3151
WGCNA|Liver:1m	Yes	1395998_at	12.7967	0.0506118	0.0721105	0.151873	0.6482	15.2434	0.0554008	0.154533	0.356027	0.85	10.0672	0.0409982	0.0234009	0.156062	0.4129	1388622_at	12.9627	0.0681834	0.0611894	0.139232	0.8845
WGCNA|Liver:1m	Yes	1396091_at	12.7967	0.0297034	0.00440933	0.0646959	0.3804	15.2434	0.0308042	0.0344685	0.211315	0.47	10.0672	0.0315396	-0.00378715	0.0581178	0.3176	1396091_at	12.9627	0.0294792	0.00440933	0.0646959	0.3824
WGCNA|Liver:1m	Yes	1396185_at	12.7967	0.0460806	0.0391671	0.080929	0.5901	15.2434	0.0462284	0.0954347	0.228679	0.71	10.0672	0.0348286	0.000305329	0.0685925	0.3507	1388355_at	12.9627	0.0584603	0.0427209	0.0732508	0.7584
WGCNA|Liver:1m	Yes	1396187_at	12.7967	0.0616854	0.0603537	0.130424	0.79	15.2434	0.0526214	0.217264	0.377625	0.8	10.0672	0.0658906	0.0286614	0.0818172	0.6635	1396187_at	12.9627	0.0608687	0.0603537	0.130424	0.7896
WGCNA|Liver:1m	Yes	1397220_at	12.7967	0.050073	0.0852495	0.121772	0.6413	15.2434	0.043483	0.200922	0.327693	0.66	10.0672	0.0341976	0.0240568	0.119917	0.3444	1397220_at	12.9627	0.0491931	0.0852495	0.121772	0.6382
WGCNA|Liver:1m	Yes	1397255_at	12.7967	0.0495989	0.0872887	0.174135	0.6352	15.2434	0.0497243	0.171508	0.331504	0.76	10.0672	0.0481472	0.00542469	0.158806	0.4849	1375551_at	12.9627	0.0625023	0.10267	0.124937	0.8108
WGCNA|Liver:1m	Yes	1397409_s_at	12.7967	0.0311822	-0.00311055	0.25634	0.3993	15.2434	0.0296849	-0.000133641	0.637265	0.45	10.0672	0.030818	-0.00447395	0.154195	0.3103	1397409_s_at	12.9627	0.0307497	-0.00311055	0.25634	0.3989
WGCNA|Liver:1m	Yes	1397487_at	12.7967	0.0294028	0.0225841	0.0853334	0.3765	15.2434	0.0351371	0.0852504	0.25247	0.54	10.0672	0.0233696	0.00833902	0.0727545	0.2353	1397487_at	12.9627	0.0288822	0.0225841	0.0853334	0.3747
WGCNA|Liver:1m	Yes	1397508_at	12.7967	0.0573606	0.111039	0.143729	0.7346	15.2434	0.0521645	0.195817	0.318259	0.8	10.0672	0.057911	0.0207628	0.11456	0.5832	1377945_at	12.9627	0.0644632	0.0626645	0.0942704	0.8363
WGCNA|Liver:1m	Yes	1397551_at	12.7967	0.0438733	0.0471471	0.110249	0.5619	15.2434	0.051046	0.110747	0.210677	0.78	10.0672	0.0386325	0.00342007	0.101928	0.389	1397551_at	12.9627	0.0434716	0.0471471	0.110249	0.5639
WGCNA|Liver:1m	Yes	1397557_at	12.7967	0.049284	0.0623624	0.113398	0.6312	15.2434	0.0500243	0.184768	0.356363	0.76	10.0672	0.0317281	0.0157382	0.104239	0.3195	1373094_at	12.9627	0.06112	0.0804454	0.0970977	0.7929
WGCNA|Liver:1m	Yes	1398240_at	12.7967	0.0392276	0.0742876	0.109861	0.5024	15.2434	0.0402852	0.320651	0.461199	0.61	10.0672	0.0353238	0.0286181	0.0589409	0.3557	1398240_at	12.9627	0.0387916	0.0742876	0.109861	0.5032
WGCNA|Liver:1m	Yes	1398336_at	12.7967	0.04332	0.0443826	0.0691316	0.5548	15.2434	0.0446998	0.0976851	0.21646	0.68	10.0672	0.0498701	0.0135684	0.0704285	0.5022	1398336_at	12.9627	0.042595	0.0443826	0.0691316	0.5526
WGCNA|Liver:1m	Yes	1398372_at	12.7967	0.0262433	0.00111239	0.0941766	0.3361	15.2434	0.0281161	0.0127512	0.235214	0.43	10.0672	0.0367792	-0.0124153	0.0864706	0.3704	1398372_at	12.9627	0.0255943	0.00111239	0.0941766	0.332
WGCNA|Liver:1m	Yes	1398384_at	12.7967	0.0448629	0.0213827	0.0728445	0.5745	15.2434	0.0440587	0.0755822	0.21662	0.67	10.0672	0.0573379	0.0145286	0.0844007	0.5774	1398384_at	12.9627	0.0442583	0.0213827	0.0728445	0.5741
WGCNA|Liver:1m	Yes	1398401_at	12.7967	0.0283042	0.0249138	0.111071	0.3625	15.2434	0.0388328	0.0584716	0.24883	0.59	10.0672	0.0295858	-0.00727934	0.11193	0.2979	1398401_at	12.9627	0.0278711	0.0249138	0.111071	0.3616
WGCNA|Liver:1m	Yes	1398432_at	12.7967	0.0352316	0.0258858	0.066451	0.4512	15.2434	0.0362836	0.0956544	0.269401	0.55	10.0672	0.0430957	0.00633854	0.0454399	0.434	1398432_at	12.9627	0.0345029	0.0258858	0.066451	0.4476
WGCNA|Liver:1m	Yes	1398553_at	12.7967	0.0375522	0.0308352	0.0831401	0.4809	15.2434	0.0365009	0.115315	0.296473	0.56	10.0672	0.00932052	-0.00925619	0.0630812	0.0939	1398553_at	12.9627	0.0368457	0.0308352	0.0831401	0.478
WGCNA|Liver:1m	Yes	1398572_at	12.7967	0.0544694	0.0543327	0.0774171	0.6976	15.2434	0.049646	0.132104	0.227523	0.76	10.0672	0.0512532	-0.00344689	0.0524332	0.5161	1398572_at	12.9627	0.053535	0.0543327	0.0774171	0.6945
WGCNA|Liver:1m	Yes	1398641_at	12.7967	0.020133	-0.00120856	0.0902511	0.2578	15.2434	0.0214241	0.00322734	0.268829	0.33	10.0672	0.00701241	-0.0144884	0.0889892	0.0706	1377735_at	12.9627	0.0224636	0.00605031	0.0647798	0.2914
WGCNA|Liver:1m	Yes	1398663_at	12.7967	0.0105113	0.0283287	0.0838712	0.1346	15.2434	0.0209897	0.103674	0.250826	0.32	10.0672	0.0140758	-0.00218532	0.11399	0.1417	1386793_at	12.9627	0.00344486	0.00765994	0.0806852	0.0447
WGCNA|Liver:1m	Yes	1398773_at	12.7967	0.0445352	0.0219161	0.0529338	0.5703	15.2434	0.0426452	0.0729601	0.182705	0.65	10.0672	0.0408836	-0.00764701	0.03947	0.4117	1398773_at	12.9627	0.0435026	0.0219161	0.0529338	0.5643
WGCNA|Liver:1m	Yes	1398798_at	12.7967	0.063039	0.0282133	0.0561368	0.8073	15.2434	0.0551005	0.12137	0.215777	0.84	10.0672	0.0728042	0.00908052	0.0378405	0.7332	1398798_at	12.9627	0.0623035	0.0282133	0.0561368	0.8082
WGCNA|Liver:1m	Yes	1398870_at	12.7967	0.0577475	0.0955291	0.119811	0.7395	15.2434	0.049911	0.297923	0.356967	0.76	10.0672	0.0617454	0.0113362	0.0795004	0.6218	1370785_s_at	12.9627	0.0575969	0.0682518	0.0966194	0.7472
WGCNA|Liver:1m	Yes	1398873_at	12.7967	0.0203706	0.0162055	0.0602034	0.2609	15.2434	0.0238793	0.0537972	0.183821	0.36	10.0672	0.0325404	0.00509556	0.045249	0.3277	1398873_at	12.9627	0.0202319	0.0162055	0.0602034	0.2625
WGCNA|Liver:1m	Yes	1398876_at	12.7967	0.0463965	0.0205586	0.0631584	0.5942	15.2434	0.0538267	0.0718571	0.201265	0.82	10.0672	0.0567697	-0.00388449	0.0456756	0.5717	1398876_at	12.9627	0.0461335	0.0205586	0.0631584	0.5985
WGCNA|Liver:1m	Yes	1398980_at	12.7967	0.0420945	0.0311791	0.0627813	0.5391	15.2434	0.0406797	0.0701306	0.216059	0.62	10.0672	0.0432752	0.00251261	0.0561235	0.4358	1398980_at	12.9627	0.0415711	0.0311791	0.0627813	0.5393
WGCNA|Liver:1m	Yes	1399016_at	12.7967	0.0390359	0.0203246	0.060426	0.4999	15.2434	0.0447887	0.0794731	0.18662	0.68	10.0672	0.0417711	0.00437815	0.0606163	0.4206	1399016_at	12.9627	0.0384687	0.0203246	0.060426	0.499
WGCNA|Liver:1m	Yes	1399048_at	12.7967	0.0240871	-0.000272783	0.0979656	0.3085	15.2434	0.0322836	0.0269585	0.232275	0.49	10.0672	0.00899761	0.00197271	0.0843403	0.0906	1399048_at	12.9627	0.0240764	-0.000272783	0.0979656	0.3123
WGCNA|Liver:1m	Yes	1399076_at	12.7967	0.0301233	0.0146398	0.173883	0.3858	15.2434	0.0423933	0.0394316	0.2389	0.65	10.0672	0.0259966	-0.0172622	0.169672	0.2618	1399076_at	12.9627	0.0297069	0.0146398	0.173883	0.3854
WGCNA|Liver:1m	Yes	1399120_at	12.7967	0.024593	0.00807263	0.0716156	0.3149	15.2434	0.0326366	0.0432811	0.128635	0.5	10.0672	0.0269613	0.00925696	0.0680035	0.2715	1399120_at	12.9627	0.0241637	0.00807263	0.0716156	0.3135
WGCNA|Liver:2	No	1367614_at	11.6305	0.0591082	-0.0278784	0.143094	0.688	12.1662	0.0560701	-0.0626344	0.418856	0.68	9.28997	0.0695459	-0.0190148	0.113998	0.6463	1367614_at	11.6953	0.0586986	-0.0278784	0.143094	0.687
WGCNA|Liver:2	No	1367668_a_at	11.6305	0.0398804	-0.0434838	0.191674	0.4642	12.1662	0.0374479	-0.0833978	0.698937	0.46	9.28997	0.00912307	0.0263393	0.21061	0.0848	1367668_a_at	11.6953	0.0397204	-0.0434838	0.191674	0.4649
WGCNA|Liver:2	No	1367696_at	11.6305	0.0677678	-0.039637	0.101317	0.7888	12.1662	0.0701758	-0.0648664	0.336019	0.85	9.28997	0.0847817	-0.00922771	0.0704992	0.7879	1367696_at	11.6953	0.0672711	-0.039637	0.101317	0.7874
WGCNA|Liver:2	No	1367734_at	11.6305	0.0701496	-0.0651122	0.128792	0.8165	12.1662	0.0704547	-0.159622	0.354996	0.86	9.28997	0.072356	0.00399355	0.0749167	0.6724	1367734_at	11.6953	0.0695633	-0.0651122	0.128792	0.8142
WGCNA|Liver:2	No	1367740_at	11.6305	0.0569804	-0.102652	0.192328	0.6632	12.1662	0.0631953	-0.129465	0.267635	0.77	9.28997	0.0445401	-0.0253001	0.165859	0.4139	1367740_at	11.6953	0.0566221	-0.102652	0.192328	0.6627
WGCNA|Liver:2	No	1367744_at	11.6305	0.037674	-0.0235301	0.219498	0.4385	12.1662	0.034898	-0.0483425	0.294975	0.42	9.28997	0.0196607	-0.000788751	0.227459	0.1827	1367744_at	11.6953	0.0374524	-0.0235301	0.219498	0.4384
WGCNA|Liver:2	No	1367816_at	11.6305	0.0547556	0.0407005	0.152711	0.6373	12.1662	0.0568007	0.171914	0.579768	0.69	9.28997	0.0754754	-0.00298893	0.102085	0.7014	1367816_at	11.6953	0.0544523	0.0407005	0.152711	0.6373
WGCNA|Liver:2	No	1367825_at	11.6305	0.0434682	-0.0606462	0.153744	0.5059	12.1662	0.0304518	-0.0594117	0.209635	0.37	9.28997	0.0417783	-0.00232718	0.11064	0.3882	1367825_at	11.6953	0.0433008	-0.0606462	0.153744	0.5068
WGCNA|Liver:2	No	1367861_at	11.6305	0.0558363	-0.107349	0.244563	0.6499	12.1662	0.0613845	-0.107849	0.314028	0.75	9.28997	0.0518864	-0.0340843	0.245773	0.4822	1367861_at	11.6953	0.0554907	-0.107349	0.244563	0.6495
WGCNA|Liver:2	No	1367881_at	11.6305	0.0615926	0.0091	0.138828	0.7169	12.1662	0.0570657	0.063851	0.462007	0.69	9.28997	0.0715307	0.00127572	0.0730359	0.6647	1367881_at	11.6953	0.0612181	0.0091	0.138828	0.7165
WGCNA|Liver:2	No	1367914_at	11.6305	0.0575802	-0.0142402	0.134636	0.6702	12.1662	0.0605491	-0.00936559	0.267742	0.74	9.28997	0.05446	-0.00115453	0.0899122	0.5061	1367914_at	11.6953	0.057346	-0.0142402	0.134636	0.6712
WGCNA|Liver:2	No	1367922_at	11.6305	0.0582534	-0.0450489	0.0764036	0.678	12.1662	0.0636712	-0.0984516	0.257324	0.78	9.28997	0.0482831	-0.0121596	0.0546474	0.4487	1367922_at	11.6953	0.0579956	-0.0450489	0.0764036	0.6788
WGCNA|Liver:2	No	1367942_at	11.6305	0.0481246	-0.0193313	0.105318	0.5601	12.1662	0.0465525	-0.0483748	0.373994	0.57	9.28997	0.0519694	0.00268538	0.0909088	0.4829	1367942_at	11.6953	0.0477755	-0.0193313	0.105318	0.5592
WGCNA|Liver:2	No	1367974_at	11.6305	0.0747086	-0.0642416	0.160316	0.8696	12.1662	0.0717757	-0.196498	0.531584	0.87	9.28997	0.0827406	-0.0158874	0.100095	0.7689	1367974_at	11.6953	0.0742208	-0.0642416	0.160316	0.8687
WGCNA|Liver:2	No	1367998_at	11.6305	0.0405468	-0.0457477	0.290178	0.4719	12.1662	0.0427918	-0.281737	0.824112	0.52	9.28997	0.0294176	-0.0451389	0.429541	0.2734	1367998_at	11.6953	0.040586	-0.0457477	0.290178	0.475
WGCNA|Liver:2	No	1368010_at	11.6305	0.059614	0.0029711	0.0809751	0.6939	12.1662	0.0572521	-0.0237773	0.242634	0.7	9.28997	0.0622656	-0.00289485	0.0540301	0.5786	1368010_at	11.6953	0.0593474	0.0029711	0.0809751	0.6946
WGCNA|Liver:2	No	1368027_at	11.6305	0.0532089	-0.00212324	0.133466	0.6193	12.1662	0.0491289	0.0201782	0.23378	0.6	9.28997	0.0583999	0.00523908	0.102054	0.5427	1368027_at	11.6953	0.0531099	-0.00212324	0.133466	0.6216
WGCNA|Liver:2	No	1368073_at	11.6305	0.0465309	-0.0228404	0.150615	0.5416	12.1662	0.0456135	-0.0754009	0.561467	0.56	9.28997	0.0508961	-0.0147587	0.109469	0.473	1368073_at	11.6953	0.0462242	-0.0228404	0.150615	0.541
WGCNA|Liver:2	No	1368099_at	11.6305	0.0332035	0.0032367	0.0682924	0.3865	12.1662	0.0266055	0.0113533	0.230933	0.32	9.28997	0.026778	-0.00572499	0.0557149	0.2488	1368099_at	11.6953	0.032922	0.0032367	0.0682924	0.3853
WGCNA|Liver:2	No	1368103_at	11.6305	0.0563372	0.00210872	0.132758	0.6557	12.1662	0.0520009	0.0394301	0.448401	0.63	9.28997	0.0663607	-0.000497158	0.0825061	0.6167	1368103_at	11.6953	0.0561122	0.00210872	0.132758	0.6568
WGCNA|Liver:2	No	1368167_at	11.6305	0.051442	-0.0772142	0.127174	0.5988	12.1662	0.0508973	-0.153364	0.280004	0.62	9.28997	0.0626347	-0.0267218	0.0974043	0.582	1368167_at	11.6953	0.0513105	-0.0772142	0.127174	0.6006
WGCNA|Liver:2	No	1368202_a_at	11.6305	0.0578896	-0.0459081	0.102898	0.6738	12.1662	0.0543116	-0.151455	0.363197	0.66	9.28997	0.0522266	-0.0130372	0.0619452	0.4853	1368202_a_at	11.6953	0.0576293	-0.0459081	0.102898	0.6745
WGCNA|Liver:2	No	1368270_at	11.6305	0.0515945	-0.0664373	0.123125	0.6005	12.1662	0.0504112	-0.17604	0.448981	0.61	9.28997	0.0419314	0.00460225	0.0767801	0.3897	1368270_at	11.6953	0.0512705	-0.0664373	0.123125	0.6001
WGCNA|Liver:2	No	1368284_at	11.6305	0.0627782	-0.14838	0.263395	0.7307	12.1662	0.0585478	-0.206263	0.379102	0.71	9.28997	0.0578496	-0.0368634	0.185008	0.5376	1368284_at	11.6953	0.0624295	-0.14838	0.263395	0.7307
WGCNA|Liver:2	No	1368356_a_at	11.6305	0.0370359	0.0257061	0.109858	0.4311	12.1662	0.0440185	0.0682673	0.239245	0.54	9.28997	0.0233493	0.0123372	0.0872428	0.217	1368356_a_at	11.6953	0.0366585	0.0257061	0.109858	0.4291
WGCNA|Liver:2	No	1368370_at	11.6305	0.0575218	-0.0234994	0.151197	0.6695	12.1662	0.0633709	-0.0475607	0.328346	0.77	9.28997	0.0449178	-0.014946	0.139069	0.4174	1368370_at	11.6953	0.0572284	-0.0234994	0.151197	0.6698
WGCNA|Liver:2	No	1368393_at	11.6305	0.0424039	-0.00875658	0.108672	0.4936	12.1662	0.042981	-0.0247803	0.37855	0.52	9.28997	0.0266906	-0.0156118	0.125003	0.248	1368393_at	11.6953	0.0420305	-0.00875658	0.108672	0.4919
WGCNA|Liver:2	No	1368464_at	11.6305	0.0375971	0.0541807	0.174291	0.4376	12.1662	0.0434699	0.106785	0.305976	0.53	9.28997	0.030283	0.0355888	0.152518	0.2814	1368464_at	11.6953	0.0374058	0.0541807	0.174291	0.4378
WGCNA|Liver:2	No	1368482_at	11.6305	0.0646	-0.0321737	0.267775	0.7519	12.1662	0.0664149	-0.0162289	0.622297	0.81	9.28997	0.0818922	-0.0201805	0.146868	0.761	1368482_at	11.6953	0.064136	-0.0321737	0.267775	0.7507
WGCNA|Liver:2	No	1368518_at	11.6305	0.08014	-0.0340723	0.163524	0.9328	12.1662	0.0781115	-0.108754	0.567796	0.95	9.28997	0.0929823	-0.00797383	0.0978366	0.8641	1368518_at	11.6953	0.079587	-0.0340723	0.163524	0.9315
WGCNA|Liver:2	No	1368521_at	11.6305	0.0635547	-0.0662106	0.269098	0.7397	12.1662	0.0725244	-0.0656928	0.442526	0.88	9.28997	0.0672588	-0.0325289	0.208101	0.625	1368521_at	11.6953	0.0631348	-0.0662106	0.269098	0.7389
WGCNA|Liver:2	No	1368541_at	11.6305	0.0643539	-0.0278052	0.124662	0.749	12.1662	0.0651802	-0.0941659	0.392265	0.79	9.28997	0.0630742	-0.00227768	0.105068	0.5861	1368541_at	11.6953	0.0641269	-0.0278052	0.124662	0.7506
WGCNA|Liver:2	No	1368558_s_at	11.6305	0.0733971	-0.0607102	0.176849	0.8543	12.1662	0.0705589	-0.194091	0.608656	0.86	9.28997	0.0823251	-0.0180043	0.108352	0.765	1368558_s_at	11.6953	0.0729022	-0.0607102	0.176849	0.8533
WGCNA|Liver:2	No	1368655_at	11.6305	0.0542308	-0.022491	0.0996284	0.6312	12.1662	0.0610483	-0.0708556	0.294697	0.74	9.28997	0.0516912	-0.00546282	0.0765374	0.4804	1368655_at	11.6953	0.0538444	-0.022491	0.0996284	0.6302
WGCNA|Liver:2	No	1368669_at	11.6305	0.0491914	-0.0246959	0.143589	0.5726	12.1662	0.0390575	-0.0865699	0.446411	0.48	9.28997	0.0669199	-0.0151012	0.12174	0.6219	1368669_at	11.6953	0.0490605	-0.0246959	0.143589	0.5742
WGCNA|Liver:2	No	1368693_at	11.6305	0.0650149	-0.0694219	0.181891	0.7567	12.1662	0.0590316	-0.155983	0.475146	0.72	9.28997	0.0612815	-0.00591101	0.10405	0.5695	1368693_at	11.6953	0.0646298	-0.0694219	0.181891	0.7564
WGCNA|Liver:2	No	1368742_at	11.6305	0.0601828	0.00352706	0.152987	0.7005	12.1662	0.0714196	-0.0210031	0.413503	0.87	9.28997	0.0690148	-0.00107424	0.0949068	0.6413	1368742_at	11.6953	0.0599729	0.00352706	0.152987	0.7019
WGCNA|Liver:2	No	1368834_at	11.6305	0.0737539	-0.0389768	0.133312	0.8584	12.1662	0.0743784	-0.126029	0.410143	0.91	9.28997	0.074746	-0.0107419	0.0899329	0.6946	1368834_at	11.6953	0.0732053	-0.0389768	0.133312	0.8568
WGCNA|Liver:2	No	1368856_at	11.6305	0.056941	-0.000342966	0.118806	0.6628	12.1662	0.0636859	-0.0287834	0.297353	0.78	9.28997	0.0493229	-0.00207164	0.0945444	0.4583	1380110_at	11.6953	0.0665887	-0.0157853	0.0927057	0.7794
WGCNA|Liver:2	No	1368875_a_at	11.6305	0.031899	-0.0394483	0.123901	0.3713	12.1662	0.0147573	-0.0740876	0.138039	0.18	9.28997	0.0313095	-0.000500592	0.102756	0.291	1368875_a_at	11.6953	0.0318818	-0.0394483	0.123901	0.3732
WGCNA|Liver:2	No	1368948_at	11.6305	0.052099	-0.00933731	0.161256	0.6064	12.1662	0.060735	-0.0957911	0.399076	0.74	9.28997	0.0468481	-0.000100296	0.10916	0.4353	1371575_at	11.6953	0.0751877	-0.0306121	0.118209	0.88
WGCNA|Liver:2	No	1368975_at	11.6305	0.0659768	-0.017732	0.164746	0.7679	12.1662	0.0690781	-0.0988909	0.522563	0.84	9.28997	0.0717755	-0.0139745	0.102625	0.667	1390325_at	11.6953	0.0657905	0.000304587	0.125624	0.77
WGCNA|Liver:2	No	1369031_at	11.6305	0.0661931	-0.0487853	0.145824	0.7704	12.1662	0.0621293	-0.157057	0.442978	0.76	9.28997	0.0610311	-0.0167496	0.0837711	0.5671	1369031_at	11.6953	0.0658427	-0.0487853	0.145824	0.7706
WGCNA|Liver:2	No	1369044_a_at	11.6305	0.0427742	-0.0303769	0.246052	0.4979	12.1662	0.0424776	-0.0690138	0.567445	0.52	9.28997	0.034491	-0.0779015	0.209085	0.3205	1374157_at	11.6953	0.0436322	-0.0146312	0.184638	0.5107
WGCNA|Liver:2	No	1369186_at	11.6305	0.066514	-0.0165448	0.124107	0.7742	12.1662	0.0722119	-0.0773518	0.372056	0.88	9.28997	0.067577	0.00764085	0.0832972	0.628	1369186_at	11.6953	0.0662802	-0.0165448	0.124107	0.7758
WGCNA|Liver:2	No	1369197_at	11.6305	0.0586551	-0.0104852	0.0926685	0.6827	12.1662	0.0569833	-0.0466313	0.282316	0.69	9.28997	0.0367278	-0.0231044	0.0714196	0.3413	1369197_at	11.6953	0.0582943	-0.0104852	0.0926685	0.6823
WGCNA|Liver:2	No	1369204_at	11.6305	0.0754917	-0.0221249	0.162812	0.8787	12.1662	0.0733583	-0.0580399	0.523765	0.89	9.28997	0.08711	-0.00591072	0.0912951	0.8095	1369204_at	11.6953	0.0750456	-0.0221249	0.162812	0.8784
WGCNA|Liver:2	No	1369387_at	11.6305	0.0648367	-0.0366451	0.124912	0.7547	12.1662	0.0626375	-0.0707542	0.262413	0.76	9.28997	0.0601809	-0.00741871	0.0893207	0.5592	1369387_at	11.6953	0.0645917	-0.0366451	0.124912	0.756
WGCNA|Liver:2	No	1369407_at	11.6305	0.0421781	-0.0739381	0.150401	0.4909	12.1662	0.0439337	-0.260068	0.495855	0.53	9.28997	0.0370459	-0.00453393	0.100321	0.3443	1369407_at	11.6953	0.0418836	-0.0739381	0.150401	0.4902
WGCNA|Liver:2	No	1369494_a_at	11.6305	-0.0189395	0.0763972	0.183605	-0.2204	12.1662	-0.0343523	-0.00356528	0.211968	-0.42	9.28997	-0.0115912	0.011436	0.110134	-0.1077	1370730_a_at	11.6953	-0.0181501	0.0501448	0.158777	-0.2124
WGCNA|Liver:2	No	1369665_a_at	11.6305	0.0724602	-0.0204905	0.115866	0.8434	12.1662	0.068274	-0.0962627	0.398222	0.83	9.28997	0.065448	-0.00702954	0.0777998	0.6082	1369665_a_at	11.6953	0.0720121	-0.0204905	0.115866	0.8428
WGCNA|Liver:2	No	1369672_at	11.6305	0.0494325	-0.0382422	0.195152	0.5754	12.1662	0.0517527	-0.0410061	0.287435	0.63	9.28997	0.0566828	-0.0126205	0.158472	0.5267	1369672_at	11.6953	0.0488976	-0.0382422	0.195152	0.5723
WGCNA|Liver:2	No	1369895_s_at	11.6305	0.0386017	-0.0420197	0.120555	0.4493	12.1662	0.0378773	-0.0432535	0.203891	0.46	9.28997	0.0270206	-0.014821	0.169336	0.2511	1369895_s_at	11.6953	0.0382725	-0.0420197	0.120555	0.448
WGCNA|Liver:2	No	1369944_at	11.6305	0.0521953	-0.104446	0.10134	0.6075	12.1662	0.0513974	-0.354475	0.342303	0.63	9.28997	0.0506844	-0.0145771	0.0577079	0.471	1369944_at	11.6953	0.0519851	-0.104446	0.10134	0.6084
WGCNA|Liver:2	No	1369956_at	11.6305	0.0674174	-0.00680459	0.0854174	0.7847	12.1662	0.0663838	-0.0194101	0.295724	0.81	9.28997	0.0840288	-0.0101911	0.0567923	0.7809	1369956_at	11.6953	0.0669731	-0.00680459	0.0854174	0.7839
WGCNA|Liver:2	No	1369964_at	11.6305	0.0722077	-0.0745954	0.208354	0.8405	12.1662	0.0721107	-0.176648	0.591665	0.88	9.28997	0.0841848	-0.0206432	0.129861	0.7823	1369964_at	11.6953	0.0717786	-0.0745954	0.208354	0.8401
WGCNA|Liver:2	No	1370071_at	11.6305	0.0531009	-0.06685	0.112694	0.6181	12.1662	0.0526042	-0.135614	0.342598	0.64	9.28997	0.0492423	-0.0041103	0.0732103	0.4576	1370071_at	11.6953	0.0527998	-0.06685	0.112694	0.618
WGCNA|Liver:2	No	1370082_at	11.6305	0.0539622	-0.0778829	0.306328	0.6281	12.1662	0.0629796	-0.0344654	0.317242	0.77	9.28997	0.0565437	-0.0653255	0.246565	0.5254	1370082_at	11.6953	0.0536174	-0.0778829	0.306328	0.6276
WGCNA|Liver:2	No	1370090_at	11.6305	0.0684664	-0.0564631	0.146969	0.7969	12.1662	0.0719047	-0.0938587	0.330821	0.88	9.28997	0.0663052	-0.0126912	0.109216	0.6162	1370090_at	11.6953	0.0679344	-0.0564631	0.146969	0.7951
WGCNA|Liver:2	No	1370119_at	11.6305	0.0623734	-0.0118514	0.128334	0.726	12.1662	0.0647837	-0.0189739	0.271489	0.79	9.28997	0.0659521	-0.0161355	0.0942792	0.6129	1370119_at	11.6953	0.0620947	-0.0118514	0.128334	0.7268
WGCNA|Liver:2	No	1370154_at	11.6305	0.0600748	-0.0228769	0.164997	0.6992	12.1662	0.0603142	-0.0665975	0.589559	0.73	9.28997	0.0571179	0.000873831	0.12605	0.5308	1370154_at	11.6953	0.0596806	-0.0228769	0.164997	0.6985
WGCNA|Liver:2	No	1370218_at	11.6305	0.0595977	-0.0416618	0.134039	0.6937	12.1662	0.05545	-0.111467	0.407297	0.68	9.28997	0.0549816	0.000357194	0.11374	0.5109	1370218_at	11.6953	0.059297	-0.0416618	0.134039	0.694
WGCNA|Liver:2	No	1370219_at	11.6305	0.076178	-0.0223922	0.137953	0.8867	12.1662	0.0749969	-0.0504347	0.445266	0.91	9.28997	0.0920553	5.26e-05	0.0866828	0.8554	1370219_at	11.6953	0.0757319	-0.0223922	0.137953	0.8864
WGCNA|Liver:2	No	1370236_at	11.6305	0.0404099	-0.0196726	0.0749878	0.4703	12.1662	0.0457279	-0.0824977	0.242407	0.56	9.28997	0.0529752	-0.0171745	0.0622565	0.4923	1370236_at	11.6953	0.0401516	-0.0196726	0.0749878	0.4699
WGCNA|Liver:2	No	1370265_at	11.6305	0.0584807	-0.00838777	0.111026	0.6807	12.1662	0.0644414	-0.0741598	0.304587	0.78	9.28997	0.0491144	-0.00632984	0.0966312	0.4564	1370265_at	11.6953	0.058129	-0.00838777	0.111026	0.6804
WGCNA|Liver:2	No	1370415_at	11.6305	0.0432312	-0.0215401	0.102561	0.5032	12.1662	0.0288908	-0.00614132	0.174888	0.35	9.28997	0.0480596	-0.00118218	0.0938934	0.4466	1370415_at	11.6953	0.0430609	-0.0215401	0.102561	0.504
WGCNA|Liver:2	No	1370422_at	11.6305	0.0568809	-0.0208278	0.154533	0.6621	12.1662	0.0519792	0.00122427	0.442735	0.63	9.28997	0.0608086	0.00292836	0.0914376	0.5651	1370422_at	11.6953	0.056462	-0.0208278	0.154533	0.6608
WGCNA|Liver:2	No	1370443_at	11.6305	0.0518712	0.00212049	0.105755	0.6037	12.1662	0.0517677	-0.036255	0.213653	0.63	9.28997	0.0468272	-0.0092251	0.080893	0.4352	1370443_at	11.6953	0.0515525	0.00212049	0.105755	0.6034
WGCNA|Liver:2	No	1370516_at	11.6305	0.0649363	-0.0227235	0.181916	0.7558	12.1662	0.0728172	-0.142381	0.423468	0.89	9.28997	0.0802614	-0.013611	0.0965624	0.7458	1370516_at	11.6953	0.0645632	-0.0227235	0.181916	0.7557
WGCNA|Liver:2	No	1370585_a_at	11.6305	0.0735463	-0.0726035	0.16026	0.856	12.1662	0.0699237	-0.305786	0.564484	0.85	9.28997	0.0831831	-0.0221951	0.0899559	0.773	1370585_a_at	11.6953	0.0732089	-0.0726035	0.16026	0.8569
WGCNA|Liver:2	No	1370603_a_at	11.6305	0.0581523	-0.0164743	0.23328	0.6769	12.1662	0.072047	-0.06898	0.37684	0.88	9.28997	0.0454116	-0.0101298	0.195938	0.422	1390798_at	11.6953	0.0775347	-0.0301677	0.16329	0.9075
WGCNA|Liver:2	No	1370682_at	11.6305	0.0501789	-0.0130824	0.125292	0.5841	12.1662	0.0479262	-0.0129754	0.200724	0.58	9.28997	0.0324625	0.00139372	0.10255	0.3017	1370682_at	11.6953	0.0500157	-0.0130824	0.125292	0.5854
WGCNA|Liver:2	No	1370810_at	11.6305	0.0413716	-0.0726567	0.105915	0.4815	12.1662	0.0417989	-0.259725	0.377161	0.51	9.28997	0.0352044	-0.00690586	0.0729534	0.3271	1370810_at	11.6953	0.0413097	-0.0726567	0.105915	0.4835
WGCNA|Liver:2	No	1370882_at	11.6305	0.072299	-0.000233333	0.141546	0.8415	12.1662	0.071582	-0.000261137	0.453733	0.87	9.28997	0.0860425	-0.00431326	0.0960124	0.7996	1370882_at	11.6953	0.0720205	-0.000233333	0.141546	0.8429
WGCNA|Liver:2	No	1370891_at	11.6305	0.0690255	-0.0265173	0.113126	0.8034	12.1662	0.0702795	-0.149177	0.388386	0.86	9.28997	0.0739929	-0.00317898	0.0671836	0.6876	1370891_at	11.6953	0.0684802	-0.0265173	0.113126	0.8015
WGCNA|Liver:2	No	1370948_a_at	11.6305	0.0593599	-0.0684109	0.130297	0.6909	12.1662	0.0574314	-0.237498	0.455926	0.7	9.28997	0.0634798	-0.0209227	0.0740078	0.5899	1375523_at	11.6953	0.059556	-0.070722	0.113208	0.6971
WGCNA|Liver:2	No	1370968_at	11.6305	0.0504211	0.0152388	0.0932545	0.5869	12.1662	0.0517605	0.0417957	0.293871	0.63	9.28997	0.0444709	-0.00738591	0.0694835	0.4133	1370968_at	11.6953	0.0500562	0.0152388	0.0932545	0.5859
WGCNA|Liver:2	No	1370987_at	11.6305	0.0670951	-0.0458535	0.183839	0.7809	12.1662	0.0632732	-0.00962519	0.330871	0.77	9.28997	0.0691821	-0.00959408	0.137121	0.6429	1370987_at	11.6953	0.0666556	-0.0458535	0.183839	0.7802
WGCNA|Liver:2	No	1371071_at	11.6305	0.0587711	-0.0405436	0.091668	0.6841	12.1662	0.0550461	-0.110002	0.216009	0.67	9.28997	0.0544322	-0.0132161	0.0764745	0.5058	1371071_at	11.6953	0.0584329	-0.0405436	0.091668	0.6839
WGCNA|Liver:2	No	1371073_at	11.6305	0.0425086	0.00297401	0.132319	0.4948	12.1662	0.0435799	0.00407681	0.442955	0.53	9.28997	0.0428752	-0.0234503	0.0785499	0.3984	1371073_at	11.6953	0.0420348	0.00297401	0.132319	0.492
WGCNA|Liver:2	No	1371119_at	11.6305	0.0381407	-0.107022	0.254664	0.4439	12.1662	0.0267315	-0.125077	0.269174	0.33	9.28997	0.0131053	-0.0250673	0.254298	0.1218	1371119_at	11.6953	0.0378446	-0.107022	0.254664	0.4429
WGCNA|Liver:2	No	1371209_at	11.6305	0.0388122	-0.106754	0.439738	0.4518	12.1662	0.0381537	-0.131258	1.11176	0.46	9.28997	0.0336121	0.0267063	0.352913	0.3123	1371209_at	11.6953	0.0384221	-0.106754	0.439738	0.4497
WGCNA|Liver:2	No	1371334_at	11.6305	0.0608542	-0.0153202	0.0904022	0.7083	12.1662	0.0584809	-0.060768	0.259303	0.71	9.28997	0.0718893	-0.00734962	0.0635445	0.668	1371334_at	11.6953	0.0603668	-0.0153202	0.0904022	0.7065
WGCNA|Liver:2	No	1371382_at	11.6305	0.0656328	-0.0472332	0.132168	0.7639	12.1662	0.0639748	-0.110373	0.35984	0.78	9.28997	0.0652556	-0.00800284	0.0953395	0.6064	1371382_at	11.6953	0.0652964	-0.0472332	0.132168	0.7642
WGCNA|Liver:2	No	1371414_at	11.6305	0.043461	-0.0140737	0.0960708	0.5059	12.1662	0.0376944	-0.0217051	0.299856	0.46	9.28997	0.0440078	-0.00601486	0.0800468	0.409	1371414_at	11.6953	0.0432478	-0.0140737	0.0960708	0.5062
WGCNA|Liver:2	No	1371421_at	11.6305	0.0529596	-0.0295778	0.113995	0.6164	12.1662	0.0536341	-0.0674363	0.284806	0.65	9.28997	0.0402163	-0.000962877	0.0875638	0.3737	1371421_at	11.6953	0.0526333	-0.0295778	0.113995	0.616
WGCNA|Liver:2	No	1371441_at	11.6305	0.0572584	-0.0683277	0.127006	0.6665	12.1662	0.06091	-0.144141	0.289556	0.74	9.28997	0.0450109	-0.00268739	0.0905831	0.4183	1371441_at	11.6953	0.056935	-0.0683277	0.127006	0.6664
WGCNA|Liver:2	No	1371487_at	11.6305	0.0759462	-0.0316642	0.12491	0.884	12.1662	0.0717255	-0.0959785	0.407261	0.87	9.28997	0.0868926	-0.00111936	0.0791594	0.8075	1371487_at	11.6953	0.0754963	-0.0316642	0.12491	0.8836
WGCNA|Liver:2	No	1371613_at	11.6305	0.0387557	-0.042304	0.136575	0.4511	12.1662	0.0594157	-0.0729017	0.186806	0.72	9.28997	0.0248885	-0.00309473	0.182921	0.2313	1371613_at	11.6953	0.0385186	-0.042304	0.136575	0.4508
WGCNA|Liver:2	No	1371625_at	11.6305	0.0612116	-0.01562	0.105739	0.7125	12.1662	0.0611019	-0.1062	0.28599	0.74	9.28997	0.0472427	-0.00277513	0.089793	0.439	1371625_at	11.6953	0.0609444	-0.01562	0.105739	0.7133
WGCNA|Liver:2	No	1371694_at	11.6305	0.0549259	-0.0490083	0.148506	0.6393	12.1662	0.055132	-0.150163	0.514046	0.67	9.28997	0.0704667	0.000294967	0.0684944	0.6548	1371694_at	11.6953	0.0545667	-0.0490083	0.148506	0.6387
WGCNA|Liver:2	No	1371786_at	11.6305	0.0610531	-0.0236638	0.093406	0.7106	12.1662	0.0616163	-0.104304	0.362936	0.75	9.28997	0.0590945	-0.00514813	0.0717122	0.5491	1371786_at	11.6953	0.0607656	-0.0236638	0.093406	0.7112
WGCNA|Liver:2	No	1371940_at	11.6305	0.0425542	0.0217431	0.058042	0.4953	12.1662	0.0356165	0.0562504	0.15752	0.43	9.28997	0.0365437	0.0043347	0.0640223	0.3396	1371940_at	11.6953	0.0423268	0.0217431	0.058042	0.4954
WGCNA|Liver:2	No	1371951_at	11.6305	0.0407584	-0.0231047	0.127644	0.4744	12.1662	0.0450485	-0.0410906	0.384388	0.55	9.28997	0.0442774	-0.00813298	0.128014	0.4115	1371951_at	11.6953	0.0405339	-0.0231047	0.127644	0.4744
WGCNA|Liver:2	No	1371961_at	11.6305	0.0541854	-0.00320764	0.103882	0.6307	12.1662	0.0511912	-0.037	0.340928	0.62	9.28997	0.0422092	0.00041865	0.0760547	0.3922	1371961_at	11.6953	0.0538007	-0.00320764	0.103882	0.6297
WGCNA|Liver:2	No	1372013_at	11.6305	0.0770453	-0.0404064	0.114096	0.8968	12.1662	0.0756892	-0.108986	0.407392	0.92	9.28997	0.0908284	-0.00591314	0.0769588	0.844	1372013_at	11.6953	0.0766292	-0.0404064	0.114096	0.8969
WGCNA|Liver:2	No	1372042_at	11.6305	0.0713203	-0.0494774	0.106855	0.8301	12.1662	0.0646299	-0.158805	0.291912	0.79	9.28997	0.0717269	-0.00284316	0.0742823	0.6665	1372042_at	11.6953	0.0709906	-0.0494774	0.106855	0.8309
WGCNA|Liver:2	No	1372125_at	11.6305	0.0479482	-0.014343	0.107013	0.5581	12.1662	0.0463839	-0.0120461	0.269967	0.56	9.28997	0.0330436	0.00905098	0.0869354	0.3071	1372125_at	11.6953	0.0477737	-0.014343	0.107013	0.5592
WGCNA|Liver:2	No	1372135_at	11.6305	0.0454557	-0.00938762	0.140866	0.5291	12.1662	0.0362383	-0.0404286	0.186818	0.44	9.28997	0.0388873	0.00221338	0.129887	0.3614	1372135_at	11.6953	0.0452666	-0.00938762	0.140866	0.5298
WGCNA|Liver:2	No	1372182_at	11.6305	0.0615497	-0.0169879	0.108379	0.7164	12.1662	0.0692885	-0.0378449	0.340169	0.84	9.28997	0.0699751	-0.00817821	0.0884374	0.6503	1372182_at	11.6953	0.0614201	-0.0169879	0.108379	0.7189
WGCNA|Liver:2	No	1372200_at	11.6305	0.0607936	-0.0467373	0.124493	0.7076	12.1662	0.0674368	-0.123378	0.240277	0.82	9.28997	0.0547434	-0.0180987	0.117242	0.5087	1372200_at	11.6953	0.0607973	-0.0467373	0.124493	0.7116
WGCNA|Liver:2	No	1372236_at	11.6305	0.0375379	-0.027452	0.0889325	0.4369	12.1662	0.027729	-0.115714	0.209906	0.34	9.28997	0.0189243	-0.0179615	0.0694995	0.1759	1372236_at	11.6953	0.0373581	-0.027452	0.0889325	0.4372
WGCNA|Liver:2	No	1372256_at	11.6305	0.0644954	-0.0560387	0.196587	0.7507	12.1662	0.0698612	-0.109645	0.414348	0.85	9.28997	0.0771949	-0.0184852	0.113985	0.7174	1372256_at	11.6953	0.0640485	-0.0560387	0.196587	0.7496
WGCNA|Liver:2	No	1372325_at	11.6305	0.0568943	-0.0609639	0.121134	0.6622	12.1662	0.0629151	-0.12867	0.289907	0.77	9.28997	0.0563922	-0.0129535	0.0792626	0.524	1372325_at	11.6953	0.0563973	-0.0609639	0.121134	0.6601
WGCNA|Liver:2	No	1372341_at	11.6305	0.0576935	-0.00477829	0.0951843	0.6715	12.1662	0.0577683	-0.0168817	0.252008	0.7	9.28997	0.0479964	-0.00721758	0.0905882	0.446	1372341_at	11.6953	0.0575397	-0.00477829	0.0951843	0.6735
WGCNA|Liver:2	No	1372404_at	11.6305	0.0780073	-0.0661826	0.175579	0.908	12.1662	0.0766983	-0.141187	0.447308	0.93	9.28997	0.0859973	-0.0116068	0.101392	0.7991	1372404_at	11.6953	0.0776263	-0.0661826	0.175579	0.9086
WGCNA|Liver:2	No	1372439_at	11.6305	0.0528496	-0.0352589	0.112968	0.6151	12.1662	0.0529906	-0.115224	0.403522	0.65	9.28997	0.0645066	-0.00662481	0.0771863	0.5994	1373245_at	11.6953	0.0493593	-0.00909327	0.10391	0.5777
WGCNA|Liver:2	No	1372447_at	11.6305	0.0455142	-0.0547457	0.116671	0.5298	12.1662	0.0509966	-0.100719	0.195717	0.62	9.28997	0.0406416	-0.0184207	0.100501	0.3777	1372447_at	11.6953	0.0454181	-0.0547457	0.116671	0.5316
WGCNA|Liver:2	No	1372478_at	11.6305	0.0710012	-0.034398	0.106465	0.8264	12.1662	0.0721504	-0.049447	0.29096	0.88	9.28997	0.0800557	-0.00224648	0.0696023	0.7439	1372478_at	11.6953	0.0707089	-0.034398	0.106465	0.8276
WGCNA|Liver:2	No	1372569_at	11.6305	0.0553941	-0.00709281	0.10831	0.6448	12.1662	0.0438899	0.0243149	0.217168	0.53	9.28997	0.0567487	-0.000795856	0.080794	0.5273	1372569_at	11.6953	0.0552556	-0.00709281	0.10831	0.6467
WGCNA|Liver:2	No	1372584_at	11.6305	0.0505674	-0.0375595	0.0876744	0.5886	12.1662	0.0431053	-0.0812611	0.206017	0.52	9.28997	0.0301786	-0.00428023	0.0684466	0.2804	1372584_at	11.6953	0.0503311	-0.0375595	0.0876744	0.5891
WGCNA|Liver:2	No	1372621_at	11.6305	0.0459469	-0.0343367	0.103637	0.5348	12.1662	0.0479693	-0.148495	0.300871	0.58	9.28997	0.0536466	-0.00917419	0.0788177	0.4985	1372621_at	11.6953	0.0456446	-0.0343367	0.103637	0.5342
WGCNA|Liver:2	No	1372624_at	11.6305	0.0431764	-0.0169893	0.0755775	0.5025	12.1662	0.0423021	-0.03749	0.26191	0.52	9.28997	0.0377446	0.00262806	0.0611591	0.3507	1372624_at	11.6953	0.0430155	-0.0169893	0.0755775	0.5035
WGCNA|Liver:2	No	1372643_at	11.6305	0.0491349	-0.00050581	0.0899019	0.5719	12.1662	0.0531829	-0.0355991	0.257867	0.65	9.28997	0.0571774	-0.0153867	0.0694247	0.5313	1372643_at	11.6953	0.0488988	-0.00050581	0.0899019	0.5723
WGCNA|Liver:2	No	1372691_at	11.6305	0.0514176	0.0679023	0.354278	0.5985	12.1662	0.0532305	0.0914332	0.434201	0.65	9.28997	0.0555869	0.00899793	0.274961	0.5166	1372691_at	11.6953	0.0509439	0.0679023	0.354278	0.5963
WGCNA|Liver:2	No	1372748_at	11.6305	0.0533312	-0.0372427	0.1293	0.6207	12.1662	0.0566323	-0.0920338	0.211934	0.69	9.28997	0.0422845	-0.0190855	0.0985114	0.3929	1372748_at	11.6953	0.053001	-0.0372427	0.1293	0.6203
WGCNA|Liver:2	No	1372825_at	11.6305	0.0442645	-0.0165164	0.124849	0.5152	12.1662	0.0579122	-0.0828786	0.214012	0.71	9.28997	0.050761	-0.0226432	0.144409	0.4717	1372825_at	11.6953	0.0440367	-0.0165164	0.124849	0.5154
WGCNA|Liver:2	No	1372904_at	11.6305	0.0571785	-0.00890749	0.086241	0.6655	12.1662	0.0512409	-0.00895853	0.258997	0.62	9.28997	0.0558645	-0.00334298	0.060706	0.5191	1372904_at	11.6953	0.0568545	-0.00890749	0.086241	0.6654
WGCNA|Liver:2	No	1372931_at	11.6305	0.0422566	-0.0690786	0.136589	0.4918	12.1662	0.040769	-0.247081	0.378014	0.5	9.28997	0.0212658	-0.0400282	0.0999345	0.1976	1372931_at	11.6953	0.0420436	-0.0690786	0.136589	0.4921
WGCNA|Liver:2	No	1372940_at	11.6305	0.0539344	0.0170742	0.132616	0.6278	12.1662	0.0570473	0.0417558	0.298134	0.69	9.28997	0.0436066	0.00748508	0.104467	0.4052	1372940_at	11.6953	0.0537989	0.0170742	0.132616	0.6297
WGCNA|Liver:2	No	1373065_at	11.6305	0.0736884	-0.0367942	0.116169	0.8577	12.1662	0.0716479	-0.126909	0.369091	0.87	9.28997	0.0830267	-0.00697573	0.0747398	0.7715	1373065_at	11.6953	0.0732723	-0.0367942	0.116169	0.8576
WGCNA|Liver:2	No	1373104_at	11.6305	0.0266828	-0.0539648	0.177634	0.3106	12.1662	0.0114176	0.0199524	0.155117	0.14	9.28997	0.00652123	-0.00278626	0.22534	0.0606	1373104_at	11.6953	0.0262837	-0.0539648	0.177634	0.3076
WGCNA|Liver:2	No	1373128_at	11.6305	0.0569156	-0.0400446	0.113114	0.6625	12.1662	0.054027	-0.0337942	0.236619	0.66	9.28997	0.0489759	-0.0121173	0.0897458	0.4551	1373128_at	11.6953	0.0565449	-0.0400446	0.113114	0.6618
WGCNA|Liver:2	No	1373181_at	11.6305	0.0533389	-0.0294391	0.087915	0.6208	12.1662	0.054107	-0.0998172	0.19382	0.66	9.28997	0.0344539	-0.00968218	0.0723573	0.3202	1373181_at	11.6953	0.0531046	-0.0294391	0.087915	0.6216
WGCNA|Liver:2	No	1373224_at	11.6305	0.0471917	-0.0231427	0.202748	0.5493	12.1662	0.0477759	0.0372504	0.273544	0.58	9.28997	0.0436576	-0.0313598	0.159571	0.4057	1392881_at	11.6953	0.0383578	0.0140167	0.108514	0.4489
WGCNA|Liver:2	No	1373262_at	11.6305	0.0635044	-0.035113	0.149852	0.7392	12.1662	0.0661342	-0.0216098	0.245139	0.81	9.28997	0.05417	-0.0172856	0.143519	0.5034	1373262_at	11.6953	0.0632076	-0.035113	0.149852	0.7398
WGCNA|Liver:2	No	1373484_at	11.6305	0.0523572	-0.0562583	0.103499	0.6094	12.1662	0.0464584	-0.117495	0.213649	0.57	9.28997	0.0494191	-0.00440989	0.0654829	0.4592	1373484_at	11.6953	0.0521706	-0.0562583	0.103499	0.6106
WGCNA|Liver:2	No	1373490_at	11.6305	0.0688341	-0.00931223	0.0935015	0.8012	12.1662	0.0685551	0.00354378	0.312755	0.83	9.28997	0.0674675	0.00409988	0.0618834	0.627	1373490_at	11.6953	0.0684371	-0.00931223	0.0935015	0.801
WGCNA|Liver:2	No	1373504_at	11.6305	0.0677465	0.0016318	0.121818	0.7885	12.1662	0.0692246	0.0462335	0.407548	0.84	9.28997	0.0796115	-0.000943754	0.0894505	0.7398	1373504_at	11.6953	0.067435	0.0016318	0.121818	0.7893
WGCNA|Liver:2	No	1373523_at	11.6305	0.0709143	-0.0198919	0.171221	0.8254	12.1662	0.0668782	-0.0588034	0.53812	0.81	9.28997	0.0780594	-0.0145836	0.108902	0.7254	1373523_at	11.6953	0.0705235	-0.0198919	0.171221	0.8254
WGCNA|Liver:2	No	1373528_at	11.6305	0.048067	-0.00308853	0.254637	0.5595	12.1662	0.044397	-0.0323502	0.174832	0.54	9.28997	0.0402214	-0.0321278	0.238338	0.3738	1373528_at	11.6953	0.0477718	-0.00308853	0.254637	0.5591
WGCNA|Liver:2	No	1373575_at	11.6305	0.0799268	-0.0399291	0.144701	0.9303	12.1662	0.0771761	-0.123293	0.507384	0.94	9.28997	0.0938959	-0.00972315	0.0858579	0.8725	1373575_at	11.6953	0.0795247	-0.0399291	0.144701	0.9308
WGCNA|Liver:2	No	1373590_at	11.6305	0.0485363	0.0222913	0.101598	0.5649	12.1662	0.0481804	0.109619	0.324619	0.59	9.28997	0.0571254	-0.00648709	0.0685769	0.5309	1373590_at	11.6953	0.0481345	0.0222913	0.101598	0.5634
WGCNA|Liver:2	No	1373599_at	11.6305	0.0352661	-0.0743573	0.170248	0.4105	12.1662	0.0358121	-0.120264	0.223942	0.44	9.28997	0.028356	-0.0188654	0.111116	0.2635	1373599_at	11.6953	0.0352845	-0.0743573	0.170248	0.413
WGCNA|Liver:2	No	1373639_at	11.6305	0.0418955	-0.0315746	0.0878121	0.4876	12.1662	0.0305737	-0.119164	0.222247	0.37	9.28997	0.0324146	-0.00582558	0.0675985	0.3012	1373639_at	11.6953	0.0415783	-0.0315746	0.0878121	0.4866
WGCNA|Liver:2	No	1373672_at	11.6305	0.0599738	-0.0286547	0.14479	0.6981	12.1662	0.0556159	-0.0899708	0.499246	0.68	9.28997	0.0552197	0.00881303	0.0778128	0.5131	1373592_at	11.6953	0.0480401	-0.020276	0.120126	0.5623
WGCNA|Liver:2	No	1373838_at	11.6305	0.0484134	-0.00653012	0.119811	0.5635	12.1662	0.046187	0.0153456	0.215802	0.56	9.28997	0.0428036	0.00404896	0.0927989	0.3978	1373838_at	11.6953	0.0482112	-0.00653012	0.119811	0.5643
WGCNA|Liver:2	No	1373881_at	11.6305	0.080158	-0.044456	0.112125	0.933	12.1662	0.0755357	-0.148378	0.347089	0.92	9.28997	0.0901368	-0.000609295	0.0676099	0.8376	1373881_at	11.6953	0.0797925	-0.044456	0.112125	0.9339
WGCNA|Liver:2	No	1373903_at	11.6305	0.0594432	-0.0059026	0.0812039	0.6919	12.1662	0.0564106	-0.0519032	0.273516	0.69	9.28997	0.0613867	-0.0107752	0.0646813	0.5704	1373903_at	11.6953	0.0592336	-0.0059026	0.0812039	0.6933
WGCNA|Liver:2	No	1374284_at	11.6305	0.0605684	-0.0447809	0.145138	0.705	12.1662	0.059139	-0.0872842	0.285514	0.72	9.28997	0.0537513	-0.0205665	0.0882713	0.4995	1378321_at	11.6953	0.0637952	-0.0481934	0.133102	0.7467
WGCNA|Liver:2	No	1374503_at	11.6305	0.0428565	0.0150258	0.0948523	0.4988	12.1662	0.0449259	-0.00340707	0.311365	0.55	9.28997	0.0442072	-0.0052122	0.0769262	0.4108	1374503_at	11.6953	0.0425647	0.0150258	0.0948523	0.4982
WGCNA|Liver:2	No	1374535_at	11.6305	0.0486992	-0.141866	0.220643	0.5668	12.1662	0.0467649	-0.178727	0.224455	0.57	9.28997	0.0367479	-0.0415574	0.184372	0.3415	1374535_at	11.6953	0.0484966	-0.141866	0.220643	0.5676
WGCNA|Liver:2	No	1374544_at	11.6305	0.0726518	-0.0184934	0.149689	0.8456	12.1662	0.0727489	-0.0278571	0.429064	0.89	9.28997	0.0753472	-0.00490556	0.114821	0.7002	1374544_at	11.6953	0.0722804	-0.0184934	0.149689	0.846
WGCNA|Liver:2	No	1374557_at	11.6305	0.0571068	-0.0549237	0.116027	0.6647	12.1662	0.0497493	-0.108587	0.272436	0.61	9.28997	0.0481072	-0.0117535	0.095039	0.447	1374557_at	11.6953	0.0567221	-0.0549237	0.116027	0.6639
WGCNA|Liver:2	No	1374730_at	11.6305	0.0745884	-0.00691147	0.147823	0.8682	12.1662	0.0755512	-0.0482765	0.446495	0.92	9.28997	0.0867494	0.00488017	0.0897465	0.8061	1374730_at	11.6953	0.0742058	-0.00691147	0.147823	0.8685
WGCNA|Liver:2	No	1374838_at	11.6305	0.0545599	0.00230168	0.0948257	0.635	12.1662	0.0533046	0.00631644	0.257046	0.65	9.28997	0.0414094	0.0016257	0.0863772	0.3848	1374838_at	11.6953	0.0543548	0.00230168	0.0948257	0.6362
WGCNA|Liver:2	No	1374872_at	11.6305	0.0428385	-0.0480549	0.108648	0.4986	12.1662	0.0407392	-0.124272	0.249836	0.5	9.28997	0.0477737	-0.0145416	0.0815436	0.4439	1374872_at	11.6953	0.0425684	-0.0480549	0.108648	0.4982
WGCNA|Liver:2	No	1374953_at	11.6305	0.0327337	-0.086732	0.135798	0.381	12.1662	0.0351092	-0.260578	0.469406	0.43	9.28997	0.0271788	-0.0516548	0.103181	0.2526	1374953_at	11.6953	0.0324412	-0.086732	0.135798	0.3797
WGCNA|Liver:2	No	1375003_at	11.6305	0.0542294	-0.0239116	0.0863607	0.6312	12.1662	0.0480867	-0.08149	0.31619	0.59	9.28997	0.0474442	0.00191865	0.0688981	0.4409	1375003_at	11.6953	0.053849	-0.0239116	0.0863607	0.6303
WGCNA|Liver:2	No	1375211_at	11.6305	0.0552305	-0.00657141	0.0639768	0.6428	12.1662	0.0600987	0.0224608	0.237054	0.73	9.28997	0.0527396	0.011032	0.0461949	0.4901	1375211_at	11.6953	0.0547496	-0.00657141	0.0639768	0.6408
WGCNA|Liver:2	No	1375660_at	11.6305	0.0433479	-0.0260289	0.120432	0.5045	12.1662	0.046235	-0.056341	0.168526	0.56	9.28997	0.0259643	-0.0311331	0.168644	0.2413	1375660_at	11.6953	0.043289	-0.0260289	0.120432	0.5067
WGCNA|Liver:2	No	1375709_at	11.6305	0.0404796	-0.0639063	0.155416	0.4712	12.1662	0.0565889	-0.081341	0.159381	0.69	9.28997	0.0356481	-0.0319266	0.199416	0.3313	1375709_at	11.6953	0.0401891	-0.0639063	0.155416	0.4704
WGCNA|Liver:2	No	1375987_at	11.6305	0.0643069	-0.0301329	0.0894165	0.7485	12.1662	0.0604001	-0.0688525	0.23436	0.74	9.28997	0.0690947	-0.00766199	0.0645268	0.6421	1375987_at	11.6953	0.064064	-0.0301329	0.0894165	0.7498
WGCNA|Liver:2	No	1376077_at	11.6305	0.037296	0.00909067	0.109411	0.4341	12.1662	0.0275217	0.0421905	0.212057	0.34	9.28997	0.0226867	0.00745329	0.104308	0.2108	1376077_at	11.6953	0.0371736	0.00909067	0.109411	0.4351
WGCNA|Liver:2	No	1376610_a_at	11.6305	0.0410461	-0.0548362	0.178094	0.4778	12.1662	0.048703	-0.127111	0.246559	0.59	9.28997	0.0279256	-0.0397883	0.185365	0.2595	1376610_a_at	11.6953	0.0407775	-0.0548362	0.178094	0.4773
WGCNA|Liver:2	No	1376636_at	11.6305	0.0552702	-0.0228427	0.0747945	0.6433	12.1662	0.0501029	-0.0628971	0.250729	0.61	9.28997	0.0416669	-0.0112304	0.0514381	0.3872	1376636_at	11.6953	0.0549257	-0.0228427	0.0747945	0.6429
WGCNA|Liver:2	No	1376640_at	11.6305	0.0594175	-0.0144277	0.109987	0.6916	12.1662	0.0555103	-0.0319217	0.304041	0.68	9.28997	0.0519054	0.00358887	0.0855882	0.4823	1376640_at	11.6953	0.0589871	-0.0144277	0.109987	0.6904
WGCNA|Liver:2	No	1376688_a_at	11.6305	0.0397749	-0.0588584	0.34158	0.463	12.1662	0.0406219	-0.233613	1.05854	0.49	9.28997	0.031703	-0.00731409	0.283283	0.2946	1376688_a_at	11.6953	0.0393146	-0.0588584	0.34158	0.4601
WGCNA|Liver:2	No	1376766_at	11.6305	0.0531256	-0.013302	0.0851438	0.6183	12.1662	0.0539358	-0.0288786	0.237163	0.66	9.28997	0.0442318	0.00602066	0.069029	0.411	1376766_at	11.6953	0.0531244	-0.013302	0.0851438	0.6218
WGCNA|Liver:2	No	1376790_at	11.6305	0.0478277	-0.00732431	0.085811	0.5567	12.1662	0.0451633	-0.0308633	0.238184	0.55	9.28997	0.0498903	-0.0200996	0.0869943	0.4636	1376790_at	11.6953	0.0476525	-0.00732431	0.085811	0.5577
WGCNA|Liver:2	No	1376795_at	11.6305	0.0476118	-0.00608777	0.112147	0.5542	12.1662	0.0483293	0.0173779	0.390001	0.59	9.28997	0.0523116	-0.00426785	0.0675055	0.4861	1376795_at	11.6953	0.0470835	-0.00608777	0.112147	0.5511
WGCNA|Liver:2	No	1376835_at	11.6305	0.0533755	-0.00814985	0.101916	0.6213	12.1662	0.0564493	-0.00264977	0.290804	0.69	9.28997	0.0511536	-0.00990379	0.0807126	0.4754	1376835_at	11.6953	0.0531514	-0.00814985	0.101916	0.6221
WGCNA|Liver:2	No	1376920_at	11.6305	0.0538479	-0.0359012	0.163712	0.6268	12.1662	0.0501704	-0.0162504	0.346189	0.61	9.28997	0.052376	-0.00844293	0.106661	0.4867	1376920_at	11.6953	0.0534555	-0.0359012	0.163712	0.6257
WGCNA|Liver:2	No	1377116_at	11.6305	0.0611921	-0.0357229	0.110403	0.7122	12.1662	0.0617745	-0.0655069	0.260571	0.75	9.28997	0.0509964	-0.0170966	0.0903696	0.4739	1377116_at	11.6953	0.0610092	-0.0357229	0.110403	0.7141
WGCNA|Liver:2	No	1377239_at	11.6305	0.0672403	0.00425306	0.13661	0.7826	12.1662	0.075373	-0.0732381	0.404108	0.92	9.28997	0.0629169	-0.0128403	0.105246	0.5847	1377239_at	11.6953	0.0668887	0.00425306	0.13661	0.7829
WGCNA|Liver:2	No	1377390_at	11.6305	0.051483	-0.037476	0.0890449	0.5992	12.1662	0.0500224	-0.113866	0.251144	0.61	9.28997	0.0450247	-0.0186678	0.0801586	0.4184	1377390_at	11.6953	0.0510759	-0.037476	0.0890449	0.5978
WGCNA|Liver:2	No	1377630_at	11.6305	0.0548542	-0.0072422	0.158964	0.6385	12.1662	0.0486451	0.00975422	0.482853	0.59	9.28997	0.0817512	-0.0133504	0.0751581	0.7597	1377630_at	11.6953	0.0545724	-0.0072422	0.158964	0.6387
WGCNA|Liver:2	No	1377669_at	11.6305	0.0465958	-0.0718075	0.116813	0.5423	12.1662	0.0476782	-0.117306	0.252916	0.58	9.28997	0.0377966	-0.0262758	0.100306	0.3512	1377669_at	11.6953	0.0462092	-0.0718075	0.116813	0.5408
WGCNA|Liver:2	No	1377839_at	11.6305	-0.0119635	0.000219266	0.115494	-0.1392	12.1662	-0.026883	0.0351045	0.168064	-0.33	9.28997	-0.00653059	0.0175132	0.0890577	-0.0607	1383834_at	11.6953	0.0168252	0.0026159	0.0694277	0.1969
WGCNA|Liver:2	No	1378015_at	11.6305	0.0359548	0.0185413	0.296393	0.4185	12.1662	0.0405034	0.0298495	0.445779	0.49	9.28997	0.044792	-0.00873967	0.24361	0.4162	1378015_at	11.6953	0.0356992	0.0185413	0.296393	0.4178
WGCNA|Liver:2	No	1378606_at	11.6305	0.0435244	-0.0212344	0.0892622	0.5066	12.1662	0.0398586	-0.0442642	0.224575	0.49	9.28997	0.0314019	-0.0209964	0.0841004	0.2918	1392993_at	11.6953	0.0269839	-0.0080237	0.0648411	0.3158
WGCNA|Liver:2	No	1378633_at	11.6305	0.0680898	-0.0221494	0.113079	0.7925	12.1662	0.0663657	-0.0831951	0.354852	0.81	9.28997	0.07228	-0.00260651	0.0846084	0.6717	1378633_at	11.6953	0.0677483	-0.0221494	0.113079	0.7929
WGCNA|Liver:2	No	1378740_at	11.6305	0.0347092	-0.00951346	0.0708188	0.404	12.1662	0.0336981	-0.0496743	0.237369	0.41	9.28997	0.0330483	-0.0132876	0.0663045	0.3071	1378740_at	11.6953	0.0344495	-0.00951346	0.0708188	0.4032
WGCNA|Liver:2	No	1379295_at	11.6305	0.0774108	-0.0150528	0.130075	0.901	12.1662	0.0752867	-0.0592335	0.379747	0.92	9.28997	0.084595	-0.00549852	0.0839593	0.7861	1379295_at	11.6953	0.0769663	-0.0150528	0.130075	0.9008
WGCNA|Liver:2	No	1379344_at	11.6305	0.077444	-0.0100671	0.168901	0.9014	12.1662	0.0749364	-0.0265561	0.599331	0.91	9.28997	0.0718824	-0.0249755	0.116729	0.668	1379344_at	11.6953	0.0770093	-0.0100671	0.168901	0.9013
WGCNA|Liver:2	No	1379603_at	11.6305	0.0674182	-0.0152862	0.0774358	0.7847	12.1662	0.0656758	-0.104561	0.205623	0.8	9.28997	0.0547441	-0.00822676	0.0732389	0.5087	1379603_at	11.6953	0.0671494	-0.0152862	0.0774358	0.7859
WGCNA|Liver:2	No	1379631_at	11.6305	0.046513	0.00523807	0.167555	0.5414	12.1662	0.040138	0.0304132	0.211441	0.49	9.28997	0.0438587	-0.0138458	0.163249	0.4076	1380582_at	11.6953	0.00838194	-0.0145664	0.0967254	0.0981
WGCNA|Liver:2	No	1379736_at	11.6305	0.0551977	-0.0627329	0.135085	0.6425	12.1662	0.0564794	-0.178659	0.27071	0.69	9.28997	0.0463075	-0.0252044	0.115125	0.4303	1379736_at	11.6953	0.0549511	-0.0627329	0.135085	0.6432
WGCNA|Liver:2	No	1379957_at	11.6305	0.0710465	-8.53e-05	0.142359	0.8269	12.1662	0.0673049	0.0297896	0.404567	0.82	9.28997	0.0565437	-0.0054508	0.105463	0.5254	1379957_at	11.6953	0.0706558	-8.53e-05	0.142359	0.827
WGCNA|Liver:2	No	1380521_at	11.6305	0.0703914	-0.0265991	0.126684	0.8193	12.1662	0.0649203	-0.028043	0.251001	0.79	9.28997	0.0693297	-0.00520101	0.0924083	0.6443	1380521_at	11.6953	0.0701489	-0.0265991	0.126684	0.821
WGCNA|Liver:2	No	1380537_at	11.6305	0.0683351	-0.0456528	0.175758	0.7954	12.1662	0.0684383	-0.0437957	0.332625	0.83	9.28997	0.0602891	-0.0185419	0.119769	0.5602	1380537_at	11.6953	0.0679621	-0.0456528	0.175758	0.7954
WGCNA|Liver:2	No	1380617_at	11.6305	0.0425267	0.00346881	0.116234	0.495	12.1662	0.052692	-0.0967128	0.236622	0.64	9.28997	0.0289589	-0.00922925	0.0894826	0.2691	1380617_at	11.6953	0.042391	0.00346881	0.116234	0.4962
WGCNA|Liver:2	No	1380696_at	11.6305	0.052408	-0.0131087	0.169737	0.61	12.1662	0.0548624	-0.0314316	0.424438	0.67	9.28997	0.0369965	-0.00265441	0.182907	0.3438	1379356_at	11.6953	0.0569803	0.0177572	0.121427	0.6669
WGCNA|Liver:2	No	1381311_at	11.6305	0.0693815	-0.0583151	0.169737	0.8076	12.1662	0.0656827	-0.189356	0.570702	0.8	9.28997	0.076696	-0.0159485	0.108938	0.7127	1381311_at	11.6953	0.0689668	-0.0583151	0.169737	0.8072
WGCNA|Liver:2	No	1381806_at	11.6305	0.0508315	-0.0713034	0.150133	0.5916	12.1662	0.0351439	-0.172628	0.321026	0.43	9.28997	0.0261677	-0.0140784	0.16885	0.2432	1368259_at	11.6953	0.073491	-0.0637726	0.146885	0.8602
WGCNA|Liver:2	No	1381903_at	11.6305	0.0298477	-0.00392431	0.100787	0.3474	12.1662	0.0317646	-0.0470123	0.271334	0.39	9.28997	0.0273773	-0.0235176	0.0793346	0.2544	1379401_a_at	11.6953	0.0369254	-0.00850214	0.0769202	0.4322
WGCNA|Liver:2	No	1381942_at	11.6305	0.0388152	0.012596	0.164708	0.4518	12.1662	0.026408	-0.016126	0.19225	0.32	9.28997	0.0348292	-0.0142963	0.115469	0.3237	1381942_at	11.6953	0.0388549	0.012596	0.164708	0.4548
WGCNA|Liver:2	No	1382026_at	11.6305	0.0752373	-0.0391431	0.174567	0.8757	12.1662	0.0724501	-0.0566728	0.340257	0.88	9.28997	0.0794548	-0.0122694	0.123421	0.7384	1382026_at	11.6953	0.0748436	-0.0391431	0.174567	0.876
WGCNA|Liver:2	No	1382043_at	11.6305	0.0645466	0.00355581	0.127752	0.7513	12.1662	0.06565	0.0134255	0.413554	0.8	9.28997	0.0801179	-0.00375761	0.0882776	0.7445	1382043_at	11.6953	0.0642249	0.00355581	0.127752	0.7517
WGCNA|Liver:2	No	1382078_at	11.6305	0.0663945	-0.0375703	0.177547	0.7728	12.1662	0.0727221	-0.0726713	0.368884	0.89	9.28997	0.0606328	-0.00741628	0.133117	0.5634	1382078_at	11.6953	0.0659046	-0.0375703	0.177547	0.7714
WGCNA|Liver:2	No	1382106_at	11.6305	0.0699047	-0.0635517	0.194873	0.8136	12.1662	0.0677396	-0.0825791	0.517396	0.82	9.28997	0.0732754	-0.0152617	0.121488	0.6809	1389123_at	11.6953	0.06883	-0.0864619	0.150775	0.8056
WGCNA|Liver:2	No	1382283_at	11.6305	0.0656213	-0.068639	0.118799	0.7638	12.1662	0.0649796	-0.241241	0.393227	0.79	9.28997	0.0706588	-0.0162126	0.0788083	0.6566	1387227_at	11.6953	0.0685571	-0.0526176	0.0949453	0.8024
WGCNA|Liver:2	No	1382398_at	11.6305	0.0509934	-0.0719291	0.232584	0.5935	12.1662	0.0492562	-0.0991398	0.426249	0.6	9.28997	0.0243962	-0.0142765	0.180998	0.2267	1382398_at	11.6953	0.0507461	-0.0719291	0.232584	0.5939
WGCNA|Liver:2	No	1382521_at	11.6305	0.0650679	-0.00672171	0.127002	0.7573	12.1662	0.0638361	0.0163748	0.463923	0.78	9.28997	0.0699571	-0.00816063	0.0915934	0.6501	1382521_at	11.6953	0.0645849	-0.00672171	0.127002	0.7559
WGCNA|Liver:2	No	1382566_at	11.6305	0.0616307	-0.025609	0.129177	0.7173	12.1662	0.059236	-0.0512596	0.363451	0.72	9.28997	0.0573355	-0.0132715	0.0967142	0.5328	1382566_at	11.6953	0.0613689	-0.025609	0.129177	0.7183
WGCNA|Liver:2	No	1382874_at	11.6305	0.0565158	-0.0300459	0.186632	0.6578	12.1662	0.0700788	-0.0795806	0.364354	0.85	9.28997	0.0546311	-0.0188583	0.142937	0.5077	1382874_at	11.6953	0.0561333	-0.0300459	0.186632	0.657
WGCNA|Liver:2	No	1383131_at	11.6305	0.0722035	-0.00282538	0.119341	0.8404	12.1662	0.0761006	-0.121659	0.440372	0.93	9.28997	0.0741502	-0.00100977	0.0871688	0.6891	1383131_at	11.6953	0.0718137	-0.00282538	0.119341	0.8405
WGCNA|Liver:2	No	1383372_at	11.6305	0.0717974	0.00212477	0.119259	0.8357	12.1662	0.0668459	0.0187296	0.282302	0.81	9.28997	0.0814169	-0.00468905	0.0697928	0.7566	1383372_at	11.6953	0.0715643	0.00212477	0.119259	0.8376
WGCNA|Liver:2	No	1383516_at	11.6305	0.0657935	-0.0371289	0.152999	0.7658	12.1662	0.0644398	-0.0956482	0.534463	0.78	9.28997	0.0859645	-0.0310353	0.100337	0.7988	1392894_at	11.6953	0.0685886	-0.0297248	0.131724	0.8028
WGCNA|Liver:2	No	1383616_at	11.6305	0.0557048	0.000974924	0.101389	0.6484	12.1662	0.0503608	0.0173333	0.249115	0.61	9.28997	0.0451991	-0.00192883	0.0658045	0.42	1383616_at	11.6953	0.0553736	0.000974924	0.101389	0.6481
WGCNA|Liver:2	No	1383658_at	11.6305	0.0702578	-0.0253495	0.159109	0.8178	12.1662	0.0737526	-0.0711137	0.291271	0.9	9.28997	0.0816173	-0.0138355	0.116169	0.7584	1383658_at	11.6953	0.0698119	-0.0253495	0.159109	0.8171
WGCNA|Liver:2	No	1383786_at	11.6305	0.0634788	-0.0367479	0.0931189	0.7389	12.1662	0.0678405	-0.108429	0.410452	0.83	9.28997	0.0719893	-0.0137828	0.0591413	0.669	1383786_at	11.6953	0.0632188	-0.0367479	0.0931189	0.7399
WGCNA|Liver:2	No	1383863_at	11.6305	0.0558234	-0.0663838	0.109493	0.6498	12.1662	0.0625296	-0.112644	0.24454	0.76	9.28997	0.0517932	-0.0099193	0.0695221	0.4813	1383863_at	11.6953	0.0555732	-0.0663838	0.109493	0.6504
WGCNA|Liver:2	No	1383917_at	11.6305	0.0625413	-0.0176664	0.107871	0.7279	12.1662	0.0601455	-0.0482012	0.211547	0.73	9.28997	0.0597646	-0.00529378	0.0868279	0.5554	1383917_at	11.6953	0.062351	-0.0176664	0.107871	0.7298
WGCNA|Liver:2	No	1383951_at	11.6305	0.0537222	-0.0329641	0.102438	0.6253	12.1662	0.0513265	-0.0773103	0.266721	0.62	9.28997	0.0423914	-0.0230456	0.0825785	0.3939	1383951_at	11.6953	0.0532788	-0.0329641	0.102438	0.6236
WGCNA|Liver:2	No	1384017_at	11.6305	0.0456095	-0.042561	0.0902099	0.5309	12.1662	0.0452213	-0.199719	0.257038	0.55	9.28997	0.0312583	-0.00796264	0.0716127	0.2905	1384017_at	11.6953	0.0454467	-0.042561	0.0902099	0.5319
WGCNA|Liver:2	No	1384187_at	11.6305	0.0725073	-0.0852794	0.153458	0.8439	12.1662	0.0687325	-0.27435	0.506477	0.84	9.28997	0.0775736	-0.0323235	0.0978579	0.7209	1384187_at	11.6953	0.0719686	-0.0852794	0.153458	0.8423
WGCNA|Liver:2	No	1384298_at	11.6305	0.0697622	0.0111413	0.207066	0.812	12.1662	0.0652275	0.0145591	0.305476	0.79	9.28997	0.0643666	-0.0100075	0.139595	0.5981	1384298_at	11.6953	0.0693628	0.0111413	0.207066	0.8118
WGCNA|Liver:2	No	1384405_at	11.6305	0.0418911	-0.0274948	0.0874273	0.4876	12.1662	0.0351776	-0.10008	0.272465	0.43	9.28997	0.0175556	-0.00702439	0.0725973	0.1631	1384405_at	11.6953	0.0415706	-0.0274948	0.0874273	0.4866
WGCNA|Liver:2	No	1385213_at	11.6305	0.0641599	-0.0465832	0.209797	0.7468	12.1662	0.062574	-0.0267327	0.25538	0.76	9.28997	0.0568366	-0.0190746	0.131842	0.5282	1385213_at	11.6953	0.0637228	-0.0465832	0.209797	0.7458
WGCNA|Liver:2	No	1385465_at	11.6305	0.0393294	-0.0581092	0.249977	0.4578	12.1662	0.0430178	-0.185344	0.698984	0.52	9.28997	0.0382426	-0.0237629	0.2154	0.3554	1385465_at	11.6953	0.0392211	-0.0581092	0.249977	0.4591
WGCNA|Liver:2	No	1385702_at	11.6305	0.0559199	0.00440872	0.162996	0.6509	12.1662	0.0624966	0.0345346	0.422934	0.76	9.28997	0.0595545	-0.0104732	0.117409	0.5534	1385702_at	11.6953	0.0556953	0.00440872	0.162996	0.6519
WGCNA|Liver:2	No	1385832_s_at	11.6305	0.0631858	-0.0641708	0.133114	0.7354	12.1662	0.0693615	-0.143307	0.268101	0.84	9.28997	0.0653178	-0.00880622	0.0942249	0.607	1385832_s_at	11.6953	0.0630332	-0.0641708	0.133114	0.7378
WGCNA|Liver:2	No	1385845_at	11.6305	-0.0311747	-0.0400148	0.0871045	-0.3629	12.1662	-0.0354063	-0.0860369	0.216052	-0.43	9.28997	-0.029891	-0.011047	0.0615036	-0.2778	1385845_at	11.6953	-0.0308399	-0.0400148	0.0871045	-0.361
WGCNA|Liver:2	No	1386843_at	11.6305	0.0584647	-0.0420407	0.214264	0.6805	12.1662	0.0570903	-0.0753272	0.507574	0.7	9.28997	0.0562622	0.000801303	0.16636	0.5228	1385635_at	11.6953	0.0690507	-0.0477338	0.17061	0.8082
WGCNA|Liver:2	No	1386929_at	11.6305	0.046135	-0.0123437	0.0919745	0.537	12.1662	0.0573658	-0.0146436	0.175927	0.7	9.28997	0.0382297	-0.00118579	0.0957952	0.3553	1386929_at	11.6953	0.0459589	-0.0123437	0.0919745	0.5379
WGCNA|Liver:2	No	1386940_at	11.6305	0.0665578	-0.0473913	0.117842	0.7747	12.1662	0.0650382	-0.147899	0.361168	0.79	9.28997	0.0727487	-0.00876809	0.0925252	0.676	1386940_at	11.6953	0.06616	-0.0473913	0.117842	0.7744
WGCNA|Liver:2	No	1386989_at	11.6305	0.0470233	-0.056361	0.202625	0.5473	12.1662	0.0400336	-0.0241613	0.441888	0.49	9.28997	0.0343386	-0.0315741	0.134626	0.3191	1386989_at	11.6953	0.0467091	-0.056361	0.202625	0.5467
WGCNA|Liver:2	No	1387008_at	11.6305	0.0499176	0.0062893	0.0977151	0.581	12.1662	0.0600775	0.018596	0.220733	0.73	9.28997	0.0419744	-0.00446228	0.0888429	0.3901	1387008_at	11.6953	0.0497624	0.0062893	0.0977151	0.5824
WGCNA|Liver:2	No	1387030_at	11.6305	0.0507683	-0.00301024	0.137412	0.5909	12.1662	0.059043	-0.0307665	0.233284	0.72	9.28997	0.0234424	-0.00215678	0.208855	0.2178	1387030_at	11.6953	0.0505452	-0.00301024	0.137412	0.5916
WGCNA|Liver:2	No	1387113_at	11.6305	0.0628861	-0.0306948	0.0925687	0.732	12.1662	0.0588909	-0.0923579	0.292011	0.72	9.28997	0.0549814	-0.00269177	0.0705725	0.5109	1387113_at	11.6953	0.0624388	-0.0306948	0.0925687	0.7308
WGCNA|Liver:2	No	1387114_at	11.6305	0.046213	-0.00697798	0.0771729	0.5379	12.1662	0.0458084	-0.0297512	0.216868	0.56	9.28997	0.0449832	-0.0201031	0.060577	0.418	1387114_at	11.6953	0.0459758	-0.00697798	0.0771729	0.5381
WGCNA|Liver:2	No	1387146_a_at	11.6305	0.0562415	-0.0345375	0.147051	0.6546	12.1662	0.0538266	-0.0781598	0.504942	0.66	9.28997	0.0668879	-0.0213767	0.0960249	0.6216	1387146_a_at	11.6953	0.0557983	-0.0345375	0.147051	0.6531
WGCNA|Liver:2	No	1387195_at	11.6305	0.0481512	0.0196118	0.126604	0.5605	12.1662	0.0498203	0.03253	0.221674	0.61	9.28997	0.0537726	0.00703209	0.116426	0.4997	1387195_at	11.6953	0.0481356	0.0196118	0.126604	0.5634
WGCNA|Liver:2	No	1387198_at	11.6305	0.0601835	-0.0431274	0.112671	0.7005	12.1662	0.0673643	-0.12763	0.280529	0.82	9.28997	0.0532163	-0.00463837	0.0776473	0.4945	1387198_at	11.6953	0.0600568	-0.0431274	0.112671	0.7029
WGCNA|Liver:2	No	1387412_at	11.6305	0.055459	-0.00122401	0.106067	0.6455	12.1662	0.0597481	-0.0461475	0.217023	0.73	9.28997	0.0499798	-0.00392504	0.095072	0.4644	1389109_at	11.6953	0.0659282	-0.0494598	0.101987	0.7716
WGCNA|Liver:2	No	1387547_a_at	11.6305	0.0567456	0.00243731	0.08975	0.6605	12.1662	0.0532734	-0.0591198	0.284889	0.65	9.28997	0.0473793	-0.0085714	0.066025	0.4403	1387547_a_at	11.6953	0.056417	0.00243731	0.08975	0.6603
WGCNA|Liver:2	No	1387566_at	11.6305	0.0770363	-0.0884136	0.146157	0.8967	12.1662	0.0728863	-0.365249	0.587535	0.89	9.28997	0.0867039	-0.0156325	0.0888762	0.8057	1387566_at	11.6953	0.0766025	-0.0884136	0.146157	0.8966
WGCNA|Liver:2	No	1387675_at	11.6305	0.0720736	-0.0261943	0.185241	0.8389	12.1662	0.0698254	-0.0404439	0.523429	0.85	9.28997	0.0759838	-0.00743505	0.12291	0.7061	1387675_at	11.6953	0.0716696	-0.0261943	0.185241	0.8388
WGCNA|Liver:2	No	1387678_at	11.6305	0.0498962	-0.00221101	0.0876292	0.5808	12.1662	0.0378708	0.0147865	0.208343	0.46	9.28997	0.0379248	0.00562439	0.0579578	0.3524	1387678_at	11.6953	0.0495311	-0.00221101	0.0876292	0.5797
WGCNA|Liver:2	No	1387687_at	11.6305	0.0595336	0.0436248	0.21818	0.6929	12.1662	0.0685512	0.0971997	0.635884	0.83	9.28997	0.0740642	-0.00151563	0.128711	0.6883	1387687_at	11.6953	0.0591573	0.0436248	0.21818	0.6924
WGCNA|Liver:2	No	1387701_at	11.6305	0.0457929	-0.0283399	0.206609	0.533	12.1662	0.0405591	-0.0450799	0.442256	0.49	9.28997	0.032513	-0.0122332	0.23242	0.3021	1387701_at	11.6953	0.0453488	-0.0283399	0.206609	0.5308
WGCNA|Liver:2	No	1387745_at	11.6305	0.0502409	-0.0486234	0.102249	0.5848	12.1662	0.0587365	-0.169584	0.288915	0.72	9.28997	0.0430436	-0.000103908	0.0791199	0.4	1387745_at	11.6953	0.0498145	-0.0486234	0.102249	0.583
WGCNA|Liver:2	No	1387769_a_at	11.6305	0.0424084	-0.0735141	0.125358	0.4936	12.1662	0.0376386	-0.242198	0.436341	0.46	9.28997	0.0404489	-0.00898792	0.0820572	0.3759	1387769_a_at	11.6953	0.0419493	-0.0735141	0.125358	0.491
WGCNA|Liver:2	No	1387799_at	11.6305	0.0571184	-0.0529602	0.205967	0.6648	12.1662	0.0592342	-0.11204	0.530476	0.72	9.28997	0.0650266	-0.00319041	0.174917	0.6043	1387799_at	11.6953	0.0567748	-0.0529602	0.205967	0.6645
WGCNA|Liver:2	No	1387866_at	11.6305	0.0439391	-0.00745673	0.0615283	0.5114	12.1662	0.0442645	-0.0215361	0.200327	0.54	9.28997	0.0252996	-0.00786957	0.0540075	0.2351	1387866_at	11.6953	0.0436827	-0.00745673	0.0615283	0.5113
WGCNA|Liver:2	No	1387883_a_at	11.6305	0.0636612	-0.0569301	0.0958287	0.741	12.1662	0.0660515	-0.164111	0.342666	0.8	9.28997	0.0599999	-0.00400776	0.0566282	0.5576	1387883_a_at	11.6953	0.0633163	-0.0569301	0.0958287	0.7411
WGCNA|Liver:2	No	1387956_s_at	11.6305	0.0313577	-0.0580554	0.127295	0.365	12.1662	0.0456734	-0.233258	0.311309	0.56	9.28997	0.0374206	-0.0205596	0.0890158	0.3477	1387984_at	11.6953	0.0339335	-0.0775992	0.119504	0.3972
WGCNA|Liver:2	No	1387957_a_at	11.6305	0.0658342	-0.0633216	0.129203	0.7663	12.1662	0.0628456	-0.12892	0.282664	0.77	9.28997	0.0566687	-0.00992149	0.098505	0.5266	1387957_a_at	11.6953	0.0655698	-0.0633216	0.129203	0.7674
WGCNA|Liver:2	No	1387995_a_at	11.6305	0.0540027	0.0205959	0.166312	0.6286	12.1662	0.054382	0.0820461	0.584393	0.66	9.28997	0.0566179	-0.000867792	0.116065	0.5261	1387995_a_at	11.6953	0.053592	0.0205959	0.166312	0.6273
WGCNA|Liver:2	No	1388140_at	11.6305	0.0569176	0.0116619	0.091055	0.6625	12.1662	0.0526699	0.0361889	0.251469	0.64	9.28997	0.0541605	0.00695565	0.0759167	0.5033	1388140_at	11.6953	0.0565237	0.0116619	0.091055	0.6616
WGCNA|Liver:2	No	1388161_at	11.6305	0.0400358	-0.00844541	0.100735	0.466	12.1662	0.0362373	0.00588786	0.280338	0.44	9.28997	0.0286848	0.010828	0.078406	0.2666	1388161_at	11.6953	0.0394577	-0.00844541	0.100735	0.4618
WGCNA|Liver:2	No	1388165_at	11.6305	0.0355717	0.000104587	0.08314	0.414	12.1662	0.0230858	0.0228111	0.197036	0.28	9.28997	0.0291354	0.00666353	0.0665284	0.2707	1388165_at	11.6953	0.0355052	0.000104587	0.08314	0.4156
WGCNA|Liver:2	No	1388193_at	11.6305	0.0429736	-0.0270197	0.130253	0.5002	12.1662	0.0578519	-0.055702	0.236471	0.7	9.28997	0.0199949	-0.020507	0.214633	0.1858	1389132_at	11.6953	0.0493805	-0.0289927	0.0841093	0.578
WGCNA|Liver:2	No	1388236_x_at	11.6305	0.013616	-0.105199	0.223832	0.1585	12.1662	0.0195277	-0.242068	0.554194	0.24	9.28997	-0.000512551	-0.00470924	0.203293	-0.0048	1388236_x_at	11.6953	0.013484	-0.105199	0.223832	0.1578
WGCNA|Liver:2	No	1388334_at	11.6305	0.0436998	-0.00708012	0.0858874	0.5086	12.1662	0.0518863	-0.0282043	0.165968	0.63	9.28997	0.0269872	-0.000925044	0.0944705	0.2508	1388334_at	11.6953	0.0436283	-0.00708012	0.0858874	0.5106
WGCNA|Liver:2	No	1388447_at	11.6305	0.060224	-0.0282274	0.114177	0.701	12.1662	0.0592867	-0.0808249	0.321921	0.72	9.28997	0.0641215	-0.0111571	0.0797134	0.5959	1388447_at	11.6953	0.0599755	-0.0282274	0.114177	0.702
WGCNA|Liver:2	No	1388460_at	11.6305	0.0740397	-0.0308716	0.180295	0.8618	12.1662	0.0730278	-0.078722	0.551956	0.89	9.28997	0.0875539	-0.00470639	0.111817	0.8136	1388460_at	11.6953	0.0735616	-0.0308716	0.180295	0.861
WGCNA|Liver:2	No	1388494_at	11.6305	0.0443768	-0.0346479	0.11921	0.5165	12.1662	0.0437915	-0.0573564	0.334432	0.53	9.28997	0.040273	4.38e-05	0.0782202	0.3742	1388494_at	11.6953	0.0441957	-0.0346479	0.11921	0.5173
WGCNA|Liver:2	No	1388556_at	11.6305	0.0517802	-0.0143622	0.0718095	0.6027	12.1662	0.0527947	-0.0384147	0.192065	0.64	9.28997	0.0370168	-0.00401942	0.0568494	0.344	1388556_at	11.6953	0.0514376	-0.0143622	0.0718095	0.602
WGCNA|Liver:2	No	1388596_at	11.6305	0.0680231	-0.0846289	0.203425	0.7917	12.1662	0.070979	-0.219432	0.572697	0.86	9.28997	0.066516	-0.0179389	0.129502	0.6181	1388596_at	11.6953	0.0676225	-0.0846289	0.203425	0.7915
WGCNA|Liver:2	No	1388769_at	11.6305	0.0452164	-0.0230092	0.0774752	0.5263	12.1662	0.0382207	-0.0293287	0.189272	0.47	9.28997	0.0218555	-0.000666667	0.0799974	0.2031	1388769_at	11.6953	0.0451061	-0.0230092	0.0774752	0.5279
WGCNA|Liver:2	No	1388782_at	11.6305	0.0280727	-0.0709197	0.100812	0.3267	12.1662	0.0259667	-0.243719	0.289195	0.32	9.28997	0.0340251	-0.0177268	0.0823515	0.3162	1388782_at	11.6953	0.0279243	-0.0709197	0.100812	0.3268
WGCNA|Liver:2	No	1388837_at	11.6305	0.0639645	-0.0283709	0.0801815	0.7445	12.1662	0.0621605	-0.0929032	0.256898	0.76	9.28997	0.0582971	-0.00839218	0.063321	0.5417	1388837_at	11.6953	0.0637144	-0.0283709	0.0801815	0.7457
WGCNA|Liver:2	No	1388887_at	11.6305	0.069763	-0.0313324	0.104002	0.812	12.1662	0.0706375	-0.141713	0.401432	0.86	9.28997	0.0664631	-0.0087299	0.0652359	0.6176	1388887_at	11.6953	0.0695384	-0.0313324	0.104002	0.8139
WGCNA|Liver:2	No	1388893_at	11.6305	0.0482171	-0.00560214	0.0869088	0.5612	12.1662	0.0449345	0.0157465	0.293729	0.55	9.28997	0.0304892	-0.00886921	0.0701595	0.2833	1388893_at	11.6953	0.0478745	-0.00560214	0.0869088	0.5603
WGCNA|Liver:2	No	1388935_at	11.6305	0.039338	-0.0256291	0.080992	0.4579	12.1662	0.0311035	-0.036298	0.152397	0.38	9.28997	0.0216387	-0.0155729	0.124759	0.2011	1388935_at	11.6953	0.0393565	-0.0256291	0.080992	0.4606
WGCNA|Liver:2	No	1388940_at	11.6305	0.0591001	-0.0518722	0.158463	0.6879	12.1662	0.0695263	-0.11531	0.277461	0.85	9.28997	0.0528288	-0.0124194	0.116519	0.4909	1388940_at	11.6953	0.0588988	-0.0518722	0.158463	0.6894
WGCNA|Liver:2	No	1389010_at	11.6305	0.0544892	-0.0374283	0.0954098	0.6342	12.1662	0.053697	-0.0843011	0.317264	0.65	9.28997	0.0731814	-0.0173675	0.0570878	0.6801	1389010_at	11.6953	0.054022	-0.0374283	0.0954098	0.6323
WGCNA|Liver:2	No	1389071_at	11.6305	0.0664763	-0.036793	0.122311	0.7737	12.1662	0.0657397	-0.0515269	0.260295	0.8	9.28997	0.0621416	-0.0151564	0.0996925	0.5775	1389071_at	11.6953	0.0659936	-0.036793	0.122311	0.7724
WGCNA|Liver:2	No	1389092_at	11.6305	0.0653746	-0.0184063	0.132409	0.7609	12.1662	0.066305	-0.019659	0.426926	0.81	9.28997	0.0664636	0.00762066	0.100629	0.6176	1389092_at	11.6953	0.0651482	-0.0184063	0.132409	0.7625
WGCNA|Liver:2	No	1389189_at	11.6305	0.059357	0.0181765	0.121489	0.6909	12.1662	0.0599895	0.0741782	0.373416	0.73	9.28997	0.0716738	-0.00865785	0.0798402	0.666	1389189_at	11.6953	0.0590637	0.0181765	0.121489	0.6913
WGCNA|Liver:2	No	1389210_at	11.6305	0.0784268	-0.0339378	0.157387	0.9128	12.1662	0.0769025	-0.0694439	0.556698	0.94	9.28997	0.0888318	-0.00963085	0.0892349	0.8255	1389210_at	11.6953	0.077975	-0.0339378	0.157387	0.9126
WGCNA|Liver:2	No	1389214_at	11.6305	0.0412692	-0.0209002	0.10481	0.4803	12.1662	0.0415293	-0.0391444	0.198295	0.51	9.28997	0.0201836	-0.0148175	0.108217	0.1876	1389214_at	11.6953	0.0407955	-0.0209002	0.10481	0.4775
WGCNA|Liver:2	No	1389234_at	11.6305	0.0368166	0.0343573	0.196255	0.4285	12.1662	0.0491213	-0.00939939	0.272739	0.6	9.28997	0.0357805	-0.00652321	0.166946	0.3325	1389234_at	11.6953	0.0365943	0.0343573	0.196255	0.4283
WGCNA|Liver:2	No	1389235_at	11.6305	0.0616144	-0.0316254	0.0802243	0.7172	12.1662	0.061751	-0.141722	0.280764	0.75	9.28997	0.0622883	-0.00178887	0.0530615	0.5788	1389235_at	11.6953	0.0613909	-0.0316254	0.0802243	0.7185
WGCNA|Liver:2	No	1389255_at	11.6305	0.0550048	-0.0400154	0.0894464	0.6402	12.1662	0.0629762	-0.0859493	0.238518	0.77	9.28997	0.0386872	-0.00678999	0.0722627	0.3595	1389255_at	11.6953	0.054844	-0.0400154	0.0894464	0.6419
WGCNA|Liver:2	No	1389315_at	11.6305	0.0446394	-0.00524495	0.0670746	0.5196	12.1662	0.0352039	0.00550077	0.156287	0.43	9.28997	0.0368618	-0.0104169	0.0740691	0.3425	1389315_at	11.6953	0.0444755	-0.00524495	0.0670746	0.5206
WGCNA|Liver:2	No	1389474_at	11.6305	0.0601148	-0.0488278	0.133394	0.6997	12.1662	0.0560822	-0.120508	0.390987	0.68	9.28997	0.0555561	-0.018136	0.0999174	0.5163	1389474_at	11.6953	0.0596812	-0.0488278	0.133394	0.6985
WGCNA|Liver:2	No	1389553_at	11.6305	0.0760741	-0.022778	0.184698	0.8855	12.1662	0.0744608	-0.0665192	0.607831	0.91	9.28997	0.0800472	-0.00891563	0.117903	0.7439	1389553_at	11.6953	0.0756256	-0.022778	0.184698	0.8851
WGCNA|Liver:2	No	1389617_at	11.6305	0.0584855	-0.0458078	0.100883	0.6807	12.1662	0.0537171	-0.109745	0.373611	0.65	9.28997	0.0629318	-0.00853499	0.0597021	0.5848	1389617_at	11.6953	0.0579537	-0.0458078	0.100883	0.6783
WGCNA|Liver:2	No	1389656_at	11.6305	0.0597193	-0.0858705	0.128005	0.6951	12.1662	0.0537437	-0.105406	0.182631	0.65	9.28997	0.0556859	-0.016867	0.0974243	0.5175	1389656_at	11.6953	0.0593801	-0.0858705	0.128005	0.695
WGCNA|Liver:2	No	1389659_at	11.6305	0.0593134	-0.0300573	0.131942	0.6904	12.1662	0.0558485	-0.14659	0.432	0.68	9.28997	0.0894681	-0.0105211	0.0968966	0.8314	1389659_at	11.6953	0.0591106	-0.0300573	0.131942	0.6918
WGCNA|Liver:2	No	1389732_at	11.6305	0.0613752	0.00771498	0.190632	0.7144	12.1662	0.0601453	0.0404409	0.619497	0.73	9.28997	0.0748209	0.0119952	0.135415	0.6953	1389732_at	11.6953	0.0609994	0.00771498	0.190632	0.714
WGCNA|Liver:2	No	1389873_at	11.6305	0.0735394	-0.0453147	0.147539	0.856	12.1662	0.0707729	-0.138052	0.408767	0.86	9.28997	0.0820569	-0.00660835	0.0950601	0.7625	1389873_at	11.6953	0.0731832	-0.0453147	0.147539	0.8566
WGCNA|Liver:2	No	1389885_at	11.6305	0.0640313	-0.0675778	0.130667	0.7453	12.1662	0.0579113	-0.116048	0.254894	0.71	9.28997	0.0737774	-0.00854452	0.0760303	0.6856	1389885_at	11.6953	0.0638149	-0.0675778	0.130667	0.7469
WGCNA|Liver:2	No	1389911_at	11.6305	0.0476973	-0.00923746	0.106353	0.5552	12.1662	0.0471424	-0.0397542	0.338611	0.57	9.28997	0.0415027	-0.00448857	0.0716135	0.3857	1389911_at	11.6953	0.0474704	-0.00923746	0.106353	0.5556
WGCNA|Liver:2	No	1390161_at	11.6305	0.0367474	-0.0188359	0.124887	0.4277	12.1662	0.0342734	-0.0413502	0.385445	0.42	9.28997	0.0168883	-0.00457407	0.144279	0.1569	1390161_at	11.6953	0.0365336	-0.0188359	0.124887	0.4276
WGCNA|Liver:2	No	1390205_at	11.6305	0.0483132	-0.0279676	0.0849771	0.5623	12.1662	0.0486393	-0.0442719	0.296379	0.59	9.28997	0.0629887	-0.00825672	0.057968	0.5853	1390205_at	11.6953	0.0479553	-0.0279676	0.0849771	0.5613
WGCNA|Liver:2	No	1390287_at	11.6305	0.053599	-0.0252477	0.133383	0.6239	12.1662	0.0531524	-0.0483856	0.194564	0.65	9.28997	0.0503474	-0.0106699	0.091217	0.4679	1390287_at	11.6953	0.053438	-0.0252477	0.133383	0.6255
WGCNA|Liver:2	No	1390348_at	11.6305	0.0677565	-0.0347534	0.122269	0.7886	12.1662	0.0684847	-0.108728	0.401413	0.83	9.28997	0.0723542	-0.00226134	0.0801493	0.6724	1390348_at	11.6953	0.0674783	-0.0347534	0.122269	0.7898
WGCNA|Liver:2	No	1390396_at	11.6305	0.0600945	-0.0485615	0.134716	0.6995	12.1662	0.0630492	-0.111771	0.279662	0.77	9.28997	0.0593323	0.00331089	0.0941132	0.5514	1391935_at	11.6953	0.0655256	-0.0563106	0.128039	0.7669
WGCNA|Liver:2	No	1390455_at	11.6305	0.0448235	-0.0589321	0.185471	0.5217	12.1662	0.0432909	-0.190553	0.594522	0.53	9.28997	0.0223697	-0.0545453	0.147892	0.2079	1390455_at	11.6953	0.0443282	-0.0589321	0.185471	0.5188
WGCNA|Liver:2	No	1390502_at	11.6305	0.0499204	-0.033131	0.101975	0.581	12.1662	0.0515938	-0.0872135	0.266759	0.63	9.28997	0.037087	-0.0134616	0.0862432	0.3446	1390502_at	11.6953	0.049733	-0.033131	0.101975	0.5821
WGCNA|Liver:2	No	1390529_at	11.6305	0.0499066	0.00569893	0.144682	0.5809	12.1662	0.0519426	0.0229985	0.436139	0.63	9.28997	0.0567169	-0.0102668	0.0848041	0.5271	1390529_at	11.6953	0.0496723	0.00569893	0.144682	0.5814
WGCNA|Liver:2	No	1390687_at	11.6305	0.0573391	-0.00649327	0.153753	0.6674	12.1662	0.0572037	-0.0732504	0.409543	0.7	9.28997	0.0601736	0.00220343	0.0850414	0.5592	1390687_at	11.6953	0.0570093	-0.00649327	0.153753	0.6673
WGCNA|Liver:2	No	1390707_at	11.6305	0.0685876	-0.0246257	0.14155	0.7983	12.1662	0.0701928	-0.0339094	0.370646	0.85	9.28997	0.0763661	-0.0149108	0.107511	0.7096	1390707_at	11.6953	0.0683648	-0.0246257	0.14155	0.8002
WGCNA|Liver:2	No	1390914_at	11.6305	0.062685	-0.0191639	0.107651	0.7296	12.1662	0.0646697	-0.0902058	0.340027	0.79	9.28997	0.0628208	-0.013779	0.082455	0.5838	1390914_at	11.6953	0.0623114	-0.0191639	0.107651	0.7293
WGCNA|Liver:2	No	1391064_at	11.6305	0.047776	0.0225654	0.141552	0.5561	12.1662	0.041854	0.0771874	0.388833	0.51	9.28997	0.0335702	0.00756572	0.0907125	0.312	1391064_at	11.6953	0.0476036	0.0225654	0.141552	0.5572
WGCNA|Liver:2	No	1391411_at	11.6305	0.0632031	-0.0132665	0.0913526	0.7356	12.1662	0.0657345	-0.0595453	0.301414	0.8	9.28997	0.0653185	-0.0110928	0.0595368	0.607	1391411_at	11.6953	0.0627458	-0.0132665	0.0913526	0.7344
WGCNA|Liver:2	No	1391737_at	11.6305	0.0574373	-0.0376948	0.259752	0.6685	12.1662	0.0584559	-0.0248111	0.220863	0.71	9.28997	0.0504163	0.00473097	0.210674	0.4685	1391737_at	11.6953	0.0570392	-0.0376948	0.259752	0.6676
WGCNA|Liver:2	No	1391808_at	11.6305	0.0356544	-0.012181	0.15698	0.415	12.1662	0.0345472	-0.0349309	0.496527	0.42	9.28997	0.0330103	-0.00830716	0.0959577	0.3068	1391808_at	11.6953	0.0354173	-0.012181	0.15698	0.4145
WGCNA|Liver:2	No	1392301_at	11.6305	0.0416209	-0.0825787	0.120011	0.4844	12.1662	0.029858	-0.133922	0.186032	0.36	9.28997	0.0332667	-0.0222173	0.0856554	0.3091	1392301_at	11.6953	0.0413224	-0.0825787	0.120011	0.4836
WGCNA|Liver:2	No	1392385_at	11.6305	0.0394084	0.0090815	0.0958316	0.4587	12.1662	0.0404448	0.0138618	0.306377	0.49	9.28997	0.0572798	-0.0126308	0.0653638	0.5323	1392385_at	11.6953	0.038931	0.0090815	0.0958316	0.4557
WGCNA|Liver:2	No	1392407_at	11.6305	0.0694417	-0.00182997	0.171425	0.8083	12.1662	0.0666631	-0.0573011	0.284145	0.81	9.28997	0.0734045	-0.00791818	0.120866	0.6821	1392407_at	11.6953	0.0691076	-0.00182997	0.171425	0.8089
WGCNA|Liver:2	No	1392528_at	11.6305	0.0474569	-0.00715413	0.0869993	0.5524	12.1662	0.0524382	-0.0135699	0.237615	0.64	9.28997	0.0433283	-0.00543517	0.0676414	0.4026	1392528_at	11.6953	0.0473827	-0.00715413	0.0869993	0.5546
WGCNA|Liver:2	No	1392731_at	11.6305	0.0346167	-0.101094	0.195204	0.4029	12.1662	0.0386164	-0.164882	0.337274	0.47	9.28997	0.03116	-0.0358988	0.142491	0.2896	1392731_at	11.6953	0.0344637	-0.101094	0.195204	0.4034
WGCNA|Liver:2	No	1393038_at	11.6305	0.072154	-0.0251161	0.132867	0.8398	12.1662	0.0707921	-0.0641828	0.34135	0.86	9.28997	0.0769085	-0.0102738	0.0852138	0.7147	1393038_at	11.6953	0.0718057	-0.0251161	0.132867	0.8404
WGCNA|Liver:2	No	1393049_at	11.6305	0.0572926	-0.0356914	0.137759	0.6669	12.1662	0.0604997	-0.072255	0.205174	0.74	9.28997	0.0359832	0.00228342	0.114917	0.3344	1393049_at	11.6953	0.0570606	-0.0356914	0.137759	0.6679
WGCNA|Liver:2	No	1393201_at	11.6305	0.0425521	-0.0329948	0.0911095	0.4953	12.1662	0.0419764	-0.049937	0.154029	0.51	9.28997	0.0347582	0.00406773	0.0770485	0.323	1393201_at	11.6953	0.0425775	-0.0329948	0.0911095	0.4983
WGCNA|Liver:2	No	1393280_at	11.6305	0.0764354	-0.0442064	0.164498	0.8897	12.1662	0.0701413	-0.162522	0.500486	0.85	9.28997	0.0882689	-0.0140145	0.0981197	0.8203	1393280_at	11.6953	0.0761131	-0.0442064	0.164498	0.8908
WGCNA|Liver:2	No	1393347_at	11.6305	0.0778145	-0.0266347	0.155145	0.9057	12.1662	0.0756872	-0.161621	0.530873	0.92	9.28997	0.0905286	-0.0135261	0.0880002	0.8413	1393347_at	11.6953	0.0774202	-0.0266347	0.155145	0.9061
WGCNA|Liver:2	No	1393460_at	11.6305	0.0727715	-0.0327972	0.0991211	0.847	12.1662	0.0699305	-0.0999017	0.29087	0.85	9.28997	0.0775925	-0.00371528	0.0629916	0.721	1393460_at	11.6953	0.0724073	-0.0327972	0.0991211	0.8475
WGCNA|Liver:2	No	1393795_at	11.6305	0.0459527	-0.0940154	0.208756	0.5349	12.1662	0.0415306	-0.349037	0.71792	0.51	9.28997	0.0210752	-0.0597808	0.185135	0.1958	1393795_at	11.6953	0.0457439	-0.0940154	0.208756	0.5354
WGCNA|Liver:2	No	1394846_at	11.6305	0.0338178	-0.0230564	0.3947	0.3936	12.1662	0.0507215	-0.0946406	0.646145	0.62	9.28997	0.0275255	0.0275653	0.36024	0.2558	1394846_at	11.6953	0.0336379	-0.0230564	0.3947	0.3937
WGCNA|Liver:2	No	1395003_at	11.6305	0.0720313	-0.0211336	0.138875	0.8384	12.1662	0.0697424	-0.0732243	0.338334	0.85	9.28997	0.0725323	-0.0143507	0.097199	0.674	1395003_at	11.6953	0.0715829	-0.0211336	0.138875	0.8378
WGCNA|Liver:2	No	1397866_at	11.6305	0.0476834	-0.034124	0.109329	0.555	12.1662	0.0458904	-0.0497496	0.217085	0.56	9.28997	0.0376349	-0.0132329	0.0853338	0.3497	1397866_at	11.6953	0.0473839	-0.034124	0.109329	0.5546
WGCNA|Liver:2	No	1398256_at	11.6305	0.0484753	0.0154162	0.23385	0.5642	12.1662	0.046233	0.0524224	0.624549	0.56	9.28997	0.0596477	-0.0274331	0.146337	0.5543	1398256_at	11.6953	0.0480431	0.0154162	0.23385	0.5623
WGCNA|Liver:2	No	1398325_at	11.6305	0.0612964	-0.0194043	0.0774912	0.7135	12.1662	0.0620221	-0.078871	0.274342	0.76	9.28997	0.0633479	-0.00764216	0.0650764	0.5887	1398325_at	11.6953	0.0608268	-0.0194043	0.0774912	0.7119
WGCNA|Liver:2	No	1398387_at	11.6305	0.0748905	-0.0721691	0.135534	0.8717	12.1662	0.0692742	-0.221926	0.44313	0.84	9.28997	0.0808425	-0.0149076	0.0794966	0.7512	1398387_at	11.6953	0.0745387	-0.0721691	0.135534	0.8724
WGCNA|Liver:2	No	1398501_at	11.6305	-0.0126115	-0.0243813	0.122199	-0.1468	12.1662	-0.0348329	-0.0315622	0.198283	-0.42	9.28997	-0.0122453	0.00380367	0.0869503	-0.1138	1398501_at	11.6953	-0.012073	-0.0243813	0.122199	-0.1413
WGCNA|Liver:2	No	1398589_at	11.6305	0.0374569	-0.0887148	0.500144	0.436	12.1662	0.0402371	-0.157155	0.610825	0.49	9.28997	0.0263185	-0.00221474	0.435058	0.2446	1398589_at	11.6953	0.0370061	-0.0887148	0.500144	0.4331
WGCNA|Liver:2m	Yes	1367614_at	12.0215	0.0570499	-0.0278784	0.143094	0.6864	12.5689	0.0538749	-0.0626344	0.418856	0.68	9.67443	0.0656716	-0.0190148	0.113998	0.6355	1367614_at	12.092	0.0566663	-0.0278784	0.143094	0.6857
WGCNA|Liver:2m	Yes	1367668_a_at	12.0215	0.0376042	-0.0434838	0.191674	0.4524	12.5689	0.0355036	-0.0833978	0.698937	0.45	9.67443	0.0074493	0.0263393	0.21061	0.0721	1367668_a_at	12.092	0.0374188	-0.0434838	0.191674	0.4528
WGCNA|Liver:2m	Yes	1367696_at	12.0215	0.0662573	-0.039637	0.101317	0.7971	12.5689	0.0685339	-0.0648664	0.336019	0.86	9.67443	0.0812352	-0.00922771	0.0704992	0.7861	1367696_at	12.092	0.0657585	-0.039637	0.101317	0.7958
WGCNA|Liver:2m	Yes	1367701_at	12.0215	0.0501531	0.00431927	0.096056	0.6034	12.5689	0.0482551	-0.0146068	0.332396	0.61	9.67443	0.0502406	-0.00769692	0.0713178	0.4862	1367701_at	12.092	0.049832	0.00431927	0.096056	0.603
WGCNA|Liver:2m	Yes	1367723_a_at	12.0215	0.0470598	0.00103073	0.0647481	0.5662	12.5689	0.0403857	-0.0109478	0.201897	0.51	9.67443	0.0409751	-0.0149745	0.0475394	0.3965	1367723_a_at	12.092	0.0466532	0.00103073	0.0647481	0.5646
WGCNA|Liver:2m	Yes	1367734_at	12.0215	0.0677745	-0.0651122	0.128792	0.8154	12.5689	0.0682968	-0.159622	0.354996	0.86	9.67443	0.0693873	0.00399355	0.0749167	0.6715	1367734_at	12.092	0.0671752	-0.0651122	0.128792	0.8129
WGCNA|Liver:2m	Yes	1367740_at	12.0215	0.0549638	-0.102652	0.192328	0.6613	12.5689	0.0612003	-0.129465	0.267635	0.77	9.67443	0.0425634	-0.0253001	0.165859	0.4119	1367740_at	12.092	0.0545928	-0.102652	0.192328	0.6606
WGCNA|Liver:2m	Yes	1367744_at	12.0215	0.0354039	-0.0235301	0.219498	0.4259	12.5689	0.0326509	-0.0483425	0.294975	0.41	9.67443	0.0179223	-0.000788751	0.227459	0.1734	1367744_at	12.092	0.0351585	-0.0235301	0.219498	0.4255
WGCNA|Liver:2m	Yes	1367816_at	12.0215	0.0534595	0.0407005	0.152711	0.6432	12.5689	0.0551999	0.171914	0.579768	0.69	9.67443	0.0722807	-0.00298893	0.102085	0.6995	1367816_at	12.092	0.0531249	0.0407005	0.152711	0.6429
WGCNA|Liver:2m	Yes	1367825_at	12.0215	0.0418441	-0.0606462	0.153744	0.5034	12.5689	0.0293537	-0.0594117	0.209635	0.37	9.67443	0.0400919	-0.00232718	0.11064	0.388	1367825_at	12.092	0.0417185	-0.0606462	0.153744	0.5048
WGCNA|Liver:2m	Yes	1367861_at	12.0215	0.0536226	-0.107349	0.244563	0.6451	12.5689	0.059033	-0.107849	0.314028	0.74	9.67443	0.0498364	-0.0340843	0.245773	0.4823	1367861_at	12.092	0.0532504	-0.107349	0.244563	0.6444
WGCNA|Liver:2m	Yes	1367881_at	12.0215	0.0593274	0.0091	0.138828	0.7138	12.5689	0.0550513	0.063851	0.462007	0.69	9.67443	0.0680847	0.00127572	0.0730359	0.6589	1367881_at	12.092	0.0589698	0.0091	0.138828	0.7136
WGCNA|Liver:2m	Yes	1367912_at	12.0215	0.047288	-0.0169865	0.0910101	0.5689	12.5689	0.0458553	-0.022573	0.264803	0.58	9.67443	0.0486853	-0.019584	0.0871741	0.4711	1367912_at	12.092	0.0469078	-0.0169865	0.0910101	0.5676
WGCNA|Liver:2m	Yes	1367914_at	12.0215	0.054937	-0.0142402	0.134636	0.6609	12.5689	0.0573927	-0.00936559	0.267742	0.72	9.67443	0.0514867	-0.00115453	0.0899122	0.4983	1367914_at	12.092	0.0547225	-0.0142402	0.134636	0.6622
WGCNA|Liver:2m	Yes	1367922_at	12.0215	0.0556325	-0.0450489	0.0764036	0.6693	12.5689	0.0613157	-0.0984516	0.257324	0.77	9.67443	0.0463502	-0.0121596	0.0546474	0.4485	1367922_at	12.092	0.0553884	-0.0450489	0.0764036	0.6703
WGCNA|Liver:2m	Yes	1367942_at	12.0215	0.0467026	-0.0193313	0.105318	0.5619	12.5689	0.0452273	-0.0483748	0.373994	0.57	9.67443	0.0496391	0.00268538	0.0909088	0.4804	1367942_at	12.092	0.0463054	-0.0193313	0.105318	0.5604
WGCNA|Liver:2m	Yes	1367974_at	12.0215	0.0725475	-0.0642416	0.160316	0.8728	12.5689	0.0697368	-0.196498	0.531584	0.88	9.67443	0.0806052	-0.0158874	0.100095	0.78	1367974_at	12.092	0.0720359	-0.0642416	0.160316	0.8717
WGCNA|Liver:2m	Yes	1367998_at	12.0215	0.0388086	-0.0457477	0.290178	0.4669	12.5689	0.041118	-0.281737	0.824112	0.52	9.67443	0.0282022	-0.0451389	0.429541	0.2729	1367998_at	12.092	0.0388638	-0.0457477	0.290178	0.4703
WGCNA|Liver:2m	Yes	1368010_at	12.0215	0.0570662	0.0029711	0.0809751	0.6865	12.5689	0.055097	-0.0237773	0.242634	0.69	9.67443	0.0594915	-0.00289485	0.0540301	0.5757	1368010_at	12.092	0.0567926	0.0029711	0.0809751	0.6873
WGCNA|Liver:2m	Yes	1368027_at	12.0215	0.0509384	-0.00212324	0.133466	0.6128	12.5689	0.0466953	0.0201782	0.23378	0.59	9.67443	0.0557609	0.00523908	0.102054	0.5396	1368027_at	12.092	0.0508381	-0.00212324	0.133466	0.6152
WGCNA|Liver:2m	Yes	1368073_at	12.0215	0.0446296	-0.0228404	0.150615	0.5369	12.5689	0.0439563	-0.0754009	0.561467	0.55	9.67443	0.048482	-0.0147587	0.109469	0.4692	1368073_at	12.092	0.0443609	-0.0228404	0.150615	0.5368
WGCNA|Liver:2m	Yes	1368099_at	12.0215	0.0320063	0.0032367	0.0682924	0.3851	12.5689	0.0257756	0.0113533	0.230933	0.32	9.67443	0.0255674	-0.00572499	0.0557149	0.2474	1368099_at	12.092	0.031698	0.0032367	0.0682924	0.3836
WGCNA|Liver:2m	Yes	1368103_at	12.0215	0.0543435	0.00210872	0.132758	0.6538	12.5689	0.0502268	0.0394301	0.448401	0.63	9.67443	0.063431	-0.000497158	0.0825061	0.6138	1368103_at	12.092	0.0540882	0.00210872	0.132758	0.6545
WGCNA|Liver:2m	Yes	1368167_at	12.0215	0.0498734	-0.0772142	0.127174	0.6	12.5689	0.0493972	-0.153364	0.280004	0.62	9.67443	0.0600231	-0.0267218	0.0974043	0.5809	1368167_at	12.092	0.04975	-0.0772142	0.127174	0.602
WGCNA|Liver:2m	Yes	1368202_a_at	12.0215	0.0553549	-0.0459081	0.102898	0.666	12.5689	0.0523149	-0.151455	0.363197	0.66	9.67443	0.0495669	-0.0130372	0.0619452	0.4797	1368202_a_at	12.092	0.0551326	-0.0459081	0.102898	0.6672
WGCNA|Liver:2m	Yes	1368270_at	12.0215	0.0497319	-0.0664373	0.123125	0.5983	12.5689	0.0487825	-0.17604	0.448981	0.61	9.67443	0.0402266	0.00460225	0.0767801	0.3893	1368270_at	12.092	0.0494	-0.0664373	0.123125	0.5978
WGCNA|Liver:2m	Yes	1368284_at	12.0215	0.0609453	-0.14838	0.263395	0.7332	12.5689	0.0569064	-0.206263	0.379102	0.72	9.67443	0.0561004	-0.0368634	0.185008	0.5429	1368284_at	12.092	0.0605925	-0.14838	0.263395	0.7332
WGCNA|Liver:2m	Yes	1368356_a_at	12.0215	0.0352388	0.0257061	0.109858	0.4239	12.5689	0.0420768	0.0682673	0.239245	0.53	9.67443	0.0221738	0.0123372	0.0872428	0.2146	1368356_a_at	12.092	0.0348341	0.0257061	0.109858	0.4215
WGCNA|Liver:2m	Yes	1368370_at	12.0215	0.0562777	-0.0234994	0.151197	0.6771	12.5689	0.0621543	-0.0475607	0.328346	0.78	9.67443	0.043162	-0.014946	0.139069	0.4177	1368370_at	12.092	0.0559519	-0.0234994	0.151197	0.6771
WGCNA|Liver:2m	Yes	1368393_at	12.0215	0.0414787	-0.00875658	0.108672	0.499	12.5689	0.0420291	-0.0247803	0.37855	0.53	9.67443	0.0257311	-0.0156118	0.125003	0.249	1368393_at	12.092	0.0411086	-0.00875658	0.108672	0.4975
WGCNA|Liver:2m	Yes	1368464_at	12.0215	0.0361393	0.0541807	0.174291	0.4348	12.5689	0.041893	0.106785	0.305976	0.53	9.67443	0.0290278	0.0355888	0.152518	0.2809	1368464_at	12.092	0.0359425	0.0541807	0.174291	0.4349
WGCNA|Liver:2m	Yes	1368482_at	12.0215	0.0614241	-0.0321737	0.267775	0.739	12.5689	0.0632866	-0.0162289	0.622297	0.8	9.67443	0.0779373	-0.0201805	0.146868	0.7542	1368482_at	12.092	0.0609582	-0.0321737	0.267775	0.7377
WGCNA|Liver:2m	Yes	1368518_at	12.0215	0.0774969	-0.0340723	0.163524	0.9323	12.5689	0.0755529	-0.108754	0.567796	0.95	9.67443	0.0892747	-0.00797383	0.0978366	0.8639	1368518_at	12.092	0.0769219	-0.0340723	0.163524	0.9308
WGCNA|Liver:2m	Yes	1368521_at	12.0215	0.0617233	-0.0662106	0.269098	0.7426	12.5689	0.0702241	-0.0656928	0.442526	0.88	9.67443	0.0650131	-0.0325289	0.208101	0.6292	1368521_at	12.092	0.0613106	-0.0662106	0.269098	0.7419
WGCNA|Liver:2m	Yes	1368541_at	12.0215	0.0622325	-0.0278052	0.124662	0.7487	12.5689	0.062936	-0.0941659	0.392265	0.79	9.67443	0.0603553	-0.00227768	0.105068	0.5841	1368541_at	12.092	0.0620236	-0.0278052	0.124662	0.7506
WGCNA|Liver:2m	Yes	1368558_s_at	12.0215	0.071153	-0.0607102	0.176849	0.856	12.5689	0.0685604	-0.194091	0.608656	0.86	9.67443	0.0799536	-0.0180043	0.108352	0.7737	1368558_s_at	12.092	0.0706174	-0.0607102	0.176849	0.8546
WGCNA|Liver:2m	Yes	1368655_at	12.0215	0.0527808	-0.022491	0.0996284	0.635	12.5689	0.059218	-0.0708556	0.294697	0.74	9.67443	0.0499221	-0.00546282	0.0765374	0.4831	1368655_at	12.092	0.0524038	-0.022491	0.0996284	0.6341
WGCNA|Liver:2m	Yes	1368669_at	12.0215	0.047451	-0.0246959	0.143589	0.5709	12.5689	0.0378637	-0.0865699	0.446411	0.48	9.67443	0.0637147	-0.0151012	0.12174	0.6166	1368669_at	12.092	0.0472769	-0.0246959	0.143589	0.5721
WGCNA|Liver:2m	Yes	1368671_at	12.0215	0.0322586	-0.00295551	0.141206	0.3881	12.5689	0.0263432	0.0485837	0.287388	0.33	9.67443	0.0237859	0.00344381	0.152353	0.2302	1368671_at	12.092	0.0319026	-0.00295551	0.141206	0.3861
WGCNA|Liver:2m	Yes	1368693_at	12.0215	0.0622726	-0.0694219	0.181891	0.7492	12.5689	0.0566738	-0.155983	0.475146	0.71	9.67443	0.0587664	-0.00591101	0.10405	0.5687	1368693_at	12.092	0.0619031	-0.0694219	0.181891	0.7491
WGCNA|Liver:2m	Yes	1368742_at	12.0215	0.0582133	0.00352706	0.152987	0.7003	12.5689	0.0688424	-0.0210031	0.413503	0.87	9.67443	0.0663308	-0.00107424	0.0949068	0.6419	1368742_at	12.092	0.0580116	0.00352706	0.152987	0.702
WGCNA|Liver:2m	Yes	1368834_at	12.0215	0.0716179	-0.0389768	0.133312	0.8616	12.5689	0.0721775	-0.126029	0.410143	0.91	9.67443	0.0716791	-0.0107419	0.0899329	0.6937	1368834_at	12.092	0.0710704	-0.0389768	0.133312	0.86
WGCNA|Liver:2m	Yes	1368856_at	12.0215	0.0550154	-0.000342966	0.118806	0.6619	12.5689	0.0615928	-0.0287834	0.297353	0.77	9.67443	0.0474353	-0.00207164	0.0945444	0.459	1380110_at	12.092	0.0644064	-0.0157853	0.0927057	0.7794
WGCNA|Liver:2m	Yes	1368875_a_at	12.0215	0.0304195	-0.0394483	0.123901	0.366	12.5689	0.0143213	-0.0740876	0.138039	0.18	9.67443	0.0303213	-0.000500592	0.102756	0.2934	1368875_a_at	12.092	0.030399	-0.0394483	0.123901	0.3679
WGCNA|Liver:2m	Yes	1368948_at	12.0215	0.0502922	-0.00933731	0.161256	0.6051	12.5689	0.0584665	-0.0957911	0.399076	0.74	9.67443	0.044737	-0.000100296	0.10916	0.4329	1371575_at	12.092	0.0724357	-0.0306121	0.118209	0.8766
WGCNA|Liver:2m	Yes	1368975_at	12.0215	0.0645332	-0.017732	0.164746	0.7764	12.5689	0.0673698	-0.0988909	0.522563	0.85	9.67443	0.0698019	-0.0139745	0.102625	0.6755	1390325_at	12.092	0.0639282	0.000304587	0.125624	0.7736
WGCNA|Liver:2m	Yes	1369031_at	12.0215	0.0643698	-0.0487853	0.145824	0.7744	12.5689	0.0604455	-0.157057	0.442978	0.76	9.67443	0.0593523	-0.0167496	0.0837711	0.5744	1369031_at	12.092	0.0640151	-0.0487853	0.145824	0.7747
WGCNA|Liver:2m	Yes	1369044_a_at	12.0215	0.0418194	-0.0303769	0.246052	0.5031	12.5689	0.0413332	-0.0690138	0.567445	0.52	9.67443	0.0329681	-0.0779015	0.209085	0.319	1374157_at	12.092	0.0425421	-0.0146312	0.184638	0.5148
WGCNA|Liver:2m	Yes	1369161_at	12.0215	0.0319653	0.0220086	0.15134	0.3846	12.5689	0.0294062	0.0471598	0.510552	0.37	9.67443	0.00831312	0.0137366	0.0999043	0.0804	1369161_at	12.092	0.0315377	0.0220086	0.15134	0.3816
WGCNA|Liver:2m	Yes	1369179_a_at	12.0215	-0.0192468	-0.014095	0.133756	-0.2316	12.5689	-0.0348126	-0.0165837	0.301023	-0.44	9.67443	-0.017353	0.00169319	0.118429	-0.1679	1369179_a_at	12.092	-0.0188312	-0.014095	0.133756	-0.2279
WGCNA|Liver:2m	Yes	1369186_at	12.0215	0.0641597	-0.0165448	0.124107	0.7719	12.5689	0.0696363	-0.0773518	0.372056	0.88	9.67443	0.0648536	0.00764085	0.0832972	0.6276	1369186_at	12.092	0.0639378	-0.0165448	0.124107	0.7737
WGCNA|Liver:2m	Yes	1369197_at	12.0215	0.0561411	-0.0104852	0.0926685	0.6754	12.5689	0.0547032	-0.0466313	0.282316	0.69	9.67443	0.0344459	-0.0231044	0.0714196	0.3333	1369197_at	12.092	0.0558156	-0.0104852	0.0926685	0.6754
WGCNA|Liver:2m	Yes	1369204_at	12.0215	0.0729928	-0.0221249	0.162812	0.8782	12.5689	0.0709453	-0.0580399	0.523765	0.89	9.67443	0.0838163	-0.00591072	0.0912951	0.8111	1369204_at	12.092	0.0725258	-0.0221249	0.162812	0.8776
WGCNA|Liver:2m	Yes	1369387_at	12.0215	0.0630878	-0.0366451	0.124912	0.759	12.5689	0.0609165	-0.0707542	0.262413	0.77	9.67443	0.0584552	-0.00741871	0.0893207	0.5657	1369387_at	12.092	0.0628398	-0.0366451	0.124912	0.7604
WGCNA|Liver:2m	Yes	1369407_at	12.0215	0.0398449	-0.0739381	0.150401	0.4794	12.5689	0.0419063	-0.260068	0.495855	0.53	9.67443	0.0349303	-0.00453393	0.100321	0.338	1369407_at	12.092	0.0395625	-0.0739381	0.150401	0.4788
WGCNA|Liver:2m	Yes	1369483_at	12.0215	0.0463048	-0.0694632	0.129979	0.5571	12.5689	0.0430259	-0.223226	0.309538	0.54	9.67443	0.0545859	-0.01002	0.0798484	0.5282	1369483_at	12.092	0.0461146	-0.0694632	0.129979	0.558
WGCNA|Liver:2m	Yes	1369494_a_at	12.0215	-0.0184181	0.0763972	0.183605	-0.2216	12.5689	-0.0330749	-0.00356528	0.211968	-0.42	9.67443	-0.0112813	0.011436	0.110134	-0.1092	1370730_a_at	12.092	-0.0174151	0.0501448	0.158777	-0.2107
WGCNA|Liver:2m	Yes	1369665_a_at	12.0215	0.0706088	-0.0204905	0.115866	0.8495	12.5689	0.0667504	-0.0962627	0.398222	0.84	9.67443	0.0638677	-0.00702954	0.0777998	0.6181	1369665_a_at	12.092	0.070159	-0.0204905	0.115866	0.849
WGCNA|Liver:2m	Yes	1369672_at	12.0215	0.048715	-0.0382422	0.195152	0.5861	12.5689	0.0507431	-0.0410061	0.287435	0.64	9.67443	0.0545319	-0.0126205	0.158472	0.5277	1369672_at	12.092	0.0481614	-0.0382422	0.195152	0.5828
WGCNA|Liver:2m	Yes	1369895_s_at	12.0215	0.0372642	-0.0420197	0.120555	0.4483	12.5689	0.0361241	-0.0432535	0.203891	0.45	9.67443	0.0259302	-0.014821	0.169336	0.2509	1369895_s_at	12.092	0.0369752	-0.0420197	0.120555	0.4474
WGCNA|Liver:2m	Yes	1369944_at	12.0215	0.0496517	-0.104446	0.10134	0.5973	12.5689	0.0491938	-0.354475	0.342303	0.62	9.67443	0.0476469	-0.0145771	0.0577079	0.4611	1369944_at	12.092	0.0494672	-0.104446	0.10134	0.5986
WGCNA|Liver:2m	Yes	1369956_at	12.0215	0.0661	-0.00680459	0.0854174	0.7952	12.5689	0.0651348	-0.0194101	0.295724	0.82	9.67443	0.0810278	-0.0101911	0.0567923	0.7841	1369956_at	12.092	0.0656498	-0.00680459	0.0854174	0.7944
WGCNA|Liver:2m	Yes	1369964_at	12.0215	0.0690149	-0.0745954	0.208354	0.8303	12.5689	0.0690776	-0.176648	0.591665	0.87	9.67443	0.0798794	-0.0206432	0.129861	0.773	1369964_at	12.092	0.0685644	-0.0745954	0.208354	0.8297
WGCNA|Liver:2m	Yes	1370070_at	12.0215	0.0388346	-0.0313576	0.0805069	0.4672	12.5689	0.0481813	0.015765	0.164764	0.61	9.67443	0.0252814	-0.0248434	0.0734805	0.2447	1370070_at	12.092	0.0383841	-0.0313576	0.0805069	0.4645
WGCNA|Liver:2m	Yes	1370071_at	12.0215	0.0503092	-0.06685	0.112694	0.6053	12.5689	0.0498723	-0.135614	0.342598	0.63	9.67443	0.0465925	-0.0041103	0.0732103	0.4509	1370071_at	12.092	0.0500418	-0.06685	0.112694	0.6056
WGCNA|Liver:2m	Yes	1370082_at	12.0215	0.0521642	-0.0778829	0.306328	0.6276	12.5689	0.060924	-0.0344654	0.317242	0.77	9.67443	0.054023	-0.0653255	0.246565	0.5228	1370082_at	12.092	0.051767	-0.0778829	0.306328	0.6264
WGCNA|Liver:2m	Yes	1370090_at	12.0215	0.0663997	-0.0564631	0.146969	0.7988	12.5689	0.0696072	-0.0938587	0.330821	0.88	9.67443	0.0639412	-0.0126912	0.109216	0.6188	1370090_at	12.092	0.0658538	-0.0564631	0.146969	0.7969
WGCNA|Liver:2m	Yes	1370119_at	12.0215	0.0603655	-0.0118514	0.128334	0.7262	12.5689	0.0624815	-0.0189739	0.271489	0.79	9.67443	0.0638245	-0.0161355	0.0942792	0.6176	1370119_at	12.092	0.0601092	-0.0118514	0.128334	0.7274
WGCNA|Liver:2m	Yes	1370154_at	12.0215	0.0577615	-0.0228769	0.164997	0.6949	12.5689	0.0579448	-0.0665975	0.589559	0.73	9.67443	0.0540995	0.000873831	0.12605	0.5235	1370154_at	12.092	0.0573848	-0.0228769	0.164997	0.6944
WGCNA|Liver:2m	Yes	1370215_at	12.0215	0.0621231	-0.0452661	0.122033	0.7474	12.5689	0.0621666	-0.129406	0.406228	0.78	9.67443	0.0810534	-0.00717389	0.0822062	0.7844	1370215_at	12.092	0.0616737	-0.0452661	0.122033	0.7463
WGCNA|Liver:2m	Yes	1370218_at	12.0215	0.0576876	-0.0416618	0.134039	0.694	12.5689	0.0538576	-0.111467	0.407297	0.68	9.67443	0.0525787	0.000357194	0.11374	0.5088	1370218_at	12.092	0.0573971	-0.0416618	0.134039	0.6946
WGCNA|Liver:2m	Yes	1370219_at	12.0215	0.0735329	-0.0223922	0.137953	0.8847	12.5689	0.0723649	-0.0504347	0.445266	0.91	9.67443	0.0884491	5.26e-05	0.0866828	0.8559	1370219_at	12.092	0.0730823	-0.0223922	0.137953	0.8844
WGCNA|Liver:2m	Yes	1370236_at	12.0215	0.0387482	-0.0196726	0.0749878	0.4662	12.5689	0.044253	-0.0824977	0.242407	0.56	9.67443	0.0506797	-0.0171745	0.0622565	0.4904	1370236_at	12.092	0.0384462	-0.0196726	0.0749878	0.4652
WGCNA|Liver:2m	Yes	1370265_at	12.0215	0.0560852	-0.00838777	0.111026	0.6747	12.5689	0.062068	-0.0741598	0.304587	0.78	9.67443	0.046833	-0.00632984	0.0966312	0.4532	1370265_at	12.092	0.0557341	-0.00838777	0.111026	0.6745
WGCNA|Liver:2m	Yes	1370415_at	12.0215	0.0414691	-0.0215401	0.102561	0.4989	12.5689	0.0273857	-0.00614132	0.174888	0.34	9.67443	0.0459176	-0.00118218	0.0938934	0.4444	1370415_at	12.092	0.0413138	-0.0215401	0.102561	0.4999
WGCNA|Liver:2m	Yes	1370422_at	12.0215	0.0544877	-0.0208278	0.154533	0.6555	12.5689	0.0495368	0.00122427	0.442735	0.62	9.67443	0.0578495	0.00292836	0.0914376	0.5598	1370422_at	12.092	0.0540904	-0.0208278	0.154533	0.6546
WGCNA|Liver:2m	Yes	1370443_at	12.0215	0.0505931	0.00212049	0.105755	0.6087	12.5689	0.0502954	-0.036255	0.213653	0.63	9.67443	0.0449965	-0.0092251	0.080893	0.4354	1370443_at	12.092	0.0502907	0.00212049	0.105755	0.6086
WGCNA|Liver:2m	Yes	1370516_at	12.0215	0.0626127	-0.0227235	0.181916	0.7533	12.5689	0.0700858	-0.142381	0.423468	0.88	9.67443	0.0773756	-0.013611	0.0965624	0.7488	1370516_at	12.092	0.062229	-0.0227235	0.181916	0.753
WGCNA|Liver:2m	Yes	1370585_a_at	12.0215	0.0714575	-0.0726035	0.16026	0.8597	12.5689	0.0680628	-0.305786	0.564484	0.86	9.67443	0.0806115	-0.0221951	0.0899559	0.7801	1370585_a_at	12.092	0.0710987	-0.0726035	0.16026	0.8604
WGCNA|Liver:2m	Yes	1370603_a_at	12.0215	0.0559419	-0.0164743	0.23328	0.673	12.5689	0.069302	-0.06898	0.37684	0.87	9.67443	0.0432911	-0.0101298	0.195938	0.4189	1390798_at	12.092	0.0745138	-0.0301677	0.16329	0.9017
WGCNA|Liver:2m	Yes	1370682_at	12.0215	0.0484866	-0.0130824	0.125292	0.5833	12.5689	0.0468281	-0.0129754	0.200724	0.59	9.67443	0.0314025	0.00139372	0.10255	0.3039	1370682_at	12.092	0.0483451	-0.0130824	0.125292	0.585
WGCNA|Liver:2m	Yes	1370810_at	12.0215	0.0391854	-0.0726567	0.105915	0.4714	12.5689	0.03998	-0.259725	0.377161	0.5	9.67443	0.0329078	-0.00690586	0.0729534	0.3185	1370810_at	12.092	0.0391413	-0.0726567	0.105915	0.4737
WGCNA|Liver:2m	Yes	1370882_at	12.0215	0.0700817	-0.000233333	0.141546	0.8431	12.5689	0.069374	-0.000261137	0.453733	0.87	9.67443	0.0824936	-0.00431326	0.0960124	0.7983	1370882_at	12.092	0.069804	-0.000233333	0.141546	0.8447
WGCNA|Liver:2m	Yes	1370891_at	12.0215	0.0665465	-0.0265173	0.113126	0.8006	12.5689	0.0679348	-0.149177	0.388386	0.85	9.67443	0.0711193	-0.00317898	0.0671836	0.6882	1370891_at	12.092	0.0660366	-0.0265173	0.113126	0.7991
WGCNA|Liver:2m	Yes	1370941_at	12.0215	0.0506832	-0.0433057	0.117517	0.6098	12.5689	0.0476269	-0.196939	0.421406	0.6	9.67443	0.0522257	-0.0118593	0.087113	0.5054	1370941_at	12.092	0.0504768	-0.0433057	0.117517	0.6108
WGCNA|Liver:2m	Yes	1370948_a_at	12.0215	0.0566883	-0.0684109	0.130297	0.682	12.5689	0.0551091	-0.237498	0.455926	0.69	9.67443	0.0604417	-0.0209227	0.0740078	0.5849	1375523_at	12.092	0.0569992	-0.070722	0.113208	0.6898
WGCNA|Liver:2m	Yes	1370968_at	12.0215	0.0492496	0.0152388	0.0932545	0.5925	12.5689	0.0501913	0.0417957	0.293871	0.63	9.67443	0.0425336	-0.00738591	0.0694835	0.4116	1370968_at	12.092	0.048928	0.0152388	0.0932545	0.5921
WGCNA|Liver:2m	Yes	1370987_at	12.0215	0.064215	-0.0458535	0.183839	0.7726	12.5689	0.060162	-0.00962519	0.330871	0.76	9.67443	0.0657433	-0.00959408	0.137121	0.6362	1370987_at	12.092	0.0637528	-0.0458535	0.183839	0.7715
WGCNA|Liver:2m	Yes	1371071_at	12.0215	0.0569004	-0.0405436	0.091668	0.6846	12.5689	0.0533515	-0.110002	0.216009	0.67	9.67443	0.0519828	-0.0132161	0.0764745	0.5031	1371071_at	12.092	0.0565575	-0.0405436	0.091668	0.6844
WGCNA|Liver:2m	Yes	1371073_at	12.0215	0.0419799	0.00297401	0.132319	0.505	12.5689	0.0429243	0.00407681	0.442955	0.54	9.67443	0.0411642	-0.0234503	0.0785499	0.3984	1371073_at	12.092	0.0415405	0.00297401	0.132319	0.5027
WGCNA|Liver:2m	Yes	1371119_at	12.0215	0.0365285	-0.107022	0.254664	0.4395	12.5689	0.0255977	-0.125077	0.269174	0.32	9.67443	0.012742	-0.0250673	0.254298	0.1233	1371119_at	12.092	0.0362453	-0.107022	0.254664	0.4386
WGCNA|Liver:2m	Yes	1371209_at	12.0215	0.0369365	-0.106754	0.439738	0.4444	12.5689	0.0363364	-0.131258	1.11176	0.46	9.67443	0.0311317	0.0267063	0.352913	0.3013	1371209_at	12.092	0.0365609	-0.106754	0.439738	0.4424
WGCNA|Liver:2m	Yes	1371334_at	12.0215	0.0587643	-0.0153202	0.0904022	0.707	12.5689	0.0566518	-0.060768	0.259303	0.71	9.67443	0.0684116	-0.00734962	0.0635445	0.662	1371334_at	12.092	0.0583047	-0.0153202	0.0904022	0.7056
WGCNA|Liver:2m	Yes	1371382_at	12.0215	0.0630252	-0.0472332	0.132168	0.7582	12.5689	0.0612152	-0.110373	0.35984	0.77	9.67443	0.0615547	-0.00800284	0.0953395	0.5957	1371382_at	12.092	0.0626907	-0.0472332	0.132168	0.7586
WGCNA|Liver:2m	Yes	1371414_at	12.0215	0.0422142	-0.0140737	0.0960708	0.5079	12.5689	0.0368055	-0.0217051	0.299856	0.46	9.67443	0.0417697	-0.00601486	0.0800468	0.4042	1371414_at	12.092	0.0420176	-0.0140737	0.0960708	0.5085
WGCNA|Liver:2m	Yes	1371421_at	12.0215	0.0509832	-0.0295778	0.113995	0.6134	12.5689	0.0513874	-0.0674363	0.284806	0.65	9.67443	0.0377903	-0.000962877	0.0875638	0.3657	1371421_at	12.092	0.050669	-0.0295778	0.113995	0.6132
WGCNA|Liver:2m	Yes	1371441_at	12.0215	0.0546663	-0.0683277	0.127006	0.6577	12.5689	0.0581996	-0.144141	0.289556	0.73	9.67443	0.0422499	-0.00268739	0.0905831	0.4089	1371441_at	12.092	0.0543508	-0.0683277	0.127006	0.6577
WGCNA|Liver:2m	Yes	1371487_at	12.0215	0.0729644	-0.0316642	0.12491	0.8778	12.5689	0.0688927	-0.0959785	0.407261	0.87	9.67443	0.0829526	-0.00111936	0.0791594	0.8028	1371487_at	12.092	0.0725038	-0.0316642	0.12491	0.8774
WGCNA|Liver:2m	Yes	1371613_at	12.0215	0.0370603	-0.042304	0.136575	0.4459	12.5689	0.057071	-0.0729017	0.186806	0.72	9.67443	0.0235	-0.00309473	0.182921	0.2274	1371613_at	12.092	0.0368146	-0.042304	0.136575	0.4455
WGCNA|Liver:2m	Yes	1371625_at	12.0215	0.0586507	-0.01562	0.105739	0.7056	12.5689	0.0585834	-0.1062	0.28599	0.74	9.67443	0.0447668	-0.00277513	0.089793	0.4332	1371625_at	12.092	0.0584027	-0.01562	0.105739	0.7067
WGCNA|Liver:2m	Yes	1371694_at	12.0215	0.0522678	-0.0490083	0.148506	0.6288	12.5689	0.0528252	-0.150163	0.514046	0.66	9.67443	0.0664656	0.000294967	0.0684944	0.6432	1371694_at	12.092	0.0518996	-0.0490083	0.148506	0.628
WGCNA|Liver:2m	Yes	1371786_at	12.0215	0.0584793	-0.0236638	0.093406	0.7035	12.5689	0.0595486	-0.104304	0.362936	0.75	9.67443	0.0559872	-0.00514813	0.0717122	0.5418	1371786_at	12.092	0.0582167	-0.0236638	0.093406	0.7045
WGCNA|Liver:2m	Yes	1371940_at	12.0215	0.0413252	0.0217431	0.058042	0.4972	12.5689	0.0348846	0.0562504	0.15752	0.44	9.67443	0.0342728	0.0043347	0.0640223	0.3317	1371940_at	12.092	0.0411108	0.0217431	0.058042	0.4975
WGCNA|Liver:2m	Yes	1371951_at	12.0215	0.0390175	-0.0231047	0.127644	0.4694	12.5689	0.0431555	-0.0410906	0.384388	0.54	9.67443	0.0414208	-0.00813298	0.128014	0.4008	1371951_at	12.092	0.0388542	-0.0231047	0.127644	0.4702
WGCNA|Liver:2m	Yes	1371961_at	12.0215	0.0524937	-0.00320764	0.103882	0.6315	12.5689	0.0498179	-0.037	0.340928	0.63	9.67443	0.0403522	0.00041865	0.0760547	0.3905	1371961_at	12.092	0.0521307	-0.00320764	0.103882	0.6308
WGCNA|Liver:2m	Yes	1372013_at	12.0215	0.075151	-0.0404064	0.114096	0.9041	12.5689	0.0737993	-0.108986	0.407392	0.93	9.67443	0.0881247	-0.00591314	0.0769588	0.8528	1372013_at	12.092	0.074725	-0.0404064	0.114096	0.9043
WGCNA|Liver:2m	Yes	1372042_at	12.0215	0.069014	-0.0494774	0.106855	0.8303	12.5689	0.0625173	-0.158805	0.291912	0.79	9.67443	0.068759	-0.00284316	0.0742823	0.6654	1372042_at	12.092	0.0686728	-0.0494774	0.106855	0.831
WGCNA|Liver:2m	Yes	1372125_at	12.0215	0.0463475	-0.014343	0.107013	0.5576	12.5689	0.0446042	-0.0120461	0.269967	0.56	9.67443	0.0313139	0.00905098	0.0869354	0.303	1372125_at	12.092	0.0461844	-0.014343	0.107013	0.5589
WGCNA|Liver:2m	Yes	1372135_at	12.0215	0.0434844	-0.00938762	0.140866	0.5231	12.5689	0.0345552	-0.0404286	0.186818	0.43	9.67443	0.036984	0.00221338	0.129887	0.3579	1372135_at	12.092	0.0432966	-0.00938762	0.140866	0.5239
WGCNA|Liver:2m	Yes	1372182_at	12.0215	0.0591785	-0.0169879	0.108379	0.712	12.5689	0.0666303	-0.0378449	0.340169	0.84	9.67443	0.0669778	-0.00817821	0.0884374	0.6482	1372182_at	12.092	0.0590608	-0.0169879	0.108379	0.7147
WGCNA|Liver:2m	Yes	1372200_at	12.0215	0.0587153	-0.0467373	0.124493	0.7064	12.5689	0.0651382	-0.123378	0.240277	0.82	9.67443	0.0529068	-0.0180987	0.117242	0.512	1372200_at	12.092	0.0586985	-0.0467373	0.124493	0.7103
WGCNA|Liver:2m	Yes	1372236_at	12.0215	0.0366684	-0.027452	0.0889325	0.4411	12.5689	0.0269945	-0.115714	0.209906	0.34	9.67443	0.0182634	-0.0179615	0.0694995	0.1767	1372236_at	12.092	0.0365008	-0.027452	0.0889325	0.4417
WGCNA|Liver:2m	Yes	1372256_at	12.0215	0.0618432	-0.0560387	0.196587	0.744	12.5689	0.0669984	-0.109645	0.414348	0.84	9.67443	0.0734547	-0.0184852	0.113985	0.7108	1372256_at	12.092	0.0613924	-0.0560387	0.196587	0.7429
WGCNA|Liver:2m	Yes	1372325_at	12.0215	0.0553632	-0.0609639	0.121134	0.6661	12.5689	0.0613479	-0.12867	0.289907	0.77	9.67443	0.054488	-0.0129535	0.0792626	0.5273	1372325_at	12.092	0.0548636	-0.0609639	0.121134	0.6639
WGCNA|Liver:2m	Yes	1372341_at	12.0215	0.0565943	-0.00477829	0.0951843	0.6809	12.5689	0.0567373	-0.0168817	0.252008	0.71	9.67443	0.0460453	-0.00721758	0.0905882	0.4456	1372341_at	12.092	0.0564249	-0.00477829	0.0951843	0.6828
WGCNA|Liver:2m	Yes	1372404_at	12.0215	0.0753841	-0.0661826	0.175579	0.9069	12.5689	0.0742407	-0.141187	0.447308	0.93	9.67443	0.0830649	-0.0116068	0.101392	0.8038	1372404_at	12.092	0.0749779	-0.0661826	0.175579	0.9073
WGCNA|Liver:2m	Yes	1372439_at	12.0215	0.0514038	-0.0352589	0.112968	0.6184	12.5689	0.051589	-0.115224	0.403522	0.65	9.67443	0.0606112	-0.00662481	0.0771863	0.5866	1373245_at	12.092	0.0481636	-0.00909327	0.10391	0.5828
WGCNA|Liver:2m	Yes	1372447_at	12.0215	0.0443342	-0.0547457	0.116671	0.5334	12.5689	0.0502087	-0.100719	0.195717	0.63	9.67443	0.0392938	-0.0184207	0.100501	0.3803	1372447_at	12.092	0.0442068	-0.0547457	0.116671	0.535
WGCNA|Liver:2m	Yes	1372478_at	12.0215	0.0689255	-0.034398	0.106465	0.8292	12.5689	0.0696739	-0.049447	0.29096	0.88	9.67443	0.0767638	-0.00224648	0.0696023	0.7429	1372478_at	12.092	0.0686117	-0.034398	0.106465	0.8303
WGCNA|Liver:2m	Yes	1372569_at	12.0215	0.0529073	-0.00709281	0.10831	0.6365	12.5689	0.0413653	0.0243149	0.217168	0.52	9.67443	0.0534841	-0.000795856	0.080794	0.5176	1372569_at	12.092	0.0528023	-0.00709281	0.10831	0.639
WGCNA|Liver:2m	Yes	1372584_at	12.0215	0.0490973	-0.0375595	0.0876744	0.5907	12.5689	0.0415938	-0.0812611	0.206017	0.52	9.67443	0.0287973	-0.00428023	0.0684466	0.2787	1372584_at	12.092	0.0488705	-0.0375595	0.0876744	0.5914
WGCNA|Liver:2m	Yes	1372621_at	12.0215	0.0444678	-0.0343367	0.103637	0.535	12.5689	0.0467693	-0.148495	0.300871	0.59	9.67443	0.0515704	-0.00917419	0.0788177	0.4991	1372621_at	12.092	0.0441622	-0.0343367	0.103637	0.5344
WGCNA|Liver:2m	Yes	1372624_at	12.0215	0.0412106	-0.0169893	0.0755775	0.4958	12.5689	0.0405156	-0.03749	0.26191	0.51	9.67443	0.0361198	0.00262806	0.0611591	0.3495	1372624_at	12.092	0.0410515	-0.0169893	0.0755775	0.4968
WGCNA|Liver:2m	Yes	1372643_at	12.0215	0.0477861	-0.00050581	0.0899019	0.5749	12.5689	0.0516454	-0.0355991	0.257867	0.65	9.67443	0.05445	-0.0153867	0.0694247	0.5269	1372643_at	12.092	0.0475465	-0.00050581	0.0899019	0.5754
WGCNA|Liver:2m	Yes	1372691_at	12.0215	0.04999	0.0679023	0.354278	0.6014	12.5689	0.0514883	0.0914332	0.434201	0.65	9.67443	0.0535314	0.00899793	0.274961	0.518	1372691_at	12.092	0.0495449	0.0679023	0.354278	0.5996
WGCNA|Liver:2m	Yes	1372748_at	12.0215	0.0524184	-0.0372427	0.1293	0.6306	12.5689	0.0553211	-0.0920338	0.211934	0.7	9.67443	0.0410327	-0.0190855	0.0985114	0.3971	1372748_at	12.092	0.052078	-0.0372427	0.1293	0.6302
WGCNA|Liver:2m	Yes	1372825_at	12.0215	0.0431154	-0.0165164	0.124849	0.5187	12.5689	0.0566497	-0.0828786	0.214012	0.71	9.67443	0.0494325	-0.0226432	0.144409	0.4784	1372825_at	12.092	0.0428957	-0.0165164	0.124849	0.5191
WGCNA|Liver:2m	Yes	1372904_at	12.0215	0.0549145	-0.00890749	0.086241	0.6607	12.5689	0.0492467	-0.00895853	0.258997	0.62	9.67443	0.0528951	-0.00334298	0.060706	0.5119	1372904_at	12.092	0.0546104	-0.00890749	0.086241	0.6609
WGCNA|Liver:2m	Yes	1372931_at	12.0215	0.0410103	-0.0690786	0.136589	0.4934	12.5689	0.0395795	-0.247081	0.378014	0.5	9.67443	0.0210845	-0.0400282	0.0999345	0.204	1372931_at	12.092	0.0408212	-0.0690786	0.136589	0.494
WGCNA|Liver:2m	Yes	1372940_at	12.0215	0.0529583	0.0170742	0.132616	0.6371	12.5689	0.0558337	0.0417558	0.298134	0.7	9.67443	0.0419658	0.00748508	0.104467	0.4061	1372940_at	12.092	0.052803	0.0170742	0.132616	0.639
WGCNA|Liver:2m	Yes	1373025_at	12.0215	0.0662423	-0.031311	0.127785	0.7969	12.5689	0.0636333	-0.119854	0.40403	0.8	9.67443	0.0849332	-0.0119086	0.0978471	0.8219	1373025_at	12.092	0.0657868	-0.031311	0.127785	0.7961
WGCNA|Liver:2m	Yes	1373065_at	12.0215	0.0715083	-0.0367942	0.116169	0.8603	12.5689	0.0696228	-0.126909	0.369091	0.88	9.67443	0.0804189	-0.00697573	0.0747398	0.7782	1373065_at	12.092	0.0710688	-0.0367942	0.116169	0.86
WGCNA|Liver:2m	Yes	1373104_at	12.0215	0.025595	-0.0539648	0.177634	0.3079	12.5689	0.0103665	0.0199524	0.155117	0.13	9.67443	0.00614453	-0.00278626	0.22534	0.0595	1373104_at	12.092	0.0251968	-0.0539648	0.177634	0.3049
WGCNA|Liver:2m	Yes	1373128_at	12.0215	0.0556633	-0.0400446	0.113114	0.6697	12.5689	0.052661	-0.0337942	0.236619	0.66	9.67443	0.0465989	-0.0121173	0.0897458	0.451	1373128_at	12.092	0.0552833	-0.0400446	0.113114	0.669
WGCNA|Liver:2m	Yes	1373181_at	12.0215	0.0513158	-0.0294391	0.087915	0.6174	12.5689	0.052559	-0.0998172	0.19382	0.66	9.67443	0.0334356	-0.00968218	0.0723573	0.3236	1373181_at	12.092	0.0510856	-0.0294391	0.087915	0.6182
WGCNA|Liver:2m	Yes	1373224_at	12.0215	0.0463713	-0.0231427	0.202748	0.5579	12.5689	0.0465761	0.0372504	0.273544	0.59	9.67443	0.0418696	-0.0313598	0.159571	0.4052	1392881_at	12.092	0.0372358	0.0140167	0.108514	0.4506
WGCNA|Liver:2m	Yes	1373262_at	12.0215	0.0615643	-0.035113	0.149852	0.7407	12.5689	0.0638664	-0.0216098	0.245139	0.8	9.67443	0.0519639	-0.0172856	0.143519	0.5029	1373262_at	12.092	0.0612666	-0.035113	0.149852	0.7414
WGCNA|Liver:2m	Yes	1373270_at	12.0215	0.0264579	0.0168474	0.115323	0.3183	12.5689	0.0276054	0.0742673	0.390824	0.35	9.67443	0.0096448	-0.0295919	0.114737	0.0933	1373270_at	12.092	0.0261208	0.0168474	0.115323	0.3161
WGCNA|Liver:2m	Yes	1373484_at	12.0215	0.0506297	-0.0562583	0.103499	0.6091	12.5689	0.0448268	-0.117495	0.213649	0.56	9.67443	0.0471305	-0.00440989	0.0654829	0.4561	1373484_at	12.092	0.0504597	-0.0562583	0.103499	0.6106
WGCNA|Liver:2m	Yes	1373490_at	12.0215	0.0665355	-0.00931223	0.0935015	0.8005	12.5689	0.0664005	0.00354378	0.312755	0.84	9.67443	0.0646407	0.00409988	0.0618834	0.6255	1373490_at	12.092	0.0661324	-0.00931223	0.0935015	0.8003
WGCNA|Liver:2m	Yes	1373504_at	12.0215	0.0654715	0.0016318	0.121818	0.7877	12.5689	0.0666963	0.0462335	0.407548	0.84	9.67443	0.0761275	-0.000943754	0.0894505	0.7367	1373504_at	12.092	0.0651504	0.0016318	0.121818	0.7884
WGCNA|Liver:2m	Yes	1373523_at	12.0215	0.0685713	-0.0198919	0.171221	0.825	12.5689	0.064322	-0.0588034	0.53812	0.81	9.67443	0.075439	-0.0145836	0.108902	0.73	1373523_at	12.092	0.0681707	-0.0198919	0.171221	0.8249
WGCNA|Liver:2m	Yes	1373528_at	12.0215	0.0464983	-0.00308853	0.254637	0.5594	12.5689	0.042455	-0.0323502	0.174832	0.53	9.67443	0.0385014	-0.0321278	0.238338	0.3726	1373528_at	12.092	0.0461633	-0.00308853	0.254637	0.5586
WGCNA|Liver:2m	Yes	1373575_at	12.0215	0.0775823	-0.0399291	0.144701	0.9334	12.5689	0.0749118	-0.123293	0.507384	0.94	9.67443	0.0907694	-0.00972315	0.0858579	0.8784	1373575_at	12.092	0.0771562	-0.0399291	0.144701	0.9337
WGCNA|Liver:2m	Yes	1373590_at	12.0215	0.0479583	0.0222913	0.101598	0.577	12.5689	0.0476513	0.109619	0.324619	0.6	9.67443	0.0559339	-0.00648709	0.0685769	0.5413	1373590_at	12.092	0.0475641	0.0222913	0.101598	0.5756
WGCNA|Liver:2m	Yes	1373599_at	12.0215	0.0338711	-0.0743573	0.170248	0.4075	12.5689	0.0343204	-0.120264	0.223942	0.43	9.67443	0.0270627	-0.0188654	0.111116	0.2619	1373599_at	12.092	0.0338414	-0.0743573	0.170248	0.4095
WGCNA|Liver:2m	Yes	1373639_at	12.0215	0.0399639	-0.0315746	0.0878121	0.4808	12.5689	0.0289009	-0.119164	0.222247	0.36	9.67443	0.0306596	-0.00582558	0.0675985	0.2967	1373639_at	12.092	0.0396767	-0.0315746	0.0878121	0.4801
WGCNA|Liver:2m	Yes	1373672_at	12.0215	0.0567017	-0.0286547	0.14479	0.6822	12.5689	0.0526964	-0.0899708	0.499246	0.66	9.67443	0.0513717	0.00881303	0.0778128	0.4971	1373592_at	12.092	0.0447746	-0.020276	0.120126	0.5418
WGCNA|Liver:2m	Yes	1373838_at	12.0215	0.0465057	-0.00653012	0.119811	0.5595	12.5689	0.0442006	0.0153456	0.215802	0.56	9.67443	0.0407876	0.00404896	0.0927989	0.3947	1373838_at	12.092	0.0463066	-0.00653012	0.119811	0.5604
WGCNA|Liver:2m	Yes	1373881_at	12.0215	0.0774884	-0.044456	0.112125	0.9322	12.5689	0.0729894	-0.148378	0.347089	0.92	9.67443	0.0867327	-0.000609295	0.0676099	0.8393	1373881_at	12.092	0.0771085	-0.044456	0.112125	0.9331
WGCNA|Liver:2m	Yes	1373903_at	12.0215	0.0580083	-0.0059026	0.0812039	0.6979	12.5689	0.0547325	-0.0519032	0.273516	0.69	9.67443	0.0593573	-0.0107752	0.0646813	0.5744	1373903_at	12.092	0.0577993	-0.0059026	0.0812039	0.6994
WGCNA|Liver:2m	Yes	1374284_at	12.0215	0.0581604	-0.0447809	0.145138	0.6997	12.5689	0.0564335	-0.0872842	0.285514	0.71	9.67443	0.0515699	-0.0205665	0.0882713	0.4991	1378321_at	12.092	0.0610757	-0.0481934	0.133102	0.7391
WGCNA|Liver:2m	Yes	1374503_at	12.0215	0.0418875	0.0150258	0.0948523	0.5039	12.5689	0.0440044	-0.00340707	0.311365	0.55	9.67443	0.0416306	-0.0052122	0.0769262	0.4029	1374503_at	12.092	0.0415832	0.0150258	0.0948523	0.5032
WGCNA|Liver:2m	Yes	1374535_at	12.0215	0.0469831	-0.141866	0.220643	0.5652	12.5689	0.0448977	-0.178727	0.224455	0.56	9.67443	0.0350327	-0.0415574	0.184372	0.339	1374535_at	12.092	0.0467871	-0.141866	0.220643	0.5662
WGCNA|Liver:2m	Yes	1374544_at	12.0215	0.0706115	-0.0184934	0.149689	0.8495	12.5689	0.0708385	-0.0278571	0.429064	0.89	9.67443	0.0725639	-0.00490556	0.114821	0.7022	1374544_at	12.092	0.0702059	-0.0184934	0.149689	0.8496
WGCNA|Liver:2m	Yes	1374557_at	12.0215	0.0549073	-0.0549237	0.116027	0.6606	12.5689	0.0476934	-0.108587	0.272436	0.6	9.67443	0.045234	-0.0117535	0.095039	0.4377	1374557_at	12.092	0.0545353	-0.0549237	0.116027	0.6599
WGCNA|Liver:2m	Yes	1374626_at	12.0215	0.0425387	-0.0149922	0.136675	0.5118	12.5689	0.0429351	-0.0324086	0.401501	0.54	9.67443	0.0476024	-0.0141304	0.081703	0.4607	1374626_at	12.092	0.0421134	-0.0149922	0.136675	0.5096
WGCNA|Liver:2m	Yes	1374730_at	12.0215	0.0721733	-0.00691147	0.147823	0.8683	12.5689	0.0730415	-0.0482765	0.446495	0.92	9.67443	0.0832808	0.00488017	0.0897465	0.8059	1374730_at	12.092	0.071785	-0.00691147	0.147823	0.8687
WGCNA|Liver:2m	Yes	1374838_at	12.0215	0.0524299	0.00230168	0.0948257	0.6308	12.5689	0.0510882	0.00631644	0.257046	0.64	9.67443	0.0391938	0.0016257	0.0863772	0.3793	1374838_at	12.092	0.0522411	0.00230168	0.0948257	0.6322
WGCNA|Liver:2m	Yes	1374872_at	12.0215	0.0416028	-0.0480549	0.108648	0.5005	12.5689	0.0398347	-0.124272	0.249836	0.5	9.67443	0.0462564	-0.0145416	0.0815436	0.4476	1374872_at	12.092	0.0413112	-0.0480549	0.108648	0.4999
WGCNA|Liver:2m	Yes	1374953_at	12.0215	0.0314781	-0.086732	0.135798	0.3787	12.5689	0.0340472	-0.260578	0.469406	0.43	9.67443	0.0264526	-0.0516548	0.103181	0.256	1374953_at	12.092	0.0311643	-0.086732	0.135798	0.3771
WGCNA|Liver:2m	Yes	1375003_at	12.0215	0.0523979	-0.0239116	0.0863607	0.6304	12.5689	0.046638	-0.08149	0.31619	0.59	9.67443	0.0452422	0.00191865	0.0688981	0.4378	1375003_at	12.092	0.0520313	-0.0239116	0.0863607	0.6296
WGCNA|Liver:2m	Yes	1375010_at	12.0215	0.0746231	-0.0425618	0.130826	0.8978	12.5689	0.0730192	-0.145935	0.447608	0.92	9.67443	0.0824652	-0.0130419	0.0911983	0.798	1375010_at	12.092	0.0742521	-0.0425618	0.130826	0.8985
WGCNA|Liver:2m	Yes	1375211_at	12.0215	0.0527973	-0.00657141	0.0639768	0.6352	12.5689	0.0575761	0.0224608	0.237054	0.72	9.67443	0.0501156	0.011032	0.0461949	0.485	1375211_at	12.092	0.0522957	-0.00657141	0.0639768	0.6328
WGCNA|Liver:2m	Yes	1375660_at	12.0215	0.0418526	-0.0260289	0.120432	0.5035	12.5689	0.0443549	-0.056341	0.168526	0.56	9.67443	0.0244917	-0.0311331	0.168644	0.237	1375660_at	12.092	0.0418027	-0.0260289	0.120432	0.5059
WGCNA|Liver:2m	Yes	1375709_at	12.0215	0.0392646	-0.0639063	0.155416	0.4724	12.5689	0.05502	-0.081341	0.159381	0.69	9.67443	0.0341469	-0.0319266	0.199416	0.3304	1375709_at	12.092	0.0389787	-0.0639063	0.155416	0.4717
WGCNA|Liver:2m	Yes	1375987_at	12.0215	0.0626357	-0.0301329	0.0894165	0.7536	12.5689	0.0590253	-0.0688525	0.23436	0.74	9.67443	0.0666268	-0.00766199	0.0645268	0.6448	1375987_at	12.092	0.0623814	-0.0301329	0.0894165	0.7549
WGCNA|Liver:2m	Yes	1376077_at	12.0215	0.0360565	0.00909067	0.109411	0.4338	12.5689	0.0268947	0.0421905	0.212057	0.34	9.67443	0.0217386	0.00745329	0.104308	0.2104	1376077_at	12.092	0.0359741	0.00909067	0.109411	0.4353
WGCNA|Liver:2m	Yes	1376610_a_at	12.0215	0.0398975	-0.0548362	0.178094	0.48	12.5689	0.0477629	-0.127111	0.246559	0.6	9.67443	0.0270611	-0.0397883	0.185365	0.2619	1376610_a_at	12.092	0.0395945	-0.0548362	0.178094	0.4791
WGCNA|Liver:2m	Yes	1376636_at	12.0215	0.0538229	-0.0228427	0.0747945	0.6475	12.5689	0.0487264	-0.0628971	0.250729	0.61	9.67443	0.0397338	-0.0112304	0.0514381	0.3845	1376636_at	12.092	0.053525	-0.0228427	0.0747945	0.6477
WGCNA|Liver:2m	Yes	1376640_at	12.0215	0.0577067	-0.0144277	0.109987	0.6943	12.5689	0.0538528	-0.0319217	0.304041	0.68	9.67443	0.0496098	0.00358887	0.0855882	0.4801	1376640_at	12.092	0.0572818	-0.0144277	0.109987	0.6932
WGCNA|Liver:2m	Yes	1376652_at	12.0215	0.0648893	-0.068893	0.136387	0.7807	12.5689	0.064035	-0.175677	0.409627	0.81	9.67443	0.0816911	-0.0164649	0.0959702	0.7905	1376652_at	12.092	0.064555	-0.068893	0.136387	0.7812
WGCNA|Liver:2m	Yes	1376688_a_at	12.0215	0.0387142	-0.0588584	0.34158	0.4658	12.5689	0.0395162	-0.233613	1.05854	0.5	9.67443	0.0307554	-0.00731409	0.283283	0.2976	1376688_a_at	12.092	0.0382678	-0.0588584	0.34158	0.4631
WGCNA|Liver:2m	Yes	1376766_at	12.0215	0.0510628	-0.013302	0.0851438	0.6143	12.5689	0.0519697	-0.0288786	0.237163	0.65	9.67443	0.0423952	0.00602066	0.069029	0.4103	1376766_at	12.092	0.0510469	-0.013302	0.0851438	0.6177
WGCNA|Liver:2m	Yes	1376790_at	12.0215	0.0461602	-0.00732431	0.085811	0.5553	12.5689	0.0435364	-0.0308633	0.238184	0.55	9.67443	0.047639	-0.0200996	0.0869943	0.461	1376790_at	12.092	0.0460111	-0.00732431	0.085811	0.5568
WGCNA|Liver:2m	Yes	1376795_at	12.0215	0.0463682	-0.00608777	0.112147	0.5578	12.5689	0.0472423	0.0173779	0.390001	0.59	9.67443	0.0505185	-0.00426785	0.0675055	0.4889	1376795_at	12.092	0.045877	-0.00608777	0.112147	0.5552
WGCNA|Liver:2m	Yes	1376835_at	12.0215	0.0513518	-0.00814985	0.101916	0.6178	12.5689	0.0541936	-0.00264977	0.290804	0.68	9.67443	0.0486191	-0.00990379	0.0807126	0.4705	1376835_at	12.092	0.0511587	-0.00814985	0.101916	0.6191
WGCNA|Liver:2m	Yes	1376920_at	12.0215	0.0516834	-0.0359012	0.163712	0.6218	12.5689	0.0481548	-0.0162504	0.346189	0.61	9.67443	0.050512	-0.00844293	0.106661	0.4888	1376920_at	12.092	0.0512781	-0.0359012	0.163712	0.6205
WGCNA|Liver:2m	Yes	1377116_at	12.0215	0.0592513	-0.0357229	0.110403	0.7128	12.5689	0.0597244	-0.0655069	0.260571	0.75	9.67443	0.0492805	-0.0170966	0.0903696	0.4769	1377116_at	12.092	0.0590853	-0.0357229	0.110403	0.715
WGCNA|Liver:2m	Yes	1377239_at	12.0215	0.0648098	0.00425306	0.13661	0.7797	12.5689	0.0729329	-0.0732381	0.404108	0.92	9.67443	0.06002	-0.0128403	0.105246	0.5808	1377239_at	12.092	0.0644729	0.00425306	0.13661	0.7802
WGCNA|Liver:2m	Yes	1377390_at	12.0215	0.0505734	-0.037476	0.0890449	0.6084	12.5689	0.0492166	-0.113866	0.251144	0.62	9.67443	0.0437655	-0.0186678	0.0801586	0.4235	1377390_at	12.092	0.0501724	-0.037476	0.0890449	0.6071
WGCNA|Liver:2m	Yes	1377630_at	12.0215	0.0530811	-0.0072422	0.158964	0.6386	12.5689	0.0470457	0.00975422	0.482853	0.59	9.67443	0.0785985	-0.0133504	0.0751581	0.7606	1377630_at	12.092	0.0527885	-0.0072422	0.158964	0.6388
WGCNA|Liver:2m	Yes	1377669_at	12.0215	0.0448151	-0.0718075	0.116813	0.5392	12.5689	0.0461417	-0.117306	0.252916	0.58	9.67443	0.0360684	-0.0262758	0.100306	0.349	1377669_at	12.092	0.0444097	-0.0718075	0.116813	0.5374
WGCNA|Liver:2m	Yes	1377839_at	12.0215	-0.0122176	0.000219266	0.115494	-0.147	12.5689	-0.0266158	0.0351045	0.168064	-0.33	9.67443	-0.00644221	0.0175132	0.0890577	-0.0623	1383834_at	12.092	0.0163921	0.0026159	0.0694277	0.1984
WGCNA|Liver:2m	Yes	1378015_at	12.0215	0.0353041	0.0185413	0.296393	0.4247	12.5689	0.0395282	0.0298495	0.445779	0.5	9.67443	0.0429784	-0.00873967	0.24361	0.4159	1378015_at	12.092	0.0350302	0.0185413	0.296393	0.4239
WGCNA|Liver:2m	Yes	1378184_at	12.0215	0.0563452	-0.0113612	0.15886	0.6779	12.5689	0.0553936	-0.00243779	0.435895	0.7	9.67443	0.0652166	-0.00409538	0.0939009	0.6311	1378184_at	12.092	0.0559908	-0.0113612	0.15886	0.6776
WGCNA|Liver:2m	Yes	1378606_at	12.0215	0.042759	-0.0212344	0.0892622	0.5144	12.5689	0.0393769	-0.0442642	0.224575	0.5	9.67443	0.0299159	-0.0209964	0.0841004	0.2895	1392993_at	12.092	0.0267483	-0.0080237	0.0648411	0.3237
WGCNA|Liver:2m	Yes	1378633_at	12.0215	0.0656777	-0.0221494	0.113079	0.7902	12.5689	0.06395	-0.0831951	0.354852	0.8	9.67443	0.0690644	-0.00260651	0.0846084	0.6684	1378633_at	12.092	0.0653523	-0.0221494	0.113079	0.7908
WGCNA|Liver:2m	Yes	1378740_at	12.0215	0.0341499	-0.00951346	0.0708188	0.4108	12.5689	0.0333314	-0.0496743	0.237369	0.42	9.67443	0.0321291	-0.0132876	0.0663045	0.3109	1378740_at	12.092	0.0338602	-0.00951346	0.0708188	0.4097
WGCNA|Liver:2m	Yes	1379295_at	12.0215	0.0748873	-0.0150528	0.130075	0.901	12.5689	0.072774	-0.0592335	0.379747	0.92	9.67443	0.0813512	-0.00549852	0.0839593	0.7873	1379295_at	12.092	0.0744256	-0.0150528	0.130075	0.9006
WGCNA|Liver:2m	Yes	1379344_at	12.0215	0.0754868	-0.0100671	0.168901	0.9082	12.5689	0.0729893	-0.0265561	0.599331	0.92	9.67443	0.0694403	-0.0249755	0.116729	0.672	1379344_at	12.092	0.0750267	-0.0100671	0.168901	0.9079
WGCNA|Liver:2m	Yes	1379603_at	12.0215	0.0651888	-0.0152862	0.0774358	0.7843	12.5689	0.0638779	-0.104561	0.205623	0.8	9.67443	0.0523191	-0.00822676	0.0732389	0.5063	1379603_at	12.092	0.064944	-0.0152862	0.0774358	0.7859
WGCNA|Liver:2m	Yes	1379631_at	12.0215	0.0448515	0.00523807	0.167555	0.5396	12.5689	0.0387407	0.0304132	0.211441	0.49	9.67443	0.0414149	-0.0138458	0.163249	0.4008	1380582_at	12.092	0.00830681	-0.0145664	0.0967254	0.1005
WGCNA|Liver:2m	Yes	1379736_at	12.0215	0.0531788	-0.0627329	0.135085	0.6398	12.5689	0.0547838	-0.178659	0.27071	0.69	9.67443	0.044124	-0.0252044	0.115125	0.427	1379736_at	12.092	0.0529294	-0.0627329	0.135085	0.6405
WGCNA|Liver:2m	Yes	1379877_at	12.0215	0.0377769	-0.0287832	0.0876353	0.4545	12.5689	0.0354937	-0.136521	0.187872	0.45	9.67443	0.0438493	-0.0140621	0.0713639	0.4243	1379877_at	12.092	0.0376001	-0.0287832	0.0876353	0.455
WGCNA|Liver:2m	Yes	1379957_at	12.0215	0.0686266	-8.53e-05	0.142359	0.8256	12.5689	0.0647337	0.0297896	0.404567	0.81	9.67443	0.0538068	-0.0054508	0.105463	0.5207	1379957_at	12.092	0.0682245	-8.53e-05	0.142359	0.8256
WGCNA|Liver:2m	Yes	1380521_at	12.0215	0.0679274	-0.0265991	0.126684	0.8172	12.5689	0.0623877	-0.028043	0.251001	0.78	9.67443	0.0669753	-0.00520101	0.0924083	0.6481	1380521_at	12.092	0.067686	-0.0265991	0.126684	0.8191
WGCNA|Liver:2m	Yes	1380537_at	12.0215	0.0664094	-0.0456528	0.175758	0.799	12.5689	0.0664764	-0.0437957	0.332625	0.84	9.67443	0.0583937	-0.0185419	0.119769	0.5651	1380537_at	12.092	0.0660127	-0.0456528	0.175758	0.7988
WGCNA|Liver:2m	Yes	1380617_at	12.0215	0.041454	0.00346881	0.116234	0.4987	12.5689	0.0511558	-0.0967128	0.236622	0.64	9.67443	0.0282751	-0.00922925	0.0894826	0.2736	1380617_at	12.092	0.0413009	0.00346881	0.116234	0.4998
WGCNA|Liver:2m	Yes	1380696_at	12.0215	0.0507148	-0.0131087	0.169737	0.6101	12.5689	0.0531664	-0.0314316	0.424438	0.67	9.67443	0.0354383	-0.00265441	0.182907	0.3429	1379356_at	12.092	0.0549501	0.0177572	0.121427	0.665
WGCNA|Liver:2m	Yes	1381311_at	12.0215	0.0678505	-0.0583151	0.169737	0.8163	12.5689	0.0641488	-0.189356	0.570702	0.81	9.67443	0.0747201	-0.0159485	0.108938	0.7231	1381311_at	12.092	0.0674093	-0.0583151	0.169737	0.8157
WGCNA|Liver:2m	Yes	1381806_at	12.0215	0.0493451	-0.0713034	0.150133	0.5937	12.5689	0.0342749	-0.172628	0.321026	0.43	9.67443	0.0255008	-0.0140784	0.16885	0.2468	1368259_at	12.092	0.0713514	-0.0637726	0.146885	0.8634
WGCNA|Liver:2m	Yes	1381903_at	12.0215	0.0293464	-0.00392431	0.100787	0.3531	12.5689	0.031565	-0.0470123	0.271334	0.4	9.67443	0.0267556	-0.0235176	0.0793346	0.2589	1379401_a_at	12.092	0.0363238	-0.00850214	0.0769202	0.4396
WGCNA|Liver:2m	Yes	1381942_at	12.0215	0.0377115	0.012596	0.164708	0.4537	12.5689	0.0254035	-0.016126	0.19225	0.32	9.67443	0.0335669	-0.0142963	0.115469	0.3248	1381942_at	12.092	0.0377786	0.012596	0.164708	0.4572
WGCNA|Liver:2m	Yes	1382026_at	12.0215	0.0727369	-0.0391431	0.174567	0.8751	12.5689	0.0700636	-0.0566728	0.340257	0.88	9.67443	0.0763666	-0.0122694	0.123421	0.739	1382026_at	12.092	0.0723244	-0.0391431	0.174567	0.8752
WGCNA|Liver:2m	Yes	1382043_at	12.0215	0.0617844	0.00355581	0.127752	0.7433	12.5689	0.0629732	0.0134255	0.413554	0.79	9.67443	0.0771741	-0.00375761	0.0882776	0.7468	1382043_at	12.092	0.0614605	0.00355581	0.127752	0.7437
WGCNA|Liver:2m	Yes	1382078_at	12.0215	0.0648162	-0.0375703	0.177547	0.7798	12.5689	0.0707106	-0.0726713	0.368884	0.89	9.67443	0.0586023	-0.00741628	0.133117	0.5671	1382078_at	12.092	0.0643026	-0.0375703	0.177547	0.7781
WGCNA|Liver:2m	Yes	1382106_at	12.0215	0.0680992	-0.0635517	0.194873	0.8193	12.5689	0.0660323	-0.0825791	0.517396	0.83	9.67443	0.0710171	-0.0152617	0.121488	0.6873	1389123_at	12.092	0.0668654	-0.0864619	0.150775	0.8092
WGCNA|Liver:2m	Yes	1382283_at	12.0215	0.0632143	-0.068639	0.118799	0.7605	12.5689	0.0630324	-0.241241	0.393227	0.79	9.67443	0.0684217	-0.0162126	0.0788083	0.6621	1387227_at	12.092	0.0658266	-0.0526176	0.0949453	0.7966
WGCNA|Liver:2m	Yes	1382398_at	12.0215	0.049125	-0.0719291	0.232584	0.591	12.5689	0.0478497	-0.0991398	0.426249	0.6	9.67443	0.024096	-0.0142765	0.180998	0.2332	1382398_at	12.092	0.0488711	-0.0719291	0.232584	0.5914
WGCNA|Liver:2m	Yes	1382521_at	12.0215	0.0624366	-0.00672171	0.127002	0.7512	12.5689	0.0613699	0.0163748	0.463923	0.77	9.67443	0.0670398	-0.00816063	0.0915934	0.6488	1382521_at	12.092	0.0620005	-0.00672171	0.127002	0.7503
WGCNA|Liver:2m	Yes	1382566_at	12.0215	0.0599081	-0.025609	0.129177	0.7207	12.5689	0.0575168	-0.0512596	0.363451	0.72	9.67443	0.0549448	-0.0132715	0.0967142	0.5317	1382566_at	12.092	0.0596483	-0.025609	0.129177	0.7218
WGCNA|Liver:2m	Yes	1382874_at	12.0215	0.0549834	-0.0300459	0.186632	0.6615	12.5689	0.0678988	-0.0795806	0.364354	0.85	9.67443	0.0526237	-0.0188583	0.142937	0.5093	1382874_at	12.092	0.0546266	-0.0300459	0.186632	0.661
WGCNA|Liver:2m	Yes	1383131_at	12.0215	0.0699742	-0.00282538	0.119341	0.8418	12.5689	0.0738818	-0.121659	0.440372	0.93	9.67443	0.0717008	-0.00100977	0.0871688	0.6939	1383131_at	12.092	0.0695905	-0.00282538	0.119341	0.8421
WGCNA|Liver:2m	Yes	1383372_at	12.0215	0.0694849	0.00212477	0.119259	0.836	12.5689	0.0646061	0.0187296	0.282302	0.81	9.67443	0.0787517	-0.00468905	0.0697928	0.7621	1383372_at	12.092	0.0692576	0.00212477	0.119259	0.8381
WGCNA|Liver:2m	Yes	1383516_at	12.0215	0.0642214	-0.0371289	0.152999	0.7726	12.5689	0.0629914	-0.0956482	0.534463	0.79	9.67443	0.0833199	-0.0310353	0.100337	0.8063	1392894_at	12.092	0.0669145	-0.0297248	0.131724	0.8097
WGCNA|Liver:2m	Yes	1383590_at	12.0215	0.0465661	-0.0334723	0.113183	0.5602	12.5689	0.0503476	-0.110599	0.262243	0.63	9.67443	0.0452258	-0.0163879	0.0891681	0.4377	1383590_at	12.092	0.0464379	-0.0334723	0.113183	0.562
WGCNA|Liver:2m	Yes	1383616_at	12.0215	0.0537777	0.000974924	0.101389	0.647	12.5689	0.0484654	0.0173333	0.249115	0.61	9.67443	0.0429923	-0.00192883	0.0658045	0.416	1383616_at	12.092	0.0534537	0.000974924	0.101389	0.6469
WGCNA|Liver:2m	Yes	1383658_at	12.0215	0.0684142	-0.0253495	0.159109	0.8231	12.5689	0.0715926	-0.0711137	0.291271	0.9	9.67443	0.0788291	-0.0138355	0.116169	0.7629	1383658_at	12.092	0.0679509	-0.0253495	0.159109	0.8223
WGCNA|Liver:2m	Yes	1383786_at	12.0215	0.0604657	-0.0367479	0.0931189	0.7274	12.5689	0.0649149	-0.108429	0.410452	0.82	9.67443	0.0681831	-0.0137828	0.0591413	0.6598	1383786_at	12.092	0.0602317	-0.0367479	0.0931189	0.7289
WGCNA|Liver:2m	Yes	1383863_at	12.0215	0.0532751	-0.0663838	0.109493	0.6409	12.5689	0.0598006	-0.112644	0.24454	0.75	9.67443	0.0494238	-0.0099193	0.0695221	0.4783	1383863_at	12.092	0.0530282	-0.0663838	0.109493	0.6417
WGCNA|Liver:2m	Yes	1383917_at	12.0215	0.0607277	-0.0176664	0.107871	0.7306	12.5689	0.0582766	-0.0482012	0.211547	0.73	9.67443	0.0577135	-0.00529378	0.0868279	0.5585	1383917_at	12.092	0.0605355	-0.0176664	0.107871	0.7326
WGCNA|Liver:2m	Yes	1383951_at	12.0215	0.0524675	-0.0329641	0.102438	0.6312	12.5689	0.0502915	-0.0773103	0.266721	0.63	9.67443	0.0410071	-0.0230456	0.0825785	0.3968	1383951_at	12.092	0.0520158	-0.0329641	0.102438	0.6295
WGCNA|Liver:2m	Yes	1384017_at	12.0215	0.0435068	-0.042561	0.0902099	0.5234	12.5689	0.0436895	-0.199719	0.257038	0.55	9.67443	0.0293388	-0.00796264	0.0716127	0.2839	1384017_at	12.092	0.0433543	-0.042561	0.0902099	0.5246
WGCNA|Liver:2m	Yes	1384141_at	12.0215	0.035323	-0.0207072	0.0980767	0.425	12.5689	0.0248509	-0.0420261	0.212683	0.31	9.67443	0.0203835	-0.0262956	0.0839183	0.1973	1384141_at	12.092	0.034914	-0.0207072	0.0980767	0.4225
WGCNA|Liver:2m	Yes	1384187_at	12.0215	0.0699963	-0.0852794	0.153458	0.8421	12.5689	0.0664927	-0.27435	0.506477	0.84	9.67443	0.0744087	-0.0323235	0.0978579	0.7201	1384187_at	12.092	0.0694338	-0.0852794	0.153458	0.8402
WGCNA|Liver:2m	Yes	1384298_at	12.0215	0.0675304	0.0111413	0.207066	0.8124	12.5689	0.0628276	0.0145591	0.305476	0.79	9.67443	0.0613825	-0.0100075	0.139595	0.594	1384298_at	12.092	0.0671324	0.0111413	0.207066	0.8124
WGCNA|Liver:2m	Yes	1384405_at	12.0215	0.0404775	-0.0274948	0.0874273	0.487	12.5689	0.0343445	-0.10008	0.272465	0.43	9.67443	0.0171768	-0.00702439	0.0725973	0.1662	1384405_at	12.092	0.0401448	-0.0274948	0.0874273	0.4858
WGCNA|Liver:2m	Yes	1385213_at	12.0215	0.0620745	-0.0465832	0.209797	0.7468	12.5689	0.0602365	-0.0267327	0.25538	0.76	9.67443	0.055176	-0.0190746	0.131842	0.534	1385213_at	12.092	0.0616149	-0.0465832	0.209797	0.7456
WGCNA|Liver:2m	Yes	1385465_at	12.0215	0.0384048	-0.0581092	0.249977	0.462	12.5689	0.0421868	-0.185344	0.698984	0.53	9.67443	0.037295	-0.0237629	0.2154	0.3609	1385465_at	12.092	0.0382737	-0.0581092	0.249977	0.4632
WGCNA|Liver:2m	Yes	1385488_at	12.0215	-0.0236002	0.0028344	0.143759	-0.2839	12.5689	-0.030697	0.107217	0.171868	-0.39	9.67443	-0.00914924	0.0178634	0.184452	-0.0885	1370814_at	12.092	-0.0387139	0.0153278	0.103966	-0.4685
WGCNA|Liver:2m	Yes	1385702_at	12.0215	0.0537511	0.00440872	0.162996	0.6467	12.5689	0.0600386	0.0345346	0.422934	0.76	9.67443	0.0573189	-0.0104732	0.117409	0.5547	1385702_at	12.092	0.0535362	0.00440872	0.162996	0.6479
WGCNA|Liver:2m	Yes	1385832_s_at	12.0215	0.0606742	-0.0641708	0.133114	0.73	12.5689	0.0668043	-0.143307	0.268101	0.84	9.67443	0.0629598	-0.00880622	0.0942249	0.6093	1385832_s_at	12.092	0.0605208	-0.0641708	0.133114	0.7324
WGCNA|Liver:2m	Yes	1385845_at	12.0215	-0.0307284	-0.0400148	0.0871045	-0.3697	12.5689	-0.0344507	-0.0860369	0.216052	-0.43	9.67443	-0.028531	-0.011047	0.0615036	-0.2761	1385845_at	12.092	-0.0303377	-0.0400148	0.0871045	-0.3671
WGCNA|Liver:2m	Yes	1386041_a_at	12.0215	0.0318553	-0.0644946	0.226796	0.3832	12.5689	0.0341672	-0.145713	0.415622	0.43	9.67443	0.0353369	-0.0382402	0.195108	0.342	1376569_at	12.092	0.0385543	-0.0421673	0.122756	0.4666
WGCNA|Liver:2m	Yes	1386843_at	12.0215	0.0571409	-0.0420407	0.214264	0.6874	12.5689	0.0560275	-0.0753272	0.507574	0.7	9.67443	0.0548584	0.000801303	0.16636	0.5309	1385635_at	12.092	0.0677551	-0.0477338	0.17061	0.8199
WGCNA|Liver:2m	Yes	1386929_at	12.0215	0.0439751	-0.0123437	0.0919745	0.5291	12.5689	0.0549736	-0.0146436	0.175927	0.69	9.67443	0.03612	-0.00118579	0.0957952	0.3495	1386929_at	12.092	0.0438556	-0.0123437	0.0919745	0.5307
WGCNA|Liver:2m	Yes	1386940_at	12.0215	0.0650292	-0.0473913	0.117842	0.7823	12.5689	0.0636026	-0.147899	0.361168	0.8	9.67443	0.0698735	-0.00876809	0.0925252	0.6762	1386940_at	12.092	0.0646172	-0.0473913	0.117842	0.7819
WGCNA|Liver:2m	Yes	1386989_at	12.0215	0.0452395	-0.056361	0.202625	0.5443	12.5689	0.038387	-0.0241613	0.441888	0.48	9.67443	0.0321739	-0.0315741	0.134626	0.3114	1386989_at	12.092	0.0449433	-0.056361	0.202625	0.5439
WGCNA|Liver:2m	Yes	1387005_at	12.0215	0.0610138	-0.0318003	0.142055	0.734	12.5689	0.0617836	-0.0910046	0.453976	0.78	9.67443	0.0845459	-0.00671504	0.098355	0.8182	1387005_at	12.092	0.0606256	-0.0318003	0.142055	0.7336
WGCNA|Liver:2m	Yes	1387008_at	12.0215	0.0480979	0.0062893	0.0977151	0.5787	12.5689	0.057911	0.018596	0.220733	0.73	9.67443	0.0398587	-0.00446228	0.0888429	0.3857	1387008_at	12.092	0.0479769	0.0062893	0.0977151	0.5806
WGCNA|Liver:2m	Yes	1387030_at	12.0215	0.0488805	-0.00301024	0.137412	0.5881	12.5689	0.0567719	-0.0307665	0.233284	0.71	9.67443	0.0221672	-0.00215678	0.208855	0.2145	1387030_at	12.092	0.0486778	-0.00301024	0.137412	0.5891
WGCNA|Liver:2m	Yes	1387113_at	12.0215	0.0605602	-0.0306948	0.0925687	0.7286	12.5689	0.0568608	-0.0923579	0.292011	0.72	9.67443	0.0522982	-0.00269177	0.0705725	0.5061	1387113_at	12.092	0.0601291	-0.0306948	0.0925687	0.7276
WGCNA|Liver:2m	Yes	1387114_at	12.0215	0.0449332	-0.00697798	0.0771729	0.5406	12.5689	0.044486	-0.0297512	0.216868	0.56	9.67443	0.0429188	-0.0201031	0.060577	0.4153	1387114_at	12.092	0.0447563	-0.00697798	0.0771729	0.5416
WGCNA|Liver:2m	Yes	1387146_a_at	12.0215	0.0549044	-0.0345375	0.147051	0.6605	12.5689	0.0525615	-0.0781598	0.504942	0.66	9.67443	0.0636819	-0.0213767	0.0960249	0.6163	1387146_a_at	12.092	0.0544636	-0.0345375	0.147051	0.6591
WGCNA|Liver:2m	Yes	1387195_at	12.0215	0.0462533	0.0196118	0.126604	0.5565	12.5689	0.0478424	0.03253	0.221674	0.6	9.67443	0.0510186	0.00703209	0.116426	0.4937	1387195_at	12.092	0.0462799	0.0196118	0.126604	0.56
WGCNA|Liver:2m	Yes	1387198_at	12.0215	0.0581424	-0.0431274	0.112671	0.6995	12.5689	0.0650793	-0.12763	0.280529	0.82	9.67443	0.0512275	-0.00463837	0.0776473	0.4957	1387198_at	12.092	0.0580187	-0.0431274	0.112671	0.7021
WGCNA|Liver:2m	Yes	1387412_at	12.0215	0.0534075	-0.00122401	0.106067	0.6425	12.5689	0.0575147	-0.0461475	0.217023	0.72	9.67443	0.0473367	-0.00392504	0.095072	0.4581	1389109_at	12.092	0.0632579	-0.0494598	0.101987	0.7655
WGCNA|Liver:2m	Yes	1387547_a_at	12.0215	0.0554554	0.00243731	0.08975	0.6672	12.5689	0.052328	-0.0591198	0.284889	0.66	9.67443	0.0451847	-0.0085714	0.066025	0.4373	1387547_a_at	12.092	0.0551228	0.00243731	0.08975	0.6671
WGCNA|Liver:2m	Yes	1387566_at	12.0215	0.0742851	-0.0884136	0.146157	0.8937	12.5689	0.070464	-0.365249	0.587535	0.89	9.67443	0.0838473	-0.0156325	0.0888762	0.8114	1387566_at	12.092	0.07384	-0.0884136	0.146157	0.8936
WGCNA|Liver:2m	Yes	1387675_at	12.0215	0.0697611	-0.0261943	0.185241	0.8393	12.5689	0.0675599	-0.0404439	0.523429	0.85	9.67443	0.0735525	-0.00743505	0.12291	0.7118	1387675_at	12.092	0.0693627	-0.0261943	0.185241	0.8394
WGCNA|Liver:2m	Yes	1387678_at	12.0215	0.0484775	-0.00221101	0.0876292	0.5832	12.5689	0.0365761	0.0147865	0.208343	0.46	9.67443	0.0354956	0.00562439	0.0579578	0.3435	1387678_at	12.092	0.0481212	-0.00221101	0.0876292	0.5823
WGCNA|Liver:2m	Yes	1387687_at	12.0215	0.0580069	0.0436248	0.21818	0.6979	12.5689	0.0664666	0.0971997	0.635884	0.84	9.67443	0.0714441	-0.00151563	0.128711	0.6914	1387687_at	12.092	0.0576153	0.0436248	0.21818	0.6972
WGCNA|Liver:2m	Yes	1387701_at	12.0215	0.0452087	-0.0283399	0.206609	0.5439	12.5689	0.0402083	-0.0450799	0.442256	0.51	9.67443	0.0313167	-0.0122332	0.23242	0.3031	1387701_at	12.092	0.0447688	-0.0283399	0.206609	0.5418
WGCNA|Liver:2m	Yes	1387745_at	12.0215	0.0489662	-0.0486234	0.102249	0.5891	12.5689	0.0575648	-0.169584	0.288915	0.72	9.67443	0.0417565	-0.000103908	0.0791199	0.4041	1387745_at	12.092	0.048567	-0.0486234	0.102249	0.5877
WGCNA|Liver:2m	Yes	1387769_a_at	12.0215	0.0408596	-0.0735141	0.125358	0.4916	12.5689	0.0364821	-0.242198	0.436341	0.46	9.67443	0.0389218	-0.00898792	0.0820572	0.3767	1387769_a_at	12.092	0.0404288	-0.0735141	0.125358	0.4892
WGCNA|Liver:2m	Yes	1387799_at	12.0215	0.0559539	-0.0529602	0.205967	0.6732	12.5689	0.0577169	-0.11204	0.530476	0.73	9.67443	0.062654	-0.00319041	0.174917	0.6063	1387799_at	12.092	0.0555791	-0.0529602	0.205967	0.6726
WGCNA|Liver:2m	Yes	1387866_at	12.0215	0.0426117	-0.00745673	0.0615283	0.5127	12.5689	0.0434191	-0.0215361	0.200327	0.55	9.67443	0.0243464	-0.00786957	0.0540075	0.2356	1387866_at	12.092	0.0423923	-0.00745673	0.0615283	0.513
WGCNA|Liver:2m	Yes	1387883_a_at	12.0215	0.0618697	-0.0569301	0.0958287	0.7443	12.5689	0.0639016	-0.164111	0.342666	0.8	9.67443	0.058259	-0.00400776	0.0566282	0.5638	1387883_a_at	12.092	0.0615285	-0.0569301	0.0958287	0.7446
WGCNA|Liver:2m	Yes	1387956_s_at	12.0215	0.0295914	-0.0580554	0.127295	0.356	12.5689	0.0441168	-0.233258	0.311309	0.55	9.67443	0.0360799	-0.0205596	0.0890158	0.3492	1387984_at	12.092	0.0322366	-0.0775992	0.119504	0.3901
WGCNA|Liver:2m	Yes	1387957_a_at	12.0215	0.0634128	-0.0633216	0.129203	0.7629	12.5689	0.0604081	-0.12892	0.282664	0.76	9.67443	0.0540242	-0.00992149	0.098505	0.5228	1387957_a_at	12.092	0.0631594	-0.0633216	0.129203	0.7643
WGCNA|Liver:2m	Yes	1387995_a_at	12.0215	0.0526654	0.0205959	0.166312	0.6336	12.5689	0.0529224	0.0820461	0.584393	0.67	9.67443	0.0550572	-0.000867792	0.116065	0.5328	1387995_a_at	12.092	0.0522699	0.0205959	0.166312	0.6325
WGCNA|Liver:2m	Yes	1388140_at	12.0215	0.0542953	0.0116619	0.091055	0.6532	12.5689	0.0501651	0.0361889	0.251469	0.63	9.67443	0.050717	0.00695565	0.0759167	0.4908	1388140_at	12.092	0.0539017	0.0116619	0.091055	0.6523
WGCNA|Liver:2m	Yes	1388161_at	12.0215	0.0387423	-0.00844541	0.100735	0.4661	12.5689	0.0348575	0.00588786	0.280338	0.44	9.67443	0.0277066	0.010828	0.078406	0.2681	1388161_at	12.092	0.0381897	-0.00844541	0.100735	0.4621
WGCNA|Liver:2m	Yes	1388165_at	12.0215	0.0336159	0.000104587	0.08314	0.4044	12.5689	0.0215482	0.0228111	0.197036	0.27	9.67443	0.0279528	0.00666353	0.0665284	0.2705	1388165_at	12.092	0.0335939	0.000104587	0.08314	0.4065
WGCNA|Liver:2m	Yes	1388193_at	12.0215	0.0414277	-0.0270197	0.130253	0.4984	12.5689	0.0558684	-0.055702	0.236471	0.7	9.67443	0.0189843	-0.020507	0.214633	0.1837	1389132_at	12.092	0.0474347	-0.0289927	0.0841093	0.574
WGCNA|Liver:2m	Yes	1388236_x_at	12.0215	0.0132271	-0.105199	0.223832	0.1591	12.5689	0.0188358	-0.242068	0.554194	0.24	9.67443	-0.000392975	-0.00470924	0.203293	-0.0038	1388236_x_at	12.092	0.013103	-0.105199	0.223832	0.1586
WGCNA|Liver:2m	Yes	1388334_at	12.0215	0.0423296	-0.00708012	0.0858874	0.5093	12.5689	0.0502292	-0.0282043	0.165968	0.63	9.67443	0.0258021	-0.000925044	0.0944705	0.2497	1388334_at	12.092	0.0422667	-0.00708012	0.0858874	0.5115
WGCNA|Liver:2m	Yes	1388447_at	12.0215	0.0577914	-0.0282274	0.114177	0.6953	12.5689	0.0572637	-0.0808249	0.321921	0.72	9.67443	0.0606829	-0.0111571	0.0797134	0.5872	1388447_at	12.092	0.0575472	-0.0282274	0.114177	0.6964
WGCNA|Liver:2m	Yes	1388460_at	12.0215	0.0716686	-0.0308716	0.180295	0.8622	12.5689	0.0704861	-0.078722	0.551956	0.89	9.67443	0.0839017	-0.00470639	0.111817	0.8119	1388460_at	12.092	0.0711932	-0.0308716	0.180295	0.8615
WGCNA|Liver:2m	Yes	1388494_at	12.0215	0.0434848	-0.0346479	0.11921	0.5232	12.5689	0.042935	-0.0573564	0.334432	0.54	9.67443	0.0376514	4.38e-05	0.0782202	0.3644	1388494_at	12.092	0.0432821	-0.0346479	0.11921	0.5238
WGCNA|Liver:2m	Yes	1388556_at	12.0215	0.0497813	-0.0143622	0.0718095	0.5989	12.5689	0.0507415	-0.0384147	0.192065	0.64	9.67443	0.0344298	-0.00401942	0.0568494	0.3332	1388556_at	12.092	0.0494349	-0.0143622	0.0718095	0.5982
WGCNA|Liver:2m	Yes	1388596_at	12.0215	0.0653681	-0.0846289	0.203425	0.7864	12.5689	0.0683885	-0.219432	0.572697	0.86	9.67443	0.0636138	-0.0179389	0.129502	0.6156	1388596_at	12.092	0.0649658	-0.0846289	0.203425	0.7862
WGCNA|Liver:2m	Yes	1388769_at	12.0215	0.0435609	-0.0230092	0.0774752	0.5241	12.5689	0.0366966	-0.0293287	0.189272	0.46	9.67443	0.0204585	-0.000666667	0.0799974	0.198	1388769_at	12.092	0.0434796	-0.0230092	0.0774752	0.5262
WGCNA|Liver:2m	Yes	1388782_at	12.0215	0.0272607	-0.0709197	0.100812	0.328	12.5689	0.0256176	-0.243719	0.289195	0.32	9.67443	0.0323628	-0.0177268	0.0823515	0.3132	1388782_at	12.092	0.0271302	-0.0709197	0.100812	0.3283
WGCNA|Liver:2m	Yes	1388784_at	12.0215	0.0653765	-0.030343	0.127395	0.7865	12.5689	0.0656172	-0.132227	0.456557	0.83	9.67443	0.0792096	-0.0178442	0.0906628	0.7665	1388784_at	12.092	0.0650685	-0.030343	0.127395	0.7874
WGCNA|Liver:2m	Yes	1388837_at	12.0215	0.0622149	-0.0283709	0.0801815	0.7485	12.5689	0.0606976	-0.0929032	0.256898	0.76	9.67443	0.0561072	-0.00839218	0.063321	0.543	1388837_at	12.092	0.061957	-0.0283709	0.0801815	0.7498
WGCNA|Liver:2m	Yes	1388887_at	12.0215	0.0679956	-0.0313324	0.104002	0.818	12.5689	0.0689885	-0.141713	0.401432	0.87	9.67443	0.0646228	-0.0087299	0.0652359	0.6254	1388887_at	12.092	0.0677667	-0.0313324	0.104002	0.8201
WGCNA|Liver:2m	Yes	1388893_at	12.0215	0.0458653	-0.00560214	0.0869088	0.5518	12.5689	0.0428751	0.0157465	0.293729	0.54	9.67443	0.0279852	-0.00886921	0.0701595	0.2708	1388893_at	12.092	0.0455154	-0.00560214	0.0869088	0.5508
WGCNA|Liver:2m	Yes	1388935_at	12.0215	0.0379972	-0.0256291	0.080992	0.4571	12.5689	0.0300824	-0.036298	0.152397	0.38	9.67443	0.0207919	-0.0155729	0.124759	0.2012	1388935_at	12.092	0.0380159	-0.0256291	0.080992	0.46
WGCNA|Liver:2m	Yes	1388940_at	12.0215	0.0565989	-0.0518722	0.158463	0.6809	12.5689	0.0670039	-0.11531	0.277461	0.84	9.67443	0.0508152	-0.0124194	0.116519	0.4918	1388940_at	12.092	0.0564168	-0.0518722	0.158463	0.6827
WGCNA|Liver:2m	Yes	1389010_at	12.0215	0.0529735	-0.0374283	0.0954098	0.6373	12.5689	0.052079	-0.0843011	0.317264	0.66	9.67443	0.0706154	-0.0173675	0.0570878	0.6834	1389010_at	12.092	0.0525033	-0.0374283	0.0954098	0.6354
WGCNA|Liver:2m	Yes	1389071_at	12.0215	0.0643722	-0.036793	0.122311	0.7744	12.5689	0.0638687	-0.0515269	0.260295	0.8	9.67443	0.0595791	-0.0151564	0.0996925	0.5766	1389071_at	12.092	0.0638825	-0.036793	0.122311	0.7731
WGCNA|Liver:2m	Yes	1389092_at	12.0215	0.0621064	-0.0184063	0.132409	0.7472	12.5689	0.0631208	-0.019659	0.426926	0.79	9.67443	0.0628219	0.00762066	0.100629	0.6079	1389092_at	12.092	0.0618951	-0.0184063	0.132409	0.749
WGCNA|Liver:2m	Yes	1389128_at	12.0215	0.0373767	0.0176092	0.0657801	0.4497	12.5689	0.0346864	0.0803226	0.229858	0.44	9.67443	0.0385589	-0.0164519	0.0498254	0.3731	1389128_at	12.092	0.0369745	0.0176092	0.0657801	0.4474
WGCNA|Liver:2m	Yes	1389189_at	12.0215	0.0567625	0.0181765	0.121489	0.6829	12.5689	0.0573838	0.0741782	0.373416	0.72	9.67443	0.0687571	-0.00865785	0.0798402	0.6654	1389189_at	12.092	0.0564615	0.0181765	0.121489	0.6833
WGCNA|Liver:2m	Yes	1389210_at	12.0215	0.0754971	-0.0339378	0.157387	0.9083	12.5689	0.0740087	-0.0694439	0.556698	0.93	9.67443	0.0848664	-0.00963085	0.0892349	0.8213	1389210_at	12.092	0.0750348	-0.0339378	0.157387	0.908
WGCNA|Liver:2m	Yes	1389214_at	12.0215	0.040494	-0.0209002	0.10481	0.4872	12.5689	0.0405395	-0.0391444	0.198295	0.51	9.67443	0.0192492	-0.0148175	0.108217	0.1863	1389214_at	12.092	0.0400379	-0.0209002	0.10481	0.4845
WGCNA|Liver:2m	Yes	1389234_at	12.0215	0.0361106	0.0343573	0.196255	0.4344	12.5689	0.0482225	-0.00939939	0.272739	0.61	9.67443	0.0343431	-0.00652321	0.166946	0.3323	1389234_at	12.092	0.0358729	0.0343573	0.196255	0.4341
WGCNA|Liver:2m	Yes	1389235_at	12.0215	0.0591332	-0.0316254	0.0802243	0.7114	12.5689	0.0599358	-0.141722	0.280764	0.75	9.67443	0.0596621	-0.00178887	0.0530615	0.5774	1389235_at	12.092	0.0588778	-0.0316254	0.0802243	0.7125
WGCNA|Liver:2m	Yes	1389255_at	12.0215	0.0534167	-0.0400154	0.0894464	0.6426	12.5689	0.0612928	-0.0859493	0.238518	0.77	9.67443	0.0375579	-0.00678999	0.0722627	0.3635	1389255_at	12.092	0.0532348	-0.0400154	0.0894464	0.6442
WGCNA|Liver:2m	Yes	1389315_at	12.0215	0.0437581	-0.00524495	0.0670746	0.5264	12.5689	0.0348309	0.00550077	0.156287	0.44	9.67443	0.0351916	-0.0104169	0.0740691	0.3406	1389315_at	12.092	0.0435738	-0.00524495	0.0670746	0.5273
WGCNA|Liver:2m	Yes	1389474_at	12.0215	0.05868	-0.0488278	0.133394	0.706	12.5689	0.0547452	-0.120508	0.390987	0.69	9.67443	0.0533845	-0.018136	0.0999174	0.5166	1389474_at	12.092	0.0582358	-0.0488278	0.133394	0.7047
WGCNA|Liver:2m	Yes	1389553_at	12.0215	0.074039	-0.022778	0.184698	0.8907	12.5689	0.0724019	-0.0665192	0.607831	0.91	9.67443	0.0771358	-0.00891563	0.117903	0.7465	1389553_at	12.092	0.0735633	-0.022778	0.184698	0.8902
WGCNA|Liver:2m	Yes	1389617_at	12.0215	0.0562033	-0.0458078	0.100883	0.6762	12.5689	0.0516962	-0.109745	0.373611	0.65	9.67443	0.0598243	-0.00853499	0.0597021	0.5789	1389617_at	12.092	0.0556824	-0.0458078	0.100883	0.6738
WGCNA|Liver:2m	Yes	1389656_at	12.0215	0.0581688	-0.0858705	0.128005	0.6998	12.5689	0.0523755	-0.105406	0.182631	0.66	9.67443	0.0540939	-0.016867	0.0974243	0.5235	1389656_at	12.092	0.0578114	-0.0858705	0.128005	0.6996
WGCNA|Liver:2m	Yes	1389659_at	12.0215	0.0580333	-0.0300573	0.131942	0.6982	12.5689	0.0549359	-0.14659	0.432	0.69	9.67443	0.0862272	-0.0105211	0.0968966	0.8344	1389659_at	12.092	0.0578054	-0.0300573	0.131942	0.6995
WGCNA|Liver:2m	Yes	1389732_at	12.0215	0.058989	0.00771498	0.190632	0.7097	12.5689	0.0577773	0.0404409	0.619497	0.73	9.67443	0.0709665	0.0119952	0.135415	0.6868	1389732_at	12.092	0.0586107	0.00771498	0.190632	0.7093
WGCNA|Liver:2m	Yes	1389873_at	12.0215	0.0708828	-0.0453147	0.147539	0.8528	12.5689	0.0682201	-0.138052	0.408767	0.86	9.67443	0.0787647	-0.00660835	0.0950601	0.7622	1389873_at	12.092	0.0705116	-0.0453147	0.147539	0.8533
WGCNA|Liver:2m	Yes	1389885_at	12.0215	0.061429	-0.0675778	0.130667	0.739	12.5689	0.0556789	-0.116048	0.254894	0.7	9.67443	0.0706875	-0.00854452	0.0760303	0.6841	1389885_at	12.092	0.0611995	-0.0675778	0.130667	0.7406
WGCNA|Liver:2m	Yes	1389911_at	12.0215	0.045689	-0.00923746	0.106353	0.5497	12.5689	0.0452379	-0.0397542	0.338611	0.57	9.67443	0.0392306	-0.00448857	0.0716135	0.3796	1389911_at	12.092	0.0454956	-0.00923746	0.106353	0.5506
WGCNA|Liver:2m	Yes	1390159_at	12.0215	0.0328532	-0.0282047	0.0918661	0.3952	12.5689	0.0349359	-0.156911	0.350605	0.44	9.67443	0.0342871	-0.00951072	0.0676289	0.3318	1390159_at	12.092	0.0325559	-0.0282047	0.0918661	0.394
WGCNA|Liver:2m	Yes	1390161_at	12.0215	0.0360293	-0.0188359	0.124887	0.4335	12.5689	0.0333966	-0.0413502	0.385445	0.42	9.67443	0.0163371	-0.00457407	0.144279	0.1581	1390161_at	12.092	0.0358143	-0.0188359	0.124887	0.4334
WGCNA|Liver:2m	Yes	1390205_at	12.0215	0.0463891	-0.0279676	0.0849771	0.5581	12.5689	0.0470281	-0.0442719	0.296379	0.59	9.67443	0.0607539	-0.00825672	0.057968	0.5879	1390205_at	12.092	0.0460549	-0.0279676	0.0849771	0.5573
WGCNA|Liver:2m	Yes	1390287_at	12.0215	0.0511077	-0.0252477	0.133383	0.6149	12.5689	0.0506233	-0.0483856	0.194564	0.64	9.67443	0.0478812	-0.0106699	0.091217	0.4634	1390287_at	12.092	0.050936	-0.0252477	0.133383	0.6164
WGCNA|Liver:2m	Yes	1390348_at	12.0215	0.0664127	-0.0347534	0.122269	0.799	12.5689	0.0670087	-0.108728	0.401413	0.84	9.67443	0.070331	-0.00226134	0.0801493	0.6806	1390348_at	12.092	0.0661208	-0.0347534	0.122269	0.8001
WGCNA|Liver:2m	Yes	1390396_at	12.0215	0.0573981	-0.0485615	0.134716	0.6905	12.5689	0.0601551	-0.111771	0.279662	0.76	9.67443	0.0565739	0.00331089	0.0941132	0.5475	1391935_at	12.092	0.0631263	-0.0563106	0.128039	0.7639
WGCNA|Liver:2m	Yes	1390455_at	12.0215	0.0443058	-0.0589321	0.185471	0.533	12.5689	0.042745	-0.190553	0.594522	0.54	9.67443	0.0222338	-0.0545453	0.147892	0.2152	1390455_at	12.092	0.0438167	-0.0589321	0.185471	0.5302
WGCNA|Liver:2m	Yes	1390502_at	12.0215	0.0489241	-0.033131	0.101975	0.5886	12.5689	0.0504611	-0.0872135	0.266759	0.63	9.67443	0.0358167	-0.0134616	0.0862432	0.3466	1390502_at	12.092	0.0487272	-0.033131	0.101975	0.5897
WGCNA|Liver:2m	Yes	1390529_at	12.0215	0.0470358	0.00569893	0.144682	0.5659	12.5689	0.049277	0.0229985	0.436139	0.62	9.67443	0.0536927	-0.0102668	0.0848041	0.5196	1390529_at	12.092	0.0468253	0.00569893	0.144682	0.5666
WGCNA|Liver:2m	Yes	1390569_at	12.0215	0.0418963	-0.027742	0.134437	0.504	12.5689	0.0398029	-0.0432811	0.439843	0.5	9.67443	0.0548697	-0.0035775	0.0881758	0.531	1390569_at	12.092	0.0416288	-0.027742	0.134437	0.5038
WGCNA|Liver:2m	Yes	1390687_at	12.0215	0.054867	-0.00649327	0.153753	0.6601	12.5689	0.0546733	-0.0732504	0.409543	0.69	9.67443	0.0576537	0.00220343	0.0850414	0.5579	1390687_at	12.092	0.0545469	-0.00649327	0.153753	0.6601
WGCNA|Liver:2m	Yes	1390707_at	12.0215	0.0661713	-0.0246257	0.14155	0.7961	12.5689	0.0679163	-0.0339094	0.370646	0.85	9.67443	0.0729225	-0.0149108	0.107511	0.7057	1390707_at	12.092	0.0659325	-0.0246257	0.14155	0.7979
WGCNA|Liver:2m	Yes	1390914_at	12.0215	0.0607447	-0.0191639	0.107651	0.7308	12.5689	0.0626231	-0.0902058	0.340027	0.79	9.67443	0.0604025	-0.013779	0.082455	0.5845	1390914_at	12.092	0.0603709	-0.0191639	0.107651	0.7306
WGCNA|Liver:2m	Yes	1391064_at	12.0215	0.0465459	0.0225654	0.141552	0.56	12.5689	0.04098	0.0771874	0.388833	0.52	9.67443	0.0323144	0.00756572	0.0907125	0.3127	1391064_at	12.092	0.046404	0.0225654	0.141552	0.5615
WGCNA|Liver:2m	Yes	1391411_at	12.0215	0.0618138	-0.0132665	0.0913526	0.7437	12.5689	0.0641548	-0.0595453	0.301414	0.81	9.67443	0.0632816	-0.0110928	0.0595368	0.6124	1391411_at	12.092	0.0613596	-0.0132665	0.0913526	0.7425
WGCNA|Liver:2m	Yes	1391737_at	12.0215	0.0552961	-0.0376948	0.259752	0.6653	12.5689	0.0565306	-0.0248111	0.220863	0.71	9.67443	0.0485143	0.00473097	0.210674	0.4695	1391737_at	12.092	0.0548976	-0.0376948	0.259752	0.6643
WGCNA|Liver:2m	Yes	1391808_at	12.0215	0.0350699	-0.012181	0.15698	0.4219	12.5689	0.0340015	-0.0349309	0.496527	0.43	9.67443	0.0318034	-0.00830716	0.0959577	0.3078	1391808_at	12.092	0.0348578	-0.012181	0.15698	0.4218
WGCNA|Liver:2m	Yes	1392301_at	12.0215	0.040546	-0.0825787	0.120011	0.4878	12.5689	0.0288856	-0.133922	0.186032	0.36	9.67443	0.0323169	-0.0222173	0.0856554	0.3127	1392301_at	12.092	0.0402604	-0.0825787	0.120011	0.4872
WGCNA|Liver:2m	Yes	1392385_at	12.0215	0.0385653	0.0090815	0.0958316	0.464	12.5689	0.0396741	0.0138618	0.306377	0.5	9.67443	0.0556917	-0.0126308	0.0653638	0.5389	1392385_at	12.092	0.0381137	0.0090815	0.0958316	0.4612
WGCNA|Liver:2m	Yes	1392407_at	12.0215	0.0669874	-0.00182997	0.171425	0.8059	12.5689	0.0639958	-0.0573011	0.284145	0.8	9.67443	0.0704512	-0.00791818	0.120866	0.6818	1392407_at	12.092	0.0666438	-0.00182997	0.171425	0.8065
WGCNA|Liver:2m	Yes	1392528_at	12.0215	0.0456497	-0.00715413	0.0869993	0.5492	12.5689	0.0504865	-0.0135699	0.237615	0.64	9.67443	0.0411171	-0.00543517	0.0676414	0.3979	1392528_at	12.092	0.0455704	-0.00715413	0.0869993	0.5515
WGCNA|Liver:2m	Yes	1392586_at	12.0215	-0.01724	-0.00072263	0.0736318	-0.2074	12.5689	-0.019521	0.012298	0.145295	-0.25	9.67443	-0.0069848	-0.00459515	0.0626476	-0.0676	1392586_at	12.092	-0.0168992	-0.00072263	0.0736318	-0.2045
WGCNA|Liver:2m	Yes	1392731_at	12.0215	0.0334385	-0.101094	0.195204	0.4023	12.5689	0.0376172	-0.164882	0.337274	0.47	9.67443	0.0300802	-0.0358988	0.142491	0.2911	1392731_at	12.092	0.0333053	-0.101094	0.195204	0.403
WGCNA|Liver:2m	Yes	1393038_at	12.0215	0.0697856	-0.0251161	0.132867	0.8396	12.5689	0.0685976	-0.0641828	0.34135	0.86	9.67443	0.074466	-0.0102738	0.0852138	0.7206	1393038_at	12.092	0.0694201	-0.0251161	0.132867	0.8401
WGCNA|Liver:2m	Yes	1393049_at	12.0215	0.054932	-0.0356914	0.137759	0.6609	12.5689	0.0581794	-0.072255	0.205174	0.73	9.67443	0.0340548	0.00228342	0.114917	0.3296	1393049_at	12.092	0.0546741	-0.0356914	0.137759	0.6616
WGCNA|Liver:2m	Yes	1393201_at	12.0215	0.0404862	-0.0329948	0.0911095	0.4871	12.5689	0.0406943	-0.049937	0.154029	0.51	9.67443	0.0335283	0.00406773	0.0770485	0.3245	1393201_at	12.092	0.0405333	-0.0329948	0.0911095	0.4905
WGCNA|Liver:2m	Yes	1393280_at	12.0215	0.0736203	-0.0442064	0.164498	0.8857	12.5689	0.067519	-0.162522	0.500486	0.85	9.67443	0.0851966	-0.0140145	0.0981197	0.8245	1393280_at	12.092	0.0732757	-0.0442064	0.164498	0.8867
WGCNA|Liver:2m	Yes	1393347_at	12.0215	0.0752122	-0.0266347	0.155145	0.9049	12.5689	0.0732684	-0.161621	0.530873	0.92	9.67443	0.0873161	-0.0135261	0.0880002	0.845	1393347_at	12.092	0.0748146	-0.0266347	0.155145	0.9053
WGCNA|Liver:2m	Yes	1393460_at	12.0215	0.0699661	-0.0327972	0.0991211	0.8417	12.5689	0.0672306	-0.0999017	0.29087	0.85	9.67443	0.0748612	-0.00371528	0.0629916	0.7245	1393460_at	12.092	0.0695992	-0.0327972	0.0991211	0.8422
WGCNA|Liver:2m	Yes	1393740_at	12.0215	-0.0135816	0.013574	0.12868	-0.1634	12.5689	-0.0304482	0.0433103	0.195167	-0.38	9.67443	0.00438164	0.015565	0.114053	0.0424	1393740_at	12.092	-0.0129403	0.013574	0.12868	-0.1566
WGCNA|Liver:2m	Yes	1393795_at	12.0215	0.043972	-0.0940154	0.208756	0.529	12.5689	0.0399654	-0.349037	0.71792	0.5	9.67443	0.0202931	-0.0597808	0.185135	0.1964	1393795_at	12.092	0.0437609	-0.0940154	0.208756	0.5296
WGCNA|Liver:2m	Yes	1393917_at	12.0215	0.0624672	-0.00865749	0.151168	0.7515	12.5689	0.058224	-0.0130814	0.513614	0.73	9.67443	0.0660077	-0.019176	0.104209	0.6388	1393917_at	12.092	0.0619912	-0.00865749	0.151168	0.7502
WGCNA|Liver:2m	Yes	1394846_at	12.0215	0.0322454	-0.0230564	0.3947	0.3879	12.5689	0.0489036	-0.0946406	0.646145	0.62	9.67443	0.0264917	0.0275653	0.36024	0.2564	1394846_at	12.092	0.0320826	-0.0230564	0.3947	0.3882
WGCNA|Liver:2m	Yes	1395003_at	12.0215	0.0698099	-0.0211336	0.138875	0.8399	12.5689	0.0674682	-0.0732243	0.338334	0.85	9.67443	0.0702352	-0.0143507	0.097199	0.6797	1395003_at	12.092	0.0693394	-0.0211336	0.138875	0.8391
WGCNA|Liver:2m	Yes	1397317_at	12.0215	0.0560471	-0.0158809	0.103669	0.6743	12.5689	0.0530711	-0.0512888	0.310358	0.67	9.67443	0.051208	-0.00941125	0.0725184	0.4956	1397317_at	12.092	0.0557079	-0.0158809	0.103669	0.6741
WGCNA|Liver:2m	Yes	1397866_at	12.0215	0.0457951	-0.034124	0.109329	0.5509	12.5689	0.0440287	-0.0497496	0.217085	0.55	9.67443	0.0358851	-0.0132329	0.0853338	0.3473	1397866_at	12.092	0.0454901	-0.034124	0.109329	0.5505
WGCNA|Liver:2m	Yes	1398256_at	12.0215	0.0467974	0.0154162	0.23385	0.563	12.5689	0.0445568	0.0524224	0.624549	0.56	9.67443	0.0572532	-0.0274331	0.146337	0.5541	1398256_at	12.092	0.0463856	0.0154162	0.23385	0.5613
WGCNA|Liver:2m	Yes	1398325_at	12.0215	0.0591083	-0.0194043	0.0774912	0.7111	12.5689	0.0601064	-0.078871	0.274342	0.76	9.67443	0.0601736	-0.00764216	0.0650764	0.5823	1398325_at	12.092	0.0586277	-0.0194043	0.0774912	0.7095
WGCNA|Liver:2m	Yes	1398387_at	12.0215	0.0723501	-0.0721691	0.135534	0.8704	12.5689	0.0669312	-0.221926	0.44313	0.84	9.67443	0.0767808	-0.0149076	0.0794966	0.743	1398387_at	12.092	0.071981	-0.0721691	0.135534	0.8711
WGCNA|Liver:2m	Yes	1398501_at	12.0215	-0.0128943	-0.0243813	0.122199	-0.1551	12.5689	-0.0342584	-0.0315622	0.198283	-0.43	9.67443	-0.0121433	0.00380367	0.0869503	-0.1175	1398501_at	12.092	-0.0123242	-0.0243813	0.122199	-0.1491
WGCNA|Liver:2m	Yes	1398589_at	12.0215	0.0364263	-0.0887148	0.500144	0.4382	12.5689	0.0392146	-0.157155	0.610825	0.49	9.67443	0.0254565	-0.00221474	0.435058	0.2464	1398589_at	12.092	0.0359982	-0.0887148	0.500144	0.4356
WGCNA|Liver:3	No	1367453_at	10.2997	0.049641	0.00515612	0.043792	0.5117	11.6148	0.0564618	0.0166728	0.160198	0.66	9.35877	0.0479765	0.00759935	0.0306651	0.4491	1367453_at	10.2368	0.0499019	0.00515612	0.043792	0.5112
WGCNA|Liver:3	No	1367454_at	10.2997	0.0445662	0.0285502	0.0596776	0.4594	11.6148	0.0470586	0.0824255	0.168298	0.55	9.35877	0.0181484	0.00192096	0.0426515	0.1699	1367454_at	10.2368	0.0446235	0.0285502	0.0596776	0.4572
WGCNA|Liver:3	No	1367473_at	10.2997	0.050966	0.0235222	0.0584084	0.5253	11.6148	0.0639146	0.0861382	0.166153	0.74	9.35877	0.0512717	0.0155245	0.0405894	0.48	1367473_at	10.2368	0.051201	0.0235222	0.0584084	0.5245
WGCNA|Liver:3	No	1367500_at	10.2997	0.0581025	0.0203598	0.0510834	0.5989	11.6148	0.057763	0.0741505	0.165754	0.67	9.35877	0.0485398	0.00383647	0.0375355	0.4544	1367500_at	10.2368	0.0580939	0.0203598	0.0510834	0.5951
WGCNA|Liver:3	No	1367523_at	10.2997	0.0537079	0.023859	0.0647256	0.5536	11.6148	0.0596873	0.0978464	0.213168	0.69	9.35877	0.0620072	0.0116546	0.0514405	0.5805	1367523_at	10.2368	0.0539688	0.023859	0.0647256	0.5529
WGCNA|Liver:3	No	1367560_at	10.2997	0.0849849	0.0379303	0.0722322	0.876	11.6148	0.0761514	0.153558	0.274692	0.89	9.35877	0.0899946	0.0321637	0.0439463	0.8425	1367560_at	10.2368	0.0855135	0.0379303	0.0722322	0.8761
WGCNA|Liver:3	No	1367561_at	10.2997	0.0823194	0.0291193	0.0564065	0.8485	11.6148	0.0783136	0.114882	0.198047	0.91	9.35877	0.074223	0.0278124	0.0344338	0.6948	1367561_at	10.2368	0.0826735	0.0291193	0.0564065	0.847
WGCNA|Liver:3	No	1367567_at	10.2997	0.0880836	0.0355514	0.064421	0.9079	11.6148	0.0771731	0.140094	0.248586	0.9	9.35877	0.091771	0.0309422	0.0459101	0.8591	1367567_at	10.2368	0.0886119	0.0355514	0.064421	0.9078
WGCNA|Liver:3	No	1367573_at	10.2997	0.083676	0.0301422	0.0551253	0.8625	11.6148	0.0776492	0.157442	0.237779	0.9	9.35877	0.0878304	0.0338825	0.0407381	0.8222	1367573_at	10.2368	0.0843657	0.0301422	0.0551253	0.8643
WGCNA|Liver:3	No	1367578_at	10.2997	0.0625373	0.0210794	0.0643116	0.6446	11.6148	0.0605679	0.0471444	0.195369	0.7	9.35877	0.0750253	0.0210576	0.0411609	0.7024	1367578_at	10.2368	0.0626243	0.0210794	0.0643116	0.6416
WGCNA|Liver:3	No	1367580_at	10.2997	0.0846132	0.0331437	0.084758	0.8722	11.6148	0.07542	0.136902	0.301927	0.88	9.35877	0.091641	0.0342244	0.0532451	0.8579	1367580_at	10.2368	0.0852704	0.0331437	0.084758	0.8736
WGCNA|Liver:3	No	1367582_at	10.2997	0.08454	0.0299197	0.0662486	0.8714	11.6148	0.0763812	0.0875484	0.236635	0.89	9.35877	0.0963916	0.0324881	0.0451517	0.9024	1367582_at	10.2368	0.0851845	0.0299197	0.0662486	0.8727
WGCNA|Liver:3	No	1367596_at	10.2997	0.0809074	0.0200535	0.0563726	0.834	11.6148	0.0770721	0.118052	0.231447	0.9	9.35877	0.090036	0.0274126	0.037339	0.8429	1367596_at	10.2368	0.0813599	0.0200535	0.0563726	0.8335
WGCNA|Liver:3	No	1367597_at	10.2997	0.0865083	0.0275011	0.062426	0.8917	11.6148	0.0789187	0.138015	0.241066	0.92	9.35877	0.0990932	0.0312187	0.0436854	0.9277	1367597_at	10.2368	0.0873367	0.0275011	0.062426	0.8947
WGCNA|Liver:3	No	1367606_at	10.2997	0.0839446	0.0337245	0.0580396	0.8653	11.6148	0.0772881	0.148183	0.220111	0.9	9.35877	0.09344	0.0306609	0.0385693	0.8747	1367606_at	10.2368	0.0844076	0.0337245	0.0580396	0.8647
WGCNA|Liver:3	No	1367610_at	10.2997	0.0807365	0.0304497	0.0543848	0.8322	11.6148	0.0765707	0.151353	0.233323	0.89	9.35877	0.0925013	0.0302374	0.0400469	0.866	1367610_at	10.2368	0.0812638	0.0304497	0.0543848	0.8325
WGCNA|Liver:3	No	1367618_a_at	10.2997	0.083299	0.024993	0.0759122	0.8586	11.6148	0.0787227	0.141541	0.278343	0.92	9.35877	0.091868	0.0297498	0.052409	0.86	1367618_a_at	10.2368	0.0841206	0.024993	0.0759122	0.8618
WGCNA|Liver:3	No	1367623_at	10.2997	0.0833549	0.0244324	0.0656613	0.8592	11.6148	0.0788836	0.0952058	0.231532	0.92	9.35877	0.092329	0.0219892	0.0381452	0.8643	1367623_at	10.2368	0.0836583	0.0244324	0.0656613	0.857
WGCNA|Liver:3	No	1367625_at	10.2997	0.0295284	0.00808073	0.0434123	0.3044	11.6148	0.0609201	0.0661843	0.144651	0.71	9.35877	0.0313789	0.0197973	0.028044	0.2938	1367625_at	10.2368	0.0297286	0.00808073	0.0434123	0.3046
WGCNA|Liver:3	No	1367630_at	10.2997	0.088029	0.0235723	0.0573999	0.9074	11.6148	0.0799164	0.0985945	0.215284	0.93	9.35877	0.0939733	0.0240516	0.0352649	0.8797	1367630_at	10.2368	0.0886944	0.0235723	0.0573999	0.9086
WGCNA|Liver:3	No	1367634_at	10.2997	0.084265	0.0208613	0.0573198	0.8686	11.6148	0.0774571	0.0940154	0.22622	0.9	9.35877	0.0948564	0.0273909	0.0389808	0.888	1367634_at	10.2368	0.084959	0.0208613	0.0573198	0.8704
WGCNA|Liver:3	No	1367639_a_at	10.2997	0.0656361	0.0219855	0.0534513	0.6765	11.6148	0.0690786	0.109006	0.210581	0.8	9.35877	0.0578896	0.0218915	0.0289177	0.5419	1375219_a_at	10.2368	0.0616392	0.0346995	0.0520687	0.6315
WGCNA|Liver:3	No	1367640_at	10.2997	0.085572	0.0306364	0.0729804	0.882	11.6148	0.077471	0.147126	0.276792	0.9	9.35877	0.0886277	0.0298385	0.0441513	0.8297	1367640_at	10.2368	0.0863745	0.0306364	0.0729804	0.8849
WGCNA|Liver:3	No	1367645_at	10.2997	0.0869386	0.0399901	0.0609378	0.8961	11.6148	0.0801285	0.159657	0.243836	0.93	9.35877	0.0930535	0.0298641	0.038273	0.8711	1367645_at	10.2368	0.087492	0.0399901	0.0609378	0.8963
WGCNA|Liver:3	No	1367685_at	10.2997	0.0845633	0.023657	0.0586878	0.8716	11.6148	0.0782705	0.0932135	0.220324	0.91	9.35877	0.0922226	0.0258454	0.0396809	0.8633	1367685_at	10.2368	0.0849909	0.023657	0.0586878	0.8707
WGCNA|Liver:3	No	1367717_at	10.2997	0.0746032	0.032161	0.0626425	0.769	11.6148	0.0699202	0.0744962	0.17831	0.81	9.35877	0.0838451	0.0206927	0.0427622	0.7849	1367717_at	10.2368	0.0751722	0.032161	0.0626425	0.7701
WGCNA|Liver:3	No	1367733_at	10.2997	0.0347621	0.0677827	0.217594	0.3583	11.6148	0.0356478	0.259914	0.779668	0.41	9.35877	0.0417389	0.0772921	0.192689	0.3907	1386922_at	10.2368	0.029603	0.00913349	0.189856	0.3033
WGCNA|Liver:3	No	1367766_at	10.2997	0.0694111	0.0323396	0.0770252	0.7155	11.6148	0.0660209	0.13151	0.263545	0.77	9.35877	0.0843356	0.0350995	0.055875	0.7895	1367766_at	10.2368	0.0700116	0.0323396	0.0770252	0.7172
WGCNA|Liver:3	No	1367769_at	10.2997	0.0633494	0.0235407	0.0618892	0.653	11.6148	0.0641333	0.0645253	0.205203	0.75	9.35877	0.0599527	0.00931374	0.0438429	0.5612	1367769_at	10.2368	0.0637708	0.0235407	0.0618892	0.6533
WGCNA|Liver:3	No	1367924_at	10.2997	-0.0295958	-0.0628436	0.115479	-0.3051	11.6148	-0.0281489	-0.0429739	0.14712	-0.33	9.35877	-0.0277293	-0.0173584	0.103997	-0.2596	1367924_at	10.2368	-0.0296226	-0.0628436	0.115479	-0.3035
WGCNA|Liver:3	No	1367967_at	10.2997	0.0331528	0.0366087	0.0693552	0.3417	11.6148	0.0254035	0.0823118	0.197744	0.3	9.35877	0.0164547	-0.000242747	0.0522178	0.154	1367967_at	10.2368	0.0333246	0.0366087	0.0693552	0.3414
WGCNA|Liver:3	No	1367997_at	10.2997	0.0451318	0.0155879	0.104599	0.4652	11.6148	0.0341021	0.00523349	0.210348	0.4	9.35877	0.036076	0.00377436	0.0844848	0.3377	1367997_at	10.2368	0.0453481	0.0155879	0.104599	0.4646
WGCNA|Liver:3	No	1368004_at	10.2997	0.0588325	-0.00141116	0.0580942	0.6064	11.6148	0.0575669	0.00915668	0.195612	0.67	9.35877	0.0652406	0.0114681	0.041006	0.6108	1368004_at	10.2368	0.0592067	-0.00141116	0.0580942	0.6065
WGCNA|Liver:3	No	1368065_at	10.2997	0.045743	0.0175096	0.103494	0.4715	11.6148	0.0523646	0.05349	0.237412	0.61	9.35877	0.0373836	-0.0084987	0.0779053	0.35	1368065_at	10.2368	0.0460313	0.0175096	0.103494	0.4716
WGCNA|Liver:3	No	1368211_at	10.2997	0.0843271	0.0347699	0.0642698	0.8692	11.6148	0.075731	0.129444	0.226069	0.88	9.35877	0.0925869	0.0306416	0.038847	0.8668	1368211_at	10.2368	0.0848379	0.0347699	0.0642698	0.8691
WGCNA|Liver:3	No	1368504_at	10.2997	0.0324596	0.0348749	0.0664405	0.3346	11.6148	0.038335	0.124982	0.210324	0.45	9.35877	0.0160065	0.00144186	0.0524974	0.1498	1368504_at	10.2368	0.0327605	0.0348749	0.0664405	0.3356
WGCNA|Liver:3	No	1368676_at	10.2997	0.0437316	0.0177621	0.0850608	0.4508	11.6148	0.0518943	0.115094	0.270409	0.6	9.35877	0.0249319	0.0167036	0.0790946	0.2334	1368676_at	10.2368	0.0442355	0.0177621	0.0850608	0.4532
WGCNA|Liver:3	No	1369013_a_at	10.2997	0.0721231	0.0437402	0.0851879	0.7434	11.6148	0.066885	0.137665	0.265068	0.78	9.35877	0.073849	0.0176591	0.0498276	0.6913	1369013_a_at	10.2368	0.0724981	0.0437402	0.0851879	0.7427
WGCNA|Liver:3	No	1369621_s_at	10.2997	0.064167	0.0242433	0.0856353	0.6614	11.6148	0.0633939	0.0677942	0.280122	0.74	9.35877	0.0646916	0.00983416	0.0384677	0.6056	1398829_at	10.2368	0.0608498	0.0231977	0.0612356	0.6234
WGCNA|Liver:3	No	1369933_at	10.2997	0.0629421	0.0335966	0.0631184	0.6488	11.6148	0.0650194	0.132198	0.228058	0.76	9.35877	0.0673507	0.0236385	0.0552085	0.6305	1369933_at	10.2368	0.0631823	0.0335966	0.0631184	0.6473
WGCNA|Liver:3	No	1369941_at	10.2997	0.0394592	0.0564083	0.137886	0.4067	11.6148	0.0376494	0.200238	0.459343	0.44	9.35877	0.0311964	0.038668	0.10015	0.292	1369941_at	10.2368	0.0398846	0.0564083	0.137886	0.4086
WGCNA|Liver:3	No	1369950_at	10.2997	0.0565909	0.0391982	0.0746117	0.5833	11.6148	0.0650641	0.0894839	0.215566	0.76	9.35877	0.0514405	0.0126593	0.0453734	0.4816	1369950_at	10.2368	0.0571273	0.0391982	0.0746117	0.5852
WGCNA|Liver:3	No	1369975_at	10.2997	0.047507	0.0256558	0.0542406	0.4897	11.6148	0.0460229	0.0658602	0.166243	0.53	9.35877	0.0476071	-0.00232268	0.0410298	0.4457	1369975_at	10.2368	0.0476025	0.0256558	0.0542406	0.4877
WGCNA|Liver:3	No	1369981_at	10.2997	0.0461345	0.0298428	0.0497684	0.4755	11.6148	0.0501458	0.0947189	0.19275	0.58	9.35877	0.0458754	0.0106995	0.0435831	0.4295	1369981_at	10.2368	0.0460499	0.0298428	0.0497684	0.4718
WGCNA|Liver:3	No	1370003_at	10.2997	0.0512464	0.0213865	0.0613826	0.5282	11.6148	0.05693	0.120461	0.223824	0.66	9.35877	0.0653854	0.0208397	0.0390321	0.6121	1370003_at	10.2368	0.051685	0.0213865	0.0613826	0.5295
WGCNA|Liver:3	No	1370055_at	10.2997	0.0540859	0.051057	0.251818	0.5575	11.6148	0.0534548	0.160081	0.529869	0.62	9.35877	0.0362909	0.0119663	0.183323	0.3397	1370055_at	10.2368	0.0544717	0.051057	0.251818	0.558
WGCNA|Liver:3	No	1370087_at	10.2997	0.0603477	0.0283009	0.0489726	0.622	11.6148	0.0610275	0.0936144	0.168657	0.71	9.35877	0.0388305	0.00752143	0.0311383	0.3635	1392681_at	10.2368	0.0318474	-0.00213104	0.0396519	0.3263
WGCNA|Liver:3	No	1370169_at	10.2997	0.0369952	0.0210708	0.0567463	0.3813	11.6148	0.0469188	0.0961413	0.200236	0.55	9.35877	0.0146729	0.00463689	0.0386677	0.1374	1387863_at	10.2368	0.0172411	0.0215446	0.0558801	0.1766
WGCNA|Liver:3	No	1370213_at	10.2997	0.0500564	0.0154379	0.0543179	0.516	11.6148	0.0566955	0.0962396	0.206625	0.66	9.35877	0.0589794	0.0130352	0.0365164	0.5521	1370213_at	10.2368	0.0505319	0.0154379	0.0543179	0.5177
WGCNA|Liver:3	No	1370242_at	10.2997	0.0795834	0.0182159	0.0501955	0.8203	11.6148	0.07787	0.0875929	0.201885	0.91	9.35877	0.0797797	0.024206	0.0352467	0.7469	1370242_at	10.2368	0.0802886	0.0182159	0.0501955	0.8225
WGCNA|Liver:3	No	1370243_a_at	10.2997	0.0255751	-0.015948	0.123453	0.2636	11.6148	0.0294549	-0.0717865	0.420986	0.34	9.35877	0.00234902	-0.0407837	0.08539	0.022	1370243_a_at	10.2368	0.0257188	-0.015948	0.123453	0.2635
WGCNA|Liver:3	No	1370253_at	10.2997	0.0850775	0.0369766	0.0647919	0.8769	11.6148	0.0764737	0.139025	0.233501	0.89	9.35877	0.0960305	0.0326892	0.0471878	0.899	1370253_at	10.2368	0.0856878	0.0369766	0.0647919	0.8778
WGCNA|Liver:3	No	1370295_at	10.2997	0.0667558	0.0314628	0.120984	0.6881	11.6148	0.0555918	0.0218111	0.30601	0.65	9.35877	0.0733076	0.0193186	0.077188	0.6863	1370295_at	10.2368	0.0673605	0.0314628	0.120984	0.6901
WGCNA|Liver:3	No	1370353_at	10.2997	0.0644846	0.0253798	0.0692512	0.6647	11.6148	0.0675443	0.0864762	0.225532	0.79	9.35877	0.0390915	0.00681143	0.0572892	0.366	1370353_at	10.2368	0.0646596	0.0253798	0.0692512	0.6624
WGCNA|Liver:3	No	1370579_at	10.2997	-0.0277814	-0.0406	0.129702	-0.2864	11.6148	-0.0234926	-0.0224224	0.0977453	-0.27	9.35877	-0.0221821	-0.0128978	0.101503	-0.2077	1370579_at	10.2368	-0.0274682	-0.0406	0.129702	-0.2814
WGCNA|Liver:3	No	1370855_at	10.2997	0.0154177	-0.004437	0.0880026	0.1589	11.6148	0.0220373	-0.00578495	0.286342	0.26	9.35877	0.0329953	-0.00517691	0.0598443	0.3089	1370855_at	10.2368	0.0154952	-0.004437	0.0880026	0.1587
WGCNA|Liver:3	No	1370866_at	10.2997	0.0728247	0.0116974	0.0575593	0.7506	11.6148	0.0724604	0.0765545	0.162402	0.84	9.35877	0.0734169	0.0186372	0.0371791	0.6873	1370866_at	10.2368	0.0734223	0.0116974	0.0575593	0.7522
WGCNA|Liver:3	No	1370902_at	10.2997	0.0549619	0.173689	0.418079	0.5665	11.6148	0.0506789	0.501333	1.29981	0.59	9.35877	0.0387782	0.0600683	0.308093	0.363	1370902_at	10.2368	0.0553424	0.173689	0.418079	0.567
WGCNA|Liver:3	No	1370958_at	10.2997	-0.0334052	-0.0846624	0.23379	-0.3443	11.6148	-0.0357819	-0.0265054	0.206083	-0.42	9.35877	-0.032487	-0.0281859	0.21896	-0.3041	1370958_at	10.2368	-0.0333954	-0.0846624	0.23379	-0.3421
WGCNA|Liver:3	No	1371244_at	10.2997	0.0737369	0.0405792	0.0759998	0.76	11.6148	0.0677365	0.17298	0.261228	0.79	9.35877	0.0764343	0.0218069	0.0503612	0.7155	1371244_at	10.2368	0.0742832	0.0405792	0.0759998	0.761
WGCNA|Liver:3	No	1371295_at	10.2997	0.0850111	0.0433853	0.0792052	0.8763	11.6148	0.0772317	0.17635	0.277864	0.9	9.35877	0.0935217	0.0405148	0.0569475	0.8755	1371295_at	10.2368	0.0855279	0.0433853	0.0792052	0.8762
WGCNA|Liver:3	No	1371297_at	10.2997	0.0825321	0.0308835	0.0600862	0.8507	11.6148	0.077277	0.12814	0.218644	0.9	9.35877	0.0883357	0.0299031	0.039371	0.827	1371297_at	10.2368	0.0832288	0.0308835	0.0600862	0.8526
WGCNA|Liver:3	No	1371299_at	10.2997	0.0848292	0.0317965	0.0803999	0.8744	11.6148	0.0775708	0.107495	0.250688	0.9	9.35877	0.0715884	0.0210947	0.0563747	0.6702	1371299_at	10.2368	0.0853121	0.0317965	0.0803999	0.874
WGCNA|Liver:3	No	1371301_at	10.2997	0.0799189	0.0300969	0.0537955	0.8238	11.6148	0.0779783	0.139081	0.218441	0.91	9.35877	0.0880184	0.0262198	0.0304105	0.824	1371301_at	10.2368	0.080327	0.0300969	0.0537955	0.8229
WGCNA|Liver:3	No	1371305_at	10.2997	0.0700073	0.00940642	0.0542729	0.7216	11.6148	0.0744106	0.0893072	0.237217	0.86	9.35877	0.0684429	0.0243021	0.0379358	0.6407	1371305_at	10.2368	0.0704849	0.00940642	0.0542729	0.7221
WGCNA|Liver:3	No	1371307_at	10.2997	0.068724	0.0234748	0.0570248	0.7084	11.6148	0.0707424	0.0948909	0.201826	0.82	9.35877	0.0872497	0.0238205	0.0378265	0.8168	1371307_at	10.2368	0.0692574	0.0234748	0.0570248	0.7095
WGCNA|Liver:3	No	1371308_at	10.2997	0.0748454	0.0324925	0.0582645	0.7715	11.6148	0.0735967	0.108444	0.209453	0.86	9.35877	0.0796584	0.0323371	0.0342937	0.7457	1371308_at	10.2368	0.0751355	0.0324925	0.0582645	0.7697
WGCNA|Liver:3	No	1371313_at	10.2997	0.0818404	0.0364257	0.0834023	0.8436	11.6148	0.0789336	0.158298	0.305092	0.92	9.35877	0.0926246	0.0323895	0.0519768	0.8671	1371313_at	10.2368	0.082311	0.0364257	0.0834023	0.8432
WGCNA|Liver:3	No	1371316_at	10.2997	0.0659669	0.00608884	0.0418685	0.68	11.6148	0.0734447	0.0896774	0.170656	0.85	9.35877	0.0648368	0.0171518	0.0316778	0.607	1371316_at	10.2368	0.0663052	0.00608884	0.0418685	0.6793
WGCNA|Liver:3	No	1371318_at	10.2997	0.0779672	0.0184696	0.0691416	0.8037	11.6148	0.0733787	0.10547	0.251597	0.85	9.35877	0.0856549	0.0276674	0.0388242	0.8019	1371318_at	10.2368	0.0784794	0.0184696	0.0691416	0.804
WGCNA|Liver:3	No	1371324_at	10.2997	0.060197	0.0338183	0.0804441	0.6205	11.6148	0.0614729	0.14549	0.288794	0.71	9.35877	0.0566788	0.00246146	0.04845	0.5306	1371324_at	10.2368	0.0603334	0.0338183	0.0804441	0.6181
WGCNA|Liver:3	No	1371329_at	10.2997	0.0766259	0.0256524	0.0655148	0.7898	11.6148	0.0715974	0.115665	0.221071	0.83	9.35877	0.0735891	0.0221049	0.0373988	0.6889	1371329_at	10.2368	0.0770326	0.0256524	0.0655148	0.7892
WGCNA|Liver:3	No	1371330_at	10.2997	0.080317	0.0189687	0.0548169	0.8279	11.6148	0.0785548	0.103817	0.231431	0.91	9.35877	0.0921561	0.0302192	0.0368556	0.8627	1371330_at	10.2368	0.0807659	0.0189687	0.0548169	0.8274
WGCNA|Liver:3	No	1371337_at	10.2997	0.0516056	0.0290673	0.0530958	0.5319	11.6148	0.0557331	0.0968341	0.176337	0.65	9.35877	0.0656214	0.0133152	0.0381228	0.6143	1371337_at	10.2368	0.0522536	0.0290673	0.0530958	0.5353
WGCNA|Liver:3	No	1371341_at	10.2997	0.0667982	0.0135635	0.0692162	0.6885	11.6148	0.0700799	0.0826713	0.215884	0.81	9.35877	0.0779373	0.0192304	0.0547979	0.7296	1371341_at	10.2368	0.0673105	0.0135635	0.0692162	0.6896
WGCNA|Liver:3	No	1371344_at	10.2997	0.0777999	0.0248219	0.053507	0.8019	11.6148	0.0777924	0.111025	0.216067	0.9	9.35877	0.0920979	0.0270932	0.0370132	0.8622	1371344_at	10.2368	0.0784192	0.0248219	0.053507	0.8034
WGCNA|Liver:3	No	1371377_at	10.2997	0.0885506	0.0607156	0.0887506	0.9127	11.6148	0.078017	0.212865	0.319554	0.91	9.35877	0.0964109	0.0397435	0.0654936	0.9026	1371377_at	10.2368	0.0892224	0.0607156	0.0887506	0.914
WGCNA|Liver:3	No	1371384_at	10.2997	0.0736033	0.0502835	0.0644224	0.7587	11.6148	0.0735254	0.163084	0.230087	0.85	9.35877	0.0855727	0.0225506	0.0431184	0.8011	1371384_at	10.2368	0.073966	0.0502835	0.0644224	0.7578
WGCNA|Liver:3	No	1371427_at	10.2997	0.0580145	0.0165517	0.0493032	0.598	11.6148	0.0610734	0.0614439	0.19198	0.71	9.35877	0.0698869	0.0212162	0.0417278	0.6542	1371427_at	10.2368	0.0586613	0.0165517	0.0493032	0.601
WGCNA|Liver:3	No	1371435_at	10.2997	0.0692881	0.0393275	0.0518357	0.7142	11.6148	0.0710598	0.153992	0.201473	0.83	9.35877	0.0778191	0.0244581	0.0348888	0.7285	1371435_at	10.2368	0.0695499	0.0393275	0.0518357	0.7125
WGCNA|Liver:3	No	1371481_at	10.2997	0.0637364	0.0744142	0.109909	0.657	11.6148	0.0631615	0.286522	0.416062	0.73	9.35877	0.0632208	0.0237035	0.0787803	0.5918	1371481_at	10.2368	0.064189	0.0744142	0.109909	0.6576
WGCNA|Liver:3	No	1371495_at	10.2997	0.0405999	0.00348349	0.0531751	0.4185	11.6148	0.0519327	0.0109032	0.16288	0.6	9.35877	0.0234172	0.0164366	0.0457407	0.2192	1371495_at	10.2368	0.0407159	0.00348349	0.0531751	0.4171
WGCNA|Liver:3	No	1371504_at	10.2997	0.0511495	0.0368683	0.108577	0.5272	11.6148	0.0755161	0.0920799	0.177491	0.88	9.35877	0.0366326	0.0157019	0.0806148	0.3429	1371504_at	10.2368	0.0510178	0.0368683	0.108577	0.5227
WGCNA|Liver:3	No	1371512_at	10.2997	0.0454243	0.01278	0.0554325	0.4682	11.6148	0.0450768	0.0358694	0.149292	0.52	9.35877	0.0335619	-0.00216613	0.0393643	0.3142	1371512_at	10.2368	0.0455758	0.01278	0.0554325	0.4669
WGCNA|Liver:3	No	1371515_at	10.2997	0.0529937	0.00530107	0.0413625	0.5462	11.6148	0.0566033	0.0145131	0.148664	0.66	9.35877	0.0480481	0.00564026	0.03269	0.4498	1371515_at	10.2368	0.0532853	0.00530107	0.0413625	0.5459
WGCNA|Liver:3	No	1371533_at	10.2997	0.0553869	0.00774878	0.0452397	0.5709	11.6148	0.0608437	0.0615883	0.168337	0.71	9.35877	0.0505059	0.0017849	0.0363807	0.4728	1371533_at	10.2368	0.0559261	0.00774878	0.0452397	0.5729
WGCNA|Liver:3	No	1371539_at	10.2997	0.0773914	0.0736576	0.137767	0.7977	11.6148	0.0706932	0.229453	0.453536	0.82	9.35877	0.0830952	0.0430303	0.092253	0.7779	1371539_at	10.2368	0.0780147	0.0736576	0.137767	0.7992
WGCNA|Liver:3	No	1371548_at	10.2997	0.059868	0.0142873	0.0528827	0.6171	11.6148	0.0555513	0.0314639	0.167366	0.65	9.35877	0.0464796	0.00159751	0.0425735	0.4351	1371548_at	10.2368	0.0601726	0.0142873	0.0528827	0.6164
WGCNA|Liver:3	No	1371551_at	10.2997	0.0280452	0.0496477	0.0954813	0.2891	11.6148	0.037175	0.165129	0.295761	0.43	9.35877	0.0275771	0.012184	0.0705065	0.2582	1371551_at	10.2368	0.0284883	0.0496477	0.0954813	0.2919
WGCNA|Liver:3	No	1371556_at	10.2997	0.024251	0.0256173	0.0894145	0.25	11.6148	0.0281905	0.0632535	0.189038	0.33	9.35877	0.0206495	-0.00657259	0.100278	0.1933	1398352_at	10.2368	0.0288876	0.0159142	0.0634268	0.2959
WGCNA|Liver:3	No	1371564_at	10.2997	0.0616174	0.0501797	0.0724561	0.6351	11.6148	0.0601407	0.162974	0.209459	0.7	9.35877	0.0575232	0.0153568	0.0490227	0.5385	1371564_at	10.2368	0.0616647	0.0501797	0.0724561	0.6317
WGCNA|Liver:3	No	1371573_at	10.2997	0.0790254	0.0354164	0.0802775	0.8146	11.6148	0.0743213	0.136338	0.275768	0.86	9.35877	0.0902204	0.0278355	0.0569621	0.8446	1371573_at	10.2368	0.0796818	0.0354164	0.0802775	0.8163
WGCNA|Liver:3	No	1371638_at	10.2997	0.0701131	0.0229222	0.0569557	0.7227	11.6148	0.0688057	0.0993856	0.19242	0.8	9.35877	0.0609519	0.00838212	0.0412804	0.5706	1371638_at	10.2368	0.0705903	0.0229222	0.0569557	0.7232
WGCNA|Liver:3	No	1371662_at	10.2997	0.0510673	0.0193379	0.0585356	0.5264	11.6148	0.0581888	0.0688848	0.2163	0.68	9.35877	0.0576908	0.0126224	0.041614	0.5401	1371662_at	10.2368	0.0514091	0.0193379	0.0585356	0.5267
WGCNA|Liver:3	No	1371720_at	10.2997	0.0549865	0.0160332	0.0595575	0.5668	11.6148	0.0494042	0.0362919	0.204456	0.57	9.35877	0.0475732	0.00821835	0.037897	0.4454	1371720_at	10.2368	0.0549199	0.0160332	0.0595575	0.5626
WGCNA|Liver:3	No	1371749_at	10.2997	0.0283028	0.027206	0.0821317	0.2917	11.6148	0.0400073	0.0818955	0.221146	0.47	9.35877	0.0303573	0.0086302	0.0849125	0.2842	1371749_at	10.2368	0.0287314	0.027206	0.0821317	0.2943
WGCNA|Liver:3	No	1371761_at	10.2997	0.0860758	0.0186604	0.0563499	0.8872	11.6148	0.07779	0.0935253	0.217278	0.9	9.35877	0.0917198	0.0255648	0.0357774	0.8586	1371761_at	10.2368	0.0867263	0.0186604	0.0563499	0.8885
WGCNA|Liver:3	No	1371802_at	10.2997	0.0577235	0.0145645	0.0659378	0.595	11.6148	0.0550161	0.051914	0.193693	0.64	9.35877	0.0633897	0.00798153	0.0447203	0.5934	1371802_at	10.2368	0.0579278	0.0145645	0.0659378	0.5934
WGCNA|Liver:3	No	1371879_at	10.2997	0.0247795	0.0202786	0.0710311	0.2554	11.6148	0.0380653	0.0651152	0.19901	0.44	9.35877	0.0311515	0.0118708	0.0702157	0.2916	1371879_at	10.2368	0.0250955	0.0202786	0.0710311	0.2571
WGCNA|Liver:3	No	1371885_at	10.2997	0.0543361	0.0107723	0.072751	0.5601	11.6148	0.0616656	0.044553	0.25339	0.72	9.35877	0.0495436	-0.0014833	0.0644997	0.4638	1371885_at	10.2368	0.0545751	0.0107723	0.072751	0.5591
WGCNA|Liver:3	No	1371897_at	10.2997	0.0175156	-0.00722339	0.075811	0.1805	11.6148	0.0181222	-0.042702	0.196334	0.21	9.35877	0.00873927	0.0003418	0.064294	0.0818	1371897_at	10.2368	0.0177136	-0.00722339	0.075811	0.1815
WGCNA|Liver:3	No	1371904_at	10.2997	0.0516341	-0.0127852	0.130011	0.5322	11.6148	0.0549976	-0.0141444	0.452052	0.64	9.35877	0.0303289	0.00338863	0.0766695	0.2839	1371904_at	10.2368	0.0519572	-0.0127852	0.130011	0.5323
WGCNA|Liver:3	No	1371971_at	10.2997	0.0547258	-0.000855199	0.0656915	0.5641	11.6148	0.0546201	0.000548387	0.198642	0.63	9.35877	0.0522798	-0.00194363	0.0460366	0.4894	1367493_at	10.2368	0.0399344	0.0255483	0.0566477	0.4091
WGCNA|Liver:3	No	1371992_at	10.2997	0.0507999	8.09e-05	0.0581055	0.5236	11.6148	0.0519436	-0.0273794	0.201047	0.6	9.35877	0.0569061	0.00321255	0.0428698	0.5327	1371992_at	10.2368	0.0512348	8.09e-05	0.0581055	0.5249
WGCNA|Liver:3	No	1372142_at	10.2997	0.0511613	0.0219102	0.0672213	0.5273	11.6148	0.056265	0.0895146	0.22591	0.65	9.35877	0.0590919	0.00756608	0.0538193	0.5532	1372142_at	10.2368	0.0514411	0.0219102	0.0672213	0.527
WGCNA|Liver:3	No	1372230_at	10.2997	0.0706653	0.0360416	0.0890332	0.7284	11.6148	0.0692328	0.132863	0.292359	0.8	9.35877	0.0749274	0.0141671	0.0583155	0.7014	1372230_at	10.2368	0.0712361	0.0360416	0.0890332	0.7298
WGCNA|Liver:3	No	1372289_at	10.2997	0.019018	-0.00720306	0.106733	0.196	11.6148	0.0207627	-0.0472504	0.352549	0.24	9.35877	0.00765236	-0.0186416	0.0893959	0.0716	1372289_at	10.2368	0.0188763	-0.00720306	0.106733	0.1934
WGCNA|Liver:3	No	1372320_at	10.2997	0.0555566	0.0230982	0.0506844	0.5727	11.6148	0.0616894	0.0939478	0.178182	0.72	9.35877	0.03725	0.0132634	0.0568346	0.3487	1372320_at	10.2368	0.0560471	0.0230982	0.0506844	0.5742
WGCNA|Liver:3	No	1372337_at	10.2997	0.060573	0.0239341	0.0857926	0.6244	11.6148	0.056977	0.0780707	0.265515	0.66	9.35877	0.0507115	0.0118654	0.0465943	0.4747	1388726_a_at	10.2368	0.0618239	0.0342425	0.0830485	0.6334
WGCNA|Liver:3	No	1372373_at	10.2997	0.0192837	0.0415196	0.0607892	0.1988	11.6148	0.0312583	0.132892	0.207668	0.36	9.35877	0.0141817	0.0148484	0.0577574	0.1328	1372373_at	10.2368	0.0195965	0.0415196	0.0607892	0.2008
WGCNA|Liver:3	No	1372415_at	10.2997	0.0479987	0.0273564	0.0774764	0.4947	11.6148	0.0421289	0.0780445	0.16465	0.49	9.35877	0.0378572	0.0109636	0.0717871	0.3544	1372415_at	10.2368	0.0483305	0.0273564	0.0774764	0.4951
WGCNA|Liver:3	No	1372420_at	10.2997	0.0511587	0.0404122	0.0622802	0.5273	11.6148	0.0566029	0.126175	0.184977	0.66	9.35877	0.0514234	0.00102966	0.0525094	0.4814	1372420_at	10.2368	0.0515935	0.0404122	0.0622802	0.5286
WGCNA|Liver:3	No	1372431_at	10.2997	0.0672381	0.0394261	0.0847704	0.6931	11.6148	0.0586454	0.127442	0.283899	0.68	9.35877	0.0778331	0.0154011	0.0575701	0.7286	1372431_at	10.2368	0.0675444	0.0394261	0.0847704	0.692
WGCNA|Liver:3	No	1372499_at	10.2997	0.0561821	0.0306061	0.0782542	0.5791	11.6148	0.0467734	0.0730307	0.238197	0.54	9.35877	0.04833	0.00725577	0.0648813	0.4524	1372499_at	10.2368	0.0566087	0.0306061	0.0782542	0.5799
WGCNA|Liver:3	No	1372503_at	10.2997	0.0308058	-0.000106422	0.0731464	0.3175	11.6148	0.0355789	-0.00305223	0.229016	0.41	9.35877	0.0317603	0.00189497	0.0534264	0.2973	1372503_at	10.2368	0.0312461	-0.000106422	0.0731464	0.3201
WGCNA|Liver:3	No	1372567_at	10.2997	0.0375823	-0.00332064	0.0811644	0.3874	11.6148	0.0441588	0.0360338	0.201224	0.51	9.35877	0.0167958	-0.0146149	0.0748314	0.1572	1372567_at	10.2368	0.0379336	-0.00332064	0.0811644	0.3886
WGCNA|Liver:3	No	1372686_at	10.2997	0.0515222	0.0385861	0.0661166	0.5311	11.6148	0.0617009	0.175088	0.263617	0.72	9.35877	0.065094	0.0216001	0.054843	0.6094	1372686_at	10.2368	0.0520978	0.0385861	0.0661166	0.5337
WGCNA|Liver:3	No	1372706_at	10.2997	0.0324341	0.00849832	0.0944317	0.3343	11.6148	0.0318517	0.0113533	0.311235	0.37	9.35877	0.0341971	0.00467774	0.0800897	0.3201	1372706_at	10.2368	0.0324333	0.00849832	0.0944317	0.3323
WGCNA|Liver:3	No	1372709_at	10.2997	0.0484276	0.00823043	0.0609761	0.4992	11.6148	0.0597526	0.0711183	0.241019	0.69	9.35877	0.0395996	0.00467721	0.0455608	0.3707	1372709_at	10.2368	0.0487324	0.00823043	0.0609761	0.4992
WGCNA|Liver:3	No	1372735_at	10.2997	0.0768866	0.0445543	0.0658957	0.7925	11.6148	0.0758823	0.164911	0.208116	0.88	9.35877	0.0815928	0.0206856	0.0516466	0.7638	1372735_at	10.2368	0.0775132	0.0445543	0.0658957	0.7941
WGCNA|Liver:3	No	1372754_at	10.2997	0.0198988	0.0285882	0.0942149	0.2051	11.6148	0.0208687	0.0391997	0.308335	0.24	9.35877	0.00708978	-0.00988934	0.0614031	0.0664	1372754_at	10.2368	0.0199235	0.0285882	0.0942149	0.2041
WGCNA|Liver:3	No	1372762_at	10.2997	0.053901	0.0318339	0.0880962	0.5556	11.6148	0.0492138	0.108396	0.30316	0.57	9.35877	0.0491	0.0102991	0.0603163	0.4597	1372762_at	10.2368	0.0541076	0.0318339	0.0880962	0.5543
WGCNA|Liver:3	No	1372798_at	10.2997	0.0134804	0.00966498	0.0414213	0.1389	11.6148	0.0410417	0.0469386	0.137151	0.48	9.35877	-0.00452605	-0.00304446	0.0369646	-0.0424	1372798_at	10.2368	0.0138428	0.00966498	0.0414213	0.1418
WGCNA|Liver:3	No	1372906_at	10.2997	0.0349165	0.0386448	0.15845	0.3599	11.6148	0.0304079	0.0504194	0.394665	0.35	9.35877	0.0130479	-0.00225009	0.155293	0.1221	1372906_at	10.2368	0.0352603	0.0386448	0.15845	0.3612
WGCNA|Liver:3	No	1372912_at	10.2997	0.0289711	0.0120849	0.063045	0.2986	11.6148	0.0360846	0.0392104	0.185771	0.42	9.35877	0.0228008	-0.00143262	0.0552918	0.2135	1372912_at	10.2368	0.0293515	0.0120849	0.063045	0.3007
WGCNA|Liver:3	No	1373040_at	10.2997	0.0712416	0.0251469	0.0605141	0.7343	11.6148	0.0728201	0.11022	0.231533	0.85	9.35877	0.0788341	0.0158684	0.042793	0.738	1373040_at	10.2368	0.0718556	0.0251469	0.0605141	0.7361
WGCNA|Liver:3	No	1373052_at	10.2997	0.0647669	0.0479265	0.125901	0.6676	11.6148	0.0631113	0.156449	0.396714	0.73	9.35877	0.0666661	0.0457117	0.0975159	0.6241	1373052_at	10.2368	0.0649812	0.0479265	0.125901	0.6657
WGCNA|Liver:3	No	1373086_at	10.2997	0.0302618	0.0305306	0.0966667	0.3119	11.6148	0.0371083	-4.76e-05	0.176906	0.43	9.35877	0.0277466	0.0114261	0.107949	0.2598	1373086_at	10.2368	0.0303194	0.0305306	0.0966667	0.3106
WGCNA|Liver:3	No	1373100_at	10.2997	0.0483865	0.0340388	0.101627	0.4987	11.6148	0.0397029	0.103885	0.356799	0.46	9.35877	0.0443483	-0.00524387	0.0572914	0.4152	1373100_at	10.2368	0.0484361	0.0340388	0.101627	0.4962
WGCNA|Liver:3	No	1373281_at	10.2997	0.0218989	0.000197095	0.089192	0.2257	11.6148	0.0228581	-0.0386252	0.250099	0.27	9.35877	-0.00550868	-0.0139268	0.0861587	-0.0516	1373281_at	10.2368	0.0217195	0.000197095	0.089192	0.2225
WGCNA|Liver:3	No	1373296_a_at	10.2997	0.0495815	0.050745	0.176087	0.5111	11.6148	0.0509382	0.0240968	0.205714	0.59	9.35877	0.0296879	-0.011586	0.160901	0.2779	1373296_a_at	10.2368	0.0496462	0.050745	0.176087	0.5086
WGCNA|Liver:3	No	1373372_at	10.2997	0.0370229	0.00240933	0.0521106	0.3816	11.6148	0.035694	-0.0410061	0.155157	0.41	9.35877	0.0243763	0.00597732	0.0426683	0.2282	1373372_at	10.2368	0.0370723	0.00240933	0.0521106	0.3798
WGCNA|Liver:3	No	1373448_at	10.2997	0.0479391	-0.00300902	0.0915459	0.4941	11.6148	0.0494145	0.00382181	0.381929	0.57	9.35877	0.0426534	0.0102589	0.0690994	0.3993	1373448_at	10.2368	0.0482581	-0.00300902	0.0915459	0.4944
WGCNA|Liver:3	No	1373552_at	10.2997	0.0470943	0.0168784	0.0768866	0.4854	11.6148	0.0571009	0.0567127	0.209935	0.66	9.35877	0.0272471	0.0066881	0.103056	0.2551	1373552_at	10.2368	0.0473888	0.0168784	0.0768866	0.4855
WGCNA|Liver:3	No	1373556_at	10.2997	0.0564033	0.0245372	0.0884351	0.5814	11.6148	0.0652387	0.0497773	0.253451	0.76	9.35877	0.0327796	0.00432913	0.0762802	0.3069	1373556_at	10.2368	0.056809	0.0245372	0.0884351	0.582
WGCNA|Liver:3	No	1373593_at	10.2997	0.0285999	0.00601422	0.118874	0.2948	11.6148	0.0321272	0.0411982	0.152487	0.37	9.35877	0.0113345	0.00722392	0.12371	0.1061	1373593_at	10.2368	0.0286947	0.00601422	0.118874	0.294
WGCNA|Liver:3	No	1373619_at	10.2997	0.0285646	0.00725092	0.0735693	0.2944	11.6148	0.0405649	0.0219693	0.254278	0.47	9.35877	0.00953252	-0.00743333	0.0789103	0.0892	1373619_at	10.2368	0.0291257	0.00725092	0.0735693	0.2984
WGCNA|Liver:3	No	1373640_at	10.2997	0.0435299	-0.0135399	0.105624	0.4487	11.6148	0.0468602	-0.0338141	0.282594	0.54	9.35877	0.0336321	-0.00354671	0.0855066	0.3148	1373640_at	10.2368	0.0440452	-0.0135399	0.105624	0.4512
WGCNA|Liver:3	No	1373744_at	10.2997	0.030629	0.0114489	0.0825496	0.3157	11.6148	0.0401828	0.0208111	0.15445	0.47	9.35877	0.0159406	0.002463	0.086909	0.1492	1373744_at	10.2368	0.0310879	0.0114489	0.0825496	0.3185
WGCNA|Liver:3	No	1373811_at	10.2997	0.0272882	0.0318121	0.0604704	0.2813	11.6148	0.0463953	0.0768618	0.196438	0.54	9.35877	0.00926557	0.00390332	0.0569015	0.0867	1373811_at	10.2368	0.0279121	0.0318121	0.0604704	0.2859
WGCNA|Liver:3	No	1373822_at	10.2997	0.0595199	0.0497859	0.10407	0.6135	11.6148	0.0514546	0.105903	0.248761	0.6	9.35877	0.0730535	0.0122787	0.0687016	0.6839	1373822_at	10.2368	0.0599002	0.0497859	0.10407	0.6137
WGCNA|Liver:3	No	1373895_at	10.2997	0.050065	0.0445798	0.0887025	0.516	11.6148	0.0494404	0.130286	0.279904	0.57	9.35877	0.0444541	0.0156078	0.0918128	0.4162	1373895_at	10.2368	0.0506142	0.0445798	0.0887025	0.5185
WGCNA|Liver:3	No	1374058_at	10.2997	0.0447595	0.0360879	0.0680336	0.4614	11.6148	0.0420285	0.094106	0.218969	0.49	9.35877	0.0456648	0.00874873	0.0551473	0.4275	1374058_at	10.2368	0.0447977	0.0360879	0.0680336	0.4589
WGCNA|Liver:3	No	1374112_at	10.2997	0.0309764	0.0282966	0.0634396	0.3193	11.6148	0.0353602	0.05802	0.144619	0.41	9.35877	0.0307513	0.012733	0.0662869	0.2879	1374112_at	10.2368	0.0314116	0.0282966	0.0634396	0.3218
WGCNA|Liver:3	No	1374300_at	10.2997	0.0313248	0.0247495	0.0770168	0.3229	11.6148	0.0365814	0.103201	0.260863	0.43	9.35877	0.0145175	0.00759887	0.0478632	0.1359	1374300_at	10.2368	0.0313129	0.0247495	0.0770168	0.3208
WGCNA|Liver:3	No	1374358_at	10.2997	0.0531822	0.033054	0.0781295	0.5482	11.6148	0.0510995	0.0585361	0.199904	0.59	9.35877	0.0445595	0.0140099	0.0653537	0.4171	1374358_at	10.2368	0.0535038	0.033054	0.0781295	0.5481
WGCNA|Liver:3	No	1374470_at	10.2997	0.0335315	0.0276911	0.10255	0.3456	11.6148	0.0365924	0.0485515	0.206689	0.43	9.35877	0.011215	0.00746116	0.119102	0.105	1374470_at	10.2368	0.0340568	0.0276911	0.10255	0.3489
WGCNA|Liver:3	No	1374519_at	10.2997	0.0236885	0.0261653	0.0656729	0.2442	11.6148	0.044982	0.0869493	0.254273	0.52	9.35877	0.00774119	0.00663694	0.055021	0.0725	1374519_at	10.2368	0.0238593	0.0261653	0.0656729	0.2444
WGCNA|Liver:3	No	1374571_at	10.2997	0.0522055	0.028443	0.0750306	0.5381	11.6148	0.0551942	0.102097	0.253729	0.64	9.35877	0.0382288	0.00477188	0.0518778	0.3579	1374571_at	10.2368	0.0524028	0.028443	0.0750306	0.5368
WGCNA|Liver:3	No	1374617_at	10.2997	0.0689567	0.0275696	0.078535	0.7108	11.6148	0.0676235	0.104086	0.276474	0.79	9.35877	0.0676485	0.0122189	0.0613157	0.6333	1374617_at	10.2368	0.069343	0.0275696	0.078535	0.7104
[truncated: 11,940 more rows]
